# Supplementary material for: The time-resolved transcriptome of C. elegans
Source: Genome Res. 2016 Oct;26(10):1441–50. doi: 10.1101/gr.202663.115 (PMC5052054; doi:10.1101/gr.202663.115)
Supplement: Supplemental Material [file supp_gr.202663.115_Supplemental_Table_S2.gz › Suppl. Table 2 expression of wormbase_genes.readcounts_dcpm_per_sample]

WormbaseName NonRepetitiveLength  N2_4cell_EE_RZ-56_counts N2_4cell_EE_RZ-56_dcpm N2_EE_50-0_counts N2_EE_50-0_dcpm N2_EE_50-30_counts N2_EE_50-30_dcpm N2_EE_50-60_counts N2_EE_50-60_dcpm N2_EE_50-210_counts N2_EE_50-210_dcpm N2_EE_50-240_counts N2_EE_50-240_dcpm N2_EE_50-300_counts N2_EE_50-300_dcpm N2_EE_50-330_counts N2_EE_50-330_dcpm N2_EE_50-360_counts N2_EE_50-360_dcpm N2_EE_50-390_counts N2_EE_50-390_dcpm N2_EE_50-420_counts N2_EE_50-420_dcpm N2_EE_50-450_counts N2_EE_50-450_dcpm N2_EE_50-480_counts N2_EE_50-480_dcpm N2_EE_50-510_counts N2_EE_50-510_dcpm N2_EE_50-540_counts N2_EE_50-540_dcpm N2_EE_50-570_counts N2_EE_50-570_dcpm N2_EE_50-600_counts N2_EE_50-600_dcpm N2_EE_50-630_counts N2_EE_50-630_dcpm N2_EE_50-660_counts N2_EE_50-660_dcpm N2_EE_50-690_counts N2_EE_50-690_dcpm N2_EE_50-720_counts N2_EE_50-720_dcpm 20120223_EMB-0_counts 20120223_EMB-0_dcpm 20120223_EMB-30_counts 20120223_EMB-30_dcpm 20120223_EMB-60_counts 20120223_EMB-60_dcpm 20120223_EMB-90_counts 20120223_EMB-90_dcpm 20120223_EMB-120_counts 20120223_EMB-120_dcpm 20120223_EMB-150_counts 20120223_EMB-150_dcpm 20120223_EMB-180_counts 20120223_EMB-180_dcpm 20120223_EMB-210_counts 20120223_EMB-210_dcpm 20120223_EMB-240_counts 20120223_EMB-240_dcpm 20120223_EMB-270_counts 20120223_EMB-270_dcpm 20120223_EMB-300_counts 20120223_EMB-300_dcpm 20120223_EMB-330_counts 20120223_EMB-330_dcpm 20120223_EMB-360_counts 20120223_EMB-360_dcpm 20120223_EMB-390_counts 20120223_EMB-390_dcpm 20120223_EMB-420_counts 20120223_EMB-420_dcpm 20120223_EMB-450_counts 20120223_EMB-450_dcpm 20120223_EMB-480_counts 20120223_EMB-480_dcpm 20120223_EMB-510_counts 20120223_EMB-510_dcpm 20120223_EMB-540_counts 20120223_EMB-540_dcpm 20120223_EMB-570_counts 20120223_EMB-570_dcpm 20120223_EMB-600_counts 20120223_EMB-600_dcpm 20120411_EMB-0_counts 20120411_EMB-0_dcpm 20120411_EMB-60_counts 20120411_EMB-60_dcpm 20120411_EMB-90_counts 20120411_EMB-90_dcpm 20120411_EMB-120_counts 20120411_EMB-120_dcpm 20120411_EMB-150_counts 20120411_EMB-150_dcpm 20120411_EMB-180_counts 20120411_EMB-180_dcpm 20120411_EMB-240_counts 20120411_EMB-240_dcpm 20120411_EMB-300_counts 20120411_EMB-300_dcpm 20120411_EMB-360_counts 20120411_EMB-360_dcpm 20120411_EMB-600_counts 20120411_EMB-600_dcpm 20120419_EMB-30_counts 20120419_EMB-30_dcpm 20120419_EMB-90_counts 20120419_EMB-90_dcpm 20120419_EMB-120_counts 20120419_EMB-120_dcpm 20120419_EMB-150_counts 20120419_EMB-150_dcpm 20120419_EMB-180_counts 20120419_EMB-180_dcpm 20120419_EMB-240_counts 20120419_EMB-240_dcpm 20120419_EMB-270_counts 20120419_EMB-270_dcpm 20120419_EMB-300_counts 20120419_EMB-300_dcpm 20120419_EMB-330_counts 20120419_EMB-330_dcpm 20120419_EMB-360_counts 20120419_EMB-360_dcpm 20120419_EMB-420_counts 20120419_EMB-420_dcpm 20120419_EMB-450_counts 20120419_EMB-450_dcpm L1_counts L1_dcpm N2_L1-1_counts N2_L1-1_dcpm L2_counts L2_dcpm N2_L2-4_counts N2_L2-4_dcpm L3_counts L3_dcpm N2_L3-1_counts N2_L3-1_dcpm DauerDAF2_counts DauerDAF2_dcpm DauerDAF2-2_counts DauerDAF2-2_dcpm DauerDAF2-2-1_counts DauerDAF2-2-1_dcpm DauerDAF2-5-1_counts DauerDAF2-5-1_dcpm DauerEntryDAF2_counts DauerEntryDAF2_dcpm DauerEntryDAF2-1-1_counts DauerEntryDAF2-1-1_dcpm DauerEntryDAF2-2_counts DauerEntryDAF2-2_dcpm DauerEntryDAF2-4-1_counts DauerEntryDAF2-4-1_dcpm DauerExitDAF2-2_counts DauerExitDAF2-2_dcpm DauerExitDAF2-3-1_counts DauerExitDAF2-3-1_dcpm DauerExitDAF2-6-1_counts DauerExitDAF2-6-1_dcpm L4MALE_counts L4MALE_dcpm L4MALE5_counts L4MALE5_dcpm L4_counts L4_dcpm L4b_counts L4b_dcpm L4JK1107soma_counts L4JK1107soma_dcpm L4JK1107soma-2_counts L4JK1107soma-2_dcpm YA_counts YA_dcpm N2_Yad-1_counts N2_Yad-1_dcpm AdultSPE9_counts AdultSPE9_dcpm N2_Ad_gonad-1-RZLI_counts N2_Ad_gonad-1-RZLI_dcpm aggregate_polya_counts aggregate_polya_dcpm aggregate_totalRNA_counts aggregate_totalRNA_dcpm aggregate_counts aggregate_dcpm
2L52.1 1284 594 0.5308 375 0.1093 677 0.3254 914 0.4707 2445 1.5453 781 0.4772 3915 1.7149 2969 1.4669 1213 0.6099 2146 1.3393 2548 1.1760 5342 1.5529 4798 1.4415 2576 0.8586 1784 0.5218 1457 0.4679 999 0.3573 1121 0.3472 905 0.3189 524 0.2278 689 0.2485 747 0.3567 1038 0.4493 1138 0.6490 1475 0.7312 2859 1.4054 2832 1.1120 2211 1.0786 1717 0.9903 1308 0.9704 2093 1.1699 2222 1.1295 2058 1.2426 1756 0.9051 1312 0.7808 1793 0.8052 1410 0.6351 1227 0.5564 693 0.3943 741 0.4009 874 0.3789 638 0.3260 699 0.5087 503 0.4344 1335 1.1645 362 0.6196 1358 1.3091 1104 0.9233 1314 0.8985 1520 0.9029 1813 0.9179 88 0.0581 806 0.5726 1671 1.1894 1139 0.9510 1602 1.4596 1475 1.1075 1238 0.9138 891 0.9163 1694 1.2440 1288 1.0662 1328 0.7571 1131 0.7147 931 0.5290 739 0.1974 277 0.0518 145 0.1705 44 0.0292 46 0.0654 77 0.0186 115 0.1019 96 0.2666 1288 0.2426 1323 0.1959 143 0.1322 586 0.3478 449 0.2325 1040 0.3463 85 0.1280 960 0.4264 1479 0.4206 76 0.0672 133 0.0698 48 0.1093 22 0.0232 33 0.0153 103 0.0616 39 0.0552 64 0.0390 173 0.0776 86 0.0604 68236 0.4293 42501 0.7368 110738 0.5112
2RSSE.1 1301 381 0.3362 2968 0.8528 1683 0.7982 2532 1.2862 1805 1.1256 1401 0.8448 5703 2.4656 5873 2.8639 3225 1.5997 4216 2.5966 5519 2.5135 9192 2.6371 12186 3.6129 11690 3.8446 14061 4.0588 7374 2.3369 10143 3.5785 9821 3.0027 8108 2.8175 5256 2.2553 5032 1.7899 1808 0.8521 2269 0.9691 2519 1.4168 4157 2.0340 4432 2.1505 7251 2.8091 6512 3.1344 5461 3.1070 4434 3.2463 6750 3.7224 8289 4.1575 8438 5.0284 9704 4.9362 8465 4.9714 12472 5.5248 12696 5.6418 12033 5.3831 9645 5.4136 9565 5.1047 6829 2.9191 6659 3.3554 1283 0.9216 870 0.7415 1413 1.2165 819 1.3828 1878 1.7865 2679 2.2116 6406 4.3212 5385 3.1568 9454 4.7225 3273 2.1130 1812 1.2709 2502 1.7580 2301 1.8965 3437 3.0896 4185 3.1008 4274 3.1116 3623 3.6773 6427 4.6585 4518 3.6906 8996 5.0597 7116 4.4371 7739 4.3359 1436 0.3787 6706 1.2368 694 0.8050 781 0.5039 294 0.4103 1758 0.4165 2529 2.2113 2145 5.8365 6473 1.2029 7685 1.1230 2716 2.4671 2528 1.4790 2225 1.1371 2918 0.9588 1836 2.6976 2469 1.0815 3950 1.1081 722 0.6247 1970 1.0154 225 0.5014 324 0.3350 458 0.2073 1961 1.1562 208 0.2882 491 0.2929 1063 0.4704 232 0.1594 289110 1.7953 129043 2.2079 418154 1.9052
2RSSE.2 173 9 0.0653 162 0.3516 56 0.2026 109 0.4184 34 0.1639 45 0.2068 251 0.8187 254 0.9347 103 0.3876 129 0.5976 211 0.7240 603 1.3010 790 1.7634 761 1.8833 804 1.7467 491 1.1703 953 2.5290 797 1.8330 614 1.6044 403 1.3012 323 0.8646 71 0.2534 87 0.2809 86 0.3652 129 0.4771 156 0.5694 226 0.6589 239 0.8668 158 0.6765 139 0.7661 167 0.6937 217 0.8186 274 1.2284 451 1.7270 449 1.9854 613 2.0440 790 2.6423 749 2.5231 570 2.4061 541 2.1729 405 1.3049 432 1.6394 28 0.1564 19 0.1270 28 0.1840 34 0.4416 40 0.2924 69 0.4333 198 1.0078 337 1.4860 691 2.5964 172 0.8352 48 0.2580 61 0.3243 57 0.3537 109 0.7414 102 0.5732 138 0.7594 135 1.0313 364 1.9892 244 1.5046 565 2.3928 480 2.2516 474 1.9987 70 0.1389 192 0.2663 37 0.3243 49 0.2389 19 0.1991 89 0.1595 44 0.2918 10 0.2099 55 0.0771 72 0.0801 76 0.5209 59 0.2637 49 0.1907 27 0.0684 15 0.1663 41 0.1361 74 0.1578 25 0.1650 82 0.3200 2 0.0412 19 0.1515 12 0.0436 32 0.1440 5 0.0525 7 0.0356 57 0.1929 11 0.0593 15670 0.7318 5216 0.6712 20887 0.7157
3R5.1 816 436 0.6139 1064 0.4877 524 0.3967 355 0.2881 194 0.1930 288 0.2772 228 0.1576 171 0.1332 174 0.1377 247 0.2429 203 0.1474 280 0.1282 275 0.1301 200 0.1049 271 0.1250 258 0.1304 156 0.0882 136 0.0663 167 0.0931 208 0.1423 144 0.0821 279 0.2096 258 0.1760 178 0.1597 134 0.1047 133 0.1034 152 0.0943 55 0.0428 92 0.0843 70 0.0824 70 0.0624 67 0.0539 78 0.0744 64 0.0526 80 0.0751 110 0.0780 97 0.0690 108 0.0775 76 0.0687 88 0.0752 118 0.0806 75 0.0608 307 0.3520 112 0.1522 93 0.1288 22 0.0607 59 0.0903 45 0.0597 74 0.0798 11 0.0104 100 0.0797 26 0.0276 187 0.2090 104 0.1168 90 0.1190 97 0.1403 157 0.1859 62 0.0727 70 0.1138 47 0.0549 83 0.1091 125 0.1128 83 0.0830 131 0.1175 352 0.1482 266 0.0785 101 0.1883 66 0.0680 126 0.2795 346 0.1309 302 0.4211 111 0.4851 2710 0.8028 3837 0.8940 172 0.2491 441 0.4119 554 0.4519 1438 0.7535 255 0.5982 491 0.3435 935 0.4185 73 0.1017 242 0.1996 102 0.3624 121 0.2010 100 0.0725 115 0.1089 306 0.6753 391 0.3719 669 0.4725 335 0.3677 24286 0.2405 5256 0.1434 29542 0.2146
4R79.1 1035 8 0.0089 5 0.0021 0 0.0000 0 0.0000 0 0.0000 10 0.0083 29 0.0159 31 0.0193 10 0.0064 11 0.0091 41 0.0237 97 0.0351 152 0.0569 242 0.1002 335 0.1218 848 0.3380 942 0.4181 2355 0.9053 2318 1.0126 1452 0.7836 2482 1.1098 8 0.0051 2 0.0013 0 0.0000 0 0.0000 9 0.0056 10 0.0053 7 0.0046 14 0.0102 8 0.0077 17 0.0120 19 0.0121 24 0.0184 19 0.0128 35 0.0265 69 0.0386 143 0.0803 219 0.1234 210 0.1485 322 0.2162 734 0.3946 666 0.4223 5 0.0052 34 0.0366 0 0.0000 0 0.0000 3 0.0037 18 0.0187 30 0.0262 70 0.0519 216 0.1359 466 0.3785 0 0.0000 8 0.0072 4 0.0051 5 0.0065 4 0.0043 29 0.0272 10 0.0128 29 0.0270 58 0.0602 169 0.1201 378 0.2963 576 0.4061 50 0.0167 40 0.0094 712 1.0379 310 0.2518 114 0.2005 90 0.0269 1 0.0011 2 0.0074 46 0.0108 53 0.0098 50 0.0581 51 0.0379 9 0.0060 41 0.0172 2 0.0040 5 0.0030 3 0.0012 81 0.0884 426 0.2759 155 0.4342 131 0.1713 63 0.0360 70 0.0524 19 0.0331 12 0.0090 74 0.0416 0 0.0000 15938 0.1244 1990 0.0428 17929 0.1027
4R79.2 1188 2 0.0024 1 0.0005 5 0.0030 2 0.0015 4 0.0028 27 0.0179 7 0.0038 10 0.0054 0 0.0000 0 0.0004 1 0.0009 2 0.0009 5 0.0019 10 0.0038 38 0.0121 76 0.0264 99 0.0385 316 0.1061 495 0.1887 296 0.1393 696 0.2711 5 0.0029 5 0.0023 9 0.0060 49 0.0265 24 0.0132 16 0.0072 12 0.0068 37 0.0234 1 0.0013 11 0.0068 16 0.0091 9 0.0061 5 0.0029 2 0.0014 19 0.0095 37 0.0181 31 0.0155 56 0.0347 40 0.0234 196 0.0920 145 0.0802 0 0.0000 2 0.0026 0 0.0000 4 0.0080 3 0.0037 7 0.0068 5 0.0038 0 0.0000 45 0.0248 296 0.2095 7 0.0056 5 0.0040 7 0.0071 2 0.0021 0 0.0000 0 0.0003 0 0.0000 0 0.0000 16 0.0150 11 0.0070 89 0.0612 128 0.0790 378 0.1092 375 0.0759 177 0.2255 31 0.0225 38 0.0583 39 0.0102 125 0.1200 66 0.1989 1112 0.2264 1429 0.2287 125 0.1244 293 0.1879 301 0.1686 906 0.3262 117 0.1885 379 0.1820 761 0.2340 356 0.3380 661 0.3731 22 0.0549 24 0.0276 16 0.0083 79 0.0515 21 0.0320 12 0.0079 70 0.0343 0 0.0000 9041 0.0615 1220 0.0229 10262 0.0512
6R55.2 296 9 0.0365 2 0.0025 0 0.0000 0 0.0000 2 0.0057 0 0.0000 8 0.0168 7 0.0170 7 0.0163 7 0.0199 14 0.0298 3 0.0041 8 0.0114 4 0.0058 7 0.0092 17 0.0249 8 0.0136 16 0.0223 16 0.0249 7 0.0138 14 0.0229 9 0.0194 10 0.0198 2 0.0059 5 0.0123 17 0.0378 23 0.0400 31 0.0664 14 0.0354 7 0.0242 16 0.0406 8 0.0181 15 0.0412 20 0.0468 0 0.0010 10 0.0199 17 0.0333 18 0.0369 6 0.0166 30 0.0724 31 0.0583 7 0.0155 9 0.0294 15 0.0581 3 0.0145 2 0.0167 3 0.0148 5 0.0200 7 0.0216 22 0.0590 5 0.0122 0 0.0000 12 0.0395 10 0.0330 4 0.0148 17 0.0695 8 0.0290 7 0.0229 1 0.0061 10 0.0349 4 0.0177 5 0.0126 9 0.0248 10 0.0257 4 0.0052 59 0.0482 13 0.0662 45 0.1282 3 0.0190 34 0.0356 7 0.0269 17 0.2036 28 0.0230 42 0.0276 8 0.0329 4 0.0114 31 0.0698 1 0.0020 14 0.0913 16 0.0316 10 0.0131 15 0.0572 35 0.0803 4 0.0473 6 0.0280 77 0.1543 34 0.0882 0 0.0000 4 0.0114 13 0.0264 1 0.0051 1051 0.0287 341 0.0257 1392 0.0279
AC3.1 1068 5 0.0056 27 0.0095 17 0.0100 40 0.0249 39 0.0300 13 0.0097 16 0.0085 5 0.0034 14 0.0086 11 0.0086 15 0.0088 37 0.0130 14 0.0052 5 0.0023 12 0.0045 17 0.0066 5 0.0024 21 0.0079 11 0.0048 11 0.0060 20 0.0087 11 0.0066 36 0.0188 39 0.0273 43 0.0258 47 0.0281 14 0.0067 0 0.0000 0 0.0000 7 0.0065 2 0.0014 0 0.0000 26 0.0194 4 0.0029 12 0.0089 10 0.0054 26 0.0142 18 0.0102 42 0.0289 14 0.0094 13 0.0071 19 0.0122 78 0.0684 200 0.2076 22 0.0233 0 0.0000 22 0.0261 0 0.0000 13 0.0107 22 0.0163 0 0.0000 9 0.0075 14 0.0126 38 0.0330 14 0.0141 5 0.0061 0 0.0000 2 0.0018 0 0.0000 0 0.0000 0 0.0000 9 0.0062 23 0.0176 10 0.0069 14 0.0047 24 0.0055 5 0.0072 4 0.0034 2 0.0034 4 0.0012 58 0.0619 13 0.0463 352 0.0797 803 0.1431 24 0.0267 138 0.0987 81 0.0510 467 0.1870 12 0.0229 86 0.0464 349 0.1193 40 0.0422 54 0.0344 1 0.0028 4 0.0051 9 0.0051 9 0.0065 5 0.0086 0 0.0000 9 0.0053 0 0.0000 2572 0.0195 774 0.0161 3346 0.0186
AC3.10 1224 21 0.0197 0 0.0000 0 0.0000 0 0.0000 14 0.0095 10 0.0070 0 0.0000 5 0.0030 2 0.0015 5 0.0037 5 0.0027 16 0.0049 14 0.0045 48 0.0170 52 0.0161 28 0.0096 51 0.0194 74 0.0241 71 0.0263 82 0.0377 145 0.0551 5 0.0029 5 0.0023 3 0.0020 0 0.0000 3 0.0017 0 0.0000 0 0.0000 12 0.0077 5 0.0044 8 0.0050 4 0.0025 6 0.0041 13 0.0070 5 0.0032 5 0.0027 34 0.0162 28 0.0133 45 0.0270 58 0.0332 89 0.0408 56 0.0300 0 0.0007 20 0.0181 17 0.0157 0 0.0000 0 0.0000 0 0.0000 1 0.0011 67 0.0422 26 0.0142 189 0.1298 0 0.0000 0 0.0000 0 0.0000 0 0.0000 0 0.0000 21 0.0169 0 0.0000 14 0.0113 6 0.0057 17 0.0103 47 0.0315 44 0.0264 2 0.0008 4 0.0009 24 0.0301 10 0.0074 34 0.0515 280 0.0706 14 0.0133 12 0.0350 102 0.0203 94 0.0146 30 0.0296 25 0.0159 18 0.0102 82 0.0287 12 0.0192 10 0.0051 28 0.0085 1048 0.9634 1044 0.5719 174 0.4139 129 0.1427 5 0.0025 29 0.0183 115 0.1692 117 0.0742 5 0.0024 17 0.0125 5716 0.0377 2840 0.0517 8556 0.0414
AC3.2 1450 71 0.0569 199 0.0515 668 0.2844 1347 0.6139 3228 1.8064 133 0.0719 1226 0.4757 891 0.3901 688 0.3062 1256 0.6940 1486 0.6075 2528 0.6509 1654 0.4400 1055 0.3115 687 0.1781 587 0.1671 301 0.0955 272 0.0748 364 0.1135 212 0.0819 516 0.1649 191 0.0808 332 0.1276 685 0.3459 1105 0.4851 1552 0.6758 1344 0.4674 1028 0.4442 496 0.2534 306 0.2015 305 0.1512 339 0.1527 246 0.1320 294 0.1343 262 0.1383 205 0.0816 219 0.0874 200 0.0806 160 0.0809 81 0.0392 243 0.0935 95 0.0434 334 0.2153 490 0.3748 872 0.6739 279 0.4235 474 0.4045 222 0.1651 148 0.0897 222 0.1172 331 0.1484 107 0.0623 417 0.2629 880 0.5550 592 0.4377 600 0.4843 502 0.3338 157 0.1026 184 0.1680 289 0.1882 225 0.1656 347 0.1752 201 0.1125 150 0.0754 3447 0.8153 3485 0.5767 1115 1.1595 629 0.3641 988 1.2339 1456 0.3094 335 0.2634 255 0.6237 5080 0.8469 7677 1.0066 457 0.3729 2006 1.0530 534 0.2449 5381 1.5863 350 0.4619 894 0.3516 2251 0.5667 1732 1.3441 2462 1.1381 686 1.3727 213 0.1977 768 0.3117 2944 1.5573 1152 1.4280 1115 0.5965 216 0.0861 34 0.0215 97775 0.5448 23265 0.3572 121041 0.4948
AC3.3 281 0 0.0000 0 0.0000 0 0.0000 0 0.0000 1 0.0031 1 0.0037 0 0.0000 0 0.0000 0 0.0000 0 0.0000 0 0.0000 0 0.0000 0 0.0000 1 0.0030 0 0.0000 1 0.0020 11 0.0188 31 0.0450 45 0.0727 131 0.2604 250 0.4120 5 0.0109 10 0.0202 29 0.0755 5 0.0128 0 0.0000 37 0.0670 1 0.0025 0 0.0000 2 0.0097 0 0.0000 3 0.0084 1 0.0037 1 0.0031 2 0.0056 10 0.0213 5 0.0111 4 0.0090 1 0.0044 2 0.0051 27 0.0543 14 0.0339 11 0.0381 2 0.0098 0 0.0000 0 0.0000 0 0.0000 0 0.0000 0 0.0000 6 0.0186 8 0.0190 56 0.1691 0 0.0000 0 0.0000 4 0.0187 0 0.0000 7 0.0254 30 0.1032 0 0.0000 3 0.0117 0 0.0000 5 0.0138 8 0.0252 0 0.0000 0 0.0000 1 0.0013 854 4.5807 232 0.6934 147 0.9516 202 0.2216 0 0.0000 7 0.0990 0 0.0007 3 0.0022 8 0.0374 7 0.0211 23 0.0559 0 0.0012 11 0.0793 3 0.0067 0 0.0009 17 0.0691 320 0.7650 196 2.0312 558 2.6752 72 0.1516 274 0.7487 57 0.3708 136 0.3760 18 0.0377 0 0.0000 5679 0.1633 1185 0.0939 6865 0.1448
AC3.4 242 0 0.0000 0 0.0015 0 0.0000 0 0.0000 0 0.0000 2 0.0069 0 0.0000 0 0.0000 0 0.0000 0 0.0000 0 0.0000 0 0.0000 1 0.0021 3 0.0054 0 0.0000 2 0.0048 2 0.0046 3 0.0054 2 0.0041 3 0.0082 19 0.0370 1 0.0034 3 0.0070 26 0.0797 0 0.0000 1 0.0034 16 0.0348 1 0.0037 0 0.0000 2 0.0082 0 0.0020 0 0.0000 2 0.0079 1 0.0034 1 0.0060 1 0.0038 6 0.0156 6 0.0150 7 0.0220 0 0.0000 9 0.0213 5 0.0145 2 0.0080 1 0.0051 0 0.0000 1 0.0091 0 0.0000 0 0.0000 0 0.0000 0 0.0000 0 0.0000 0 0.0000 1 0.0042 0 0.0000 0 0.0000 2 0.0130 3 0.0154 13 0.0534 0 0.0000 5 0.0212 2 0.0118 8 0.0249 5 0.0171 2 0.0080 0 0.0000 0 0.0000 214 1.3335 98 0.3408 66 0.4964 125 0.1601 0 0.0000 7 0.1045 0 0.0000 0 0.0000 1 0.0050 1 0.0039 20 0.0551 2 0.0041 9 0.0733 0 0.0000 0 0.0000 14 0.0691 210 0.5817 152 1.8219 561 3.1211 60 0.1468 177 0.5617 31 0.2334 98 0.3170 14 0.0341 0 0.0000 3510 0.1172 557 0.0513 4068 0.0997
AC3.5 3477 39 0.0129 5 0.0006 5 0.0010 9 0.0018 9 0.0022 26 0.0059 5 0.0009 25 0.0047 0 0.0000 22 0.0053 8 0.0014 22 0.0025 11 0.0013 20 0.0025 8 0.0009 17 0.0020 22 0.0030 64 0.0074 96 0.0126 122 0.0197 251 0.0335 17 0.0032 125 0.0200 116 0.0246 62 0.0114 151 0.0276 107 0.0156 34 0.0062 36 0.0077 44 0.0123 35 0.0072 27 0.0052 63 0.0141 67 0.0128 31 0.0069 41 0.0068 44 0.0074 98 0.0165 128 0.0269 9 0.0020 365 0.0585 64 0.0122 22 0.0061 4 0.0014 7 0.0024 5 0.0036 0 0.0000 10 0.0031 0 0.0000 18 0.0041 0 0.0000 550 0.1329 0 0.0000 31 0.0082 22 0.0070 0 0.0003 42 0.0118 39 0.0107 13 0.0049 8 0.0023 42 0.0130 93 0.0196 108 0.0254 75 0.0159 10572 1.0426 6975 0.4813 5074 2.1996 3973 0.9587 8026 4.1782 20857 1.8484 5257 1.7202 1656 1.6863 72623 5.0490 62965 3.4426 2475 0.8415 13366 2.9260 5759 1.1013 61083 7.5090 3159 1.7368 19451 3.1872 48889 5.1312 7528 2.4356 11780 2.2711 1643 1.3697 814 0.3148 3696 0.6250 11094 2.4473 3092 1.5984 3804 0.8485 2299 0.3806 122 0.0315 306615 0.7124 51175 0.3276 357791 0.6100
AC3.6 987 5 0.0068 10 0.0038 0 0.0000 0 0.0000 0 0.0000 25 0.0199 16 0.0094 17 0.0114 0 0.0000 0 0.0000 7 0.0046 19 0.0073 10 0.0042 21 0.0091 23 0.0090 29 0.0125 21 0.0100 43 0.0174 37 0.0173 9 0.0053 16 0.0075 0 0.0000 15 0.0087 0 0.0000 5 0.0038 3 0.0024 0 0.0003 8 0.0057 0 0.0007 0 0.0000 5 0.0040 3 0.0020 15 0.0118 0 0.0000 0 0.0000 18 0.0105 10 0.0060 34 0.0205 4 0.0031 23 0.0166 35 0.0200 8 0.0054 0 0.0000 0 0.0000 0 0.0000 0 0.0000 0 0.0000 0 0.0000 2 0.0024 10 0.0082 24 0.0159 8 0.0076 0 0.0000 8 0.0082 11 0.0124 8 0.0104 0 0.0000 0 0.0000 0 0.0000 8 0.0085 10 0.0117 14 0.0104 11 0.0095 17 0.0131 54 0.0191 61 0.0150 7 0.0122 2 0.0018 0 0.0000 17 0.0054 186 0.2147 479 1.7197 896 0.2197 1189 0.2291 2694 3.2258 5350 4.1261 445 0.2999 3333 1.4436 64 0.1243 397 0.2293 494 0.1827 4 0.0055 15 0.0103 0 0.0000 8 0.0112 1 0.0006 12 0.0099 4 0.0075 4 0.0034 7 0.0042 0 0.0000 14186 0.1161 196 0.0044 14382 0.0864
AC3.7 1711 37 0.0254 138 0.0302 376 0.1357 310 0.1199 250 0.1189 121 0.0555 118 0.0390 91 0.0339 211 0.0797 68 0.0323 99 0.0345 265 0.0578 208 0.0471 191 0.0478 186 0.0410 241 0.0582 142 0.0383 199 0.0464 125 0.0331 149 0.0487 241 0.0654 56 0.0201 71 0.0232 174 0.0747 275 0.1025 581 0.2145 489 0.1441 384 0.1408 292 0.1264 96 0.0536 117 0.0492 40 0.0155 50 0.0230 26 0.0101 27 0.0123 43 0.0148 101 0.0344 99 0.0339 51 0.0218 44 0.0180 150 0.0489 54 0.0209 79 0.0432 170 0.1101 179 0.1177 101 0.1302 179 0.1300 94 0.0590 42 0.0218 69 0.0312 39 0.0149 17 0.0084 138 0.0739 406 0.2171 315 0.1974 243 0.1667 206 0.1164 22 0.0123 37 0.0286 36 0.0203 39 0.0246 79 0.0340 75 0.0357 38 0.0162 563 0.1130 334 0.0468 323 0.2847 224 0.1102 508 0.5382 868 0.1565 531 0.3533 315 0.6521 11810 1.6686 11661 1.2956 976 0.6742 5368 2.3882 1352 0.5254 13509 3.3748 286 0.3201 2791 0.9294 8467 1.8059 458 0.3014 379 0.1485 421 0.7142 189 0.1489 265 0.0913 436 0.1958 218 0.2292 195 0.0886 229 0.0772 17 0.0089 53137 0.2509 10862 0.1413 63999 0.2217
AC3.8 1687 13 0.0089 11 0.0025 4 0.0016 0 0.0000 2 0.0014 38 0.0177 160 0.0536 199 0.0750 22 0.0087 79 0.0376 162 0.0570 390 0.0865 468 0.1072 410 0.1041 508 0.1131 533 0.1304 377 0.1027 636 0.1501 474 0.1272 574 0.1901 765 0.2100 8 0.0031 5 0.0019 0 0.0000 21 0.0079 1 0.0006 9 0.0030 10 0.0038 11 0.0050 2 0.0015 21 0.0092 42 0.0163 72 0.0334 129 0.0506 126 0.0574 197 0.0673 206 0.0706 163 0.0564 203 0.0879 208 0.0860 417 0.1375 206 0.0801 5 0.0031 0 0.0000 24 0.0163 0 0.0000 0 0.0000 10 0.0068 68 0.0358 115 0.0524 285 0.1099 317 0.1580 0 0.0000 0 0.0003 5 0.0036 5 0.0040 14 0.0084 61 0.0345 41 0.0328 173 0.0972 117 0.0738 179 0.0777 326 0.1569 298 0.1288 1878 0.3818 1158 0.1648 784 0.7006 264 0.1313 529 0.5683 598 0.1094 17 0.0116 14 0.0314 429 0.0615 520 0.0587 34 0.0245 152 0.0687 320 0.1264 323 0.0820 4 0.0054 686 0.2319 689 0.1491 586 0.3908 396 0.1574 128 0.2204 50 0.0402 118 0.0412 307 0.1397 303 0.3237 189 0.0871 213 0.0730 5 0.0029 22336 0.1070 5764 0.0761 28100 0.0987
AC7.1 1286 10 0.0097 0 0.0000 0 0.0000 0 0.0000 0 0.0000 8 0.0052 25 0.0112 16 0.0081 5 0.0029 12 0.0080 38 0.0177 50 0.0148 56 0.0168 74 0.0249 44 0.0129 100 0.0321 102 0.0364 258 0.0799 264 0.0929 239 0.1037 541 0.1950 3 0.0019 0 0.0000 7 0.0045 0 0.0000 16 0.0080 2 0.0008 0 0.0000 7 0.0046 0 0.0000 1 0.0007 8 0.0046 24 0.0145 5 0.0031 21 0.0128 14 0.0064 21 0.0095 64 0.0290 52 0.0299 79 0.0431 64 0.0278 110 0.0564 0 0.0000 0 0.0000 0 0.0000 0 0.0000 2 0.0025 0 0.0002 14 0.0100 33 0.0198 84 0.0427 236 0.1542 2 0.0020 0 0.0000 0 0.0000 3 0.0033 5 0.0043 18 0.0133 32 0.0334 30 0.0222 57 0.0471 84 0.0480 73 0.0464 121 0.0691 445 0.1188 497 0.0928 66 0.0782 57 0.0375 20 0.0294 48 0.0117 253 0.2247 59 0.1627 2212 0.4160 3010 0.4450 153 0.1411 614 0.3637 262 0.1356 1741 0.5789 136 0.2021 527 0.2339 1330 0.3777 55 0.0489 88 0.0462 26 0.0589 20 0.0212 18 0.0086 114 0.0685 62 0.0878 90 0.0545 18 0.0081 0 0.0000 10161 0.0638 1173 0.0203 11335 0.0522
AC7.2 2741 911 0.3814 1690 0.2306 978 0.2201 661 0.1593 497 0.1473 178 0.0510 4957 1.0172 5993 1.3871 2518 0.5927 3155 0.9224 5170 1.1176 11995 1.6335 14012 1.9718 14952 2.3340 21934 3.0050 19108 2.8742 15796 2.6451 16851 2.4453 13236 2.1829 12203 2.4852 13932 2.3518 1809 0.4048 1534 0.3110 1019 0.2723 821 0.1907 1039 0.2394 1310 0.2409 1366 0.3122 1641 0.4433 1800 0.6258 2455 0.6426 3909 0.9306 3804 1.0762 5367 1.2960 5862 1.6340 8757 1.8412 10993 2.3186 11957 2.5390 10639 2.8344 10563 2.6758 13029 2.6433 9188 2.1973 539 0.1838 191 0.0773 413 0.1689 351 0.2817 819 0.3700 1512 0.5926 2671 0.8552 4451 1.2385 9055 2.1470 7052 2.1606 927 0.3086 740 0.2470 737 0.2883 1017 0.4341 1493 0.5253 2325 0.8035 1993 0.9601 4386 1.5090 3608 1.3990 7350 1.9621 7835 2.3189 10002 2.6599 18992 2.3760 11913 1.0428 2554 1.4046 2336 0.7150 3007 1.9859 6700 0.7533 1169 0.4854 479 0.6196 12357 1.0898 14743 1.0226 1937 0.8353 6902 1.9167 2108 0.5114 10436 1.6275 426 0.2974 5731 1.1912 9554 1.2721 1448 0.5945 2288 0.5598 954 1.0096 619 0.3037 2131 0.4571 2117 0.5924 1301 0.8535 1109 0.3139 1195 0.2510 457 0.1489 333437 0.9828 84815 0.6888 418253 0.9045
AC7.3 765 6 0.0100 7 0.0039 2 0.0023 0 0.0000 3 0.0039 7 0.0073 0 0.0000 0 0.0000 0 0.0000 0 0.0000 0 0.0000 0 0.0000 4 0.0023 0 0.0000 0 0.0002 0 0.0000 3 0.0024 4 0.0024 5 0.0031 0 0.0000 8 0.0051 0 0.0000 2 0.0017 0 0.0000 0 0.0000 9 0.0078 5 0.0037 5 0.0047 0 0.0000 0 0.0006 0 0.0001 11 0.0102 13 0.0141 0 0.0002 7 0.0076 0 0.0000 3 0.0023 7 0.0056 9 0.0087 10 0.0095 0 0.0004 0 0.0000 0 0.0000 6 0.0100 0 0.0000 0 0.0000 0 0.0000 0 0.0000 5 0.0060 22 0.0219 0 0.0008 0 0.0000 0 0.0000 7 0.0086 0 0.0000 0 0.0000 0 0.0000 0 0.0000 0 0.0005 3 0.0043 0 0.0000 3 0.0034 15 0.0167 8 0.0079 2 0.0013 2 0.0007 7 0.0147 0 0.0000 44 0.1062 436 0.1759 0 0.0000 0 0.0000 0 0.0000 12 0.0032 0 0.0000 0 0.0000 0 0.0000 0 0.0000 0 0.0000 0 0.0000 0 0.0000 364 0.5364 605 0.5309 75 0.2876 108 0.1906 3 0.0024 4 0.0044 31 0.0739 23 0.0233 7 0.0053 11 0.0130 4005 0.0423 1181 0.0344 5187 0.0402
AC8.10 1320 37 0.0164 41 0.0058 63 0.0148 56 0.0141 155 0.0479 51 0.0152 1119 0.2384 1102 0.2649 788 0.1926 1005 0.3050 1203 0.2701 1759 0.2487 1933 0.2825 1315 0.2132 1837 0.2613 1690 0.2641 1213 0.2110 1589 0.2395 1263 0.2164 663 0.1404 1038 0.1820 99 0.0232 89 0.0189 133 0.0371 248 0.0598 488 0.1169 576 0.1101 562 0.1334 397 0.1115 397 0.1433 699 0.1901 818 0.2022 718 0.2111 903 0.2266 856 0.2478 1150 0.2512 1198 0.2623 1072 0.2365 1181 0.3267 1078 0.2836 1089 0.2296 591 0.1470 159 0.0563 82 0.0348 260 0.1105 101 0.0842 293 0.1373 352 0.1435 488 0.1623 838 0.2423 938 0.2310 572 0.1820 128 0.0443 371 0.1287 266 0.1084 233 0.1036 417 0.1525 439 0.1577 354 0.1771 557 0.1992 661 0.2664 955 0.2649 830 0.2551 767 0.2118 2129 0.2765 2514 0.2285 379 0.2167 345 0.1097 442 0.3037 1096 0.1279 533 0.2297 130 0.1746 5392 0.4937 7178 0.5169 390 0.1749 814 0.2348 791 0.1993 1425 0.2308 89 0.0647 1971 0.4255 3248 0.4491 320 0.1365 431 0.1096 112 0.1240 77 0.0395 110 0.0245 165 0.0481 225 0.1534 239 0.0704 222 0.0485 128 0.0433 48940 0.1498 14825 0.1250 63766 0.1432
AC8.11 654 16 0.0143 5 0.0016 38 0.0180 74 0.0374 85 0.0530 51 0.0311 726 0.3124 761 0.3694 509 0.2513 560 0.3432 689 0.3122 1061 0.3028 1034 0.3052 692 0.2265 1231 0.3535 937 0.2954 690 0.2423 833 0.2534 779 0.2693 303 0.1297 854 0.3024 47 0.0221 53 0.0228 69 0.0388 120 0.0589 163 0.0789 245 0.0948 246 0.1182 171 0.0970 159 0.1163 254 0.1398 346 0.1728 267 0.1588 357 0.1807 401 0.2347 468 0.2066 494 0.2186 461 0.2054 320 0.1787 367 0.1949 337 0.1437 193 0.0968 34 0.0244 87 0.0737 56 0.0483 10 0.0180 92 0.0876 106 0.0874 149 0.1000 258 0.1506 434 0.2161 120 0.0773 56 0.0393 121 0.0850 94 0.0775 178 0.1600 160 0.1182 132 0.0961 130 0.1312 223 0.1611 219 0.1786 373 0.2087 341 0.2116 334 0.1862 952 0.2496 1131 0.2075 233 0.2694 145 0.0934 214 0.2964 496 0.1169 266 0.2322 42 0.1146 2878 0.5320 3733 0.5426 147 0.1334 518 0.3015 431 0.2195 824 0.2695 20 0.0296 1020 0.4445 1802 0.5029 123 0.1058 214 0.1099 51 0.1150 52 0.0535 48 0.0220 87 0.0514 106 0.1465 109 0.0650 85 0.0374 32 0.0222 25830 0.1595 5653 0.0962 31483 0.1427
AC8.12 690 8 0.0071 41 0.0114 52 0.0233 125 0.0599 195 0.1151 91 0.0519 528 0.2155 391 0.1798 459 0.2147 524 0.3047 552 0.2374 775 0.2097 841 0.2352 643 0.1995 735 0.2001 690 0.2062 498 0.1657 586 0.1691 521 0.1708 408 0.1654 565 0.1896 41 0.0186 88 0.0356 96 0.0514 141 0.0652 208 0.0954 304 0.1111 277 0.1259 215 0.1154 199 0.1374 277 0.1442 296 0.1404 248 0.1394 385 0.1851 288 0.1596 297 0.1244 371 0.1557 426 0.1798 308 0.1631 321 0.1619 667 0.2691 357 0.1697 17 0.0119 127 0.1026 121 0.0987 38 0.0607 65 0.0590 97 0.0757 227 0.1448 206 0.1140 318 0.1499 244 0.1488 84 0.0559 153 0.1019 77 0.0603 89 0.0757 147 0.1032 159 0.1097 91 0.0876 148 0.1013 142 0.1093 268 0.1422 178 0.1049 226 0.1199 425 0.1058 471 0.0820 148 0.1622 166 0.1012 101 0.1336 438 0.0979 136 0.1128 50 0.1288 1974 0.3459 1972 0.2718 109 0.0934 330 0.1825 223 0.1078 1064 0.3298 24 0.0336 594 0.2456 1152 0.3048 62 0.0507 81 0.0396 34 0.0723 24 0.0239 78 0.0336 48 0.0270 72 0.0941 156 0.0879 95 0.0398 55 0.0361 19658 0.1151 5559 0.0897 25218 0.1083
AC8.3 1320 37 0.0164 41 0.0058 63 0.0148 56 0.0141 155 0.0479 51 0.0152 1119 0.2384 1102 0.2649 788 0.1926 1005 0.3050 1203 0.2701 1759 0.2487 1933 0.2825 1315 0.2132 1837 0.2613 1690 0.2641 1213 0.2110 1589 0.2395 1263 0.2164 663 0.1404 1038 0.1820 99 0.0232 89 0.0189 133 0.0371 248 0.0598 488 0.1169 576 0.1101 562 0.1334 397 0.1115 397 0.1433 699 0.1901 818 0.2022 718 0.2111 903 0.2266 856 0.2478 1150 0.2512 1198 0.2623 1072 0.2365 1181 0.3267 1078 0.2836 1089 0.2296 591 0.1470 159 0.0563 82 0.0348 260 0.1105 101 0.0842 293 0.1373 352 0.1435 488 0.1623 838 0.2423 938 0.2310 572 0.1820 128 0.0443 371 0.1287 266 0.1084 233 0.1036 417 0.1525 439 0.1577 354 0.1771 557 0.1992 661 0.2664 955 0.2649 830 0.2551 767 0.2118 2129 0.2765 2514 0.2285 379 0.2167 345 0.1097 442 0.3037 1096 0.1279 533 0.2297 130 0.1746 5392 0.4937 7178 0.5169 390 0.1749 814 0.2348 791 0.1993 1425 0.2308 89 0.0647 1971 0.4255 3248 0.4491 320 0.1365 431 0.1096 112 0.1240 77 0.0395 110 0.0245 165 0.0481 225 0.1534 239 0.0704 222 0.0485 128 0.0433 48940 0.1498 14825 0.1250 63766 0.1432
AC8.4 654 16 0.0143 5 0.0016 38 0.0180 74 0.0374 85 0.0530 51 0.0311 726 0.3124 761 0.3694 509 0.2513 560 0.3432 689 0.3122 1061 0.3028 1034 0.3052 692 0.2265 1231 0.3535 937 0.2954 690 0.2423 833 0.2534 779 0.2693 303 0.1297 854 0.3024 47 0.0221 53 0.0228 69 0.0388 120 0.0589 163 0.0789 245 0.0948 246 0.1182 171 0.0970 159 0.1163 254 0.1398 346 0.1728 267 0.1588 357 0.1807 401 0.2347 468 0.2066 494 0.2186 461 0.2054 320 0.1787 367 0.1949 337 0.1437 193 0.0968 34 0.0244 87 0.0737 56 0.0483 10 0.0180 92 0.0876 106 0.0874 149 0.1000 258 0.1506 434 0.2161 120 0.0773 56 0.0393 121 0.0850 94 0.0775 178 0.1600 160 0.1182 132 0.0961 130 0.1312 223 0.1611 219 0.1786 373 0.2087 341 0.2116 334 0.1862 952 0.2496 1131 0.2075 233 0.2694 145 0.0934 214 0.2964 496 0.1169 266 0.2322 42 0.1146 2878 0.5320 3733 0.5426 147 0.1334 518 0.3015 431 0.2195 824 0.2695 20 0.0296 1020 0.4445 1802 0.5029 123 0.1058 214 0.1099 51 0.1150 52 0.0535 48 0.0220 87 0.0514 106 0.1465 109 0.0650 85 0.0374 32 0.0222 25830 0.1595 5653 0.0962 31483 0.1427
AC8.7 690 8 0.0071 41 0.0114 52 0.0233 125 0.0599 195 0.1151 91 0.0519 528 0.2155 391 0.1798 459 0.2147 524 0.3047 552 0.2374 775 0.2097 841 0.2352 643 0.1995 735 0.2001 690 0.2062 498 0.1657 586 0.1691 521 0.1708 408 0.1654 565 0.1896 41 0.0186 88 0.0356 96 0.0514 141 0.0652 208 0.0954 304 0.1111 277 0.1259 215 0.1154 199 0.1374 277 0.1442 296 0.1404 248 0.1394 385 0.1851 288 0.1596 297 0.1244 371 0.1557 426 0.1798 308 0.1631 321 0.1619 667 0.2691 357 0.1697 17 0.0119 127 0.1026 121 0.0987 38 0.0607 65 0.0590 97 0.0757 227 0.1448 206 0.1140 318 0.1499 244 0.1488 84 0.0559 153 0.1019 77 0.0603 89 0.0757 147 0.1032 159 0.1097 91 0.0876 148 0.1013 142 0.1093 268 0.1422 178 0.1049 226 0.1199 425 0.1058 471 0.0820 148 0.1622 166 0.1012 101 0.1336 438 0.0979 136 0.1128 50 0.1288 1974 0.3459 1972 0.2718 109 0.0934 330 0.1825 223 0.1078 1064 0.3298 24 0.0336 594 0.2456 1152 0.3048 62 0.0507 81 0.0396 34 0.0723 24 0.0239 78 0.0336 48 0.0270 72 0.0941 156 0.0879 95 0.0398 55 0.0361 19658 0.1151 5559 0.0897 25218 0.1083
AH10.1 1760 33 0.0218 161 0.0342 137 0.0481 61 0.0232 8 0.0040 21 0.0097 5 0.0018 16 0.0058 0 0.0000 10 0.0046 13 0.0046 9 0.0021 10 0.0023 8 0.0021 11 0.0025 24 0.0056 24 0.0063 29 0.0068 23 0.0060 13 0.0042 5 0.0015 55 0.0193 58 0.0183 70 0.0292 70 0.0256 51 0.0183 37 0.0109 32 0.0114 20 0.0085 22 0.0122 49 0.0204 141 0.0525 165 0.0731 194 0.0730 270 0.1173 471 0.1545 418 0.1375 466 0.1544 328 0.1365 304 0.1200 203 0.0644 150 0.0561 0 0.0000 0 0.0000 5 0.0036 4 0.0054 11 0.0084 52 0.0321 94 0.0473 196 0.0850 368 0.1362 69 0.0333 22 0.0118 18 0.0097 0 0.0000 13 0.0092 5 0.0031 122 0.0662 61 0.0460 165 0.0885 150 0.0908 311 0.1295 230 0.1063 308 0.1277 2 0.0006 20 0.0028 11 0.0102 3 0.0016 85 0.0874 1310 0.2295 15 0.0101 17 0.0343 149 0.0206 65 0.0071 93 0.0627 68 0.0295 23 0.0090 51 0.0125 31 0.0338 25 0.0083 20 0.0042 3577 2.2864 3009 1.1461 556 0.9161 665 0.5083 14 0.0049 38 0.0169 418 0.4273 536 0.2364 73 0.0241 101 0.0516 21625 0.0993 7299 0.0923 28924 0.0974
AH10.2 738 249 0.3874 170 0.0865 329 0.2755 201 0.1803 14 0.0158 29 0.0311 47 0.0364 81 0.0703 77 0.0676 35 0.0389 91 0.0735 139 0.0708 99 0.0520 150 0.0875 83 0.0424 159 0.0891 47 0.0294 67 0.0364 99 0.0607 28 0.0214 84 0.0532 394 0.3281 659 0.4962 691 0.6855 243 0.2100 62 0.0534 39 0.0268 17 0.0145 5 0.0057 16 0.0219 27 0.0263 42 0.0373 39 0.0417 19 0.0174 36 0.0377 74 0.0584 49 0.0389 64 0.0507 90 0.0892 76 0.0723 175 0.1322 124 0.1105 246 0.3115 249 0.3751 22 0.0346 5 0.0170 0 0.0000 0 0.0000 25 0.0306 0 0.0000 5 0.0048 0 0.0000 659 0.8147 158 0.1962 25 0.0375 11 0.0181 10 0.0131 22 0.0293 47 0.0858 24 0.0315 40 0.0577 39 0.0389 80 0.0885 38 0.0378 7 0.0035 4 0.0014 3 0.0063 0 0.0000 0 0.0000 2 0.0009 3 0.0048 0 0.0000 0 0.0000 2 0.0007 0 0.0000 0 0.0000 1 0.0016 0 0.0000 0 0.0000 0 0.0000 0 0.0000 0 0.0000 1 0.0016 0 0.0000 0 0.0000 1 0.0008 4 0.0045 0 0.0000 0 0.0000 0 0.0000 0 0.0000 4148 0.0454 3786 0.1142 7935 0.0637
AH10.3 563 4 0.0088 2 0.0019 0 0.0000 5 0.0067 16 0.0244 2 0.0029 376 0.3762 888 1.0010 118 0.1362 358 0.5096 631 0.6641 1371 0.9090 1665 1.1409 1661 1.2627 2056 1.3717 2189 1.6035 1862 1.5186 1822 1.2873 1290 1.0365 515 0.5112 413 0.3396 4 0.0051 12 0.0126 8 0.0111 14 0.0165 34 0.0392 38 0.0341 40 0.0447 60 0.0791 80 0.1364 162 0.2068 455 0.5277 654 0.9009 834 0.9806 1064 1.4452 1924 1.9703 1885 1.9360 1769 1.8292 1543 2.0014 1317 1.6251 903 0.8919 974 1.1345 1 0.0027 0 0.0000 0 0.0000 18 0.0711 75 0.1648 171 0.3272 721 1.1246 2160 2.9262 1774 2.0486 446 0.6664 16 0.0272 11 0.0187 20 0.0399 39 0.0815 88 0.1521 325 0.5482 250 0.5866 696 1.1656 804 1.5180 1525 1.9825 1479 2.1323 1687 2.1845 146 0.0893 241 0.1030 96 0.2576 52 0.0788 80 0.2598 65 0.0359 54 0.1105 61 0.3844 799 0.3433 1513 0.5109 60 0.1264 217 0.2946 168 0.1990 297 0.2262 52 0.1770 288 0.2920 541 0.3511 53 0.1077 108 0.1293 28 0.1455 10 0.0244 15 0.0166 38 0.0531 39 0.1252 29 0.0400 74 0.0763 33 0.0535 23885 0.3427 9267 0.3664 33152 0.3490
AH10.4 111 16 0.1668 2 0.0095 0 0.0000 0 0.0000 0 0.0000 0 0.0000 2 0.0130 8 0.0470 3 0.0228 8 0.0612 6 0.0358 1 0.0064 4 0.0163 9 0.0369 13 0.0456 7 0.0284 10 0.0418 18 0.0661 17 0.0695 2 0.0101 4 0.0173 0 0.0000 4 0.0223 1 0.0072 0 0.0000 0 0.0000 0 0.0010 4 0.0226 7 0.0474 5 0.0434 5 0.0332 19 0.1140 29 0.2077 33 0.2013 24 0.1689 47 0.2474 68 0.3553 60 0.3194 31 0.2043 34 0.2182 13 0.0686 25 0.1530 0 0.0000 22 0.2247 0 0.0000 0 0.0000 0 0.0000 6 0.0663 14 0.1152 50 0.3480 40 0.2387 14 0.1083 0 0.0000 0 0.0000 2 0.0221 1 0.0175 2 0.0243 0 0.0000 1 0.0221 25 0.2206 21 0.2049 60 0.3985 40 0.2990 57 0.3756 0 0.0004 2 0.0048 1 0.0155 0 0.0052 1 0.0168 6 0.0186 2 0.0237 0 0.0137 2 0.0054 6 0.0111 0 0.0000 0 0.0000 7 0.0474 5 0.0216 1 0.0305 0 0.0000 5 0.0169 4 0.0405 13 0.0816 1 0.0507 5 0.0623 1 0.0074 0 0.0000 0 0.0032 3 0.0273 1 0.0053 1 0.0094 342 0.0249 368 0.0739 711 0.0380
AH6.1 2559 23 0.0107 0 0.0000 1 0.0003 0 0.0000 4 0.0013 18 0.0058 0 0.0000 1 0.0003 0 0.0000 0 0.0002 0 0.0000 4 0.0007 3 0.0005 5 0.0009 0 0.0001 2 0.0004 9 0.0017 7 0.0011 17 0.0030 5 0.0012 15 0.0027 0 0.0000 0 0.0000 0 0.0002 0 0.0000 11 0.0028 12 0.0024 19 0.0047 7 0.0021 5 0.0021 0 0.0000 5 0.0013 33 0.0102 10 0.0027 15 0.0045 20 0.0045 33 0.0075 65 0.0148 35 0.0101 26 0.0071 4 0.0011 12 0.0032 2 0.0010 35 0.0155 0 0.0000 0 0.0000 5 0.0028 12 0.0050 7 0.0027 2 0.0006 4 0.0011 44 0.0147 0 0.0000 8 0.0029 0 0.0000 15 0.0071 0 0.0000 4 0.0018 12 0.0064 0 0.0001 6 0.0027 3 0.0011 113 0.0361 55 0.0159 4 0.0007 3 0.0003 8 0.0049 0 0.0000 0 0.0000 4 0.0005 24 0.0108 6 0.0090 377 0.0357 441 0.0328 19 0.0089 66 0.0199 29 0.0075 178 0.0298 12 0.0093 92 0.0206 209 0.0299 2 0.0009 9 0.0024 0 0.0000 0 0.0000 0 0.0000 0 0.0000 0 0.0000 0 0.0000 4 0.0011 0 0.0000 813 0.0026 245 0.0021 1058 0.0025
AH6.10 1194 26 0.0251 0 0.0000 0 0.0000 0 0.0000 1 0.0007 3 0.0023 0 0.0000 0 0.0000 0 0.0000 0 0.0000 0 0.0000 0 0.0000 0 0.0000 0 0.0000 0 0.0000 0 0.0000 5 0.0022 5 0.0019 28 0.0107 5 0.0027 28 0.0111 0 0.0000 5 0.0027 0 0.0000 2 0.0015 0 0.0000 0 0.0000 4 0.0025 3 0.0022 0 0.0000 0 0.0000 24 0.0131 13 0.0090 4 0.0024 0 0.0000 8 0.0042 17 0.0087 22 0.0110 43 0.0268 5 0.0033 8 0.0040 5 0.0032 0 0.0000 0 0.0000 0 0.0000 1 0.0019 0 0.0000 0 0.0000 0 0.0000 5 0.0036 0 0.0000 14 0.0100 0 0.0000 13 0.0103 0 0.0000 17 0.0173 0 0.0000 3 0.0026 0 0.0000 0 0.0000 0 0.0000 10 0.0066 38 0.0261 7 0.0044 199 0.0573 130 0.0262 16 0.0210 8 0.0056 2 0.0031 5 0.0015 8 0.0078 2 0.0064 162 0.0328 199 0.0317 5 0.0051 11 0.0073 21 0.0122 48 0.0172 0 0.0000 65 0.0313 76 0.0234 1 0.0017 6 0.0037 1 0.0044 1 0.0011 5 0.0025 0 0.0000 1 0.0029 4 0.0028 3 0.0014 0 0.0000 917 0.0062 98 0.0018 1016 0.0050
AH6.11 990 22 0.0257 0 0.0000 0 0.0000 0 0.0000 1 0.0013 17 0.0138 0 0.0000 0 0.0000 0 0.0000 0 0.0000 0 0.0000 0 0.0000 0 0.0003 0 0.0000 0 0.0000 0 0.0000 0 0.0000 12 0.0048 24 0.0113 0 0.0000 38 0.0181 2 0.0018 8 0.0046 0 0.0000 0 0.0000 2 0.0018 0 0.0000 1 0.0006 0 0.0000 0 0.0000 0 0.0000 0 0.0000 4 0.0032 1 0.0009 2 0.0018 9 0.0053 14 0.0085 5 0.0030 11 0.0086 23 0.0164 19 0.0111 31 0.0207 1 0.0015 0 0.0000 0 0.0000 1 0.0033 0 0.0000 0 0.0000 0 0.0000 0 0.0001 0 0.0000 21 0.0183 0 0.0000 8 0.0079 0 0.0000 9 0.0115 0 0.0000 0 0.0000 0 0.0000 0 0.0000 0 0.0000 5 0.0042 20 0.0170 4 0.0033 18 0.0063 18 0.0045 5 0.0078 2 0.0018 0 0.0000 0 0.0000 2 0.0024 2 0.0078 27 0.0067 59 0.0114 3 0.0037 16 0.0128 7 0.0052 45 0.0197 4 0.0084 5 0.0034 40 0.0149 4 0.0046 4 0.0029 1 0.0030 0 0.0000 0 0.0000 0 0.0000 0 0.0000 0 0.0000 0 0.0000 0 0.0000 331 0.0027 78 0.0018 410 0.0025
AH6.12 1053 5 0.0062 0 0.0000 0 0.0000 0 0.0000 13 0.0103 8 0.0064 0 0.0000 0 0.0000 0 0.0000 0 0.0000 0 0.0000 0 0.0000 0 0.0000 0 0.0000 0 0.0000 0 0.0000 0 0.0000 0 0.0000 0 0.0000 0 0.0000 0 0.0000 1 0.0009 5 0.0030 0 0.0000 0 0.0000 0 0.0000 0 0.0000 3 0.0023 0 0.0000 0 0.0000 0 0.0000 2 0.0018 17 0.0132 0 0.0000 7 0.0055 0 0.0000 5 0.0032 16 0.0090 1 0.0011 8 0.0057 11 0.0060 11 0.0073 0 0.0000 0 0.0000 0 0.0000 0 0.0000 0 0.0000 0 0.0000 0 0.0000 8 0.0062 0 0.0000 0 0.0000 0 0.0000 9 0.0086 0 0.0000 5 0.0063 0 0.0000 0 0.0000 22 0.0286 0 0.0000 39 0.0394 0 0.0000 46 0.0361 16 0.0115 0 0.0000 2 0.0005 9 0.0136 0 0.0000 0 0.0000 0 0.0000 0 0.0000 0 0.0000 15 0.0036 27 0.0050 1 0.0012 0 0.0000 6 0.0040 32 0.0132 0 0.0000 6 0.0034 14 0.0050 0 0.0000 0 0.0000 0 0.0000 1 0.0013 0 0.0000 0 0.0000 0 0.0000 0 0.0000 0 0.0000 0 0.0000 116 0.0009 88 0.0019 204 0.0012
AH6.14 1193 20 0.0197 0 0.0000 0 0.0000 0 0.0000 0 0.0000 5 0.0036 0 0.0000 0 0.0000 0 0.0000 0 0.0000 0 0.0000 0 0.0000 0 0.0000 0 0.0000 0 0.0000 0 0.0000 0 0.0000 11 0.0037 0 0.0000 0 0.0000 0 0.0000 9 0.0047 4 0.0023 0 0.0000 0 0.0000 4 0.0022 0 0.0000 2 0.0015 5 0.0035 0 0.0000 8 0.0052 6 0.0038 14 0.0097 3 0.0018 7 0.0049 0 0.0000 10 0.0048 0 0.0001 9 0.0061 0 0.0000 0 0.0000 5 0.0031 0 0.0000 0 0.0000 0 0.0000 0 0.0000 0 0.0000 0 0.0000 4 0.0031 0 0.0000 5 0.0031 11 0.0080 0 0.0000 4 0.0037 8 0.0075 0 0.0000 0 0.0000 1 0.0012 0 0.0000 5 0.0045 2 0.0025 0 0.0000 17 0.0117 22 0.0140 14 0.0043 12 0.0025 8 0.0105 0 0.0006 0 0.0000 0 0.0000 0 0.0000 2 0.0064 14 0.0029 85 0.0136 0 0.0000 5 0.0037 8 0.0048 19 0.0071 0 0.0000 8 0.0041 5 0.0018 0 0.0008 0 0.0000 0 0.0000 0 0.0000 0 0.0000 0 0.0000 0 0.0000 0 0.0000 0 0.0000 0 0.0000 120 0.0008 83 0.0016 203 0.0010
AH6.2 1064 5 0.0058 0 0.0000 0 0.0000 0 0.0000 4 0.0032 9 0.0072 4 0.0022 0 0.0000 0 0.0000 1 0.0014 0 0.0000 3 0.0011 0 0.0000 3 0.0013 0 0.0000 0 0.0000 5 0.0025 2 0.0010 2 0.0012 0 0.0000 0 0.0000 5 0.0033 3 0.0021 5 0.0039 11 0.0068 3 0.0019 0 0.0000 0 0.0000 4 0.0030 11 0.0101 6 0.0045 15 0.0093 33 0.0244 0 0.0000 15 0.0112 3 0.0019 3 0.0019 25 0.0140 7 0.0053 2 0.0015 31 0.0165 4 0.0027 5 0.0050 0 0.0000 0 0.0000 10 0.0211 3 0.0043 0 0.0000 0 0.0000 0 0.0000 0 0.0000 4 0.0033 0 0.0000 3 0.0027 0 0.0000 2 0.0022 2 0.0026 3 0.0035 0 0.0009 0 0.0000 8 0.0088 11 0.0078 55 0.0425 20 0.0141 2 0.0007 1 0.0004 7 0.0106 2 0.0017 9 0.0155 265 0.0770 11 0.0121 2 0.0072 115 0.0263 117 0.0209 2 0.0028 11 0.0082 0 0.0000 71 0.0289 14 0.0265 30 0.0164 37 0.0128 1169 1.2369 1410 0.8885 143 0.3921 162 0.2052 5 0.0028 40 0.0289 131 0.2221 279 0.2036 17 0.0095 22 0.0191 7470 0.0567 1960 0.0410 9430 0.0525
AH6.3 791 50 0.0726 0 0.0000 0 0.0000 0 0.0000 5 0.0059 3 0.0039 4 0.0035 4 0.0035 0 0.0000 2 0.0025 0 0.0000 0 0.0000 2 0.0014 0 0.0000 5 0.0027 0 0.0000 1 0.0008 0 0.0000 0 0.0000 0 0.0000 2 0.0017 4 0.0036 21 0.0152 5 0.0053 0 0.0000 10 0.0080 0 0.0000 7 0.0060 0 0.0000 0 0.0000 4 0.0040 10 0.0083 2 0.0028 2 0.0023 0 0.0000 2 0.0021 24 0.0176 13 0.0098 23 0.0215 5 0.0050 22 0.0158 0 0.0000 0 0.0000 0 0.0000 5 0.0077 2 0.0057 6 0.0101 0 0.0000 0 0.0000 0 0.0007 4 0.0035 0 0.0000 0 0.0000 4 0.0050 0 0.0000 5 0.0074 5 0.0070 0 0.0007 8 0.0146 3 0.0039 4 0.0065 17 0.0161 32 0.0331 13 0.0120 0 0.0000 2 0.0006 5 0.0097 3 0.0040 49 0.1131 233 0.0910 4 0.0058 0 0.0000 5 0.0018 25 0.0062 0 0.0008 0 0.0000 3 0.0025 5 0.0031 4 0.0112 8 0.0062 0 0.0001 720 1.0248 1221 1.0349 212 0.7798 212 0.3615 6 0.0046 28 0.0278 182 0.4135 124 0.1219 10 0.0074 17 0.0192 7606 0.0777 2868 0.0807 10474 0.0785
AH6.4 1091 12 0.0134 0 0.0000 9 0.0054 2 0.0017 2 0.0016 9 0.0069 11 0.0059 0 0.0000 0 0.0000 7 0.0056 5 0.0031 0 0.0000 0 0.0000 17 0.0068 16 0.0058 46 0.0176 20 0.0084 21 0.0079 22 0.0094 16 0.0085 11 0.0048 3 0.0020 0 0.0000 11 0.0076 0 0.0000 0 0.0005 0 0.0000 9 0.0055 0 0.0000 0 0.0000 2 0.0019 7 0.0042 9 0.0070 5 0.0034 4 0.0031 14 0.0079 19 0.0105 41 0.0222 39 0.0264 18 0.0120 19 0.0100 5 0.0034 0 0.0000 0 0.0000 0 0.0000 0 0.0000 4 0.0046 0 0.0000 0 0.0000 2 0.0017 6 0.0040 37 0.0289 0 0.0000 5 0.0045 0 0.0000 0 0.0000 0 0.0000 12 0.0112 13 0.0165 2 0.0024 5 0.0055 3 0.0021 36 0.0269 43 0.0290 12 0.0039 10 0.0022 8 0.0113 0 0.0000 0 0.0005 0 0.0000 16 0.0171 4 0.0140 118 0.0262 302 0.0527 2 0.0022 16 0.0117 6 0.0040 125 0.0491 4 0.0071 19 0.0104 76 0.0257 0 0.0000 8 0.0054 1 0.0029 0 0.0000 0 0.0000 0 0.0000 2 0.0047 0 0.0000 1 0.0005 0 0.0000 655 0.0049 155 0.0032 810 0.0044
AH6.5 1904 20209 12.1710 139452 27.3728 58514 18.9534 35402 12.2832 670 0.2857 258 0.1063 845 0.2497 852 0.2839 6139 2.0803 2462 1.0362 2359 0.7342 4287 0.8406 3911 0.7923 4025 0.9045 10922 2.1541 8442 1.8282 8925 2.1516 9145 1.9104 8066 1.9152 7222 2.1173 9553 2.3215 56216 18.1019 54406 15.8752 28147 10.8174 12422 4.1522 5834 1.9340 6083 1.6105 3058 1.0056 2287 0.8894 1297 0.6491 2176 0.8201 1673 0.5734 1384 0.5637 2201 0.7653 1501 0.6025 1968 0.5958 1692 0.5140 1869 0.5715 1305 0.5008 1612 0.5878 2700 0.7886 2522 0.8683 20444 10.0275 3639 2.1176 1783 1.0494 501 0.5784 542 0.3524 446 0.2519 645 0.2975 1217 0.4875 587 0.2005 483 0.2135 19721 9.4473 2839 1.3627 1171 0.6597 819 0.5032 946 0.4789 954 0.4748 457 0.3169 677 0.3356 516 0.2881 759 0.2917 398 0.1698 563 0.2158 900 0.1621 77 0.0098 47 0.0373 113 0.0501 199 0.1893 1615 0.2614 233 0.1396 382 0.7109 1585 0.2012 2335 0.2332 190 0.1185 446 0.1784 719 0.2512 258 0.0580 186 0.1868 591 0.1769 575 0.1102 1449 0.8565 1917 0.6752 711 1.0825 3595 2.5397 415 0.1282 38 0.0153 6997 6.6050 18796 7.6550 51519 15.5744 13703 6.4283 1107677 4.7000 268106 3.1344 1375784 4.2831
AH6.6 958 2 0.0034 0 0.0000 0 0.0000 0 0.0000 0 0.0000 0 0.0000 0 0.0000 0 0.0000 0 0.0000 0 0.0000 0 0.0000 0 0.0000 0 0.0000 0 0.0000 0 0.0000 0 0.0000 0 0.0000 3 0.0015 11 0.0054 0 0.0000 0 0.0000 7 0.0047 5 0.0033 0 0.0000 0 0.0000 8 0.0059 0 0.0000 0 0.0000 8 0.0066 0 0.0000 0 0.0000 6 0.0047 17 0.0141 0 0.0000 0 0.0000 0 0.0000 5 0.0034 13 0.0082 17 0.0135 2 0.0018 12 0.0071 0 0.0000 0 0.0000 0 0.0000 0 0.0000 0 0.0000 0 0.0000 0 0.0000 0 0.0000 7 0.0059 0 0.0000 0 0.0000 2 0.0024 0 0.0000 0 0.0000 5 0.0070 0 0.0000 9 0.0095 0 0.0000 0 0.0000 4 0.0044 11 0.0087 28 0.0244 8 0.0064 2 0.0010 4 0.0011 7 0.0113 0 0.0000 0 0.0000 0 0.0000 5 0.0070 0 0.0000 76 0.0192 340 0.0676 1 0.0013 11 0.0091 0 0.0000 95 0.0425 5 0.0108 3 0.0023 20 0.0079 1 0.0012 0 0.0000 0 0.0000 0 0.0000 0 0.0000 0 0.0000 0 0.0000 0 0.0000 0 0.0000 0 0.0000 177 0.0015 63 0.0015 241 0.0015
AH6.7 1040 10 0.0114 0 0.0000 0 0.0000 0 0.0000 0 0.0006 1 0.0009 0 0.0000 0 0.0000 0 0.0000 0 0.0000 0 0.0000 0 0.0000 0 0.0000 0 0.0000 5 0.0021 2 0.0011 5 0.0025 8 0.0031 28 0.0123 5 0.0031 62 0.0276 2 0.0017 2 0.0015 0 0.0000 0 0.0000 0 0.0000 0 0.0000 4 0.0028 2 0.0020 0 0.0000 3 0.0026 5 0.0032 7 0.0057 3 0.0025 0 0.0000 0 0.0000 1 0.0008 4 0.0022 22 0.0156 5 0.0038 28 0.0151 8 0.0056 0 0.0000 0 0.0000 0 0.0000 0 0.0000 0 0.0000 0 0.0000 0 0.0000 0 0.0000 0 0.0000 74 0.0598 0 0.0000 0 0.0000 2 0.0027 1 0.0015 0 0.0000 0 0.0000 0 0.0000 0 0.0000 0 0.0000 5 0.0039 60 0.0473 36 0.0255 7 0.0024 2 0.0005 9 0.0134 0 0.0000 2 0.0036 2 0.0006 4 0.0045 6 0.0218 47 0.0111 120 0.0221 2 0.0023 36 0.0266 6 0.0042 93 0.0386 1 0.0034 39 0.0215 44 0.0157 2 0.0022 4 0.0026 2 0.0057 1 0.0013 1 0.0006 3 0.0028 4 0.0070 4 0.0036 0 0.0000 0 0.0000 507 0.0039 132 0.0028 639 0.0036
AH6.8 1049 13 0.0152 0 0.0000 0 0.0000 0 0.0000 0 0.0000 22 0.0166 0 0.0000 0 0.0000 0 0.0000 0 0.0000 0 0.0000 0 0.0000 0 0.0000 0 0.0002 5 0.0019 5 0.0022 0 0.0000 10 0.0039 10 0.0045 2 0.0015 9 0.0042 0 0.0000 0 0.0000 4 0.0029 4 0.0027 3 0.0019 0 0.0000 4 0.0027 0 0.0000 0 0.0000 3 0.0021 0 0.0000 10 0.0074 0 0.0000 4 0.0035 0 0.0000 0 0.0001 20 0.0112 9 0.0064 18 0.0125 2 0.0015 2 0.0018 0 0.0000 0 0.0000 0 0.0000 0 0.0000 5 0.0067 0 0.0000 0 0.0000 0 0.0000 0 0.0000 0 0.0000 0 0.0000 8 0.0075 0 0.0000 0 0.0000 0 0.0000 0 0.0000 5 0.0072 5 0.0051 4 0.0045 9 0.0067 11 0.0088 21 0.0151 1 0.0003 10 0.0025 4 0.0071 1 0.0011 4 0.0073 4 0.0013 3 0.0036 2 0.0073 135 0.0312 326 0.0592 5 0.0066 16 0.0120 12 0.0080 58 0.0240 2 0.0047 53 0.0291 110 0.0384 6 0.0066 2 0.0014 2 0.0057 0 0.0000 0 0.0000 0 0.0000 0 0.0000 0 0.0000 0 0.0000 0 0.0000 385 0.0030 80 0.0017 466 0.0026
AH9.1 1604 37 0.0269 74 0.0174 75 0.0290 94 0.0389 218 0.1104 31 0.0155 138 0.0485 93 0.0370 135 0.0544 147 0.0737 168 0.0622 202 0.0470 200 0.0482 175 0.0469 173 0.0407 256 0.0659 228 0.0655 302 0.0751 325 0.0918 275 0.0960 518 0.1494 81 0.0310 111 0.0388 71 0.0328 134 0.0533 220 0.0868 228 0.0718 207 0.0810 268 0.1241 186 0.1109 272 0.1221 406 0.1653 328 0.1586 219 0.0907 142 0.0679 267 0.0961 298 0.1075 307 0.1117 254 0.1156 220 0.0953 493 0.1712 474 0.1939 118 0.0688 224 0.1551 117 0.0817 65 0.0894 220 0.1702 135 0.0906 169 0.0926 202 0.0964 325 0.1321 203 0.1067 68 0.0387 125 0.0715 71 0.0480 120 0.0877 168 0.1011 215 0.1275 126 0.1041 159 0.0939 202 0.1343 256 0.1172 244 0.1236 274 0.1248 635 0.1358 545 0.0816 100 0.0944 76 0.0401 44 0.0506 176 0.0339 70 0.0502 18 0.0417 376 0.0568 384 0.0456 37 0.0275 64 0.0308 138 0.0573 321 0.0856 23 0.0278 196 0.0699 354 0.0807 75 0.0531 52 0.0219 11 0.0206 11 0.0094 21 0.0078 14 0.0071 43 0.0486 41 0.0202 55 0.0200 5 0.0032 9971 0.0502 5838 0.0810 15809 0.0584
AH9.2 1146 3779 3.7816 7649 2.4946 3490 1.8783 2742 1.5810 508 0.3602 902 0.6175 233 0.1144 159 0.0886 472 0.2659 267 0.1868 174 0.0905 330 0.1075 345 0.1163 207 0.0775 517 0.1696 463 0.1667 381 0.1529 347 0.1206 344 0.1357 384 0.1874 562 0.2272 4706 2.5180 3775 1.8302 2038 1.3017 1437 0.7981 1037 0.5714 1019 0.4482 727 0.3977 740 0.4783 466 0.3877 449 0.2812 348 0.1986 177 0.1204 253 0.1462 178 0.1193 171 0.0860 297 0.1502 268 0.1365 200 0.1276 249 0.1513 491 0.2383 326 0.1869 1546 1.2602 604 0.5840 487 0.4764 223 0.4274 349 0.3772 355 0.3332 143 0.1098 79 0.0531 98 0.0559 117 0.0858 1415 1.1267 620 0.4950 524 0.4906 410 0.4188 334 0.2815 153 0.1267 116 0.1337 97 0.0806 65 0.0606 92 0.0588 67 0.0481 76 0.0489 92 0.0276 145 0.0305 59 0.0786 48 0.0356 74 0.1182 347 0.0933 13 0.0138 12 0.0390 138 0.0293 120 0.0200 25 0.0266 61 0.0407 54 0.0313 68 0.0254 6 0.0104 90 0.0449 161 0.0514 166 0.1636 227 0.1332 14 0.0371 133 0.1568 113 0.0582 132 0.0884 208 0.3263 497 0.3363 1153 0.5796 1017 0.7932 53818 0.3794 27912 0.5422 81730 0.4227
AH9.3 959 1432 1.7134 1449 0.5650 1971 1.2682 1937 1.3344 4234 3.5822 1540 1.2591 4129 2.4217 3219 2.1298 3402 2.2888 3958 3.3066 4405 2.7215 5725 2.2282 4649 1.8700 3091 1.3793 3596 1.4085 2662 1.1448 1375 0.6584 1799 0.7462 1359 0.6408 1132 0.6593 1311 0.6329 2681 1.7145 2110 1.2227 2202 1.6808 3416 2.2672 4008 2.6382 4832 2.5396 3719 2.4284 2839 2.1915 2168 2.1533 2150 1.6083 2388 1.6251 1869 1.5109 2421 1.6712 1832 1.4597 1878 1.1286 1567 0.9452 1215 0.7376 977 0.7441 1063 0.7700 1619 0.9389 1055 0.7211 2422 2.3590 2739 3.1646 2307 2.6944 924 2.1168 2083 2.6879 1760 1.9715 1513 1.3852 1643 1.3073 1603 1.0868 353 0.3096 3094 2.9428 4914 4.6827 2173 2.4296 2334 2.8468 2242 2.2536 1755 1.7340 1183 1.6296 1439 1.4153 1107 1.2269 1425 1.0877 674 0.5708 679 0.5165 672 0.2404 614 0.1537 270 0.4246 218 0.1914 241 0.4554 593 0.1906 157 0.1868 130 0.4834 1408 0.3551 962 0.1908 359 0.4432 781 0.6203 195 0.1354 1090 0.4862 85 0.1700 356 0.2120 647 0.2464 151 0.1779 393 0.2752 142 0.4318 166 0.2337 393 0.2413 332 0.2658 157 0.2956 348 0.2820 786 0.4720 240 0.2242 118028 0.9943 73008 1.6946 191037 1.1808
AH9.4 1364 9 0.0080 14 0.0039 0 0.0000 5 0.0028 14 0.0088 28 0.0165 0 0.0000 5 0.0027 14 0.0068 37 0.0218 17 0.0074 11 0.0031 16 0.0046 23 0.0072 40 0.0111 106 0.0322 80 0.0269 170 0.0497 208 0.0690 135 0.0556 281 0.0954 17 0.0078 2 0.0011 0 0.0003 5 0.0027 8 0.0041 11 0.0042 10 0.0047 10 0.0058 2 0.0020 3 0.0021 17 0.0085 23 0.0133 5 0.0028 16 0.0093 13 0.0056 45 0.0192 63 0.0271 39 0.0213 47 0.0241 181 0.0739 124 0.0599 0 0.0000 0 0.0000 0 0.0000 0 0.0000 14 0.0135 5 0.0045 0 0.0000 11 0.0064 84 0.0403 91 0.0566 5 0.0038 0 0.0000 0 0.0000 3 0.0027 11 0.0081 5 0.0040 11 0.0111 5 0.0039 26 0.0204 37 0.0200 106 0.0631 79 0.0423 482 0.1212 614 0.1081 62 0.0686 30 0.0188 6 0.0084 38 0.0086 71 0.0593 20 0.0521 642 0.1139 690 0.0963 58 0.0503 164 0.0918 68 0.0332 640 0.2006 42 0.0596 172 0.0722 350 0.0938 32 0.0268 65 0.0320 1 0.0022 4 0.0041 4 0.0021 38 0.0217 5 0.0067 2 0.0012 8 0.0034 0 0.0000 5117 0.0303 672 0.0110 5790 0.0252
AH9.6 999 0 0.0000 5 0.0021 2 0.0018 0 0.0000 3 0.0029 16 0.0126 5 0.0032 18 0.0117 1 0.0010 16 0.0134 10 0.0064 60 0.0228 122 0.0471 177 0.0762 334 0.1257 554 0.2288 666 0.3064 1196 0.4765 1205 0.5455 1544 0.8631 1930 0.8941 0 0.0000 3 0.0017 0 0.0000 2 0.0018 2 0.0018 0 0.0000 5 0.0036 3 0.0023 0 0.0000 1 0.0008 8 0.0053 7 0.0056 11 0.0076 9 0.0075 8 0.0050 60 0.0347 138 0.0807 130 0.0957 134 0.0931 323 0.1799 204 0.1340 14 0.0135 0 0.0000 0 0.0010 2 0.0065 0 0.0000 0 0.0000 18 0.0159 13 0.0101 146 0.0953 361 0.3038 0 0.0009 9 0.0091 0 0.0000 0 0.0000 0 0.0000 6 0.0061 5 0.0074 26 0.0249 39 0.0425 102 0.0752 162 0.1317 175 0.1278 1306 0.4486 3421 0.8216 412 0.6221 285 0.2398 80 0.1467 245 0.0758 324 0.3696 121 0.4293 2263 0.5477 2386 0.4540 261 0.3093 596 0.4544 653 0.4347 1341 0.5741 120 0.2303 609 0.3474 1323 0.4836 118 0.1340 347 0.2334 18 0.0536 46 0.0622 58 0.0345 115 0.0887 9 0.0166 21 0.0169 35 0.0204 0 0.0000 24285 0.1964 1644 0.0366 25929 0.1538
AH9.7 833 22 0.0312 48 0.0217 57 0.0423 72 0.0577 271 0.2641 29 0.0278 141 0.0952 128 0.0980 152 0.1180 148 0.1424 202 0.1443 210 0.0945 197 0.0914 179 0.0920 172 0.0776 206 0.1022 178 0.0985 222 0.1064 179 0.0973 167 0.1125 313 0.1743 59 0.0441 53 0.0356 59 0.0526 98 0.0755 192 0.1462 216 0.1308 185 0.1391 235 0.2091 165 0.1893 216 0.1864 332 0.2603 229 0.2139 188 0.1500 124 0.1143 216 0.1498 274 0.1905 219 0.1532 202 0.1776 177 0.1479 442 0.2957 319 0.2518 62 0.0699 153 0.2047 83 0.1126 49 0.1303 197 0.2940 101 0.1307 139 0.1471 172 0.1576 267 0.2087 157 0.1588 35 0.0393 87 0.0955 50 0.0652 99 0.1391 142 0.1644 156 0.1776 111 0.1766 116 0.1316 137 0.1756 247 0.2170 148 0.1451 166 0.1461 339 0.1397 302 0.0870 59 0.1069 46 0.0468 30 0.0673 109 0.0404 46 0.0639 6 0.0283 304 0.0884 281 0.0643 27 0.0386 49 0.0448 79 0.0633 222 0.1139 11 0.0267 118 0.0813 229 0.1003 61 0.0828 28 0.0229 5 0.0184 8 0.0142 14 0.0104 6 0.0059 23 0.0515 26 0.0244 36 0.0255 5 0.0061 7732 0.0750 4604 0.1230 12337 0.0878
B0001.1 995 4961 5.7180 8043 3.0212 2710 1.6799 1704 1.1319 604 0.4929 1405 1.1072 3857 2.1807 3720 2.3722 1715 1.1125 2868 2.3098 4774 2.8426 10414 3.9066 11915 4.6188 13714 5.8972 12101 4.5673 13474 5.5830 8927 4.1180 10425 4.1675 8664 3.9363 7156 4.0146 8852 4.1167 6651 4.0985 5432 3.0332 2387 1.7559 1413 0.9039 947 0.6009 783 0.3970 572 0.3601 421 0.3132 476 0.4558 689 0.4970 1163 0.7627 1235 0.9629 2147 1.4285 2480 1.9044 2818 1.6322 3879 2.2543 4042 2.3645 3503 2.5708 4388 3.0619 9578 5.3528 5059 3.3331 3439 3.2276 1124 1.2515 745 0.8395 274 0.6049 579 0.7207 609 0.6579 2087 1.8414 3579 2.7439 5363 3.5029 4680 3.9500 2462 2.2570 878 0.8068 394 0.4248 444 0.5227 662 0.6415 1079 1.0273 1370 1.8177 1995 1.8912 3186 3.4033 4682 3.4431 4160 3.3918 4631 3.3931 6806 2.3456 8716 2.1016 1378 2.0884 1589 1.3401 814 1.4808 3847 1.1913 827 0.9460 314 1.1174 6674 1.6215 9369 1.7901 846 1.0055 2013 1.5405 1133 0.7573 5860 2.5176 375 0.7208 2126 1.2178 3497 1.2829 1087 1.2298 1689 1.1382 441 1.2860 738 0.9981 1736 1.0259 1129 0.8707 1290 2.3307 2645 2.0617 5586 3.2316 4586 4.1169 299245 2.4297 78397 1.7538 377642 2.2498
B0001.2 2921 2743 1.0771 902 0.1155 790 0.1668 723 0.1637 278 0.0773 150 0.0403 1165 0.2244 881 0.1914 889 0.1965 883 0.2424 899 0.1825 1708 0.2183 1141 0.1508 933 0.1368 1067 0.1372 909 0.1283 893 0.1404 1137 0.1548 1197 0.1853 609 0.1165 1160 0.1838 3381 0.7098 2927 0.5568 1263 0.3165 847 0.1847 924 0.1997 1147 0.1980 854 0.1831 511 0.1297 436 0.1424 725 0.1782 728 0.1626 710 0.1887 546 0.1239 538 0.1408 654 0.1291 630 0.1247 567 0.1130 435 0.1090 613 0.1457 639 0.1218 627 0.1408 1053 0.3367 147 0.0558 491 0.1884 180 0.1357 347 0.1470 365 0.1343 372 0.1119 569 0.1487 530 0.1181 417 0.1201 980 0.3063 588 0.1841 463 0.1701 468 0.1874 490 0.1618 317 0.1028 221 0.1002 461 0.1490 435 0.1585 480 0.1203 637 0.1771 547 0.1366 2031 0.2384 448 0.0369 521 0.2689 449 0.1291 1192 0.7389 2905 0.3065 627 0.2442 298 0.3611 9393 0.7774 12664 0.8242 375 0.1519 1402 0.3653 1568 0.3570 2632 0.3852 411 0.2691 3382 0.6598 4786 0.5981 1408 0.5425 1569 0.3601 1236 1.2274 686 0.3159 134 0.0270 346 0.0911 4195 2.5816 4145 1.1004 3386 0.6673 3780 1.1559 132000 0.3651 35088 0.2674 167088 0.3391
B0001.3 1969 1405 0.8185 2909 0.5523 1971 0.6174 1737 0.5829 2154 0.8876 1102 0.4391 5138 1.4678 4679 1.5076 5226 1.7126 4753 1.9339 4809 1.4471 7371 1.3974 5830 1.1422 4065 0.8833 4950 0.9442 3722 0.7793 3188 0.7432 3774 0.7625 2958 0.6791 2159 0.6121 3175 0.7463 1804 0.5620 2040 0.5757 1490 0.5538 2069 0.6688 2333 0.7480 3461 0.8860 3314 1.0541 2933 1.1026 2312 1.1184 3032 1.1050 3203 1.0615 2798 1.1019 2648 0.8902 2412 0.9360 2823 0.8264 2549 0.7486 2121 0.6271 1460 0.5415 1670 0.5891 2896 0.8181 1771 0.5896 1248 0.5920 1145 0.6448 1974 1.1232 465 0.5189 2240 1.4077 1651 0.9006 2221 0.9899 1727 0.6691 2916 0.9625 1159 0.4946 1285 0.5955 1973 0.9157 1599 0.8705 1640 0.9746 1980 0.9696 2226 1.0711 1680 1.1266 2708 1.2972 1870 1.0095 2326 0.8645 1772 0.7304 1847 0.6841 5005 0.8717 5065 0.6173 1135 0.8694 951 0.4056 966 0.8880 2932 0.4589 779 0.4506 302 0.5436 8173 1.0035 8675 0.8376 628 0.3771 1215 0.4699 2692 0.9091 3829 0.8313 563 0.5470 4802 1.3895 7770 1.4401 595 0.3401 1117 0.3803 559 0.8238 757 0.5175 346 0.1034 621 0.2422 1470 1.3418 2345 0.9236 2441 0.7136 3182 1.4436 197562 0.8106 76118 0.8605 273680 0.8239
B0001.4 1134 5585 5.6476 10899 3.5921 6363 3.4606 3248 1.8923 1449 1.0368 1741 1.2043 3196 1.5854 2491 1.3937 3709 2.1106 2952 2.0858 4301 2.2472 6002 1.9757 5219 1.7751 4991 1.8832 6908 2.2876 5853 2.1281 3836 1.5528 4658 1.6339 3884 1.5486 4228 2.0811 4195 1.7118 11735 6.3448 9557 4.6823 4896 3.1593 2836 1.5921 2521 1.4036 2967 1.3190 2719 1.5015 2513 1.6405 2057 1.7285 2303 1.4572 2647 1.5233 2542 1.7379 2871 1.6760 2768 1.8656 3338 1.6968 3148 1.6052 2824 1.4497 2335 1.5036 2570 1.5736 3124 1.5322 2535 1.4655 4567 3.7611 1689 1.6502 1250 1.2348 663 1.2841 1222 1.3338 1808 1.7123 1937 1.4990 1964 1.3209 2300 1.3183 1325 0.9814 5425 4.3638 2775 2.2366 1327 1.2545 1756 1.8114 1695 1.4414 1887 1.5761 1318 1.5352 1939 1.6124 1529 1.4334 2081 1.3431 1643 1.1753 2146 1.3794 7747 2.3427 2355 0.4983 1095 1.4566 1047 0.7752 1423 2.2725 4100 1.1142 935 0.9383 392 1.2254 11356 2.4209 12995 2.1785 1189 1.2400 3788 2.5430 2039 1.1954 7901 2.9781 555 0.9355 4177 2.0988 6194 1.9935 1166 1.1570 1445 0.8544 1016 2.5985 1115 1.3230 807 0.4186 669 0.4530 2412 3.8230 3020 2.0655 3614 1.8346 3721 2.9312 245286 1.7475 103167 2.0251 348453 1.8214
B0001.5 1860 1138 0.7021 2360 0.4744 1347 0.4468 1696 0.6025 1020 0.4452 401 0.1690 3448 1.0427 3052 1.0412 4034 1.3996 3479 1.4987 3608 1.1494 4971 0.9977 4199 0.8709 2839 0.6532 2840 0.5736 2336 0.5179 2187 0.5398 2657 0.5683 1986 0.4827 1316 0.3950 2062 0.5131 1638 0.5401 1862 0.5562 1844 0.7255 1789 0.6123 2096 0.7113 2863 0.7759 2763 0.9303 2335 0.9294 1865 0.9552 2739 1.0567 2730 0.9579 2099 0.8750 2439 0.8680 1947 0.8001 2082 0.6452 2217 0.6893 1841 0.5762 1304 0.5119 1469 0.5484 1370 0.4097 1222 0.4310 1077 0.5410 485 0.2895 1110 0.6684 410 0.4847 1160 0.7721 1418 0.8190 1916 0.9044 2002 0.8211 2175 0.7602 708 0.3200 1220 0.5985 1512 0.7430 1112 0.6414 1535 0.9654 1919 0.9948 1567 0.7983 1289 0.9154 1742 0.8833 1238 0.7073 1907 0.7504 1190 0.5191 1143 0.4479 3754 0.6921 4508 0.5815 657 0.5324 1055 0.4761 690 0.6722 3623 0.6002 1114 0.6818 389 0.7405 7341 0.9542 8665 0.8856 777 0.4941 1161 0.4753 2175 0.7774 1601 0.3680 638 0.6565 2882 0.8830 3901 0.7655 606 0.3667 966 0.3483 384 0.5987 595 0.4305 312 0.0988 342 0.1411 1127 1.0896 2095 0.8735 2930 0.9068 1830 0.8792 167036 0.7255 56662 0.6781 223698 0.7129
B0001.6 2345 2263 1.1066 5414 0.8630 5366 1.4114 5682 1.6009 6927 2.3966 1790 0.5986 29279 7.0227 30428 8.2316 31424 8.6457 29272 10.0002 38724 9.7836 56451 8.9850 46128 7.5871 37002 6.7511 44361 7.1040 39228 6.8968 33046 6.4679 32164 5.4555 24948 4.8094 20815 4.9547 22549 4.4492 6775 1.7714 6405 1.5174 6334 1.9766 7184 1.9499 9543 2.5684 11827 2.5420 13429 3.5859 12433 3.9243 11419 4.6384 15993 4.8928 19780 5.5039 17235 5.6981 23670 6.6801 20241 6.5952 25859 6.3550 28151 6.9400 24040 5.9667 20810 6.4800 20764 6.1479 21040 4.9893 19048 5.3246 3732 1.4863 1940 0.9168 4915 2.3476 3317 3.1059 5659 2.9859 12373 5.6663 16563 6.1985 20277 6.5946 23806 6.5972 9349 3.3481 5793 2.2533 7220 2.8138 5424 2.4796 7442 3.7116 9846 4.0473 10750 4.3419 9507 5.3526 14631 5.8831 12077 5.4726 20071 6.2627 14061 4.8640 15644 4.8627 17472 2.5549 12502 1.2792 3490 2.2433 3570 1.2772 3408 2.6309 8682 1.1409 12558 6.0922 1913 2.8879 111214 11.4645 143865 11.6627 3687 1.8584 13346 4.3320 12162 3.4482 24924 4.5431 6644 5.4154 26999 6.5597 53567 8.3363 3969 1.9041 3297 0.9425 1475 1.8237 898 0.5155 1616 0.4052 2047 0.6698 2051 1.5726 2384 0.7885 4878 1.1973 1663 0.6337 985004 3.3935 349530 3.3178 1334535 3.3734
B0001.7 3006 5078 1.9372 15823 1.9673 11389 2.3368 7547 1.6587 249 0.0674 135 0.0353 841 0.1574 709 0.1497 1490 0.3199 889 0.2371 1192 0.2350 1490 0.1851 1097 0.1408 1037 0.1476 1997 0.2495 1633 0.2241 1581 0.2415 1876 0.2483 1679 0.2526 1357 0.2520 1675 0.2580 11967 2.4409 10839 2.0034 7815 1.9026 4573 0.9682 2489 0.5226 1582 0.2654 969 0.2018 723 0.1782 513 0.1628 696 0.1662 647 0.1405 576 0.1487 750 0.1653 564 0.1434 781 0.1498 892 0.1717 744 0.1442 571 0.1389 745 0.1722 934 0.1729 879 0.1919 3511 1.0909 1250 0.4607 821 0.3062 168 0.1234 396 0.1630 332 0.1189 404 0.1181 458 0.1164 595 0.1288 207 0.0580 5286 1.6040 1777 0.5402 542 0.1935 461 0.1797 441 0.1417 366 0.1156 284 0.1248 349 0.1095 242 0.0856 502 0.1223 474 0.1280 412 0.1000 1059 0.1208 261 0.0209 224 0.1123 270 0.0754 608 0.3662 2068 0.2121 426 0.1615 234 0.2766 5746 0.4621 7070 0.4471 270 0.1062 829 0.2102 856 0.1895 1209 0.1719 267 0.1700 2140 0.4056 2228 0.2705 468 0.1755 664 0.1482 722 0.6967 496 0.2219 80 0.0157 52 0.0134 2433 1.4550 3032 0.7823 4914 0.9410 6818 2.0260 194330 0.5223 75746 0.5609 270076 0.5326
B0001.8 1661 3719 2.5674 7355 1.6551 5838 2.1677 3994 1.5885 1166 0.5698 619 0.2923 2365 0.8012 1947 0.7439 3198 1.2424 2640 1.2735 2460 0.8775 3818 0.8581 2761 0.6413 2091 0.5388 2408 0.5444 2190 0.5437 1694 0.4681 2151 0.5152 1954 0.5319 1621 0.5449 2142 0.5967 5183 1.9132 4610 1.5420 3830 1.6873 2820 1.0806 2052 0.7798 2431 0.7377 2033 0.7666 1723 0.7679 1217 0.6983 1761 0.7608 1665 0.6541 1232 0.5753 1254 0.5000 1042 0.4796 1266 0.4395 1280 0.4457 1011 0.3545 842 0.3703 799 0.3342 1320 0.4419 918 0.3624 2272 1.2774 1457 0.9719 1224 0.8259 357 0.4724 1201 0.8952 1007 0.6516 1204 0.6362 1038 0.4769 1302 0.5094 525 0.2659 3087 1.6951 1784 0.9819 1174 0.7583 1471 1.0361 1508 0.8756 826 0.4710 882 0.7015 1242 0.7055 971 0.6214 1235 0.5442 873 0.4268 837 0.3674 3562 0.7355 2196 0.3173 586 0.5326 441 0.2228 556 0.6063 1486 0.2758 489 0.3351 136 0.2915 5256 0.7650 6062 0.6938 378 0.2696 1023 0.4692 944 0.3782 3504 0.9019 285 0.3284 2095 0.7186 4144 0.9105 423 0.2865 640 0.2586 349 0.6091 309 0.2508 226 0.0803 211 0.0978 1162 1.2573 1333 0.6224 3077 1.0665 3277 1.7626 153132 0.7448 63933 0.8568 217066 0.7746
B0019.1 2357 28 0.0141 11 0.0018 8 0.0023 22 0.0062 230 0.0792 189 0.0629 1660 0.3962 1424 0.3833 1749 0.4790 1838 0.6248 1651 0.4152 2068 0.3276 981 0.1606 455 0.0826 551 0.0879 342 0.0599 420 0.0819 1134 0.1914 1492 0.2862 2051 0.4858 3048 0.5985 26 0.0069 57 0.0136 155 0.0482 131 0.0354 179 0.0480 568 0.1216 642 0.1708 819 0.2573 715 0.2892 1281 0.3899 1714 0.4747 1186 0.3904 1068 0.3001 725 0.2352 700 0.1713 558 0.1370 346 0.0855 295 0.0917 379 0.1119 620 0.1464 604 0.1682 36 0.0146 51 0.0241 189 0.0901 167 0.1557 294 0.1547 654 0.2980 858 0.3197 1058 0.3426 473 0.1306 2251 0.8023 54 0.0209 156 0.0605 210 0.0959 387 0.1924 621 0.2541 838 0.3370 722 0.4046 701 0.2806 436 0.1968 361 0.1122 247 0.0852 295 0.0914 5822 0.8470 2835 0.2886 1803 1.1532 1280 0.4558 1387 1.0655 3011 0.3936 810 0.3914 380 0.5714 3310 0.3396 5128 0.4136 1900 0.9530 2598 0.8392 1249 0.3523 2271 0.4119 410 0.3325 1870 0.4522 2459 0.3808 2536 1.2104 3064 0.8715 752 0.9253 920 0.5253 975 0.2432 2094 0.6814 897 0.6840 1129 0.3715 811 0.1982 17 0.0065 96159 0.3296 36357 0.3434 132516 0.3333
B0019.2 2347 2243 1.0961 2786 0.4438 1808 0.4751 1670 0.4702 1032 0.3570 467 0.1561 2370 0.5680 1839 0.4972 2166 0.5957 1891 0.6457 1881 0.4750 2523 0.4013 2171 0.3569 1585 0.2891 1777 0.2844 1544 0.2712 1161 0.2271 1449 0.2457 1045 0.2014 798 0.1900 1117 0.2203 3583 0.9361 2982 0.7061 2295 0.7157 2330 0.6319 3153 0.8481 3478 0.7470 2347 0.6262 1936 0.6107 1315 0.5339 1734 0.5302 1684 0.4683 1324 0.4376 1332 0.3757 1038 0.3379 1090 0.2678 1209 0.2980 918 0.2279 570 0.1776 708 0.2097 1205 0.2856 982 0.2744 1641 0.6531 709 0.3349 1084 0.5174 484 0.4533 1180 0.6223 911 0.4172 979 0.3664 1245 0.4046 870 0.2409 468 0.1676 1967 0.7644 2243 0.8735 1621 0.7406 1912 0.9531 2106 0.8650 1093 0.4413 845 0.4754 1008 0.4053 799 0.3620 1114 0.3475 833 0.2881 879 0.2731 3159 0.4617 1898 0.1941 605 0.3888 607 0.2171 660 0.5096 1865 0.2449 751 0.3643 322 0.4866 7828 0.8063 9274 0.7512 501 0.2526 1253 0.4067 1665 0.4716 3925 0.7149 504 0.4110 2762 0.6707 3945 0.6135 369 0.1773 663 0.1896 383 0.4742 343 0.1970 182 0.0458 290 0.0948 1319 1.0106 2032 0.6714 2713 0.6654 2623 0.9982 123806 0.4262 57099 0.5415 180906 0.4569
B0024.1 1048 11 0.0125 0 0.0000 0 0.0000 0 0.0000 17 0.0134 35 0.0268 71 0.0382 74 0.0449 11 0.0070 31 0.0240 45 0.0258 150 0.0537 177 0.0654 147 0.0601 108 0.0390 71 0.0281 40 0.0176 16 0.0064 11 0.0049 12 0.0065 3 0.0016 28 0.0167 8 0.0043 45 0.0319 121 0.0735 752 0.4530 137 0.0659 5 0.0034 0 0.0000 2 0.0026 41 0.0286 21 0.0134 99 0.0739 152 0.0964 62 0.0454 109 0.0601 106 0.0590 71 0.0396 90 0.0630 20 0.0138 1046 0.5553 21 0.0135 0 0.0000 0 0.0000 5 0.0061 9 0.0195 0 0.0000 17 0.0175 17 0.0144 73 0.0537 156 0.0973 27 0.0218 0 0.0000 5 0.0050 51 0.0525 8 0.0096 22 0.0210 59 0.0541 17 0.0216 62 0.0564 74 0.0751 80 0.0560 54 0.0424 34 0.0238 593 0.1943 1527 0.3496 601 0.8648 11005 8.8103 6771 11.6945 114698 33.7230 41 0.0449 296 1.0022 2148 0.4956 525 0.0952 1513 1.7072 2887 2.0968 240 0.1527 563 0.2297 118 0.2162 143 0.0782 146 0.0510 812 0.8716 10858 6.9455 476 1.3177 2053 2.6347 18111 10.1608 32853 24.0442 1826 3.1322 4874 3.6066 95 0.0522 225 0.1921 257601 1.9858 157523 3.3458 415125 2.3480
B0024.10 1837 3229 2.0156 2376 0.4834 1661 0.5578 1047 0.3768 919 0.4061 289 0.1235 1862 0.5702 1417 0.4895 2039 0.7162 1733 0.7561 1776 0.5729 2695 0.5476 2023 0.4249 1462 0.3407 1486 0.3040 1487 0.3338 1039 0.2598 1398 0.3027 1161 0.2857 696 0.2117 1070 0.2695 3520 1.1748 3240 0.9801 1918 0.7642 1521 0.5270 1595 0.5481 1855 0.5091 1832 0.6247 1434 0.5779 980 0.5083 1368 0.5346 1244 0.4419 877 0.3703 878 0.3166 726 0.3023 724 0.2272 808 0.2544 732 0.2319 669 0.2661 662 0.2504 1103 0.3341 529 0.1891 2466 1.2541 951 0.5737 804 0.4902 202 0.2419 985 0.6638 823 0.4816 1424 0.6803 954 0.3964 1128 0.3992 362 0.1657 1275 0.6334 1056 0.5254 842 0.4916 909 0.5791 1205 0.6326 679 0.3503 638 0.4591 850 0.4365 645 0.3733 943 0.3757 673 0.2972 526 0.2089 3436 0.6415 2977 0.3888 740 0.6073 765 0.3494 728 0.7174 3069 0.5148 797 0.4937 300 0.5792 7470 0.9831 7756 0.8027 539 0.3470 1222 0.5064 1950 0.7058 4184 0.9736 542 0.5647 2836 0.8797 5354 1.0638 1165 0.7135 1757 0.6414 617 0.9751 704 0.5157 890 0.2849 590 0.2466 1797 1.7587 2387 1.0076 5888 1.8451 4209 2.0467 144586 0.6359 55028 0.6668 199614 0.6441
B0024.11 1818 2070 1.3060 5543 1.1396 4665 1.5826 3892 1.4145 3376 1.5065 1616 0.6971 4440 1.3737 3473 1.2121 6186 2.1954 5203 2.2928 4986 1.6250 6750 1.3858 4778 1.0138 3290 0.7744 3572 0.7380 3315 0.7518 2169 0.5477 2714 0.5938 2395 0.5957 1655 0.5084 2315 0.5892 2543 0.8578 2534 0.7744 2272 0.9147 2279 0.7978 2769 0.9615 3544 0.9827 3136 1.0804 2314 0.9425 1624 0.8513 1912 0.7547 1933 0.6938 1659 0.7076 1606 0.5846 1155 0.4855 1276 0.4048 1131 0.3599 1194 0.3825 811 0.3260 879 0.3358 1176 0.3599 961 0.3467 1138 0.5849 960 0.5854 930 0.5732 258 0.3123 1189 0.8098 768 0.4537 994 0.4803 594 0.2493 1262 0.4513 357 0.1652 1171 0.5875 1440 0.7239 1002 0.5912 1275 0.8206 1503 0.7972 950 0.4953 780 0.5669 1014 0.5262 657 0.3845 1086 0.4373 770 0.3439 445 0.1786 5614 1.0591 5573 0.7355 1150 0.9541 1304 0.6021 1183 1.1783 4045 0.6857 951 0.5954 507 0.9877 9221 1.2262 10323 1.0795 760 0.4945 1743 0.7300 4273 1.5627 5862 1.3782 733 0.7716 4792 1.5019 7860 1.5779 505 0.3127 1929 0.7114 960 1.5316 973 0.7204 464 0.1503 762 0.3217 1804 1.7842 2993 1.2770 2822 0.8937 3200 1.5724 233060 1.0357 61264 0.7501 294325 0.9596
B0024.12 653 198 0.3487 403 0.2307 493 0.4663 518 0.5244 3588 4.4576 3561 4.2756 2734 2.3551 1406 1.3662 2812 2.7791 3241 3.9764 2294 2.0814 2502 1.4301 2167 1.2802 1595 1.0452 1488 0.8558 1251 0.7903 550 0.3867 676 0.4118 575 0.3986 378 0.3232 461 0.3268 107 0.1010 120 0.1021 166 0.1864 384 0.3751 582 0.5631 1023 0.7901 930 0.8918 692 0.7854 713 1.0405 829 0.9114 555 0.5555 341 0.4056 370 0.3758 295 0.3459 220 0.1944 280 0.2482 305 0.2725 177 0.1981 241 0.2571 366 0.3119 325 0.3262 264 0.3782 483 0.8196 724 1.2429 339 1.1425 918 1.7407 636 1.0467 614 0.8256 287 0.3355 440 0.4386 128 0.1651 308 0.4311 686 0.9611 967 1.5883 806 1.4449 1155 1.7062 688 0.9990 470 0.9510 524 0.7573 440 0.7174 382 0.4281 318 0.3956 249 0.2781 1047 0.5500 744 0.2735 335 0.7749 240 0.3090 321 0.8902 635 0.2996 95 0.1667 38 0.2094 876 0.3246 1052 0.3064 128 0.2317 247 0.2883 165 0.1687 993 0.6506 31 0.0908 370 0.3228 635 0.3553 230 0.3972 436 0.4481 115 0.5112 144 0.2977 472 0.4254 589 0.6922 107 0.2961 134 0.1602 124 0.1100 199 0.2722 71517 0.8848 19502 0.6648 91019 0.8262
B0024.13 1032 2687 2.9865 6156 2.2294 2347 1.4026 1053 0.6741 110 0.0866 175 0.1337 555 0.3029 326 0.2005 844 0.5277 751 0.5831 747 0.4291 1042 0.3770 827 0.3091 989 0.4103 1047 0.3810 1125 0.4496 759 0.3378 762 0.2938 772 0.3383 888 0.4804 1248 0.5595 3377 2.0063 3385 1.8226 1282 0.9095 484 0.2989 595 0.3642 736 0.3599 460 0.2795 364 0.2611 422 0.3896 500 0.3480 320 0.2028 341 0.2563 393 0.2525 310 0.2301 334 0.1869 340 0.1905 259 0.1462 273 0.1934 289 0.1949 897 0.4836 571 0.3627 1704 1.5420 489 0.5253 207 0.2248 140 0.2981 244 0.2932 282 0.2942 203 0.1732 268 0.1981 216 0.1364 547 0.4454 1225 1.0828 272 0.2417 304 0.3163 229 0.2602 474 0.4435 282 0.2590 221 0.2833 241 0.2204 159 0.1643 231 0.1638 257 0.2024 236 0.1674 1938 0.6440 1710 0.3976 333 0.4875 592 0.4819 427 0.7495 2525 0.7541 303 0.3350 118 0.4063 3373 0.7901 4124 0.7598 226 0.2598 573 0.4232 740 0.4769 2291 0.9491 197 0.3662 1423 0.7858 2365 0.8363 954 1.0403 1567 1.0183 377 1.0605 536 0.6993 413 0.2358 611 0.4546 1106 1.9266 2663 2.0012 2666 1.4871 1584 1.3715 108469 0.8491 26212 0.5654 134681 0.7736
B0024.14 3338 130 0.0449 359 0.0402 391 0.0724 644 0.1275 439 0.1067 207 0.0486 2952 0.4974 3592 0.6828 1867 0.3610 2744 0.6586 3377 0.5995 6038 0.6752 5248 0.6065 3909 0.5011 4534 0.5101 3091 0.3818 2645 0.3637 2846 0.3392 2507 0.3396 2235 0.3738 3248 0.4502 222 0.0409 405 0.0676 533 0.1169 776 0.1480 856 0.1619 906 0.1369 723 0.1356 522 0.1159 505 0.1442 1018 0.2189 1059 0.2071 1235 0.2869 1556 0.3086 1671 0.3827 1905 0.3290 1840 0.3188 1815 0.3165 1454 0.3182 1214 0.2525 1241 0.2067 994 0.1953 194 0.0543 195 0.0649 290 0.0973 174 0.1145 430 0.1595 456 0.1467 755 0.1987 1164 0.2661 2077 0.4044 1577 0.3969 265 0.0725 433 0.1186 339 0.1091 489 0.1716 487 0.1408 747 0.2120 758 0.2999 1435 0.4054 1627 0.5180 2238 0.4907 1727 0.4199 1511 0.3300 7259 0.7457 7044 0.5063 2506 1.1318 2800 0.7039 1334 0.7236 8958 0.8270 4708 1.6046 924 0.9803 22096 1.6002 30184 1.7190 2011 0.7123 2917 0.6651 6983 1.3909 6024 0.7714 2943 1.6851 6790 1.1590 13828 1.5119 2274 0.7665 2161 0.4341 376 0.3272 508 0.2047 486 0.0857 1475 0.3390 686 0.3698 1517 0.3525 2403 0.4144 31 0.0084 227869 0.5515 34190 0.2280 262060 0.4654
B0024.15 1388 18 0.0152 0 0.0000 0 0.0000 0 0.0000 1 0.0006 22 0.0126 11 0.0046 5 0.0025 0 0.0000 0 0.0000 0 0.0002 8 0.0023 40 0.0112 75 0.0232 120 0.0325 188 0.0558 96 0.0320 220 0.0633 238 0.0775 256 0.1031 474 0.1580 0 0.0000 6 0.0025 0 0.0000 0 0.0000 9 0.0045 0 0.0001 9 0.0044 0 0.0000 0 0.0000 2 0.0015 15 0.0071 26 0.0148 0 0.0000 0 0.0000 23 0.0097 31 0.0130 67 0.0282 83 0.0441 52 0.0262 104 0.0417 61 0.0291 0 0.0000 0 0.0000 0 0.0000 2 0.0041 0 0.0000 0 0.0000 0 0.0000 5 0.0028 44 0.0206 134 0.0817 0 0.0000 2 0.0018 4 0.0035 8 0.0068 2 0.0020 6 0.0044 28 0.0271 2 0.0019 19 0.0151 10 0.0058 81 0.0476 60 0.0320 648 0.1602 257 0.0445 98 0.1066 40 0.0246 122 0.1592 124 0.0275 42 0.0349 19 0.0491 690 0.1202 943 0.1292 18 0.0154 105 0.0576 133 0.0639 687 0.2116 6 0.0090 264 0.1087 533 0.1401 101 0.0825 83 0.0403 14 0.0297 10 0.0100 63 0.0267 54 0.0303 34 0.0451 22 0.0128 6 0.0026 0 0.0000 5950 0.0346 877 0.0141 6827 0.0292
B0024.2 1025 15 0.0174 5 0.0021 0 0.0000 0 0.0000 51 0.0407 47 0.0361 108 0.0594 89 0.0556 22 0.0144 45 0.0352 77 0.0448 255 0.0932 255 0.0961 161 0.0673 133 0.0487 60 0.0245 51 0.0232 62 0.0241 60 0.0265 82 0.0451 100 0.0454 1 0.0011 17 0.0093 78 0.0563 0 0.0000 0 0.0000 45 0.0225 28 0.0175 0 0.0000 0 0.0000 36 0.0258 17 0.0109 13 0.0104 56 0.0366 105 0.0789 83 0.0468 109 0.0617 97 0.0555 43 0.0309 50 0.0339 165 0.0897 65 0.0420 0 0.0000 22 0.0246 0 0.0000 0 0.0000 5 0.0069 23 0.0246 11 0.0098 0 0.0000 125 0.0798 91 0.0748 11 0.0102 0 0.0000 77 0.0806 8 0.0100 56 0.0535 111 0.1027 23 0.0302 77 0.0714 37 0.0385 133 0.0954 65 0.0515 59 0.0422 96 0.0322 199 0.0466 344 0.5060 217 0.1776 760 1.3431 2940 0.8839 577 0.6411 4428 15.2928 2805 0.6616 4265 0.7911 23982 27.6511 35679 26.4943 1707 1.1074 46205 19.2682 274 0.5119 1092 0.6073 2095 0.7459 314 0.3451 2766 1.8095 683 1.9328 1122 1.4730 3613 2.0728 8759 6.5544 425 0.7456 858 0.6493 135 0.0761 5 0.0050 148415 1.1698 18709 0.4063 167124 0.9665
B0024.3 875 25 0.0328 84 0.0360 88 0.0622 72 0.0546 879 0.8156 245 0.2200 116 0.0749 50 0.0368 240 0.1777 120 0.1107 84 0.0575 201 0.0858 192 0.0847 96 0.0470 121 0.0522 144 0.0682 122 0.0644 309 0.1409 419 0.2165 307 0.1962 571 0.3022 41 0.0289 52 0.0332 59 0.0499 102 0.0747 173 0.1250 298 0.1721 237 0.1699 235 0.1996 81 0.0885 87 0.0720 75 0.0561 38 0.0339 34 0.0259 36 0.0321 51 0.0337 37 0.0246 30 0.0200 45 0.0377 55 0.0438 100 0.0641 80 0.0603 42 0.0453 126 0.1600 111 0.1421 14 0.0361 108 0.1531 56 0.0696 37 0.0374 59 0.0517 22 0.0170 113 0.1093 65 0.0686 195 0.2038 128 0.1572 150 0.2014 156 0.1719 37 0.0402 60 0.0905 42 0.0457 27 0.0334 38 0.0320 45 0.0417 64 0.0538 824 0.3230 643 0.1764 138 0.2386 54 0.0526 56 0.1164 151 0.0535 76 0.1000 43 0.1741 1189 0.3287 1635 0.3553 91 0.1231 342 0.2976 189 0.1437 1111 0.5429 63 0.1385 392 0.2553 1062 0.4433 44 0.0566 68 0.0525 35 0.1161 10 0.0158 67 0.0452 54 0.0480 37 0.0771 15 0.0133 11 0.0073 0 0.0000 16449 0.1519 3255 0.0828 19704 0.1335
B0024.4 1350 14 0.0125 0 0.0000 0 0.0000 0 0.0000 8 0.0052 17 0.0100 5 0.0024 0 0.0000 0 0.0000 0 0.0000 5 0.0025 36 0.0101 44 0.0127 16 0.0051 29 0.0082 36 0.0112 77 0.0262 65 0.0193 124 0.0417 129 0.0535 251 0.0860 5 0.0026 10 0.0044 11 0.0062 0 0.0000 0 0.0003 20 0.0078 4 0.0022 0 0.0004 7 0.0050 12 0.0068 0 0.0000 9 0.0057 11 0.0056 8 0.0049 24 0.0106 31 0.0136 93 0.0404 44 0.0241 104 0.0537 408 0.1683 298 0.1449 5 0.0040 0 0.0000 0 0.0000 0 0.0000 0 0.0000 4 0.0035 2 0.0016 20 0.0118 40 0.0193 293 0.1825 0 0.0000 13 0.0091 0 0.0000 0 0.0000 5 0.0041 5 0.0039 0 0.0000 9 0.0064 31 0.0251 29 0.0158 37 0.0226 56 0.0305 211 0.0538 49 0.0088 143 0.1604 25 0.0156 757 1.0156 2259 0.5158 11 0.0095 82 0.2173 160 0.0288 240 0.0338 165 0.1449 786 0.4436 146 0.0723 1008 0.3193 2 0.0037 142 0.0600 243 0.0659 709 0.5915 855 0.4249 251 0.5401 10 0.0101 257 0.1122 862 0.4901 915 1.2189 1160 0.6667 189 0.0808 0 0.0000 38710 0.2317 4991 0.0823 43701 0.1919
B0024.6 3432 12 0.0042 0 0.0000 0 0.0000 0 0.0000 16 0.0039 39 0.0091 11 0.0019 7 0.0014 11 0.0021 10 0.0024 11 0.0020 28 0.0031 33 0.0037 9 0.0012 50 0.0055 59 0.0072 106 0.0143 259 0.0301 289 0.0382 248 0.0405 399 0.0538 13 0.0024 11 0.0018 11 0.0024 20 0.0038 11 0.0020 8 0.0013 15 0.0028 11 0.0025 25 0.0071 25 0.0052 31 0.0060 31 0.0072 13 0.0026 22 0.0051 29 0.0050 66 0.0112 70 0.0120 61 0.0130 72 0.0147 103 0.0167 55 0.0105 0 0.0000 7 0.0025 4 0.0016 3 0.0021 3 0.0014 6 0.0021 0 0.0000 0 0.0000 57 0.0109 147 0.0362 0 0.0000 23 0.0063 0 0.0002 14 0.0049 5 0.0016 5 0.0016 5 0.0022 2 0.0007 23 0.0074 34 0.0073 159 0.0378 122 0.0260 174 0.0174 178 0.0125 53 0.0237 16 0.0041 22 0.0118 19 0.0017 71 0.0235 32 0.0339 1236 0.0871 1335 0.0740 47 0.0165 314 0.0698 86 0.0167 827 0.1030 42 0.0236 261 0.0434 850 0.0904 20 0.0067 24 0.0047 4 0.0035 2 0.0008 1 0.0002 11 0.0026 8 0.0043 0 0.0000 4 0.0007 0 0.0000 5137 0.0121 599 0.0039 5737 0.0099
B0024.8 3939 37 0.0110 62 0.0059 44 0.0070 34 0.0059 117 0.0241 230 0.0460 933 0.1333 1093 0.1761 483 0.0791 807 0.1642 1090 0.1640 2041 0.1934 1997 0.1956 1695 0.1842 2254 0.2150 2850 0.2983 3061 0.3567 4585 0.4630 4735 0.5435 3771 0.5345 4676 0.5493 47 0.0073 46 0.0066 53 0.0099 12 0.0019 57 0.0093 70 0.0090 135 0.0216 50 0.0096 139 0.0337 205 0.0374 310 0.0515 382 0.0753 435 0.0731 448 0.0870 693 0.1015 1011 0.1485 1048 0.1549 1316 0.2441 1504 0.2651 1846 0.2606 1435 0.2389 19 0.0047 0 0.0000 31 0.0088 25 0.0143 54 0.0170 89 0.0245 262 0.0584 694 0.1346 1435 0.2368 1530 0.3262 11 0.0026 58 0.0135 17 0.0048 56 0.0166 114 0.0279 172 0.0415 239 0.0802 364 0.0873 573 0.1546 1031 0.1916 1573 0.3240 2159 0.3997 2211 0.1925 2026 0.1234 601 0.2301 240 0.0512 142 0.0653 281 0.0221 313 0.0906 147 0.1324 3676 0.2256 4274 0.2063 448 0.1345 1133 0.2190 657 0.1110 3104 0.3368 214 0.1042 1208 0.1748 3083 0.2857 167 0.0479 449 0.0764 69 0.0510 38 0.0133 41 0.0062 141 0.0275 58 0.0269 66 0.0131 111 0.0162 2 0.0006 64011 0.1313 10179 0.0575 74190 0.1116
B0024.9 1034 2492 2.7644 5389 1.9481 3604 2.1498 3630 2.3194 3390 2.6597 4730 3.5872 3351 1.8231 2069 1.2696 1322 0.8249 2108 1.6339 2020 1.1578 4048 1.4614 3022 1.1275 3047 1.2609 2154 0.7826 2287 0.9120 1352 0.6001 1693 0.6516 1614 0.7059 1051 0.5677 1544 0.6913 1740 1.0322 2417 1.2988 1753 1.2408 2039 1.2554 1829 1.1165 2223 1.0839 1101 0.6669 1061 0.7595 909 0.8375 1448 1.0048 1489 0.9401 838 0.6290 905 0.5794 771 0.5700 727 0.4056 863 0.4827 782 0.4402 483 0.3417 722 0.4854 1162 0.6251 945 0.5994 1819 1.6431 1623 1.7392 1112 1.2045 320 0.6814 1164 1.3939 445 0.4632 665 0.5644 265 0.1957 793 0.4989 491 0.3989 914 0.8067 1178 1.0414 1161 1.2046 814 0.9216 983 0.9168 1363 1.2490 736 0.9400 876 0.7996 1277 1.3126 673 0.4768 1152 0.9040 1224 0.8634 3836 1.2724 5873 1.3628 1108 1.6156 1478 1.1993 893 1.5644 3867 1.1524 4632 5.0962 537 1.8417 10363 2.4228 12477 2.2940 1226 1.4019 1087 0.8005 6233 4.0075 5541 2.2909 1676 3.0981 3541 1.9514 6648 2.3466 1921 2.0906 3218 2.0868 587 1.6462 1706 2.2194 2979 1.6941 2850 2.1147 1174 2.0413 1940 1.4554 2541 1.4146 1563 1.3509 215398 1.6830 48883 1.0523 264282 1.5150
B0025.1 3001 1712 0.6542 4040 0.5031 4575 0.9404 6331 1.3939 3980 1.0761 1833 0.4791 11612 2.1764 9965 2.1065 13834 2.9742 10433 2.7851 10721 2.1167 16934 2.1062 12364 1.5891 8560 1.2204 10229 1.2800 9579 1.3161 7678 1.1743 8721 1.1559 7613 1.1468 6282 1.1685 6826 1.0524 3415 0.6978 3629 0.6719 3934 0.9593 6835 1.4496 10189 2.1430 12481 2.0963 10504 2.1916 7438 1.8346 5382 1.7084 6712 1.6047 6975 1.5166 5110 1.3201 5186 1.1437 4832 1.2303 5800 1.1139 5270 1.0153 5198 1.0081 3470 0.8444 4272 0.9885 5683 1.0530 4094 0.8944 2248 0.6997 2754 1.0170 5665 2.1142 2031 1.4865 5725 2.3603 4363 1.5615 4925 1.4404 5212 1.3247 6195 1.3416 2129 0.5959 3790 1.1520 7004 2.1329 5341 1.9080 6994 2.7256 5246 1.6850 4498 1.4198 3896 1.7142 5596 1.7583 4641 1.6434 6594 1.6078 5145 1.3909 4960 1.2048 8657 0.9892 7548 0.6035 2532 1.2716 2141 0.5986 2458 1.4825 4680 0.4805 1685 0.6389 607 0.7162 23300 1.8768 28751 1.8213 1712 0.6744 6845 1.7362 3902 0.8644 21141 3.0112 1195 0.7613 8675 1.6469 17318 2.1060 1471 0.5516 1862 0.4160 970 0.9369 507 0.2275 759 0.1488 1253 0.3204 1956 1.1717 2014 0.5206 2477 0.4752 3014 0.8971 411361 1.1074 186916 1.3864 598278 1.1817
B0025.2 1640 10585 7.4013 6241 1.4224 10227 3.8459 11496 4.6311 11710 5.7928 2722 1.3017 8807 3.0207 6240 2.4139 5667 2.2296 7629 3.7266 7951 2.8725 14118 3.2132 9058 2.1304 6478 1.6901 5380 1.2320 6681 1.6796 4560 1.2763 5857 1.4206 5857 1.6145 3379 1.1501 5969 1.6841 9065 3.3890 10209 3.4586 8751 3.9047 7680 2.9806 11165 4.2968 9557 2.9372 6712 2.5629 4001 1.8057 3393 1.9709 3995 1.7478 3722 1.4812 2844 1.3447 2441 0.9851 2180 1.0157 2284 0.8028 2107 0.7428 2373 0.8424 1383 0.6161 1835 0.7769 3580 1.2140 2377 0.9502 6177 3.5176 7342 4.9600 6813 4.6534 1657 2.2184 5114 3.8587 2356 1.5432 3171 1.6970 2716 1.2634 2656 1.0527 1120 0.5737 6518 3.6253 8143 4.5379 4532 2.9630 5006 3.5698 4177 2.4553 2122 1.2257 1942 1.5638 2372 1.3639 2770 1.7951 2937 1.3105 2736 1.3536 1931 0.8586 7832 1.6377 6739 0.9859 1878 1.7264 1529 0.7823 1971 2.1754 5073 0.9532 1685 1.1694 558 1.2065 20391 3.0056 24555 2.8463 1057 0.7617 3753 1.7419 3767 1.5274 16917 4.4091 1288 1.5014 6238 2.1671 14907 3.3173 2156 1.4790 3514 1.4364 1300 2.2988 973 0.7984 1276 0.4575 2287 1.0699 3096 3.3931 3901 1.8445 3196 1.1220 4759 2.5922 537997 2.6503 177696 2.4118 715694 2.5868
B0025.4 588 8010 15.6221 2098 1.3338 2741 2.8754 1485 1.6688 2466 3.4034 1210 1.6145 3718 3.5565 1861 2.0081 3366 3.6935 4657 6.3452 3638 3.6664 4793 3.0427 3908 2.5635 3183 2.3163 2911 1.8594 3219 2.2576 1702 1.3293 2098 1.4197 1976 1.5195 1049 0.9959 2061 1.6222 2791 2.9110 3839 3.6277 1863 2.3192 1794 1.9422 2171 2.3310 2219 1.9025 1654 1.7622 1295 1.6310 1210 1.9608 1491 1.8197 1324 1.4703 1071 1.4128 967 1.0884 823 1.0704 694 0.6811 739 0.7272 680 0.6734 337 0.4190 399 0.4712 1183 1.1192 838 0.9351 5455 8.6644 4540 8.5558 3216 6.1263 1147 4.2844 2469 5.1969 1577 2.8812 1352 2.0191 1225 1.5894 931 1.0296 650 0.9287 3168 4.9148 3010 4.6787 2479 4.5206 1745 3.4708 2267 3.7164 1497 2.4119 806 1.8107 826 1.3247 1107 2.0020 825 1.0268 740 1.0215 720 0.8927 1440 0.8403 984 0.4018 357 0.9171 189 0.2700 325 1.0023 549 0.2880 155 0.3014 66 0.4002 2309 0.9493 3996 1.2921 119 0.2401 465 0.6021 515 0.5831 1649 1.1991 136 0.4437 952 0.9230 1596 0.9906 170 0.3261 349 0.3985 198 0.9760 254 0.5828 189 0.1898 170 0.2223 689 2.1060 886 1.1689 480 0.4700 1624 2.4673 116054 1.5945 68939 2.6098 184994 1.8649
B0025.5 323 24 0.0855 2 0.0028 5 0.0097 8 0.0183 13 0.0338 2 0.0062 11 0.0193 4 0.0091 2 0.0047 4 0.0117 7 0.0140 3 0.0043 3 0.0039 7 0.0102 6 0.0081 7 0.0092 7 0.0102 5 0.0070 0 0.0000 6 0.0116 5 0.0081 48 0.0918 44 0.0773 121 0.2746 89 0.1756 97 0.1909 57 0.0901 52 0.1015 25 0.0575 28 0.0838 18 0.0407 21 0.0436 27 0.0664 22 0.0456 13 0.0326 41 0.0739 29 0.0536 26 0.0478 21 0.0489 16 0.0346 131 0.2263 14 0.0302 7 0.0226 179 0.6162 26 0.0932 8 0.0544 16 0.0638 11 0.0395 15 0.0409 59 0.1408 42 0.0847 14 0.0379 33 0.0937 44 0.1257 17 0.0568 19 0.0719 45 0.1354 21 0.0632 8 0.0361 20 0.0612 11 0.0394 25 0.0585 10 0.0268 28 0.0649 10 0.0110 31 0.0235 2 0.0115 1 0.0048 19 0.1093 664 0.6338 12 0.0435 15 0.1653 14 0.0109 55 0.0324 32 0.1205 26 0.0634 19 0.0393 104 0.1380 18 0.1077 7 0.0140 16 0.0181 5783 20.1428 6537 13.5680 268 2.4076 1112 4.6311 128 0.2338 360 0.8558 251 1.3979 837 2.0111 60 0.1086 360 0.9976 30160 0.7544 19979 1.3769 50139 0.9201
B0034.1 971 12 0.0150 5 0.0022 5 0.0036 14 0.0097 17 0.0143 15 0.0125 71 0.0415 53 0.0347 0 0.0000 11 0.0094 36 0.0222 126 0.0486 76 0.0303 89 0.0395 124 0.0483 123 0.0526 151 0.0718 313 0.1286 553 0.2577 924 0.5315 2117 1.0091 5 0.0036 21 0.0123 48 0.0366 19 0.0126 22 0.0146 65 0.0339 35 0.0227 28 0.0217 12 0.0126 41 0.0307 37 0.0252 35 0.0287 12 0.0083 41 0.0328 56 0.0334 56 0.0336 81 0.0491 103 0.0779 110 0.0792 145 0.0833 392 0.2649 0 0.0000 11 0.0130 0 0.0000 5 0.0129 16 0.0208 10 0.0121 16 0.0151 68 0.0537 93 0.0629 2013 1.7416 14 0.0134 19 0.0186 14 0.0157 22 0.0275 27 0.0276 39 0.0388 30 0.0420 53 0.0519 38 0.0424 108 0.0814 155 0.1296 189 0.1423 1212 0.4281 684 0.1692 690 1.0723 64 0.0554 316 0.5892 122 0.0388 33 0.0398 168 0.6151 387 0.0964 449 0.0881 848 1.0325 1462 1.1467 144 0.0988 1001 0.4410 19 0.0380 128 0.0755 196 0.0739 156 0.1809 437 0.3022 80 0.2416 69 0.0960 173 0.1050 366 0.2896 273 0.5057 160 0.1284 41 0.0243 0 0.0000 18037 0.1501 9815 0.2250 27852 0.1700
B0034.2 120 0 0.0000 0 0.0000 0 0.0000 0 0.0000 1 0.0093 0 0.0000 0 0.0000 0 0.0000 0 0.0000 0 0.0000 0 0.0000 0 0.0000 0 0.0000 0 0.0000 0 0.0000 0 0.0000 0 0.0000 0 0.0000 0 0.0000 0 0.0000 1 0.0046 0 0.0000 0 0.0000 0 0.0000 0 0.0000 1 0.0093 0 0.0000 0 0.0000 0 0.0000 0 0.0000 1 0.0082 1 0.0068 1 0.0100 3 0.0169 0 0.0029 0 0.0000 2 0.0127 0 0.0000 0 0.0000 1 0.0078 2 0.0095 0 0.0044 0 0.0000 0 0.0000 0 0.0000 0 0.0000 3 0.0321 0 0.0000 0 0.0000 0 0.0000 8 0.0484 0 0.0000 0 0.0000 0 0.0000 0 0.0000 0 0.0000 0 0.0000 0 0.0000 0 0.0000 1 0.0108 0 0.0000 0 0.0000 3 0.0216 1 0.0090 0 0.0000 1 0.0027 0 0.0000 0 0.0000 0 0.0000 3 0.0090 0 0.0000 0 0.0000 1 0.0022 0 0.0000 0 0.0000 0 0.0000 0 0.0035 0 0.0000 0 0.0000 0 0.0000 3 0.0112 2 0.0273 4 0.0239 0 0.0000 2 0.0311 0 0.0000 0 0.0000 0 0.0009 1 0.0089 0 0.0000 0 0.0000 27 0.0018 24 0.0046 51 0.0026
B0034.3 3537 1412 0.4579 3393 0.3585 1898 0.3311 1997 0.3732 346 0.0795 239 0.0531 5969 0.9492 8618 1.5457 2858 0.5214 3919 0.8877 6518 1.0919 15248 1.6090 21070 2.2976 24517 2.9656 28042 2.9772 34824 4.0592 43932 5.7007 53409 6.0060 48422 6.1886 41454 6.5419 54126 7.0804 4023 0.6975 3733 0.5865 3224 0.6671 2798 0.5035 2211 0.3946 2161 0.3079 1595 0.2825 1409 0.2949 1076 0.2898 1926 0.3908 3393 0.6261 4191 0.9187 6253 1.1701 7919 1.7107 13982 2.2782 19943 3.2596 24041 3.9561 23642 4.8808 25246 4.9557 23673 3.7217 24126 4.4712 1445 0.3816 465 0.1457 836 0.2650 291 0.1808 819 0.2866 2067 0.6277 4274 1.0605 9373 2.0211 19634 3.6074 41511 9.8557 2144 0.5529 1136 0.2935 676 0.2051 647 0.2141 1029 0.2807 2093 0.5607 2457 0.9173 5634 1.5019 6583 1.9778 16239 3.3594 20390 4.6764 29304 6.0391 46228 4.4817 140169 9.5077 7428 3.1655 9277 2.2007 3332 1.7053 12442 1.0839 18066 5.8105 5219 5.2238 110848 7.5758 143879 7.7330 15152 5.0629 34434 7.4100 24692 4.6412 43550 5.2630 8203 4.4326 41680 6.7137 69719 7.1933 5150 1.6381 9432 1.7876 974 0.7988 1111 0.4225 1710 0.2844 2328 0.5049 1126 0.5725 1905 0.4177 4396 0.7154 1030 0.2601 1157202 2.6432 188605 1.1869 1345807 2.2554
B0034.4 692 0 0.0000 0 0.0000 0 0.0000 0 0.0000 0 0.0000 13 0.0155 15 0.0125 18 0.0165 3 0.0032 0 0.0000 15 0.0131 8 0.0048 23 0.0128 10 0.0063 43 0.0238 18 0.0113 42 0.0283 39 0.0225 92 0.0602 41 0.0338 147 0.0984 0 0.0000 5 0.0046 0 0.0000 0 0.0000 1 0.0013 0 0.0000 8 0.0075 3 0.0034 0 0.0000 5 0.0058 3 0.0032 16 0.0182 2 0.0027 16 0.0177 8 0.0072 26 0.0222 26 0.0220 35 0.0374 15 0.0155 14 0.0115 25 0.0245 0 0.0000 0 0.0000 0 0.0000 0 0.0000 0 0.0000 6 0.0100 21 0.0277 9 0.0102 19 0.0181 66 0.0809 0 0.0000 0 0.0000 0 0.0000 0 0.0000 7 0.0110 2 0.0029 19 0.0380 15 0.0210 6 0.0107 19 0.0210 22 0.0262 22 0.0237 53 0.0263 86 0.0299 19 0.0430 6 0.0079 15 0.0410 44 0.0197 14 0.0232 7 0.0365 124 0.0435 77 0.0213 48 0.0821 73 0.0812 14 0.0138 98 0.0611 5 0.0151 37 0.0308 105 0.0556 220 0.3591 202 0.1963 22 0.0953 50 0.0978 4 0.0035 9 0.0108 18 0.0472 37 0.0421 5 0.0049 0 0.0000 3056 0.0357 651 0.0210 3708 0.0318
B0034.5 1106 64 0.0668 32 0.0111 38 0.0215 35 0.0214 36 0.0269 30 0.0219 5 0.0029 18 0.0105 0 0.0003 14 0.0103 27 0.0149 45 0.0154 45 0.0158 46 0.0181 37 0.0126 20 0.0075 55 0.0232 103 0.0374 146 0.0598 126 0.0638 201 0.0843 28 0.0160 16 0.0083 21 0.0139 11 0.0065 13 0.0077 11 0.0052 38 0.0219 13 0.0092 0 0.0000 0 0.0000 20 0.0120 5 0.0042 7 0.0044 17 0.0118 9 0.0049 24 0.0129 28 0.0148 13 0.0092 30 0.0192 11 0.0060 48 0.0289 17 0.0145 0 0.0000 5 0.0054 7 0.0143 0 0.0000 0 0.0000 4 0.0039 0 0.0000 4 0.0027 23 0.0177 8 0.0070 22 0.0187 16 0.0158 19 0.0205 0 0.0000 5 0.0049 1 0.0019 3 0.0032 14 0.0137 5 0.0038 40 0.0298 23 0.0153 334 0.1038 186 0.0405 63 0.0863 18 0.0141 52 0.0862 59 0.0166 51 0.0534 16 0.0542 808 0.1767 749 0.1288 28 0.0304 150 0.1035 110 0.0667 444 0.1718 20 0.0351 182 0.0942 426 0.1408 45 0.0460 105 0.0637 35 0.0940 8 0.0100 34 0.0184 129 0.0899 14 0.0229 21 0.0147 10 0.0053 0 0.0000 4710 0.0344 654 0.0132 5364 0.0288
B0034.7 277 9 0.0375 5 0.0074 0 0.0000 0 0.0000 113 0.3328 66 0.1885 170 0.3453 141 0.3243 24 0.0570 82 0.2398 90 0.1930 310 0.4185 601 0.8372 1431 2.2115 733 0.9943 1004 1.4957 995 1.6502 1134 1.6297 1344 2.1945 373 0.7531 867 1.4492 7 0.0166 14 0.0295 5 0.0146 11 0.0263 0 0.0000 48 0.0880 20 0.0464 7 0.0205 26 0.0914 20 0.0530 22 0.0537 66 0.1858 92 0.2202 162 0.4475 338 0.7033 521 1.0880 750 1.5763 579 1.5281 1050 2.6322 2814 5.6497 1622 3.8405 5 0.0193 11 0.0456 42 0.1735 0 0.0000 64 0.2871 41 0.1603 129 0.4105 444 1.2239 1532 3.5952 673 2.0432 11 0.0376 23 0.0790 22 0.0882 9 0.0410 21 0.0731 87 0.2979 57 0.2755 356 1.2128 326 1.2521 942 2.4908 1419 4.1568 2229 5.8661 47 0.0589 53 0.0462 75 0.4126 90 0.2733 26 0.1708 94 0.1046 15 0.0617 7 0.1015 52 0.0462 42 0.0291 28 0.1209 20 0.0550 16 0.0392 81 0.1261 2 0.0150 57 0.1192 33 0.0446 86 0.3529 221 0.5361 7 0.0834 20 0.0981 311 0.6604 251 0.6961 4 0.0302 17 0.0481 10 0.0208 0 0.0000 13359 0.3896 5235 0.4207 18595 0.3979
B0035.1 1295 9060 8.0229 22439 6.4759 12643 6.0211 10074 5.1390 9586 6.0052 9836 5.9551 9149 3.9738 6890 3.3756 12660 6.3074 10710 6.6258 10709 4.8995 12346 3.5584 11785 3.5102 10120 3.3436 12906 3.7425 9540 3.0372 7267 2.5758 7037 2.1616 5854 2.0436 4136 1.7828 5160 1.8436 13835 6.5501 14590 6.2594 12573 7.1049 13430 6.6005 11486 5.5982 13444 5.2325 12474 6.0313 10105 5.7757 8476 6.2344 10124 5.6085 9674 4.8745 7396 4.4282 8896 4.5465 7109 4.1944 7447 3.3144 7197 3.2131 6292 2.8280 4712 2.6572 5157 2.7653 7293 3.1319 4999 2.5307 8014 5.7794 5171 4.4245 6075 5.2545 2833 4.8045 5353 5.1146 5188 4.3022 6976 4.7273 6676 3.9318 7564 3.7958 2211 1.4343 11625 8.1881 10104 7.1303 6715 5.5587 8200 7.4050 9419 7.0111 7182 5.2525 5363 5.4678 6115 4.4524 4810 3.9470 6446 3.6420 3847 2.4101 3809 2.1442 9146 2.4219 7853 1.4549 1314 1.5299 2291 1.4845 1579 2.2081 7836 1.8646 1580 1.3884 474 1.2983 7528 1.4054 9329 1.3696 1243 1.1348 2008 1.1802 4226 2.1697 2954 0.9750 752 1.1111 5743 2.5270 6000 1.6908 1443 1.2542 1909 0.9885 874 1.9582 1712 1.7783 1863 0.8462 1688 0.9998 1779 2.4692 4540 2.7184 7618 3.3863 7802 5.3816 538320 3.3583 284794 4.8953 823115 3.7676
B0035.10 269 10 0.0427 33 0.0467 34 0.0787 10 0.0252 27 0.0829 14 0.0431 4 0.0093 23 0.0546 15 0.0363 8 0.0255 18 0.0401 9 0.0136 22 0.0324 13 0.0214 12 0.0170 9 0.0144 3 0.0052 5 0.0084 5 0.0090 4 0.0088 10 0.0174 17 0.0409 24 0.0503 22 0.0600 24 0.0587 24 0.0568 59 0.1108 42 0.0985 10 0.0293 23 0.0842 13 0.0372 14 0.0342 23 0.0686 12 0.0301 33 0.0938 13 0.0297 9 0.0212 0 0.0004 10 0.0290 8 0.0225 10 0.0226 0 0.0023 22 0.0794 21 0.0873 37 0.1545 8 0.0697 30 0.1410 22 0.0912 11 0.0386 0 0.0011 2 0.0066 0 0.0000 5 0.0196 5 0.0183 18 0.0738 12 0.0563 6 0.0231 12 0.0441 21 0.1045 11 0.0411 16 0.0644 13 0.0378 0 0.0003 0 0.0000 11 0.0146 0 0.0000 1 0.0058 0 0.0000 5 0.0398 11 0.0129 2 0.0087 0 0.0000 23 0.0207 39 0.0281 0 0.0006 0 0.0016 2 0.0056 15 0.0249 2 0.0148 0 0.0000 4 0.0063 13 0.0545 26 0.0658 12 0.1352 0 0.0039 1 0.0032 0 0.0008 7 0.0517 2 0.0072 1 0.0034 0 0.0020 701 0.0211 755 0.0626 1457 0.0321
B0035.11 1447 7912 6.2705 15837 4.0906 10428 4.4449 9302 4.2469 7263 4.0724 4388 2.3777 6301 2.4494 4665 2.0455 7501 3.3448 5973 3.3070 5805 2.3767 7994 2.0621 6149 1.6392 4276 1.2646 5766 1.4964 4632 1.3198 3638 1.1540 3946 1.0847 3339 1.0433 3069 1.1839 3669 1.1734 4971 2.1065 5671 2.1774 4336 2.1932 3499 1.5391 3106 1.3548 4038 1.4067 3753 1.6240 2710 1.3864 2107 1.3869 2899 1.4377 2200 0.9923 1705 0.9136 2026 0.9267 1750 0.9244 1621 0.6458 1563 0.6246 1636 0.6581 1054 0.5321 1193 0.5729 2082 0.8004 1323 0.5997 3912 2.5248 3035 2.3239 2501 1.9362 886 1.3445 1925 1.6467 1384 1.0275 2044 1.2398 2050 1.0809 1984 0.8912 428 0.2487 3380 2.1307 2912 1.8394 2534 1.8774 2626 2.1228 2846 1.8958 1407 0.9212 1760 1.6061 2001 1.3042 1920 1.4106 2173 1.0992 1310 0.7347 1190 0.5997 6594 1.5628 5691 0.9437 1432 1.4917 1305 0.7566 986 1.2334 3794 0.8081 1032 0.8119 289 0.7093 8399 1.4032 10233 1.3444 602 0.4919 1480 0.7789 2763 1.2699 4608 1.3613 826 1.0916 3291 1.2959 5493 1.3853 950 0.7388 1682 0.7793 621 1.2454 849 0.7896 969 0.3939 1127 0.5976 1721 2.1387 3547 1.9010 5259 2.0919 4250 2.6235 354143 1.9773 101104 1.5553 455247 1.8649
B0035.12 2882 4692 1.8671 3629 0.4706 2187 0.4682 1317 0.3020 890 0.2506 263 0.0716 3159 0.6166 2500 0.5505 3039 0.6804 2141 0.5953 2605 0.5355 4102 0.5313 3889 0.5205 2596 0.3854 3489 0.4547 2998 0.4289 2338 0.3724 3209 0.4429 2607 0.4090 1953 0.3783 2785 0.4472 13380 2.8465 10436 2.0118 5530 1.4043 4481 0.9896 5116 1.1205 6625 1.1587 4904 1.0655 3795 0.9748 3075 1.0165 3287 0.8184 3818 0.8646 3163 0.8509 3163 0.7264 2518 0.6677 3038 0.6075 2862 0.5741 2581 0.5214 2039 0.5167 2195 0.5289 3165 0.6108 2550 0.5801 3939 1.2766 1864 0.7168 2429 0.9443 1255 0.9566 2331 1.0009 2377 0.8858 2300 0.7005 2222 0.5882 2308 0.5206 1259 0.3669 5743 1.8176 4094 1.2982 2590 0.9635 2301 0.9340 2444 0.8175 2388 0.7847 1847 0.8464 2509 0.8211 1751 0.6459 2494 0.6333 1866 0.5252 2188 0.5534 8493 1.0106 4364 0.3634 1558 0.8151 1609 0.4687 2159 1.3560 5564 0.5949 852 0.3364 352 0.4331 13112 1.0998 14842 0.9790 831 0.3408 2329 0.6153 2666 0.6151 4540 0.6734 522 0.3463 6585 1.3018 7564 0.9579 875 0.3418 1420 0.3305 1511 1.5198 1000 0.4666 564 0.1151 589 0.1568 4093 2.5527 4440 1.1947 6206 1.2395 12390 3.8400 230096 0.6450 148909 1.1501 379006 0.7795
B0035.13 1021 4 0.0054 6 0.0024 4 0.0025 1 0.0011 5 0.0046 2 0.0022 41 0.0230 34 0.0212 26 0.0170 51 0.0407 35 0.0208 96 0.0354 127 0.0483 177 0.0746 219 0.0806 303 0.1224 264 0.1190 498 0.1943 656 0.2906 842 0.4604 1017 0.4609 8 0.0051 7 0.0043 58 0.0417 78 0.0492 32 0.0200 45 0.0223 48 0.0300 16 0.0122 2 0.0027 16 0.0113 26 0.0171 50 0.0381 25 0.0164 40 0.0302 46 0.0261 19 0.0111 49 0.0280 66 0.0477 48 0.0332 209 0.1140 106 0.0684 0 0.0000 2 0.0025 28 0.0315 0 0.0000 20 0.0244 32 0.0344 27 0.0238 35 0.0266 64 0.0409 183 0.1512 11 0.0105 8 0.0076 32 0.0343 37 0.0427 45 0.0428 7 0.0071 22 0.0289 40 0.0378 61 0.0644 74 0.0533 92 0.0733 158 0.1128 11614 3.9006 27886 6.5529 1565 2.3113 2663 2.1889 2979 5.2815 8416 2.5400 6 0.0070 18 0.0648 308 0.0731 193 0.0361 140 0.1630 328 0.2447 159 0.1036 316 0.1325 7 0.0147 153 0.0854 198 0.0708 5436 5.9898 7669 5.0354 942 2.6766 958 1.2622 10504 6.0492 6762 5.0800 1800 3.1698 3110 2.3626 2805 1.5818 15 0.0132 142897 1.1307 14246 0.3106 157143 0.9123
B0035.14 1695 2904 1.9649 2972 0.6554 2084 0.7583 1721 0.6709 1385 0.6633 452 0.2093 7039 2.3357 6400 2.3953 5879 2.2378 6714 3.1735 7746 2.7076 12805 2.8198 10256 2.3339 8924 2.2525 8732 1.9347 9658 2.3492 6830 1.8496 8132 1.9084 7058 1.8826 4679 1.5411 7140 1.9492 3679 1.3310 3542 1.1610 2307 0.9963 3085 1.1585 4640 1.7278 5518 1.6408 4999 1.8468 3683 1.6084 3495 1.9645 4489 1.9001 4321 1.6636 3430 1.5692 3762 1.4691 3883 1.7504 4120 1.4010 4427 1.5100 4673 1.6049 3504 1.5096 3877 1.5882 6838 2.2433 4633 1.7919 1938 1.0680 1216 0.7949 2415 1.5960 998 1.2927 2794 2.0401 2524 1.5992 3217 1.6659 4564 2.0536 5058 1.9395 3105 1.5385 2013 1.0832 2913 1.5708 2555 1.6162 3220 2.2220 3218 1.8299 2512 1.4038 2412 1.8791 3670 2.0420 3186 1.9978 5034 2.1731 4515 2.1609 4175 1.7955 8119 1.6426 6045 0.8556 1709 1.5197 1684 0.8335 1781 1.9019 5327 0.9685 1217 0.8172 481 1.0054 11377 1.6226 13224 1.4832 1265 0.8823 3275 1.4710 2791 1.0948 8438 2.1280 714 0.8059 5502 1.8494 9515 2.0486 1901 1.2618 2917 1.1537 1130 1.9340 744 0.5904 1500 0.5206 2044 0.9251 2433 2.5806 2898 1.3260 3235 1.0986 2872 1.5137 298995 1.4251 109967 1.4441 408962 1.4302
B0035.15 1121 2313 2.3666 1009 0.3364 720 0.3966 340 0.2005 589 0.4267 171 0.1200 2471 1.2401 1663 0.9414 793 0.4567 1315 0.9402 1401 0.7409 3070 1.0223 2817 0.9693 2066 0.7886 1702 0.5702 2095 0.7707 1085 0.4445 1624 0.5763 1329 0.5362 701 0.3494 1430 0.5905 1378 0.7537 1438 0.7131 703 0.4589 410 0.2328 731 0.4119 831 0.3739 658 0.3679 733 0.4845 716 0.6089 856 0.5479 1012 0.5893 847 0.5864 948 0.5598 723 0.4928 907 0.4664 718 0.3707 853 0.4430 561 0.3655 677 0.4199 1607 0.7975 1093 0.6392 1260 1.0499 471 0.4662 511 0.5112 180 0.3543 580 0.6409 352 0.3375 447 0.3504 641 0.4365 890 0.5161 307 0.2302 784 0.6387 672 0.5485 516 0.4936 584 0.6101 786 0.6758 776 0.6558 488 0.5755 605 0.5089 669 0.6348 785 0.5125 879 0.6368 903 0.5872 2171 0.6642 1172 0.2510 806 1.0838 521 0.3902 814 1.3150 1484 0.4080 361 0.3669 129 0.4096 3651 0.7874 4298 0.7290 236 0.2495 560 0.3807 870 0.5160 2700 1.0296 151 0.2580 1116 0.5676 2466 0.8030 394 0.3960 866 0.5181 427 1.1045 451 0.5422 408 0.2140 813 0.5563 1091 1.7504 1278 0.8846 773 0.3970 935 0.7455 79916 0.5759 29387 0.5835 109303 0.5780
B0035.16 1137 641 0.6469 613 0.2016 410 0.2227 238 0.1386 297 0.2124 95 0.0662 365 0.1808 280 0.1564 348 0.1979 274 0.1936 307 0.1602 621 0.2040 448 0.1521 404 0.1520 460 0.1522 360 0.1306 241 0.0976 312 0.1092 286 0.1140 133 0.0654 257 0.1050 316 0.1704 369 0.1807 270 0.1741 107 0.0601 110 0.0611 161 0.0714 163 0.0899 151 0.0988 199 0.1672 91 0.0576 185 0.1062 139 0.0949 86 0.0504 141 0.0949 198 0.1006 125 0.0639 120 0.0616 128 0.0827 132 0.0810 254 0.1247 138 0.0799 298 0.2455 181 0.1769 85 0.0843 58 0.1128 130 0.1419 102 0.0969 80 0.0621 133 0.0897 225 0.1288 59 0.0439 179 0.1437 158 0.1272 74 0.0699 112 0.1153 133 0.1129 166 0.1383 81 0.0951 93 0.0779 197 0.1847 150 0.0969 208 0.1484 149 0.0959 408 0.1231 308 0.0652 122 0.1621 56 0.0414 126 0.2016 185 0.0504 132 0.1323 40 0.1271 1241 0.2640 1638 0.2740 63 0.0659 188 0.1265 292 0.1708 1016 0.3822 86 0.1458 426 0.2139 914 0.2935 105 0.1040 130 0.0767 99 0.2543 75 0.0894 92 0.0478 129 0.0875 164 0.2601 229 0.1567 269 0.1363 450 0.3539 20722 0.1472 6411 0.1255 27133 0.1415
B0035.18 273 3748 15.7432 6988 9.5673 3680 8.3142 3303 7.9939 287 0.8543 230 0.6607 38 0.0786 78 0.1824 72 0.1714 61 0.1805 68 0.1479 109 0.1493 170 0.2403 170 0.2671 104 0.1444 228 0.3455 124 0.2086 202 0.2951 191 0.3178 136 0.2781 191 0.3240 5084 11.4188 4792 9.7530 3464 9.2855 3332 7.7690 2049 4.7369 1360 2.5124 424 0.9746 244 0.6627 130 0.4564 133 0.3511 108 0.2595 120 0.3434 83 0.2024 54 0.1535 78 0.1660 66 0.1412 143 0.3064 71 0.1921 65 0.1660 109 0.2235 102 0.2456 3205 10.9649 3858 15.6598 1370 5.6218 446 3.5911 255 1.1563 152 0.5984 32 0.1042 9 0.0262 44 0.1048 31 0.0967 1692 5.6543 1486 4.9773 681 2.6760 153 0.6554 82 0.2896 93 0.3252 42 0.2068 51 0.1778 20 0.0797 89 0.2397 50 0.1505 61 0.1645 91 0.1147 74 0.0655 21 0.1170 128 0.3959 74 0.4963 972 1.0975 131 0.5466 97 1.2692 355 0.3146 584 0.4069 126 0.5463 84 0.2344 379 0.9235 124 0.1955 111 0.7829 128 0.2677 147 0.1975 466 1.9220 1539 3.7799 88 0.9410 660 3.2554 62 0.1340 71 0.2001 220 1.4545 1104 3.1372 2420 5.1035 885 2.8956 75570 2.2364 41324 3.3694 116895 2.5381
B0035.2 1049 2971 3.2485 1773 0.6320 1147 0.6747 548 0.3457 2469 1.9098 842 0.6300 4186 2.2444 3168 1.9161 3706 2.2797 4890 3.7350 5195 2.9342 6652 2.3671 5650 2.0774 4472 1.8241 3967 1.4202 4301 1.6905 2474 1.0828 3398 1.2885 2799 1.2066 1614 0.8590 2413 1.0644 2234 1.3058 2380 1.2609 1345 0.9387 868 0.5268 958 0.5764 1289 0.6193 1443 0.8614 1350 0.9530 1267 1.1506 1718 1.1752 1888 1.1749 1366 1.0098 1490 0.9405 1197 0.8723 1180 0.6484 1196 0.6591 1046 0.5808 930 0.6479 1114 0.7375 2201 1.1669 1273 0.7956 1012 0.9016 489 0.5166 626 0.6687 349 0.7311 1045 1.2335 1004 1.0281 1117 0.9352 1279 0.9305 1895 1.1741 577 0.4627 852 0.7409 862 0.7511 568 0.5811 827 0.9225 937 0.8613 1043 0.9419 867 1.0922 1423 1.2794 927 0.9398 1436 1.0021 1003 0.7759 1138 0.7908 3215 1.0511 1772 0.4055 1004 1.4432 916 0.7328 1184 2.0428 2869 0.8430 168 0.1824 120 0.4081 2926 0.6743 3925 0.7114 218 0.2458 1109 0.8051 959 0.6078 3600 1.4673 107 0.1966 2143 1.1640 3609 1.2558 767 0.8226 1727 1.1037 790 2.1833 405 0.5200 1246 0.6988 2228 1.6293 1277 2.1892 1494 1.1049 822 0.4513 2439 2.0774 145769 1.1226 49784 1.0564 195554 1.1050
B0035.3 833 5257 7.2373 9961 4.4692 3668 2.7158 1423 1.1289 2212 2.1542 540 0.5087 863 0.5828 597 0.4548 867 0.6722 891 0.8570 930 0.6616 1216 0.5449 1136 0.5264 1056 0.5428 1042 0.4698 839 0.4155 635 0.3503 818 0.3906 876 0.4755 663 0.4449 1047 0.5819 2691 1.9809 2872 1.9161 1386 1.2180 535 0.4088 398 0.3021 415 0.2512 192 0.1450 185 0.1651 198 0.2265 280 0.2416 196 0.1536 153 0.1432 265 0.2110 266 0.2448 152 0.1055 187 0.1303 210 0.1470 161 0.1413 273 0.2283 360 0.2409 289 0.2276 2987 3.3495 1076 1.4316 346 0.4654 141 0.3731 325 0.4840 106 0.1376 220 0.2321 320 0.2936 209 0.1631 214 0.2167 1082 1.1858 294 0.3227 267 0.3448 218 0.3069 316 0.3658 218 0.2487 202 0.3214 201 0.2278 224 0.2864 261 0.2296 273 0.2667 192 0.1683 1634 0.6730 2663 0.7670 520 0.9420 658 0.6631 600 1.3051 3012 1.1144 448 0.6122 120 0.5110 3117 0.9046 4546 1.0376 282 0.4013 828 0.7571 891 0.7119 3050 1.5654 225 0.5184 1200 0.8213 2581 1.1309 906 1.2237 1850 1.4892 491 1.7098 759 1.2261 821 0.5800 983 0.9055 1407 3.0372 3175 2.9556 2812 1.9435 3025 3.2435 134127 1.3009 29182 0.7798 163310 1.1621
B0035.4 550 7250 15.1171 16681 11.3350 11009 12.3448 6442 7.7382 41724 61.5438 28461 40.5724 6644 6.7952 3698 4.2662 3626 4.2541 5838 8.5040 5931 6.3896 8245 5.5957 6681 4.6857 7222 5.6180 4344 2.9665 4310 3.2309 3114 2.5988 4028 2.9133 4611 3.7902 2728 2.7692 4680 3.9372 4041 4.5048 3924 3.9641 2986 3.9739 3270 3.7849 1942 2.2295 3008 2.7567 1399 1.5931 1503 2.0229 1372 2.3760 1750 2.2833 1613 1.9146 1441 2.0318 1472 1.7723 1000 1.3899 1291 1.3531 1152 1.2118 1133 1.1991 854 1.1345 1446 1.8255 2756 2.7867 2921 3.4819 5542 9.4102 4225 8.5117 2292 4.6690 603 2.4107 2482 5.5846 1244 2.4290 1250 1.9950 1670 2.3157 1511 1.7854 1063 1.6236 1520 2.5221 1721 2.8596 1411 2.7508 732 1.5573 1309 2.2943 1665 2.8686 1290 3.0966 1255 2.1530 1927 3.7231 1555 2.0695 1784 2.6324 1482 1.9651 4657 2.9035 9338 4.0737 1211 3.3197 1938 2.9567 1206 3.9701 4795 2.6864 1828 3.7816 384 2.4771 4729 2.0788 6125 2.1173 1687 3.6270 1661 2.2988 3197 3.8649 9454 7.3476 501 1.7415 1752 1.8148 3774 2.5043 2236 4.5739 5267 6.4199 684 3.6085 2136 5.2238 3940 4.2120 5290 7.3775 1405 4.5942 3637 5.1284 2365 2.4759 2894 4.7005 486122 7.1406 79223 3.2063 565345 6.0929
B0035.5 1742 1696 1.1166 4231 0.9078 2580 0.9137 1638 0.6213 867 0.4039 308 0.1387 1792 0.5787 1747 0.6365 2647 0.9805 2238 1.0295 2128 0.7238 3158 0.6768 2890 0.6399 2242 0.5507 2442 0.5265 2421 0.5732 1732 0.4564 2278 0.5203 2048 0.5317 1998 0.6402 2742 0.7284 1621 0.5706 1754 0.5596 1368 0.5748 1230 0.4495 1174 0.4256 1427 0.4129 1072 0.3855 702 0.2984 528 0.2892 898 0.3702 677 0.2538 695 0.3095 674 0.2560 630 0.2766 734 0.2428 613 0.2037 580 0.1938 655 0.2748 499 0.1991 1255 0.4009 641 0.2413 911 0.4886 670 0.4264 589 0.3789 290 0.3658 634 0.4509 512 0.3157 589 0.2972 572 0.2505 666 0.2485 877 0.4228 878 0.4601 733 0.3847 766 0.4718 892 0.5994 1006 0.5570 627 0.3410 508 0.3855 562 0.3045 563 0.3436 915 0.3847 753 0.3510 600 0.2511 9966 1.9619 5629 0.7753 2081 1.8005 2315 1.1150 2975 3.0914 7413 1.3113 1360 0.8886 708 1.4405 20931 2.9046 22836 2.4922 1592 1.0801 8634 3.7725 3499 1.3357 30065 7.3772 1083 1.1885 5998 1.9617 15973 3.3462 1557 1.0059 3284 1.2640 1198 1.9944 568 0.4389 1883 0.6358 2883 1.2698 3289 3.3940 3631 1.6165 2602 0.8600 3059 1.5687 245329 1.1378 43540 0.5564 288870 0.9829
B0035.6 2481 9467 4.3758 36895 5.5578 22897 5.6919 16082 4.2823 504 0.1650 277 0.0876 1027 0.2329 1025 0.2622 2406 0.6257 1257 0.4061 1196 0.2858 1820 0.2739 1427 0.2219 1210 0.2087 2835 0.4292 2201 0.3658 2261 0.4184 2313 0.3710 2106 0.3838 2307 0.5192 2583 0.4817 22763 5.6252 20215 4.5268 17303 5.1034 10856 2.7849 6249 1.5897 3692 0.7502 1890 0.4771 1629 0.4861 1005 0.3861 1254 0.3628 1274 0.3351 1121 0.3503 1204 0.3212 951 0.2930 980 0.2278 904 0.2107 955 0.2243 674 0.1984 819 0.2294 1008 0.2260 1018 0.2691 5627 2.1180 1804 0.8057 1629 0.7356 396 0.3506 616 0.3072 592 0.2565 661 0.2339 577 0.1775 637 0.1669 329 0.1114 9547 3.5101 3728 1.3734 995 0.4302 991 0.4673 829 0.3222 617 0.2356 496 0.2643 720 0.2737 550 0.2356 626 0.1848 530 0.1734 625 0.1836 1524 0.2107 263 0.0255 289 0.1756 465 0.1575 732 0.5343 3302 0.4102 881 0.4043 255 0.3646 9273 0.9035 10126 0.7759 652 0.3106 1242 0.3812 1231 0.3299 1240 0.2136 436 0.3361 2239 0.5143 2074 0.3052 491 0.2228 558 0.1508 643 0.7516 940 0.5100 190 0.0451 48 0.0150 2589 1.8756 4474 1.3985 9810 2.2760 9215 3.3175 307620 1.0017 142569 1.2791 450189 1.0756
B0035.7 142 1 0.0122 3 0.0086 16 0.0721 15 0.0739 3 0.0224 7 0.0394 0 0.0000 0 0.0000 0 0.0000 3 0.0195 2 0.0101 0 0.0000 0 0.0000 0 0.0000 2 0.0073 0 0.0000 1 0.0047 2 0.0065 2 0.0082 3 0.0138 0 0.0000 0 0.0000 20 0.0812 0 0.0025 4 0.0196 20 0.0889 17 0.0607 10 0.0447 23 0.1221 7 0.0479 10 0.0520 16 0.0761 16 0.0889 6 0.0289 4 0.0226 6 0.0249 16 0.0673 3 0.0124 1 0.0066 2 0.0108 3 0.0119 2 0.0123 8 0.0575 56 0.4434 21 0.1681 5 0.0897 28 0.2484 11 0.0851 3 0.0228 0 0.0000 5 0.0243 0 0.0000 7 0.0507 8 0.0542 13 0.0996 11 0.0913 15 0.1030 4 0.0293 2 0.0263 2 0.0148 2 0.0184 0 0.0000 2 0.0150 0 0.0000 1 0.0034 0 0.0000 0 0.0000 0 0.0000 1 0.0240 0 0.0000 0 0.0000 0 0.0000 0 0.0000 0 0.0000 0 0.0000 0 0.0000 0 0.0000 2 0.0084 0 0.0000 0 0.0000 0 0.0000 0 0.0000 0 0.0000 2 0.0577 1 0.0097 1 0.0043 0 0.0000 1 0.0130 0 0.0000 6 0.0250 2 0.0180 175 0.0100 335 0.0526 511 0.0213
B0035.8 58 2812 55.5951 298 1.9265 287 3.0599 544 6.1984 2478 34.6631 127 1.7194 59 0.5727 57 0.6303 100 1.1124 850 11.7505 70 0.7182 39 0.2530 75 0.5022 235 1.7345 32 0.2092 15 0.1085 8 0.0687 15 0.1066 16 0.1278 7 0.0704 10 0.0862 24187 255.6770 25244 241.8070 18794 237.1140 28297 310.4970 29235 318.1280 28524 247.8720 32872 354.8770 24408 311.4840 14394 236.3780 10120 125.1770 6598 74.2335 2699 36.0762 8965 102.2960 3619 47.6786 4210 41.8346 5444 54.2638 4221 42.3641 2459 30.9577 2282 27.3204 4454 42.7036 2535 28.6546 13910 223.9620 9019 172.2830 9255 178.7310 6231 235.8880 7292 155.5510 15989 296.0410 9011 136.3390 4376 57.5515 2173 24.3527 621 9.0029 18920 297.5330 14453 227.7340 20369 376.4720 9260 186.7110 16045 266.6450 14000 228.5990 4875 110.9720 4095 66.5855 893 16.3695 2004 25.2870 305 4.2717 633 7.9648 6 0.0373 3 0.0131 7 0.1997 13 0.2017 4 0.1542 55 0.2939 0 0.0084 19 1.2049 1 0.0061 8 0.0267 3 0.0658 13 0.1777 9 0.1123 3 0.0242 2 0.0800 1 0.0191 2 0.0165 0 0.0177 13 0.1516 9 0.4769 32 0.7566 11 0.1164 1 0.0193 2 0.0726 23 0.3094 86 0.8611 1072 16.5209 9581 1.3347 440299 168.9800 449881 45.9775
B0035.9 34 145540 2454.2343 1704 9.3658 728 6.6078 3742 36.3553 17544 209.3072 1972 22.7421 183 1.5205 244 2.2808 1366 12.9683 16745 197.2710 1403 12.2313 334 1.8358 507 2.8765 1131 7.1160 162 0.8978 60 0.3643 50 0.3402 50 0.2966 87 0.5799 51 0.4247 39 0.2720 179284 1616.4389 237183 1937.7935 155801 1676.5706 264298 2473.5980 232346 2156.4763 295740 2191.9957 206535 1901.7776 186581 2030.8701 182867 2561.3886 273323 2883.4546 165135 1584.5785 101211 1153.8902 112779 1097.5610 75876 852.5539 71258 603.9114 46826 398.0927 37534 321.2554 26897 288.8291 32942 336.3418 56624 463.0379 43123 415.6911 262296 3602.1273 392459 6394.0367 282751 4657.0550 171374 5533.0879 223974 4075.0743 203036 3206.2659 116739 1506.5572 105427 1182.4050 23485 224.4428 13616 168.1609 135527 1817.8274 156452 2102.5567 244761 3858.5373 139175 2393.4055 168486 2388.1641 180586 2515.0513 166701 3236.3281 67638 937.8718 99723 1558.2930 36161 389.0908 30035 358.2951 20109 215.5609 0 0.0016 45 0.1615 3 0.0665 46 0.5795 8 0.2304 173 0.7865 12 0.2170 630 32.8229 63 0.2246 148 0.4158 12 0.2115 58 0.6492 133 1.3059 61 0.3843 0 0.0000 23 0.1953 33 0.1822 7 0.1252 58 0.5751 9 0.4250 273 5.4032 35 0.3090 22 0.2498 20 0.5324 97 1.1094 41 0.3548 91968 1207.9797 77384 9.1939 5709492 1868.9731 5786877 504.4417
B0041.1 665 15 0.0266 2 0.0016 9 0.0087 41 0.0411 20 0.0244 9 0.0107 11 0.0097 0 0.0000 0 0.0000 5 0.0069 8 0.0076 13 0.0075 19 0.0110 3 0.0021 0 0.0000 0 0.0000 0 0.0000 13 0.0080 11 0.0077 1 0.0016 8 0.0062 2 0.0026 12 0.0101 2 0.0031 22 0.0217 15 0.0150 6 0.0046 12 0.0114 9 0.0111 9 0.0142 10 0.0110 13 0.0130 12 0.0147 26 0.0265 12 0.0139 15 0.0136 17 0.0149 16 0.0144 24 0.0265 7 0.0077 9 0.0077 0 0.0000 12 0.0172 39 0.0654 8 0.0141 12 0.0418 22 0.0420 14 0.0237 1 0.0017 47 0.0547 10 0.0099 10 0.0136 0 0.0000 6 0.0095 12 0.0206 11 0.0194 7 0.0110 0 0.0000 4 0.0091 4 0.0063 4 0.0070 16 0.0180 16 0.0197 8 0.0098 2 0.0012 3 0.0011 2 0.0051 0 0.0000 20 0.0551 149 0.0694 3 0.0052 1 0.0096 25 0.0092 8 0.0025 2 0.0037 0 0.0000 14 0.0146 8 0.0055 1 0.0043 16 0.0145 21 0.0118 292 0.4949 249 0.2516 58 0.2552 92 0.1867 6 0.0055 3 0.0038 33 0.0893 26 0.0309 6 0.0054 0 0.0000 1935 0.0235 905 0.0303 2840 0.0253
B0041.2 3139 3679 1.3440 15660 1.8645 10972 2.1558 16859 3.5480 10567 2.7311 5385 1.3451 31775 5.6935 29682 5.9986 33789 6.9449 26319 6.7171 27224 5.1383 40053 4.7626 31505 3.8712 20592 2.8067 29984 3.5870 22572 2.9646 20839 3.0470 21884 2.7729 18268 2.6308 13054 2.3213 16817 2.4789 10546 2.0598 11059 1.9574 12088 2.8181 15803 3.2041 17260 3.4704 26010 4.1763 22708 4.5296 18415 4.3422 11661 3.5385 20780 4.7492 24058 5.0010 20140 4.9742 18372 3.8734 16879 4.1086 19483 3.5771 17166 3.1615 15599 2.8923 11107 2.5839 11146 2.4653 9857 1.7462 10004 2.0891 5315 1.5812 4400 1.5531 7793 2.7807 4246 2.9698 8389 3.3065 10377 3.5500 14862 4.1550 16422 3.9900 14934 3.0918 5214 1.3951 9982 2.9006 13243 3.8556 10871 3.7126 13088 4.8761 14880 4.5691 13119 3.9581 10780 4.5338 14170 4.2565 12174 4.1213 16424 3.8285 11279 2.9148 10325 2.3976 13165 1.4382 49088 3.7518 4515 2.1683 7752 2.0720 3654 2.1070 17748 1.7422 9247 3.3514 2137 2.4100 46581 3.5872 51047 3.0915 4809 1.8109 7930 1.9229 13286 2.8140 13390 1.8234 5218 3.1772 13366 2.4260 21074 2.4501 5764 2.0658 6509 1.3901 2089 1.9299 2555 1.0948 2354 0.4411 3688 0.9013 4641 2.6577 7823 1.9326 13035 2.3902 7038 2.0027 1233611 3.1750 420231 2.9800 1653843 3.1231
B0041.3 721 377 0.5998 726 0.3764 420 0.3593 656 0.6012 441 0.4971 819 0.8911 1597 1.2464 993 0.8738 863 0.7730 1184 1.3164 1356 1.1144 2123 1.0992 2399 1.2837 2626 1.5587 1597 0.8318 2675 1.5299 1395 0.8884 1896 1.0463 1628 1.0213 951 0.7369 1547 0.9929 633 0.5390 705 0.5439 473 0.4803 673 0.5946 860 0.7535 1006 0.7034 887 0.7706 609 0.6257 693 0.9156 935 0.9308 833 0.7546 588 0.6325 782 0.7178 678 0.7185 767 0.6131 959 0.7696 1165 0.9407 859 0.8704 966 0.9302 2286 1.7631 1576 1.4335 589 0.7638 940 1.4445 729 1.1335 448 1.3669 595 1.0220 659 0.9823 489 0.5963 934 0.9881 976 0.8798 1177 1.3719 507 0.6424 605 0.7672 807 1.2001 643 1.0443 644 0.8618 749 0.9851 493 0.9037 547 0.7160 742 1.0946 666 0.6761 1123 1.2641 1101 1.1135 858 0.4083 1090 0.3627 388 0.8120 318 0.3705 126 0.3176 655 0.2799 204 0.3228 135 0.6667 1288 0.4319 1808 0.4769 260 0.4269 379 0.4008 467 0.4307 1087 0.6444 153 0.4062 411 0.3254 779 0.3943 174 0.2726 517 0.4815 100 0.4045 152 0.2839 792 0.6464 556 0.5919 107 0.2689 252 0.2721 558 0.4456 285 0.3539 57948 0.6493 23716 0.7322 81665 0.6714
B0041.4 1147 4371 4.3700 79256 25.8244 40299 21.6688 50767 29.2395 49975 35.3464 80482 55.0134 44592 21.8666 44277 24.4885 38055 21.4059 38222 26.6954 47061 24.3083 63877 20.7861 91104 30.6353 110713 41.2969 115453 37.7988 87049 31.2889 95374 38.1632 90015 31.2144 74617 29.4078 69513 33.8279 73899 29.8099 22251 11.8940 27397 13.2701 31904 20.3536 41031 22.7664 35515 19.5420 47779 20.9951 40736 22.2381 33032 21.3156 33224 27.5896 39607 24.7720 43025 24.4763 37284 25.2004 62812 36.2404 49516 32.9840 60064 30.1788 76648 38.6314 64498 32.7283 61619 39.2276 64210 38.8670 82074 39.7893 75519 43.1575 13643 11.1078 7427 7.1737 10104 9.8663 9503 18.1914 10565 11.3970 13024 12.1935 24735 18.9249 26870 17.8659 56997 32.2929 43225 31.6473 16591 13.1930 13963 11.1254 15217 14.2224 17457 17.7984 28748 24.1581 30156 24.8996 23770 27.3583 37406 30.7503 18967 17.5718 39194 25.0023 27627 19.5387 35712 22.6948 501876 150.0390 762371 159.4630 41568 54.6216 159006 116.3040 35047 55.3016 471275 126.6020 189387 187.8250 15107 46.6243 433379 91.3358 521441 86.4227 52027 53.6058 56379 37.4125 165697 96.0401 73848 27.5198 72534 120.8630 246129 122.2550 329326 104.7800 55618 54.5450 73365 42.8756 21675 54.7756 113736 133.3560 180179 92.3597 103865 69.4546 28539 44.7183 124759 84.3416 90017 45.1718 53540 41.6914 8468713 59.6496 1390104 26.9773 9858817 50.9492
B0041.5 1529 4832 3.6244 9630 2.3539 6503 2.6234 3208 1.3861 1048 0.5561 631 0.3238 3759 1.3830 3383 1.4036 2512 1.0601 2585 1.3547 3281 1.2715 6292 1.5360 5187 1.3086 4728 1.3232 5395 1.3252 5243 1.4139 4207 1.2629 5105 1.3281 5172 1.5292 4325 1.5792 5227 1.5818 5485 2.1995 5046 1.8338 2979 1.4258 1527 0.6359 1364 0.5632 1936 0.6384 1707 0.6993 1552 0.7514 1387 0.8643 2087 0.9795 2325 0.9923 2102 1.0661 2196 0.9508 2012 1.0059 2240 0.8445 2119 0.8012 2202 0.8386 1678 0.8014 2042 0.9274 4176 1.5190 2351 1.0080 2044 1.2484 1274 0.9235 949 0.6954 406 0.5836 1066 0.8629 731 0.5140 1347 0.7734 2096 1.0455 2756 1.1716 1980 1.0877 2729 1.6281 1241 0.7421 815 0.5714 1425 1.0903 1524 0.9611 1547 0.9583 1570 1.3563 2127 1.3121 2026 1.4083 2408 1.1527 2846 1.5103 2497 1.1904 4154 0.9318 2897 0.4546 1094 1.0786 1066 0.5852 841 0.9959 3283 0.6616 652 0.4855 233 0.5403 7189 1.1366 6464 0.8038 843 0.6520 2358 1.1740 1204 0.5235 6417 1.7941 455 0.5696 2321 0.8651 4519 1.0786 2021 1.4868 2406 1.0552 935 1.7726 860 0.7572 1029 0.3959 1241 0.6229 2328 2.7371 2891 1.4664 2629 0.9897 3414 1.9945 228848 1.2092 74965 1.0914 303814 1.1778
B0041.6 466 421 1.0367 109 0.0876 183 0.2433 121 0.1727 4271 7.4365 1257 2.1159 1352 1.6325 621 0.8461 429 0.5947 1006 1.7302 1220 1.5522 1513 1.2120 1481 1.2263 1803 1.6560 968 0.7808 1295 1.1461 870 0.8575 1115 0.9519 1333 1.2935 845 1.0129 1707 1.6952 196 0.2587 236 0.2818 166 0.2618 292 0.3994 376 0.5100 781 0.8450 472 0.6345 514 0.8168 485 0.9928 370 0.5708 531 0.7446 454 0.7554 347 0.4934 344 0.5641 342 0.4239 358 0.4452 372 0.4651 235 0.3684 412 0.6146 1111 1.3263 907 1.2761 454 0.9113 859 2.0442 524 1.2616 354 1.6720 767 2.0374 330 0.7612 408 0.7697 482 0.7904 624 0.8713 1523 2.7449 264 0.5185 525 1.0310 613 1.4110 415 1.0436 470 0.9723 684 1.3911 560 1.5878 419 0.8488 804 1.8349 395 0.6211 723 1.2593 921 1.4414 890 0.6553 957 0.4927 264 0.8560 216 0.3892 220 0.8551 583 0.3857 50 0.1238 15 0.1198 314 0.1631 370 0.1512 226 0.5732 120 0.1974 218 0.3122 469 0.4304 35 0.1462 199 0.2434 235 0.1847 489 1.1813 618 0.8894 176 1.0994 255 0.7377 681 0.8594 1581 2.6025 183 0.7069 276 0.4603 106 0.1311 113 0.2178 54037 0.9368 18564 0.8868 72602 0.9235
B0041.7 4506 2784 0.7085 2399 0.1990 5097 0.6976 6593 0.9666 2541 0.4577 450 0.0784 20615 2.5732 17918 2.5226 12785 1.8306 17051 3.0315 17813 2.3420 30630 2.5372 21528 1.8428 11894 1.1293 8573 0.7145 12704 1.1624 8652 0.8813 10168 0.8975 8716 0.8744 3810 0.4720 7486 0.7687 12653 1.7216 12431 1.5327 11622 1.8874 15957 2.2538 27360 3.8322 28797 3.2211 25030 3.4781 19452 3.1953 11072 2.3404 15916 2.5340 17958 2.6004 12886 2.2171 11184 1.6426 10477 1.7765 12534 1.6031 11694 1.5003 10498 1.3561 7315 1.1854 7031 1.0835 6322 0.7802 5655 0.8227 4341 0.8998 4133 1.0163 10488 2.6071 4007 1.9525 10528 2.8907 13258 3.1596 9581 1.8661 9435 1.5970 7455 1.0752 1806 0.3367 10733 2.1727 17309 3.5105 11910 2.8336 13056 3.3885 12641 2.7040 9559 2.0092 6012 1.7615 8962 1.8753 6510 1.5353 9118 1.4807 7781 1.4009 7781 1.2587 17415 1.3253 14375 0.7654 4182 1.3988 3358 0.6254 3525 1.4159 10416 0.7123 2349 0.5931 1005 0.7902 32771 1.7581 34351 1.4492 1967 0.5161 5390 0.9105 4587 0.6768 14195 1.3466 1427 0.6055 11007 1.3918 18110 1.4667 2532 0.6323 3594 0.5347 2049 1.3182 979 0.2924 1128 0.1472 1292 0.2201 4270 1.7034 5281 0.9088 7302 0.9328 5957 1.1809 625513 1.1215 397215 1.9622 1022728 1.3454
B0041.8 874 9397 12.3296 18331 7.8389 11701 8.2573 6255 4.7284 4559 4.2325 3288 2.9500 3185 2.0500 1540 1.1180 2812 2.0761 2846 2.6091 2639 1.7890 3447 1.4724 2389 1.0545 2045 1.0012 2241 0.9630 1630 0.7692 1248 0.6556 1561 0.7107 1489 0.7703 1152 0.7363 1724 0.9131 6539 4.5874 6719 4.2711 4139 3.4655 3268 2.3798 2894 2.0902 3413 1.9687 2260 1.6196 1672 1.4167 1233 1.3439 1309 1.0750 1174 0.8768 690 0.6121 739 0.5602 599 0.5237 621 0.4096 560 0.3707 410 0.2735 408 0.3412 526 0.4186 1046 0.6658 635 0.4768 4815 5.1450 3288 4.1686 2169 2.7799 480 1.2080 1268 1.7954 629 0.7738 731 0.7341 471 0.4115 558 0.4149 123 0.1184 3462 3.6130 2401 2.5110 1499 1.8392 1497 2.0035 1795 1.9800 719 0.7796 581 0.8781 529 0.5708 503 0.6123 560 0.4688 316 0.2935 370 0.3090 1556 0.6108 1121 0.3079 393 0.6780 360 0.3456 426 0.8822 1484 0.5235 492 0.6416 146 0.5934 3761 1.0405 5326 1.1585 303 0.4108 846 0.7371 920 0.7005 3021 1.4776 386 0.8449 1552 1.0121 3049 1.2732 535 0.6892 1080 0.8289 412 1.3666 528 0.8133 224 0.1512 253 0.2222 1612 3.3163 3175 2.8170 3310 2.1800 3127 3.1958 234996 2.1722 77717 1.9793 312713 2.1209
B0047.1 1030 12 0.0143 0 0.0000 0 0.0000 4 0.0028 20 0.0158 12 0.0094 32 0.0178 40 0.0251 17 0.0107 12 0.0099 22 0.0131 33 0.0120 50 0.0190 30 0.0126 51 0.0189 53 0.0215 45 0.0202 41 0.0161 40 0.0178 40 0.0221 40 0.0183 2 0.0014 4 0.0022 2 0.0020 8 0.0053 0 0.0000 15 0.0076 1 0.0011 0 0.0000 19 0.0183 7 0.0051 36 0.0232 41 0.0313 15 0.0098 9 0.0069 13 0.0076 25 0.0145 27 0.0157 46 0.0326 44 0.0302 57 0.0313 34 0.0220 0 0.0000 20 0.0220 2 0.0031 5 0.0127 7 0.0095 0 0.0004 10 0.0090 17 0.0127 37 0.0238 32 0.0262 0 0.0000 4 0.0041 0 0.0007 0 0.0000 0 0.0000 13 0.0120 8 0.0109 5 0.0052 28 0.0289 48 0.0343 69 0.0546 36 0.0262 98 0.0329 59 0.0137 25 0.0370 24 0.0203 23 0.0404 118 0.0356 27 0.0304 9 0.0321 79 0.0186 82 0.0153 13 0.0152 22 0.0168 53 0.0347 56 0.0232 23 0.0429 38 0.0212 46 0.0164 55 0.0611 54 0.0353 31 0.0893 26 0.0350 0 0.0000 5 0.0041 59 0.1036 83 0.0626 54 0.0304 76 0.0667 2535 0.0199 806 0.0174 3341 0.0192
B0047.2 933 5 0.0070 34 0.0137 29 0.0195 11 0.0081 17 0.0149 14 0.0124 76 0.0462 62 0.0424 40 0.0277 47 0.0407 66 0.0424 88 0.0352 78 0.0326 78 0.0361 34 0.0139 52 0.0230 35 0.0177 58 0.0248 74 0.0360 39 0.0238 73 0.0367 11 0.0073 0 0.0000 5 0.0045 5 0.0039 5 0.0039 0 0.0000 16 0.0108 25 0.0204 22 0.0233 22 0.0175 18 0.0129 31 0.0259 9 0.0070 0 0.0000 14 0.0088 37 0.0235 22 0.0143 27 0.0216 44 0.0329 91 0.0546 27 0.0195 0 0.0000 0 0.0000 0 0.0000 0 0.0000 17 0.0227 0 0.0000 14 0.0134 0 0.0000 19 0.0138 5 0.0051 5 0.0056 5 0.0056 17 0.0197 2 0.0034 0 0.0000 5 0.0058 2 0.0029 18 0.0191 16 0.0192 20 0.0157 47 0.0416 44 0.0346 51 0.0191 14 0.0037 12 0.0197 7 0.0070 18 0.0349 56 0.0185 37 0.0463 10 0.0401 449 0.1165 789 0.1610 14 0.0182 19 0.0161 29 0.0209 181 0.0832 20 0.0420 110 0.0674 124 0.0488 12 0.0148 35 0.0253 11 0.0365 22 0.0325 2 0.0013 0 0.0000 45 0.0885 51 0.0430 75 0.0467 65 0.0629 3178 0.0275 692 0.0165 3870 0.0246
B0047.3 1219 175 0.1647 239 0.0735 212 0.1074 136 0.0742 32 0.0215 25 0.0165 136 0.0628 90 0.0473 55 0.0296 50 0.0333 76 0.0372 188 0.0578 160 0.0509 198 0.0698 299 0.0922 249 0.0842 121 0.0456 264 0.0862 199 0.0741 80 0.0368 171 0.0651 80 0.0403 135 0.0616 28 0.0170 31 0.0164 45 0.0237 44 0.0183 41 0.0215 28 0.0172 33 0.0258 46 0.0274 54 0.0292 20 0.0128 92 0.0504 23 0.0149 90 0.0427 89 0.0423 132 0.0634 85 0.0510 34 0.0199 113 0.0519 74 0.0403 64 0.0492 34 0.0311 13 0.0125 0 0.0000 11 0.0116 27 0.0242 31 0.0226 45 0.0286 74 0.0398 27 0.0187 88 0.0662 64 0.0485 48 0.0427 18 0.0175 28 0.0223 20 0.0155 51 0.0555 70 0.0545 34 0.0300 80 0.0486 83 0.0555 169 0.1014 325 0.0914 50 0.0099 49 0.0614 51 0.0356 119 0.1779 274 0.0695 201 0.1882 48 0.1422 1557 0.3089 2692 0.4200 101 0.0982 251 0.1569 239 0.1308 693 0.2432 81 0.1271 494 0.2312 899 0.2693 64 0.0593 144 0.0795 85 0.2031 78 0.0865 1 0.0005 0 0.0000 295 0.4351 156 0.0998 207 0.0979 225 0.1652 11555 0.0766 2666 0.0487 14221 0.0692
B0047.4 522 5 0.0125 0 0.0000 9 0.0112 0 0.0005 2 0.0044 2 0.0045 13 0.0149 1 0.0016 0 0.0011 4 0.0070 5 0.0062 8 0.0059 30 0.0222 6 0.0054 16 0.0118 32 0.0260 4 0.0037 54 0.0413 45 0.0396 13 0.0148 13 0.0120 12 0.0146 10 0.0115 0 0.0000 0 0.0000 0 0.0002 0 0.0000 9 0.0113 0 0.0000 0 0.0000 0 0.0000 10 0.0132 5 0.0081 0 0.0001 5 0.0079 29 0.0320 4 0.0050 30 0.0341 20 0.0289 9 0.0122 7 0.0080 21 0.0274 18 0.0336 0 0.0000 2 0.0051 0 0.0000 0 0.0000 0 0.0000 2 0.0050 0 0.0000 6 0.0075 0 0.0000 0 0.0009 8 0.0149 0 0.0000 2 0.0056 0 0.0000 3 0.0056 0 0.0000 2 0.0053 3 0.0062 7 0.0106 10 0.0161 45 0.0634 22 0.0146 5 0.0024 11 0.0330 2 0.0032 9 0.0325 9 0.0058 3 0.0070 1 0.0126 16 0.0077 27 0.0099 6 0.0140 7 0.0106 15 0.0194 18 0.0155 6 0.0235 5 0.0064 23 0.0164 3 0.0066 8 0.0108 3 0.0179 3 0.0082 0 0.0000 0 0.0000 7 0.0248 13 0.0201 2 0.0026 2 0.0037 667 0.0103 136 0.0058 803 0.0091
B0198.1 1561 79 0.0587 25 0.0062 33 0.0132 17 0.0073 134 0.0697 163 0.0823 3700 1.3332 4641 1.8863 790 0.3269 2765 1.4193 4675 1.7743 10685 2.5549 10785 2.6648 10623 2.9116 9549 2.2973 9490 2.5066 5421 1.5940 5539 1.4116 4172 1.2082 2445 0.8744 3233 0.9584 36 0.0144 45 0.0161 5 0.0027 11 0.0046 19 0.0079 20 0.0065 135 0.0545 107 0.0512 236 0.1442 544 0.2503 999 0.4178 1043 0.5184 1590 0.6742 1686 0.8253 2269 0.8378 2442 0.9045 2671 0.9962 1994 0.9332 1850 0.8231 4212 1.5007 2188 0.9190 25 0.0153 5 0.0041 65 0.0471 45 0.0639 179 0.1426 247 0.1705 814 0.4581 1673 0.8174 3904 1.6256 564 0.3039 17 0.0100 50 0.0296 71 0.0488 113 0.0853 351 0.2173 624 0.3788 841 0.7114 1796 1.0851 1962 1.3360 3209 1.5046 2742 1.4254 2689 1.2559 1266 0.2782 899 0.1383 410 0.3959 177 0.0955 159 0.1850 342 0.0675 245 0.1786 99 0.2246 3795 0.5877 6046 0.7363 272 0.2062 1331 0.6491 279 0.1190 4158 1.1387 120 0.1474 705 0.2576 1924 0.4498 150 0.1087 297 0.1278 81 0.1509 62 0.0541 73 0.0276 232 0.1140 193 0.2222 127 0.0633 56 0.0208 37 0.0212 115063 0.5955 18935 0.2700 133999 0.5088
B0198.2 1456 53 0.0425 25 0.0066 17 0.0073 11 0.0052 5 0.0030 16 0.0088 7 0.0028 29 0.0127 6 0.0028 18 0.0103 19 0.0081 28 0.0073 48 0.0128 91 0.0270 117 0.0304 291 0.0825 362 0.1143 696 0.1903 960 0.2981 726 0.2786 1568 0.4983 45 0.0190 14 0.0054 26 0.0132 5 0.0025 9 0.0041 4 0.0014 1 0.0005 5 0.0029 0 0.0005 2 0.0014 2 0.0013 29 0.0155 23 0.0108 34 0.0181 83 0.0332 106 0.0423 132 0.0529 154 0.0773 175 0.0835 429 0.1639 430 0.1937 17 0.0110 17 0.0130 0 0.0000 0 0.0000 0 0.0000 0 0.0000 0 0.0000 58 0.0309 143 0.0640 678 0.3914 14 0.0089 3 0.0022 2 0.0021 5 0.0046 0 0.0000 5 0.0037 28 0.0259 11 0.0073 47 0.0347 62 0.0313 174 0.0971 259 0.1297 958 0.2258 1129 0.1862 132 0.1369 163 0.0940 43 0.0535 132 0.0281 170 0.1329 102 0.2493 1210 0.2010 1552 0.2027 290 0.2360 670 0.3503 324 0.1482 1418 0.4163 68 0.0896 534 0.2090 1026 0.2572 90 0.0702 125 0.0575 28 0.0576 66 0.0614 39 0.0158 65 0.0346 42 0.0523 102 0.0546 108 0.0428 31 0.0193 16452 0.0913 2681 0.0410 19133 0.0779
B0198.3 3413 42 0.0141 33 0.0036 8 0.0015 12 0.0025 154 0.0368 81 0.0187 3736 0.6157 4959 0.9219 1769 0.3345 2757 0.6472 4569 0.7932 8598 0.9403 8084 0.9136 6257 0.7844 8880 0.9771 6621 0.7999 6403 0.8612 5844 0.6811 4692 0.6216 3998 0.6539 4189 0.5679 25 0.0045 38 0.0062 37 0.0080 15 0.0029 36 0.0067 173 0.0257 376 0.0690 421 0.0915 643 0.1795 1204 0.2531 2227 0.4259 2748 0.6242 4115 0.7980 3971 0.8892 5376 0.9078 5669 0.9603 4968 0.8473 4015 0.8591 3308 0.6730 3124 0.5090 2912 0.5593 14 0.0039 19 0.0065 50 0.0164 136 0.0878 329 0.1195 673 0.2119 1848 0.4754 3571 0.7980 4507 0.8582 1639 0.4034 17 0.0047 93 0.0251 102 0.0321 260 0.0893 528 0.1493 1325 0.3678 1101 0.4262 2532 0.6996 2060 0.6414 3960 0.8491 2791 0.6635 3329 0.7110 2283 0.2294 2969 0.2087 990 0.4373 802 0.1973 407 0.2159 1887 0.1704 363 0.1211 169 0.1753 2438 0.1727 2857 0.1592 763 0.2642 1406 0.3136 540 0.1052 1277 0.1600 137 0.0768 937 0.1564 1390 0.1487 237 0.0782 826 0.1623 233 0.1983 200 0.0792 146 0.0253 227 0.0511 125 0.0658 199 0.0452 291 0.0491 101 0.0266 124307 0.2942 31632 0.2063 155939 0.2708
B0205.1 2562 3705 1.6586 3746 0.5465 5352 1.2885 5077 1.3092 875 0.2771 335 0.1028 4659 1.0228 3290 0.8148 3844 0.9683 3607 1.1280 3349 0.7745 5245 0.7642 3651 0.5498 2127 0.3553 2700 0.3958 2548 0.4100 1726 0.3092 2292 0.3560 1956 0.3452 1187 0.2586 1881 0.3397 5916 1.4159 6000 1.3013 4410 1.2596 3854 0.9575 6019 1.4829 5675 1.1166 4686 1.1453 3478 1.0051 2285 0.8495 2677 0.7496 2642 0.6729 2144 0.6489 1668 0.4310 1313 0.3916 1497 0.3369 1144 0.2584 1148 0.2610 864 0.2463 924 0.2506 1312 0.2850 1075 0.2751 2332 0.8503 2161 0.9347 2935 1.2834 908 0.7789 2155 1.0411 1460 0.6120 1324 0.4538 1416 0.4216 1164 0.2954 292 0.0959 4037 1.4372 4110 1.4661 2544 1.0648 3191 1.4567 2864 1.0777 1374 0.5081 1239 0.6388 1455 0.5358 1019 0.4229 1349 0.3853 926 0.2933 742 0.2112 3135 0.4197 1644 0.1540 824 0.4853 608 0.1991 810 0.5726 1953 0.2350 420 0.1868 161 0.2238 6218 0.5868 6967 0.5170 277 0.1278 943 0.2803 1163 0.3019 3054 0.5095 284 0.2122 2909 0.6470 4639 0.6608 646 0.2838 905 0.2369 547 0.6197 296 0.1556 143 0.0330 190 0.0569 1711 1.2005 1920 0.5811 2602 0.5847 3819 1.3316 187777 0.5921 97406 0.8463 285183 0.6598
B0205.10 1502 28 0.0218 57 0.0142 11 0.0047 8 0.0038 8 0.0046 40 0.0209 5 0.0022 10 0.0043 17 0.0074 9 0.0049 9 0.0037 15 0.0039 13 0.0034 3 0.0010 16 0.0042 4 0.0013 16 0.0049 62 0.0165 61 0.0184 36 0.0135 39 0.0123 51 0.0210 33 0.0122 47 0.0231 23 0.0098 21 0.0092 18 0.0064 37 0.0154 29 0.0146 33 0.0215 21 0.0102 38 0.0165 60 0.0315 47 0.0209 29 0.0149 38 0.0147 47 0.0184 66 0.0260 49 0.0239 57 0.0267 112 0.0416 44 0.0195 0 0.0000 0 0.0000 2 0.0021 11 0.0167 0 0.0000 10 0.0072 28 0.0167 16 0.0081 30 0.0130 14 0.0082 5 0.0035 0 0.0001 17 0.0122 13 0.0103 22 0.0142 45 0.0285 5 0.0050 19 0.0125 31 0.0220 46 0.0225 67 0.0364 55 0.0271 0 0.0000 5 0.0009 14 0.0141 5 0.0028 197 0.2377 3068 0.6294 2 0.0016 5 0.0126 26 0.0042 5 0.0007 4 0.0032 0 0.0002 6 0.0030 8 0.0024 8 0.0107 13 0.0050 5 0.0014 6929 5.1896 7469 3.3334 772 1.4904 1560 1.3972 13 0.0052 47 0.0241 498 0.5968 988 0.5103 125 0.0482 35 0.0212 36070 0.1940 5392 0.0799 41462 0.1636
B0205.11 954 4315 5.1869 7338 2.8750 4960 3.2065 4110 2.8464 5142 4.3733 3883 3.1913 5231 3.0845 3363 2.2365 3218 2.1767 3564 2.9930 3505 2.1771 6035 2.3614 5064 2.0474 4631 2.0770 4831 1.9018 3956 1.7099 2475 1.1910 3247 1.3540 2719 1.2886 2345 1.3721 3328 1.6142 4761 3.0601 4666 2.7177 3022 2.3181 2793 1.8634 2892 1.9134 4666 2.4655 3135 2.0579 2975 2.3088 2952 2.9478 3145 2.3650 3062 2.0947 2616 2.1260 2313 1.6047 2018 1.6167 2243 1.3554 2063 1.2506 2045 1.2482 1458 1.1163 1795 1.3064 4051 2.3618 2537 1.7434 3007 2.9443 1862 2.1630 1739 2.0419 612 1.4099 1994 2.5862 1136 1.2789 1490 1.3711 1554 1.2429 1734 1.1815 930 0.8193 3235 3.0936 2955 2.8314 2176 2.4461 2005 2.4587 2589 2.6164 1521 1.5107 1070 1.4818 1986 1.9633 1312 1.4615 1529 1.1732 1310 1.1143 1564 1.1955 8331 2.9945 8205 2.0636 2077 3.2828 2790 2.4539 2154 4.0876 6713 2.1682 2297 2.7397 610 2.2660 13237 3.3543 16359 3.2599 1279 1.5848 2211 1.7644 3503 2.4415 12220 5.4753 1248 2.5007 4849 2.8961 8644 3.3066 1544 1.8212 3599 2.5295 1234 3.7495 1617 2.2807 3505 2.1604 3897 3.1333 2450 4.6158 3742 3.0420 2238 1.3505 3020 2.8283 300316 2.5432 97685 2.2793 398002 2.4729
B0205.12 196 690 4.0384 1929 3.6784 571 1.7991 599 2.0199 22289 92.2565 25695 102.7850 1178 3.3826 553 1.7926 231 0.7636 242 0.9912 294 0.8894 1426 2.7170 2577 5.0721 3299 7.2033 908 1.7402 1016 2.1382 1490 3.4903 1125 2.2845 1475 3.4019 812 2.3141 1770 4.1785 935 2.9264 2017 5.7199 875 3.2701 1275 4.1406 1633 5.2587 4247 10.9220 3891 12.4331 1354 5.1154 774 3.7622 1029 3.7686 803 2.6744 411 1.6277 816 2.7574 616 2.4042 1149 3.3792 1492 4.4008 2909 8.6396 826 3.0774 683 2.4194 4980 14.1291 1411 4.7191 9130 43.5014 14512 82.0288 6737 38.4981 1227 13.7499 4291 27.0917 8246 45.1828 8535 38.2164 15839 61.6310 4575 15.1705 5874 25.1700 1638 7.6265 2441 11.3813 4814 26.3330 2363 14.1039 3320 16.3276 2327 11.2461 1203 8.1033 2308 11.1038 2777 15.0564 6717 25.0760 1594 6.5985 1504 5.5939 4571 7.9972 2009 2.4601 194 1.4918 973 4.1682 200 1.8545 2133 3.3539 302 1.7534 61 1.1047 834 1.0295 1164 1.1298 176 1.0658 488 1.8977 868 2.9475 1808 3.9450 193 1.8887 658 1.9137 1258 2.3440 714 4.1015 1492 5.1037 132 1.9660 453 3.1112 4113 12.3386 1609 6.2983 162 1.4936 352 1.3945 1328 3.9002 457 2.0844 159839 6.5884 126753 14.3952 286592 8.6673
B0205.13 444 2 0.0074 9 0.0082 0 0.0000 0 0.0000 6 0.0113 10 0.0185 5 0.0072 0 0.0000 0 0.0000 5 0.0092 5 0.0076 5 0.0048 14 0.0124 4 0.0039 34 0.0292 40 0.0372 11 0.0119 48 0.0436 79 0.0812 77 0.0980 447 0.4666 0 0.0000 0 0.0000 11 0.0188 1 0.0020 5 0.0084 19 0.0216 3 0.0045 8 0.0136 0 0.0000 8 0.0130 8 0.0120 5 0.0100 5 0.0085 9 0.0163 17 0.0223 31 0.0405 39 0.0517 29 0.0477 112 0.1758 223 0.2801 225 0.3333 5 0.0120 0 0.0000 0 0.0000 0 0.0000 3 0.0084 2 0.0069 0 0.0000 55 0.0954 0 0.0000 116 0.2194 0 0.0000 13 0.0273 0 0.0000 4 0.0122 0 0.0000 0 0.0000 0 0.0000 8 0.0178 0 0.0003 2 0.0047 68 0.1253 17 0.0291 163 0.1265 57 0.0308 484 1.6434 42 0.0809 94 0.3869 173 0.1204 7 0.0182 4 0.0346 111 0.0605 248 0.1066 21 0.0575 25 0.0438 71 0.1066 303 0.2924 4 0.0187 117 0.1506 119 0.0979 321 0.8155 296 0.4471 94 0.6144 176 0.5346 1027 1.3604 779 1.3464 31 0.1279 29 0.0516 117 0.1526 14 0.0287 8163 0.1485 3014 0.1511 11178 0.1492
B0205.14 250 0 0.0000 0 0.0000 0 0.0000 0 0.0000 5 0.0175 9 0.0298 0 0.0000 0 0.0000 0 0.0000 0 0.0000 0 0.0000 0 0.0000 2 0.0041 0 0.0000 0 0.0000 5 0.0092 0 0.0000 0 0.0000 0 0.0000 0 0.0000 6 0.0122 0 0.0000 3 0.0067 5 0.0153 0 0.0017 0 0.0000 0 0.0000 0 0.0000 2 0.0063 0 0.0000 0 0.0000 0 0.0000 4 0.0125 1 0.0045 0 0.0000 0 0.0000 6 0.0141 6 0.0141 6 0.0204 4 0.0127 43 0.0958 2 0.0076 0 0.0000 0 0.0000 0 0.0000 0 0.0000 0 0.0000 0 0.0000 0 0.0000 0 0.0000 0 0.0000 0 0.0000 0 0.0000 0 0.0000 0 0.0000 0 0.0000 0 0.0000 0 0.0000 0 0.0000 0 0.0000 0 0.0000 0 0.0000 21 0.0695 0 0.0000 32 0.0450 90 0.0869 21 0.1321 20 0.0677 11 0.0860 83 0.1031 16 0.0746 2 0.0307 14 0.0140 54 0.0413 14 0.0678 0 0.0000 22 0.0589 15 0.0272 4 0.0332 9 0.0219 26 0.0381 95 0.4317 163 0.4390 6 0.0712 7 0.0384 313 0.7376 154 0.4737 0 0.0062 17 0.0548 77 0.1776 0 0.0000 1985 0.0642 59 0.0053 2044 0.0485
B0205.2 1074 0 0.0000 0 0.0000 0 0.0000 0 0.0000 0 0.0000 3 0.0029 0 0.0000 0 0.0000 0 0.0000 0 0.0000 0 0.0000 2 0.0010 0 0.0000 0 0.0000 5 0.0020 0 0.0000 1 0.0005 10 0.0038 8 0.0034 10 0.0054 11 0.0048 7 0.0041 11 0.0061 2 0.0014 52 0.0314 2 0.0017 7 0.0035 8 0.0048 3 0.0025 3 0.0029 2 0.0019 4 0.0026 8 0.0061 6 0.0040 5 0.0040 14 0.0077 25 0.0136 22 0.0124 25 0.0176 0 0.0004 4 0.0025 8 0.0051 0 0.0000 0 0.0001 0 0.0000 4 0.0085 2 0.0032 17 0.0179 6 0.0056 11 0.0082 0 0.0000 11 0.0089 0 0.0000 2 0.0024 0 0.0000 1 0.0017 0 0.0000 3 0.0034 7 0.0094 0 0.0000 13 0.0134 0 0.0000 9 0.0068 19 0.0135 56 0.0180 27 0.0061 12 0.0173 0 0.0000 21 0.0357 15 0.0043 5 0.0061 0 0.0009 180 0.0406 294 0.0521 4 0.0045 17 0.0122 6 0.0040 201 0.0801 0 0.0013 48 0.0255 95 0.0325 34 0.0358 22 0.0139 2 0.0074 0 0.0000 13 0.0076 4 0.0029 5 0.0085 0 0.0005 3 0.0016 0 0.0000 766 0.0058 343 0.0071 1109 0.0061
B0205.3 1297 12091 10.6897 44521 12.8290 24476 11.6389 21407 10.9034 4180 2.6148 4130 2.4968 4064 1.7627 3303 1.6159 6513 3.2399 4531 2.7988 5233 2.3904 6878 1.9794 6281 1.8680 5543 1.8287 8287 2.3994 7855 2.4972 6316 2.2350 6698 2.0543 6064 2.1137 5040 2.1692 6287 2.2429 22390 10.5838 19996 8.5655 15128 8.5351 9944 4.8798 6151 2.9933 5679 2.2069 4371 2.1106 3471 1.9808 2678 1.9667 3512 1.9427 3704 1.8635 3388 2.0254 4278 2.1831 3511 2.0687 3978 1.7677 3990 1.7788 3962 1.7781 3007 1.6929 3361 1.7995 3831 1.6427 3271 1.6536 8485 6.1098 4587 3.9182 2556 2.2078 1053 1.7833 1969 1.8792 2284 1.8914 2930 1.9829 3025 1.7788 3606 1.8068 1756 1.1375 10395 7.3101 5168 3.6418 2622 2.1677 2385 2.1511 2423 1.8007 2491 1.8194 1924 1.9585 3037 2.2085 2368 1.9403 3511 1.9807 2472 1.5464 2806 1.5771 10893 2.8801 8515 1.5751 2926 3.4003 4232 2.7380 2405 3.3565 11497 2.7315 2556 2.2420 692 1.8892 15550 2.8984 20037 2.9369 2019 1.8398 3652 2.1434 3969 2.0348 5280 1.7401 1251 1.8447 5929 2.6046 8580 2.4143 4239 3.6769 4836 2.4994 1551 3.4682 2410 2.4991 4118 1.8669 2938 1.7380 3094 4.2884 5869 3.5091 9520 4.2252 9370 6.4525 570520 3.5537 219639 3.7695 790160 3.6112
B0205.4 1362 13 0.0115 1 0.0005 8 0.0039 0 0.0000 110 0.0660 42 0.0244 2228 0.9203 2651 1.2350 282 0.1338 1218 0.7167 2352 1.0233 5945 1.6294 6596 1.8679 5633 1.7697 6235 1.7192 4553 1.3782 2186 0.7368 2256 0.6591 1102 0.3659 386 0.1584 515 0.1750 0 0.0000 9 0.0038 13 0.0073 17 0.0084 12 0.0059 2 0.0010 25 0.0116 17 0.0093 44 0.0308 163 0.0862 255 0.1225 403 0.2295 555 0.2698 688 0.3860 1104 0.4674 1179 0.5008 1242 0.5307 814 0.4368 719 0.3667 1220 0.4983 524 0.2526 0 0.0000 16 0.0132 22 0.0188 5 0.0092 39 0.0361 70 0.0554 332 0.2140 712 0.3989 2124 1.0134 68 0.0423 4 0.0029 10 0.0067 11 0.0090 48 0.0413 135 0.0957 335 0.2329 338 0.3276 787 0.5452 1030 0.8040 1585 0.8518 1521 0.9063 1099 0.5885 64 0.0162 21 0.0039 146 0.1624 79 0.0490 242 0.3216 715 0.1619 26 0.0219 2 0.0056 605 0.1075 1135 0.1584 29 0.0258 138 0.0776 39 0.0192 470 0.1478 21 0.0298 156 0.0654 387 0.1037 24 0.0202 113 0.0557 24 0.0514 6 0.0060 183 0.0792 515 0.2903 9 0.0130 0 0.0000 5 0.0021 2 0.0019 51154 0.3034 9035 0.1477 60190 0.2620
B0205.5 220 0 0.0000 74 0.1264 4 0.0138 16 0.0499 31 0.1174 7 0.0280 4 0.0104 3 0.0110 0 0.0000 2 0.0104 2 0.0074 17 0.0289 10 0.0178 13 0.0258 11 0.0189 6 0.0121 3 0.0065 11 0.0204 0 0.0000 0 0.0007 4 0.0090 2 0.0072 5 0.0136 4 0.0134 8 0.0245 3 0.0089 0 0.0000 1 0.0037 0 0.0000 1 0.0052 0 0.0000 11 0.0331 0 0.0031 8 0.0249 10 0.0357 14 0.0367 5 0.0139 22 0.0584 3 0.0102 1 0.0057 3 0.0092 0 0.0000 0 0.0000 0 0.0000 0 0.0000 0 0.0000 1 0.0074 0 0.0000 0 0.0000 0 0.0000 16 0.0473 0 0.0000 0 0.0000 8 0.0370 5 0.0271 1 0.0091 4 0.0180 11 0.0491 1 0.0106 9 0.0394 7 0.0371 7 0.0238 11 0.0406 9 0.0310 5 0.0093 54 0.0598 8 0.0585 11 0.0439 0 0.0075 15 0.0214 14 0.0742 3 0.0607 15 0.0175 48 0.0422 14 0.0758 0 0.0000 13 0.0401 16 0.0324 9 0.0819 9 0.0256 12 0.0201 5 0.0279 5 0.0167 1 0.0256 7 0.0440 6 0.0162 10 0.0358 3 0.0322 5 0.0197 8 0.0226 0 0.0000 928 0.0341 114 0.0116 1043 0.0281
B0205.6 1428 1526 1.2254 3673 0.9615 2183 0.9428 1791 0.8286 1111 0.6312 692 0.3803 3636 1.4324 3325 1.4775 3537 1.5983 3650 2.0478 3765 1.5623 6158 1.6096 5754 1.5543 4464 1.3376 5970 1.5701 5316 1.5348 3450 1.1091 4550 1.2674 3767 1.1926 3253 1.2719 3912 1.2678 1283 0.5511 1263 0.4917 1074 0.5508 945 0.4215 1135 0.5019 1380 0.4874 1498 0.6572 1279 0.6632 1387 0.9254 1743 0.8759 1815 0.8294 1718 0.9330 1421 0.6590 1369 0.7328 1571 0.6344 1401 0.5673 1322 0.5390 1172 0.5994 1203 0.5852 2133 0.8306 1232 0.5657 627 0.4102 678 0.5266 640 0.5021 262 0.4029 802 0.6951 481 0.3622 951 0.5849 896 0.4789 1596 0.7265 630 0.3708 683 0.4368 774 0.4955 628 0.4718 819 0.6708 970 0.6549 881 0.5848 719 0.6652 1271 0.8398 1254 0.9336 1559 0.7988 1332 0.7571 1087 0.5553 8331 2.0007 7069 1.1878 2176 2.2976 1846 1.0851 1811 2.2965 4523 0.9762 1040 0.8286 353 0.8753 11545 1.9544 14012 1.8654 674 0.5581 1744 0.9297 3254 1.5152 6776 2.0284 738 0.9880 4580 1.8273 8699 2.2232 507 0.3994 1542 0.7239 888 1.8043 936 0.8823 1286 0.5296 1924 1.0337 1668 2.1001 2001 1.0868 1553 0.6261 1980 1.2386 194786 1.1020 45555 0.7101 240341 0.9976
B0205.7 1481 14486 11.2166 31051 7.8360 27869 11.6057 25880 11.5443 19547 10.7077 19717 10.4380 28825 10.9471 24897 10.6644 31396 13.6776 26000 14.0639 27610 11.0452 40429 10.1891 34455 8.9732 30021 8.6728 38784 9.8342 30697 8.5454 25120 7.7847 26103 7.0103 22206 6.7781 17782 6.7022 23304 7.2807 27340 11.3181 29864 11.2028 29334 14.4937 33044 14.2002 31567 13.4525 30119 10.2501 25526 10.7924 18998 9.4947 17922 11.5264 25745 12.4706 26120 11.5081 19230 10.0666 23823 10.6455 20325 10.4860 22499 8.7552 21082 8.2295 19176 7.5361 15526 7.6552 16771 7.8626 21138 7.9366 19133 8.4685 16770 10.5749 12541 9.3815 15431 11.6700 8173 12.1163 13181 11.0114 14629 10.6073 18661 11.0578 20534 10.5743 20964 9.1990 10307 5.8444 27438 16.8984 24708 15.2463 17712 12.8208 18338 14.4799 20778 13.5231 17015 10.8807 14163 12.6256 19261 12.2631 15597 11.1908 17704 8.7469 15248 8.3520 14642 7.2068 40086 9.2813 33247 5.3859 6619 6.7363 9715 5.5035 7670 9.3736 26710 5.5573 23163 17.7916 4506 10.7701 124071 20.2513 144438 18.5402 5991 4.7808 13600 6.9897 17323 7.7762 41662 12.0242 14953 19.2970 27797 10.6936 46938 11.5661 5297 4.0235 10346 4.6827 3974 7.7791 4204 3.8178 9155 3.6348 6928 3.5883 7715 9.3635 10298 5.3919 15054 5.8507 13123 7.9145 1594320 8.6971 689788 10.3675 2284109 9.1419
B0205.8 512 1773 3.9718 4378 3.1960 3076 3.7058 2303 2.9727 2834 4.4909 1498 2.2941 3594 3.9484 1677 2.0778 2697 3.3991 2282 3.5716 1937 2.2423 2535 1.8481 2542 1.9153 1752 1.4644 2538 1.8621 2075 1.6711 1111 0.9959 1595 1.2395 1191 1.0518 653 0.7126 1069 0.9668 2307 2.7627 2907 3.1553 1598 2.2845 2180 2.7108 1647 2.0305 1918 1.8890 1301 1.5915 1464 2.1176 911 1.6952 1861 2.6083 1458 1.8586 998 1.5114 664 0.8587 593 0.8856 681 0.7675 708 0.8003 651 0.7402 364 0.5197 391 0.5308 789 0.8576 537 0.6886 2647 4.8297 1438 3.1132 1087 2.3781 362 1.5531 1058 2.5586 1061 2.2257 867 1.4860 710 1.0581 386 0.4911 122 0.2002 915 1.6304 742 1.3246 831 1.7399 499 1.1404 1009 1.9004 749 1.3869 274 0.7080 478 0.8814 409 0.8498 345 0.4936 242 0.3843 165 0.2362 2412 1.6156 3091 1.4488 468 1.3780 680 1.1153 470 1.6634 1544 0.9296 603 1.3402 217 1.5070 2486 1.1740 3552 1.3190 340 0.7857 443 0.6593 1202 1.5616 1069 0.8927 465 1.7369 1023 1.1387 1326 0.9451 331 0.7290 968 1.2684 357 2.0248 842 2.2126 1301 1.4945 1113 1.6680 584 2.0500 865 1.3107 2514 2.8269 497 0.8670 135258 2.1343 37426 1.6271 172685 1.9992
B0205.9 1915 4024 2.4100 9511 1.8564 7564 2.4360 6850 2.3632 1111 0.4707 465 0.1907 2768 0.8132 2187 0.7246 2019 0.6802 1938 0.8109 2250 0.6962 3484 0.6792 2832 0.5706 2365 0.5285 2931 0.5748 2573 0.5541 1882 0.4511 2166 0.4501 2082 0.4917 1763 0.5140 2020 0.4881 7205 2.3068 7152 2.0750 5379 2.0555 4956 1.6472 5143 1.6951 5200 1.3687 3287 1.0749 2517 0.9732 1885 0.9377 2092 0.7837 2378 0.8104 1928 0.7808 1800 0.6221 1780 0.7102 1872 0.5636 1543 0.4660 1422 0.4324 1037 0.3957 1325 0.4806 1626 0.4723 1654 0.5663 2329 1.1360 1792 1.0372 2100 1.2282 665 0.7626 1743 1.1264 1204 0.6753 1319 0.6045 1316 0.5242 1439 0.4886 348 0.1528 4649 2.2144 3967 1.8934 2197 1.2298 2302 1.4063 2201 1.1080 1651 0.8167 1156 0.7973 1396 0.6874 1112 0.6175 1424 0.5442 1089 0.4615 1503 0.5724 2193 0.3929 1448 0.1815 380 0.2994 307 0.1348 464 0.4393 1227 0.1975 355 0.2112 157 0.2916 4146 0.5235 4773 0.4739 265 0.1636 780 0.3103 733 0.2547 2189 0.4888 249 0.2489 1438 0.4279 2363 0.4504 349 0.2051 758 0.2655 287 0.4350 351 0.2466 190 0.0584 210 0.0843 1106 1.0381 1727 0.6993 3230 0.9710 3562 1.6616 170471 0.7192 92733 1.0779 263205 0.8147
B0207.1 1711 2 0.0019 0 0.0000 0 0.0000 0 0.0000 14 0.0068 9 0.0042 0 0.0002 0 0.0000 0 0.0000 0 0.0000 7 0.0027 0 0.0000 2 0.0006 14 0.0036 0 0.0000 7 0.0019 5 0.0015 9 0.0021 19 0.0052 0 0.0000 11 0.0032 3 0.0013 0 0.0000 0 0.0000 0 0.0000 5 0.0021 5 0.0017 6 0.0025 0 0.0000 0 0.0000 7 0.0033 10 0.0038 20 0.0091 5 0.0021 12 0.0057 0 0.0000 18 0.0064 45 0.0154 38 0.0162 15 0.0064 10 0.0034 15 0.0060 0 0.0000 0 0.0000 33 0.0220 0 0.0000 0 0.0000 11 0.0071 0 0.0000 36 0.0164 6 0.0023 3 0.0015 0 0.0000 0 0.0002 0 0.0000 0 0.0000 4 0.0025 8 0.0046 5 0.0039 2 0.0016 5 0.0033 3 0.0017 89 0.0425 29 0.0125 8 0.0018 1 0.0002 7 0.0063 0 0.0000 24 0.0258 209 0.0377 24 0.0164 7 0.0153 185 0.0262 211 0.0235 10 0.0071 56 0.0249 23 0.0092 248 0.0621 25 0.0286 40 0.0135 71 0.0153 943 0.6203 685 0.2684 153 0.2594 121 0.0956 1 0.0004 9 0.0042 104 0.1094 85 0.0388 13 0.0045 17 0.0089 5403 0.0255 584 0.0076 5988 0.0207
B0207.10 270 0 0.0000 0 0.0000 0 0.0000 0 0.0000 0 0.0000 0 0.0000 0 0.0000 0 0.0000 0 0.0000 0 0.0000 0 0.0000 0 0.0000 0 0.0000 0 0.0000 2 0.0028 8 0.0128 25 0.0432 30 0.0453 81 0.1364 87 0.1818 159 0.2731 0 0.0000 1 0.0038 0 0.0000 4 0.0094 0 0.0000 0 0.0000 2 0.0068 0 0.0000 3 0.0126 0 0.0000 0 0.0000 1 0.0032 0 0.0000 0 0.0000 0 0.0000 9 0.0212 5 0.0124 20 0.0542 16 0.0422 86 0.1786 31 0.0767 2 0.0077 0 0.0000 1 0.0046 0 0.0000 0 0.0000 0 0.0000 0 0.0000 9 0.0259 0 0.0000 273 0.8498 0 0.0000 0 0.0000 0 0.0000 0 0.0000 0 0.0000 2 0.0070 0 0.0000 0 0.0000 0 0.0000 0 0.0000 36 0.1101 59 0.1601 117 0.1488 953 0.8476 71 0.4018 120 0.3731 15 0.1051 145 0.1665 455 1.9185 54 0.7166 288 0.2584 640 0.4510 511 2.2379 83 0.2362 423 1.0422 399 0.6329 82 0.5809 122 0.2588 300 0.4055 179 0.7490 258 0.6411 9 0.1034 38 0.1906 475 1.0360 267 0.7595 5 0.0346 10 0.0315 16 0.0345 0 0.0000 6904 0.2066 684 0.0564 7588 0.1666
B0207.11 828 0 0.0000 0 0.0000 0 0.0000 0 0.0000 0 0.0000 19 0.0182 0 0.0000 0 0.0000 5 0.0042 0 0.0000 5 0.0039 5 0.0024 0 0.0000 11 0.0059 0 0.0000 2 0.0014 5 0.0031 3 0.0016 11 0.0062 0 0.0000 0 0.0000 0 0.0000 3 0.0025 3 0.0028 0 0.0000 5 0.0039 0 0.0000 10 0.0082 8 0.0080 0 0.0000 0 0.0000 0 0.0000 0 0.0000 0 0.0000 0 0.0000 6 0.0044 3 0.0023 24 0.0171 14 0.0124 1 0.0014 0 0.0000 4 0.0034 0 0.0000 0 0.0000 3 0.0048 0 0.0000 0 0.0000 0 0.0000 0 0.0000 5 0.0047 0 0.0000 12 0.0124 0 0.0000 1 0.0020 4 0.0061 0 0.0000 0 0.0000 0 0.0000 10 0.0160 0 0.0000 0 0.0005 0 0.0001 23 0.0228 8 0.0071 6 0.0025 2 0.0006 2 0.0049 0 0.0000 8 0.0178 152 0.0568 1 0.0014 0 0.0000 7 0.0021 2 0.0007 1 0.0015 0 0.0000 2 0.0017 0 0.0000 0 0.0000 5 0.0034 5 0.0025 2435 3.3089 2039 1.6513 98 0.3432 140 0.2281 11 0.0082 61 0.0567 110 0.2407 200 0.1876 7 0.0050 48 0.0520 8146 0.0795 1542 0.0415 9688 0.0694
B0207.12 2153 74 0.0395 28 0.0050 35 0.0103 59 0.0184 81 0.0309 24 0.0091 377 0.0987 464 0.1367 226 0.0679 310 0.1156 443 0.1220 1038 0.1800 1082 0.1939 1180 0.2346 1409 0.2458 2580 0.4942 2327 0.4962 4455 0.8232 5386 1.1309 4297 1.1140 7445 1.6001 53 0.0153 38 0.0099 64 0.0220 62 0.0185 104 0.0306 86 0.0202 112 0.0326 145 0.0499 69 0.0310 151 0.0504 170 0.0517 205 0.0741 221 0.0680 360 0.1279 334 0.0896 518 0.1392 691 0.1868 573 0.1946 1004 0.3240 2064 0.5331 1698 0.5172 67 0.0291 28 0.0147 28 0.0151 25 0.0262 92 0.0534 108 0.0542 151 0.0617 222 0.0789 827 0.2497 2890 1.1274 57 0.0245 85 0.0364 58 0.0289 49 0.0270 81 0.0364 115 0.0509 96 0.0590 249 0.1093 332 0.1642 450 0.1530 1031 0.3886 1401 0.4745 4993 0.7952 3108 0.3464 834 0.5839 507 0.1976 451 0.3795 752 0.1077 428 0.2265 162 0.2676 6083 0.6830 7304 0.6449 463 0.2543 2014 0.7121 984 0.3040 6172 1.2254 262 0.2331 2874 0.7606 6309 1.0695 190 0.0998 424 0.1322 183 0.2469 68 0.0427 174 0.0476 367 0.1311 195 0.1631 128 0.0461 96 0.0257 29 0.0123 75935 0.2849 10796 0.1116 86732 0.2388
B0207.2 693 85 0.1421 96 0.0520 15 0.0140 19 0.0190 11 0.0133 2 0.0023 5 0.0046 11 0.0105 0 0.0000 0 0.0000 0 0.0000 84 0.0457 95 0.0531 129 0.0801 98 0.0534 171 0.1023 118 0.0785 328 0.1884 319 0.2084 147 0.1189 388 0.2592 14 0.0128 14 0.0114 5 0.0057 11 0.0102 6 0.0061 0 0.0000 2 0.0026 2 0.0025 0 0.0000 6 0.0072 4 0.0042 12 0.0136 11 0.0113 3 0.0044 25 0.0208 35 0.0295 29 0.0252 27 0.0294 94 0.0950 103 0.0827 113 0.1073 0 0.0000 22 0.0354 5 0.0092 0 0.0000 0 0.0000 0 0.0000 10 0.0139 9 0.0103 71 0.0668 145 0.1764 11 0.0148 11 0.0151 0 0.0000 1 0.0033 0 0.0000 0 0.0004 0 0.0000 0 0.0000 17 0.0262 14 0.0157 62 0.0729 59 0.0625 311 0.1540 744 0.2578 122 0.2673 74 0.0905 20 0.0529 54 0.0243 67 0.1106 19 0.0973 377 0.1318 592 0.1627 35 0.0608 85 0.0941 95 0.0919 275 0.1700 37 0.1020 63 0.0524 250 0.1318 56 0.0910 168 0.1626 8 0.0364 13 0.0252 28 0.0241 112 0.1243 22 0.0588 74 0.0831 17 0.0145 5 0.0073 6817 0.0795 711 0.0229 7528 0.0644
B0207.3 1227 35 0.0332 9 0.0028 4 0.0024 27 0.0148 5 0.0038 15 0.0099 11 0.0052 22 0.0115 0 0.0000 5 0.0037 10 0.0050 22 0.0069 58 0.0184 67 0.0234 84 0.0259 232 0.0780 251 0.0941 516 0.1673 511 0.1886 416 0.1893 838 0.3162 11 0.0057 30 0.0138 20 0.0123 2 0.0012 14 0.0076 0 0.0002 22 0.0116 11 0.0067 12 0.0097 0 0.0000 12 0.0065 13 0.0086 16 0.0087 1 0.0010 8 0.0039 42 0.0199 80 0.0382 108 0.0646 174 0.0985 316 0.1436 275 0.1474 5 0.0043 5 0.0052 1 0.0014 2 0.0052 2 0.0025 0 0.0000 1 0.0009 37 0.0236 78 0.0417 656 0.4493 46 0.0349 18 0.0141 0 0.0000 4 0.0047 0 0.0000 3 0.0031 7 0.0077 7 0.0059 8 0.0077 81 0.0488 173 0.1146 157 0.0937 1042 0.2914 608 0.1190 90 0.1117 38 0.0266 44 0.0654 62 0.0157 105 0.0979 20 0.0577 1612 0.3177 1832 0.2839 59 0.0575 268 0.1664 113 0.0613 1274 0.4440 66 0.1030 330 0.1534 719 0.2140 47 0.0437 65 0.0359 17 0.0422 8 0.0090 25 0.0124 53 0.0337 33 0.0484 7 0.0045 18 0.0084 0 0.0005 9707 0.0639 1898 0.0344 11605 0.0561
B0207.4 1121 5844 5.9783 15442 5.1483 11457 6.3034 11165 6.5801 7676 5.5553 7715 5.3965 4954 2.4861 2878 1.6291 5965 3.4336 4603 3.2898 3680 1.9451 4264 1.4197 2939 1.0115 2153 0.8221 2101 0.7039 1800 0.6622 1306 0.5349 1361 0.4832 1112 0.4485 1141 0.5684 1425 0.5882 7049 3.8557 8872 4.3971 8469 5.5287 9790 5.5585 10200 5.7427 11139 5.0086 8909 4.9767 6781 4.4779 5209 4.4264 5155 3.2994 4190 2.4393 2985 2.0650 2906 1.7160 1933 1.3179 1547 0.7953 1301 0.6711 910 0.4725 623 0.4060 783 0.4853 905 0.4492 918 0.5370 5233 4.3601 4098 4.0501 5231 5.2267 2096 4.1050 4208 4.6445 2506 2.4007 2662 2.0843 1113 0.7573 920 0.5337 200 0.1503 7465 6.0744 8600 7.0109 5898 5.6409 6614 6.9002 6475 5.5678 2841 2.4010 2116 2.4925 1867 1.5710 1176 1.1152 1125 0.7344 612 0.4433 511 0.3328 1611 0.4930 1028 0.2200 363 0.4889 276 0.2070 298 0.4820 1115 0.3065 225 0.2287 105 0.3334 2544 0.5487 3179 0.5392 135 0.1425 297 0.2017 634 0.3765 735 0.2805 133 0.2268 991 0.5038 1347 0.4387 1528 1.5335 1444 0.8635 400 1.0349 713 0.8565 201 0.1056 119 0.0814 1345 2.1577 2576 1.7823 3875 1.9900 4867 3.8780 265294 1.9120 174807 3.4711 440102 2.3272
B0207.5 11119 113 0.0117 4 0.0001 12 0.0007 7 0.0005 48 0.0036 139 0.0098 97 0.0049 79 0.0045 24 0.0014 109 0.0079 103 0.0055 231 0.0078 200 0.0070 65 0.0025 35 0.0012 43 0.0016 30 0.0013 63 0.0023 53 0.0022 19 0.0010 31 0.0013 86 0.0048 151 0.0076 81 0.0054 107 0.0061 208 0.0118 151 0.0069 158 0.0089 126 0.0084 90 0.0077 141 0.0091 228 0.0134 200 0.0140 75 0.0045 83 0.0057 65 0.0034 158 0.0083 280 0.0147 311 0.0204 116 0.0073 70 0.0035 110 0.0065 48 0.0041 59 0.0059 48 0.0049 38 0.0075 51 0.0057 20 0.0020 63 0.0050 84 0.0058 40 0.0024 66 0.0050 95 0.0078 84 0.0069 56 0.0054 134 0.0141 74 0.0065 68 0.0058 50 0.0060 59 0.0050 51 0.0049 84 0.0056 415 0.0303 294 0.0193 53 0.0016 57 0.0012 74 0.0101 0 0.0000 22 0.0037 26 0.0007 3 0.0004 7 0.0025 103 0.0022 116 0.0020 6 0.0006 8 0.0005 22 0.0013 20 0.0008 3 0.0005 40 0.0021 38 0.0013 9774 0.9888 3122 0.1883 20 0.0052 13 0.0017 4 0.0002 3 0.0002 33 0.0054 24 0.0017 30 0.0016 14 0.0011 17006 0.0124 9245 0.0185 26252 0.0140
B0207.6 974 2437 2.8694 4371 1.6773 2163 1.3701 1231 0.8354 791 0.6595 393 0.3168 1681 0.9712 971 0.6330 1091 0.7228 1177 0.9683 1118 0.6802 1881 0.7209 1494 0.5920 1118 0.4914 944 0.3641 1043 0.4418 531 0.2503 716 0.2927 658 0.3055 596 0.3419 841 0.3998 1477 0.9302 1840 1.0496 773 0.5808 567 0.3706 955 0.6192 1241 0.6426 838 0.5389 618 0.4696 568 0.5561 646 0.4762 616 0.4131 595 0.4741 501 0.3407 356 0.2800 388 0.2301 262 0.1558 379 0.2267 158 0.1187 183 0.1310 599 0.3422 326 0.2197 1394 1.3367 1102 1.2541 869 0.9996 204 0.4612 689 0.8759 485 0.5352 540 0.4873 885 0.6935 303 0.2028 205 0.1775 946 0.8860 870 0.8171 763 0.8405 793 0.9521 945 0.9352 538 0.5234 330 0.4473 445 0.4311 421 0.4596 368 0.2766 374 0.3120 385 0.2886 2050 0.7220 1158 0.2853 346 0.5369 264 0.2277 299 0.5561 801 0.2536 337 0.3947 83 0.3023 3688 0.9154 4481 0.8746 173 0.2109 515 0.4031 775 0.5293 1822 0.7997 252 0.4961 1214 0.7105 1787 0.6699 229 0.2652 465 0.3202 235 0.6999 221 0.3063 141 0.0854 178 0.1409 786 1.4517 1528 1.2169 1212 0.7165 1273 1.1677 76832 0.6373 29167 0.6666 105999 0.6451
B0207.7 1122 29 0.0298 0 0.0000 4 0.0024 5 0.0034 4 0.0032 12 0.0084 0 0.0000 0 0.0000 0 0.0000 0 0.0000 7 0.0038 4 0.0016 0 0.0000 0 0.0000 5 0.0019 0 0.0000 7 0.0031 0 0.0000 5 0.0023 10 0.0050 0 0.0000 0 0.0000 12 0.0063 4 0.0029 0 0.0000 0 0.0000 4 0.0019 0 0.0000 5 0.0038 0 0.0000 0 0.0000 3 0.0017 15 0.0109 13 0.0081 0 0.0000 6 0.0032 2 0.0014 7 0.0039 29 0.0189 10 0.0067 37 0.0187 28 0.0167 4 0.0035 0 0.0000 3 0.0039 0 0.0000 0 0.0000 0 0.0000 0 0.0000 41 0.0279 4 0.0028 33 0.0249 4 0.0034 6 0.0056 0 0.0000 0 0.0000 0 0.0000 1 0.0011 0 0.0000 3 0.0030 9 0.0090 4 0.0029 31 0.0230 13 0.0088 8 0.0026 12 0.0026 6 0.0083 0 0.0000 66 0.1070 645 0.1772 3 0.0039 0 0.0000 24 0.0053 42 0.0072 3 0.0033 0 0.0000 2 0.0016 28 0.0109 2 0.0037 4 0.0021 14 0.0049 1122 1.1258 1025 0.6129 259 0.6709 191 0.2291 2 0.0011 4 0.0030 98 0.1578 85 0.0588 13 0.0067 11 0.0091 5709 0.0411 1519 0.0301 7228 0.0382
B0207.8 426 2 0.0076 0 0.0000 0 0.0000 0 0.0000 0 0.0000 7 0.0135 0 0.0000 0 0.0000 0 0.0000 0 0.0000 0 0.0000 0 0.0000 0 0.0000 0 0.0000 0 0.0000 0 0.0000 0 0.0000 0 0.0000 0 0.0000 0 0.0000 2 0.0031 3 0.0053 0 0.0000 0 0.0000 0 0.0000 3 0.0049 0 0.0000 3 0.0055 4 0.0077 0 0.0000 0 0.0000 0 0.0000 2 0.0052 0 0.0000 3 0.0070 0 0.0000 0 0.0002 3 0.0052 5 0.0095 13 0.0219 10 0.0141 18 0.0281 0 0.0000 0 0.0000 0 0.0000 0 0.0012 0 0.0000 7 0.0193 0 0.0000 0 0.0000 0 0.0000 19 0.0382 0 0.0000 0 0.0000 0 0.0000 2 0.0059 0 0.0000 0 0.0000 0 0.0000 0 0.0000 2 0.0073 3 0.0059 17 0.0332 12 0.0212 3 0.0027 0 0.0000 1 0.0036 0 0.0000 0 0.0000 0 0.0000 0 0.0000 0 0.0000 12 0.0069 38 0.0174 0 0.0000 2 0.0038 0 0.0000 0 0.0000 0 0.0000 0 0.0000 3 0.0033 0 0.0000 0 0.0000 0 0.0000 0 0.0000 0 0.0000 0 0.0000 0 0.0000 0 0.0000 0 0.0000 0 0.0000 34 0.0007 80 0.0042 114 0.0016
B0207.9 463 7 0.0177 0 0.0000 0 0.0000 0 0.0000 3 0.0070 7 0.0124 0 0.0000 0 0.0000 0 0.0000 0 0.0000 0 0.0000 0 0.0000 0 0.0000 0 0.0000 0 0.0000 0 0.0000 0 0.0000 0 0.0000 0 0.0000 0 0.0000 0 0.0000 4 0.0063 1 0.0015 9 0.0149 0 0.0000 0 0.0000 0 0.0000 0 0.0000 0 0.0000 3 0.0075 0 0.0000 0 0.0002 0 0.0000 9 0.0130 0 0.0000 0 0.0000 0 0.0000 7 0.0096 7 0.0112 0 0.0003 11 0.0141 0 0.0000 0 0.0000 0 0.0000 0 0.0000 0 0.0000 0 0.0000 0 0.0000 0 0.0003 0 0.0000 14 0.0210 2 0.0052 0 0.0000 3 0.0060 5 0.0132 0 0.0000 0 0.0000 2 0.0058 1 0.0038 0 0.0000 9 0.0224 0 0.0000 20 0.0362 9 0.0148 0 0.0005 4 0.0024 3 0.0113 0 0.0000 10 0.0412 78 0.0523 0 0.0000 1 0.0133 1 0.0009 6 0.0026 0 0.0000 1 0.0023 2 0.0036 2 0.0026 0 0.0000 5 0.0070 0 0.0002 863 2.0980 657 0.9526 88 0.5556 55 0.1615 13 0.0169 21 0.0361 78 0.3048 63 0.1062 2 0.0026 20 0.0404 3145 0.0549 1997 0.0960 5143 0.0659
B0212.1 1871 42 0.0260 157 0.0314 179 0.0592 97 0.0346 4 0.0020 6 0.0028 33 0.0102 103 0.0350 28 0.0100 8 0.0037 34 0.0108 72 0.0144 148 0.0307 320 0.0733 670 0.1345 713 0.1571 955 0.2344 1465 0.3115 1578 0.3814 1178 0.3514 1434 0.3547 61 0.0201 75 0.0225 74 0.0292 66 0.0227 50 0.0170 26 0.0072 22 0.0074 2 0.0011 8 0.0043 18 0.0072 24 0.0086 25 0.0105 35 0.0126 24 0.0098 79 0.0245 184 0.0569 240 0.0748 279 0.1092 299 0.1112 311 0.0926 416 0.1457 24 0.0121 5 0.0034 22 0.0136 0 0.0000 4 0.0029 0 0.0000 25 0.0121 122 0.0500 189 0.0659 203 0.0913 48 0.0236 48 0.0239 5 0.0033 16 0.0100 0 0.0000 11 0.0058 34 0.0242 38 0.0195 52 0.0296 100 0.0394 434 0.1884 322 0.1257 95 0.0174 45 0.0058 231 0.1868 154 0.0694 77 0.0750 190 0.0314 16 0.0103 23 0.0445 95 0.0123 290 0.0295 54 0.0341 112 0.0459 39 0.0140 116 0.0265 16 0.0165 45 0.0139 73 0.0144 24 0.0148 94 0.0339 91 0.1420 96 0.0693 23 0.0074 66 0.0274 47 0.0456 57 0.0236 34 0.0106 4 0.0022 13594 0.0587 2020 0.0240 15614 0.0495
B0212.2 1189 1 0.0015 11 0.0035 0 0.0000 10 0.0056 7 0.0049 12 0.0081 0 0.0000 0 0.0000 0 0.0000 0 0.0000 0 0.0000 0 0.0000 0 0.0000 0 0.0000 2 0.0009 0 0.0000 8 0.0033 10 0.0036 12 0.0046 0 0.0000 11 0.0044 11 0.0057 6 0.0031 8 0.0052 5 0.0031 4 0.0023 0 0.0000 8 0.0046 3 0.0019 5 0.0047 10 0.0061 5 0.0032 11 0.0075 0 0.0000 4 0.0026 0 0.0000 10 0.0052 3 0.0016 15 0.0093 28 0.0166 25 0.0117 2 0.0013 0 0.0000 0 0.0000 0 0.0000 0 0.0000 1 0.0015 0 0.0000 2 0.0020 0 0.0000 0 0.0000 19 0.0134 0 0.0000 2 0.0018 0 0.0000 2 0.0028 0 0.0000 0 0.0000 2 0.0025 5 0.0045 0 0.0000 2 0.0016 22 0.0151 11 0.0073 268 0.0774 344 0.0696 20 0.0254 17 0.0120 1 0.0016 7 0.0020 65 0.0631 20 0.0612 385 0.0783 614 0.0983 30 0.0305 57 0.0367 54 0.0307 250 0.0900 38 0.0622 75 0.0362 126 0.0388 5 0.0049 2 0.0012 0 0.0000 1 0.0012 1 0.0005 4 0.0027 0 0.0000 0 0.0000 1 0.0005 0 0.0000 1764 0.0120 201 0.0038 1965 0.0098
B0212.3 1676 275 0.1886 284 0.0634 611 0.2251 769 0.3032 502 0.2431 96 0.0451 523 0.1758 311 0.1179 656 0.2527 531 0.2539 368 0.1304 583 0.1299 390 0.0898 275 0.0704 307 0.0690 277 0.0684 232 0.0636 276 0.0656 178 0.0480 137 0.0459 170 0.0470 424 0.1554 556 0.1844 784 0.3424 1155 0.4389 1974 0.7437 2052 0.6172 1471 0.5498 985 0.4351 498 0.2834 561 0.2403 278 0.1084 249 0.1153 228 0.0901 191 0.0875 164 0.0565 181 0.0627 282 0.0980 198 0.0864 160 0.0663 120 0.0399 161 0.0633 395 0.2203 760 0.5027 1052 0.7036 214 0.2813 697 0.5152 421 0.2703 168 0.0884 177 0.0806 174 0.0677 88 0.0441 711 0.3872 1340 0.7309 894 0.5724 929 0.6482 622 0.3578 207 0.1171 116 0.0914 184 0.1039 151 0.0962 96 0.0419 148 0.0716 221 0.0962 568 0.1163 338 0.0485 100 0.0908 62 0.0315 62 0.0671 217 0.0399 59 0.0403 31 0.0672 682 0.0985 776 0.0881 35 0.0253 97 0.0441 199 0.0792 253 0.0647 39 0.0447 337 0.1149 711 0.1548 62 0.0423 105 0.0421 35 0.0610 76 0.0613 50 0.0178 63 0.0289 193 0.2076 378 0.1753 601 0.2065 362 0.1931 32758 0.1579 21048 0.2796 53807 0.1903
B0212.4 1426 27 0.0221 243 0.0637 45 0.0196 114 0.0528 55 0.0313 35 0.0195 301 0.1188 370 0.1649 116 0.0527 150 0.0843 213 0.0885 440 0.1152 583 0.1579 483 0.1449 613 0.1616 617 0.1785 533 0.1719 751 0.2097 558 0.1770 331 0.1298 626 0.2032 37 0.0159 57 0.0222 38 0.0197 194 0.0870 88 0.0390 110 0.0391 88 0.0387 41 0.0213 90 0.0605 46 0.0231 76 0.0351 155 0.0847 93 0.0433 127 0.0682 233 0.0943 263 0.1069 276 0.1128 193 0.0991 218 0.1066 214 0.0838 181 0.0835 51 0.0336 11 0.0088 10 0.0080 21 0.0328 60 0.0527 22 0.0169 142 0.0876 181 0.0968 331 0.1511 112 0.0663 37 0.0241 83 0.0533 50 0.0376 37 0.0305 41 0.0283 57 0.0379 49 0.0457 126 0.0838 115 0.0858 222 0.1142 243 0.1387 222 0.1137 676 0.1627 539 0.0908 186 0.1976 146 0.0860 170 0.2162 720 0.1557 72 0.0577 41 0.1023 350 0.0594 456 0.0609 59 0.0492 82 0.0439 420 0.1960 132 0.0396 31 0.0416 328 0.1312 431 0.1104 438 0.3457 481 0.2262 106 0.2155 103 0.0980 252 0.1041 223 0.1203 158 0.1999 209 0.1141 83 0.0336 29 0.0182 19184 0.1087 3794 0.0592 22978 0.0955
B0212.5 3077 38 0.0142 216 0.0262 104 0.0209 136 0.0292 77 0.0203 58 0.0148 8 0.0016 28 0.0059 16 0.0035 17 0.0045 17 0.0033 79 0.0097 159 0.0200 225 0.0314 378 0.0463 499 0.0670 1012 0.1511 1532 0.1981 1589 0.2334 1518 0.2754 1435 0.2158 83 0.0166 33 0.0060 47 0.0113 71 0.0147 71 0.0147 38 0.0063 20 0.0041 9 0.0022 10 0.0034 2 0.0007 48 0.0103 56 0.0143 53 0.0116 114 0.0284 188 0.0354 373 0.0701 610 0.1155 608 0.1445 645 0.1456 747 0.1350 813 0.1732 40 0.0122 11 0.0043 8 0.0031 1 0.0014 0 0.0000 3 0.0013 30 0.0087 31 0.0078 420 0.0888 1526 0.4166 28 0.0083 45 0.0134 8 0.0030 13 0.0050 5 0.0018 39 0.0123 13 0.0057 26 0.0082 41 0.0144 141 0.0337 375 0.0989 621 0.1473 923 0.1029 2868 0.2236 116 0.0569 179 0.0489 98 0.0580 539 0.0540 325 0.1202 135 0.1554 1659 0.1304 2615 0.1616 368 0.1414 713 0.1766 384 0.0830 575 0.0799 145 0.0902 879 0.1629 950 0.1127 99 0.0363 206 0.0450 33 0.0317 43 0.0191 64 0.0124 116 0.0291 14 0.0086 14 0.0037 89 0.0168 31 0.0090 24847 0.0652 4954 0.0358 29802 0.0574
B0212.6 466 8 0.0204 45 0.0361 19 0.0256 10 0.0149 0 0.0010 0 0.0000 8 0.0108 9 0.0127 2 0.0040 0 0.0000 5 0.0072 15 0.0125 48 0.0399 61 0.0566 73 0.0596 146 0.1292 179 0.1769 308 0.2635 274 0.2660 223 0.2676 202 0.2014 21 0.0285 10 0.0130 9 0.0153 23 0.0315 8 0.0118 19 0.0210 2 0.0038 0 0.0000 0 0.0000 3 0.0055 5 0.0072 5 0.0090 2 0.0041 11 0.0184 41 0.0508 64 0.0796 100 0.1250 153 0.2401 199 0.2974 225 0.2687 302 0.4259 15 0.0305 0 0.0000 0 0.0000 8 0.0404 1 0.0043 5 0.0132 5 0.0103 5 0.0094 59 0.0836 77 0.1394 13 0.0268 13 0.0264 0 0.0000 2 0.0072 0 0.0000 2 0.0058 0 0.0000 10 0.0205 22 0.0512 59 0.0941 176 0.3073 213 0.3342 37 0.0277 2 0.0011 40 0.1304 42 0.0772 9 0.0355 30 0.0203 2 0.0050 0 0.0000 4 0.0024 9 0.0040 4 0.0106 8 0.0136 10 0.0152 10 0.0096 0 0.0000 0 0.0000 1 0.0011 2 0.0050 27 0.0392 9 0.0574 20 0.0590 5 0.0064 12 0.0206 7 0.0278 10 0.0175 7 0.0097 4 0.0080 2616 0.0454 700 0.0335 3316 0.0422
B0213.10 1533 2 0.0021 0 0.0000 0 0.0000 0 0.0000 8 0.0045 14 0.0073 5 0.0021 2 0.0012 0 0.0000 0 0.0000 16 0.0062 0 0.0000 5 0.0015 0 0.0000 0 0.0000 22 0.0061 10 0.0030 19 0.0051 10 0.0031 30 0.0110 50 0.0152 4 0.0017 4 0.0018 10 0.0049 0 0.0000 12 0.0052 0 0.0000 5 0.0023 4 0.0022 0 0.0000 0 0.0000 8 0.0036 2 0.0010 5 0.0025 8 0.0044 5 0.0021 13 0.0049 8 0.0031 16 0.0077 13 0.0062 24 0.0087 25 0.0110 0 0.0000 0 0.0000 0 0.0000 0 0.0000 4 0.0034 0 0.0000 11 0.0065 38 0.0189 0 0.0000 70 0.0384 0 0.0000 16 0.0097 1 0.0013 0 0.0000 0 0.0000 9 0.0059 7 0.0069 0 0.0000 0 0.0000 14 0.0068 16 0.0085 25 0.0119 176 0.0395 178 0.0279 30 0.0302 21 0.0118 31 0.0374 43 0.0087 349 0.2594 129 0.2996 4510 0.7113 5633 0.6985 372 0.2871 1393 0.6921 481 0.2088 6718 1.8733 208 0.2597 1524 0.5665 4254 1.0127 88 0.0651 120 0.0528 10 0.0194 8 0.0072 4 0.0016 11 0.0058 19 0.0225 10 0.0055 78 0.0297 0 0.0000 17115 0.0902 435 0.0063 17550 0.0679
B0213.11 1497 29 0.0223 11 0.0029 0 0.0000 0 0.0000 8 0.0046 13 0.0072 103 0.0387 33 0.0142 46 0.0202 30 0.0165 41 0.0165 112 0.0280 50 0.0129 98 0.0283 38 0.0096 90 0.0250 79 0.0242 89 0.0237 136 0.0412 92 0.0345 248 0.0768 28 0.0116 14 0.0054 18 0.0092 11 0.0048 31 0.0132 11 0.0038 15 0.0063 25 0.0128 5 0.0036 11 0.0057 25 0.0111 20 0.0106 37 0.0166 21 0.0111 29 0.0112 15 0.0062 46 0.0179 44 0.0215 48 0.0226 80 0.0299 84 0.0370 0 0.0000 0 0.0000 17 0.0127 1 0.0019 5 0.0047 0 0.0000 16 0.0099 85 0.0437 36 0.0160 109 0.0616 0 0.0000 14 0.0090 12 0.0091 10 0.0079 13 0.0087 14 0.0092 16 0.0145 40 0.0258 17 0.0122 66 0.0325 63 0.0341 45 0.0219 299 0.0685 187 0.0301 50 0.0505 33 0.0190 37 0.0459 137 0.0283 361 0.2748 191 0.4532 5817 0.9393 4901 0.6225 624 0.4926 2539 1.2910 308 0.1371 6864 1.9601 183 0.2345 841 0.3201 2188 0.5336 73 0.0555 96 0.0431 34 0.0677 24 0.0222 11 0.0044 56 0.0288 60 0.0720 59 0.0310 25 0.0096 22 0.0132 17868 0.0964 1137 0.0169 19006 0.0753
B0213.12 1500 2 0.0020 0 0.0000 0 0.0000 0 0.0000 0 0.0000 23 0.0125 0 0.0000 0 0.0000 0 0.0000 5 0.0031 0 0.0000 11 0.0027 17 0.0044 5 0.0016 0 0.0000 0 0.0000 5 0.0016 5 0.0015 21 0.0064 20 0.0074 52 0.0163 4 0.0016 0 0.0000 0 0.0000 0 0.0000 0 0.0000 0 0.0000 19 0.0082 10 0.0052 10 0.0068 0 0.0000 1 0.0006 18 0.0098 0 0.0000 12 0.0062 0 0.0000 21 0.0083 22 0.0087 22 0.0110 9 0.0044 22 0.0084 12 0.0056 0 0.0000 0 0.0000 0 0.0000 0 0.0000 0 0.0000 0 0.0000 4 0.0028 18 0.0092 0 0.0000 69 0.0391 0 0.0000 4 0.0024 13 0.0095 7 0.0057 2 0.0018 0 0.0000 0 0.0000 0 0.0000 1 0.0014 10 0.0049 35 0.0193 28 0.0141 55 0.0128 56 0.0091 38 0.0391 21 0.0123 15 0.0183 25 0.0052 38 0.0289 24 0.0583 568 0.0916 502 0.0637 48 0.0380 169 0.0861 77 0.0344 459 0.1309 29 0.0381 239 0.0911 541 0.1317 38 0.0291 75 0.0339 4 0.0089 2 0.0018 6 0.0024 14 0.0074 6 0.0084 16 0.0083 125 0.0481 0 0.0000 2659 0.0143 415 0.0062 3075 0.0122
B0213.14 1650 0 0.0000 0 0.0000 0 0.0000 5 0.0023 5 0.0028 18 0.0090 11 0.0039 8 0.0033 5 0.0022 2 0.0014 5 0.0021 9 0.0022 11 0.0027 48 0.0125 40 0.0091 31 0.0079 51 0.0143 72 0.0176 119 0.0328 102 0.0347 187 0.0526 0 0.0000 9 0.0032 0 0.0000 5 0.0022 4 0.0018 11 0.0035 0 0.0000 5 0.0026 0 0.0000 0 0.0000 14 0.0057 2 0.0013 5 0.0023 3 0.0016 10 0.0035 35 0.0126 34 0.0120 39 0.0173 18 0.0076 35 0.0120 34 0.0138 0 0.0000 5 0.0038 14 0.0097 0 0.0000 5 0.0040 0 0.0000 11 0.0061 2 0.0013 17 0.0067 138 0.0704 0 0.0000 17 0.0097 4 0.0028 10 0.0077 0 0.0000 2 0.0014 2 0.0023 11 0.0065 15 0.0102 20 0.0089 66 0.0326 53 0.0237 2576 0.5353 1017 0.1479 299 0.2738 198 0.1011 362 0.3981 566 0.1058 375 0.2586 140 0.3018 5133 0.7521 4855 0.5595 422 0.3025 1567 0.7233 455 0.1837 4407 1.1417 233 0.2702 1571 0.5427 3440 0.7609 329 0.2245 561 0.2281 196 0.3452 286 0.2332 289 0.1031 1481 0.6889 542 0.5909 854 0.4017 381 0.1330 34 0.0185 37502 0.1836 4011 0.0541 41513 0.1491
B0213.15 1682 18 0.0123 8 0.0019 5 0.0020 41 0.0162 109 0.0529 13 0.0064 508 0.1700 496 0.1873 477 0.1832 427 0.2038 458 0.1616 890 0.1977 702 0.1611 504 0.1282 617 0.1378 316 0.0775 151 0.0414 176 0.0417 117 0.0316 71 0.0237 162 0.0448 25 0.0091 13 0.0045 0 0.0000 21 0.0082 22 0.0084 57 0.0171 31 0.0118 37 0.0163 58 0.0331 40 0.0174 104 0.0405 64 0.0296 79 0.0315 90 0.0413 92 0.0317 98 0.0339 111 0.0385 80 0.0348 49 0.0204 106 0.0354 111 0.0435 5 0.0031 0 0.0000 8 0.0060 6 0.0083 11 0.0084 19 0.0126 47 0.0250 34 0.0155 113 0.0440 107 0.0537 5 0.0028 35 0.0193 45 0.0287 43 0.0302 42 0.0245 82 0.0462 122 0.0960 102 0.0576 114 0.0721 131 0.0571 129 0.0625 93 0.0405 2437 0.4970 2314 0.3301 774 0.6938 346 0.1730 265 0.2859 419 0.0769 3755 2.5397 1030 2.1695 54513 7.8346 57159 6.4603 2250 1.5813 12251 5.5438 4050 1.6010 82543 20.9760 1993 2.2651 16823 5.6983 46902 10.1762 714 0.4779 441 0.1759 124 0.2149 80 0.0641 134 0.0471 227 0.1035 152 0.1632 95 0.0441 1326 0.4538 5 0.0030 198092 0.9515 5463 0.0723 203555 0.7174
B0213.16 1571 5 0.0038 0 0.0000 0 0.0000 0 0.0000 5 0.0030 10 0.0052 0 0.0000 0 0.0000 4 0.0018 0 0.0000 0 0.0000 0 0.0000 2 0.0007 18 0.0051 5 0.0014 0 0.0000 0 0.0000 3 0.0009 0 0.0000 5 0.0020 25 0.0076 2 0.0010 0 0.0000 5 0.0025 0 0.0000 0 0.0000 8 0.0027 10 0.0040 4 0.0021 0 0.0000 2 0.0013 10 0.0042 31 0.0157 18 0.0076 20 0.0099 9 0.0035 25 0.0094 12 0.0045 25 0.0118 0 0.0000 11 0.0042 11 0.0046 0 0.0000 0 0.0000 0 0.0000 0 0.0000 0 0.0000 0 0.0000 0 0.0000 0 0.0000 5 0.0024 17 0.0096 0 0.0000 4 0.0028 0 0.0000 0 0.0000 0 0.0000 0 0.0000 0 0.0000 0 0.0000 6 0.0041 6 0.0031 31 0.0160 18 0.0085 42 0.0093 78 0.0120 34 0.0333 43 0.0231 74 0.0857 149 0.0292 87 0.0632 36 0.0813 935 0.1440 1159 0.1403 16 0.0122 78 0.0383 87 0.0371 274 0.0747 54 0.0658 156 0.0567 425 0.0987 44 0.0321 98 0.0421 10 0.0189 4 0.0035 3 0.0012 11 0.0058 23 0.0264 16 0.0080 32 0.0120 0 0.0000 2543 0.0131 362 0.0051 2906 0.0110
B0213.17 263 13 0.0604 92 0.1309 68 0.1610 135 0.3407 178 0.5513 96 0.2883 169 0.3616 49 0.1185 65 0.1618 151 0.4601 78 0.1772 115 0.1641 190 0.2797 165 0.2694 84 0.1207 40 0.0636 64 0.1132 104 0.1575 146 0.2519 138 0.2944 408 0.7183 0 0.0000 11 0.0237 8 0.0236 11 0.0266 23 0.0574 88 0.1703 46 0.1097 14 0.0395 20 0.0744 35 0.0980 61 0.1532 0 0.0000 23 0.0603 32 0.0946 112 0.2464 26 0.0585 81 0.1804 19 0.0535 7 0.0197 125 0.2648 102 0.2545 66 0.2345 152 0.6405 104 0.4431 30 0.2562 38 0.1819 60 0.2452 122 0.4085 210 0.6094 50 0.1245 372 1.1894 13 0.0472 17 0.0595 34 0.1421 41 0.1864 44 0.1628 90 0.3241 41 0.2107 17 0.0615 84 0.3397 127 0.3556 62 0.1923 13 0.0370 1140 1.4875 3103 2.8313 1785 10.2314 4114 13.1247 564 3.8844 3577 4.1916 354 1.5314 1311 17.6510 274 0.2521 422 0.3054 17799 79.9811 882 2.5526 611 1.5464 671 1.0906 47 0.3453 116 0.2533 531 0.7372 3922 16.7757 11148 28.4144 1220 13.4558 2337 11.9506 38840 86.8310 5774 16.8396 243 1.6662 1244 3.6687 1287 2.8187 0 0.0000 180856 5.5556 5630 0.4765 186487 4.2031
B0213.2 596 10 0.0204 3 0.0025 5 0.0057 5 0.0061 0 0.0000 4 0.0059 5 0.0054 10 0.0117 0 0.0000 0 0.0000 0 0.0000 5 0.0033 16 0.0108 14 0.0103 5 0.0035 2 0.0014 0 0.0000 3 0.0025 11 0.0084 0 0.0000 22 0.0173 0 0.0000 5 0.0051 0 0.0000 0 0.0000 0 0.0000 4 0.0041 5 0.0059 0 0.0000 3 0.0063 1 0.0022 0 0.0000 2 0.0036 0 0.0000 11 0.0144 0 0.0000 0 0.0003 16 0.0159 11 0.0136 12 0.0145 29 0.0275 15 0.0174 0 0.0000 0 0.0000 5 0.0098 0 0.0000 0 0.0000 0 0.0000 0 0.0000 0 0.0000 20 0.0221 196 0.2774 5 0.0087 2 0.0032 0 0.0000 0 0.0000 0 0.0000 0 0.0000 0 0.0000 1 0.0019 5 0.0099 12 0.0153 10 0.0147 0 0.0009 5399 3.1064 4272 1.7197 801 2.0280 3624 5.1026 1539 4.6749 11927 6.1662 2888 5.5133 1789 10.6302 1525 0.6189 4121 1.3145 4948 9.8131 2582 3.2980 10063 11.2255 4018 2.8816 901 2.8921 2317 2.2156 7584 4.6439 8586 16.2063 33367 37.5276 173 0.8447 4944 11.1565 9318 9.1930 18253 23.4901 1530 4.6141 5681 7.3911 5453 5.2663 22 0.0333 307822 4.1726 19373 0.7236 327195 3.2541
B0213.3 336 4 0.0158 0 0.0000 0 0.0000 0 0.0000 0 0.0000 0 0.0000 0 0.0000 0 0.0000 0 0.0000 5 0.0136 0 0.0000 2 0.0032 6 0.0080 5 0.0073 4 0.0051 20 0.0245 0 0.0000 6 0.0075 17 0.0234 5 0.0095 81 0.1122 0 0.0000 0 0.0000 0 0.0000 0 0.0000 0 0.0009 1 0.0017 0 0.0000 0 0.0000 0 0.0000 0 0.0000 0 0.0000 2 0.0066 12 0.0255 0 0.0000 7 0.0122 13 0.0237 9 0.0163 7 0.0157 11 0.0234 2 0.0047 0 0.0000 0 0.0000 0 0.0000 11 0.0370 0 0.0000 0 0.0000 0 0.0000 0 0.0000 0 0.0000 21 0.0416 650 1.6268 0 0.0000 0 0.0000 0 0.0000 0 0.0000 0 0.0000 0 0.0000 0 0.0000 4 0.0126 7 0.0240 0 0.0000 6 0.0148 0 0.0000 502 0.5128 8286 5.9172 66 0.3000 216 0.5418 166 0.8979 1216 1.1154 417 1.4125 88 0.9358 590 0.4246 1026 0.5807 295 1.0382 123 0.2788 1321 2.6151 112 0.1428 120 0.6878 441 0.7480 1165 1.2657 714 2.3932 3167 6.3193 19 0.1674 545 2.1815 456 0.7983 3149 7.1885 430 2.3001 1449 3.3443 3287 5.6310 17 0.0456 62941 1.5134 3574 0.2368 66516 1.1734
B0213.4 368 2 0.0072 0 0.0000 0 0.0000 0 0.0000 59 0.1322 15 0.0326 476 0.7276 345 0.5948 68 0.1197 294 0.6406 307 0.4951 415 0.4215 683 0.7168 585 0.6808 665 0.6793 668 0.7491 691 0.8618 1006 1.0878 1386 1.7028 711 1.0796 2452 3.0838 6 0.0114 6 0.0104 0 0.0000 0 0.0000 2 0.0049 16 0.0228 20 0.0350 16 0.0334 34 0.0903 121 0.2371 224 0.3980 163 0.3449 172 0.3105 108 0.2261 494 0.7744 413 0.6503 826 1.3076 245 0.4878 336 0.6355 1509 2.2811 945 1.6847 0 0.0000 44 0.1341 44 0.1366 0 0.0000 65 0.2208 87 0.2540 362 0.8645 521 1.0814 707 1.2491 4034 9.2074 21 0.0541 0 0.0000 0 0.0000 10 0.0347 31 0.0821 50 0.1309 35 0.1285 69 0.1783 111 0.3220 315 0.6266 223 0.4927 212 0.4204 3557 3.3145 26023 16.9655 1457 5.9684 1870 4.2640 593 2.9193 3922 3.2842 417 1.2910 61 0.5881 990 0.6504 2261 1.1680 89 0.2865 53 0.1108 9290 16.7845 376 0.4371 106 0.5544 2347 3.6340 4975 4.9343 5268 16.1034 11057 20.1408 172 1.3590 1048 3.8313 6148 9.8230 9627 20.0664 320 1.5674 1204 2.5381 4075 6.3747 0 0.0000 191768 4.2100 11505 0.6960 203274 3.2742
B0213.5 718 24 0.0396 0 0.0000 0 0.0000 0 0.0000 5 0.0065 5 0.0062 161 0.1266 137 0.1212 25 0.0231 120 0.1340 86 0.0713 355 0.1850 220 0.1184 150 0.0895 174 0.0914 169 0.0971 199 0.1272 337 0.1872 645 0.4063 438 0.3409 1608 1.0364 4 0.0040 15 0.0121 0 0.0000 12 0.0112 0 0.0000 5 0.0040 6 0.0056 10 0.0112 19 0.0260 11 0.0114 38 0.0352 28 0.0308 22 0.0211 76 0.0810 19 0.0158 80 0.0649 147 0.1197 87 0.0891 90 0.0878 348 0.2701 516 0.4716 0 0.0000 0 0.0010 3 0.0048 3 0.0100 0 0.0000 12 0.0179 7 0.0086 41 0.0436 108 0.0980 662 0.7744 0 0.0000 0 0.0000 0 0.0000 4 0.0078 4 0.0063 16 0.0222 19 0.0358 33 0.0440 42 0.0625 82 0.0839 92 0.1046 128 0.1306 873 0.4171 1733 0.5793 861 1.8087 595 0.6958 285 0.7185 831 0.3570 19 0.0301 10 0.0525 311 0.1050 356 0.0945 28 0.0473 42 0.0450 353 0.3272 65 0.0388 20 0.0551 358 0.2843 632 0.3216 379 0.5948 2485 2.3209 566 2.2870 1133 2.1235 4394 3.5982 3615 3.8624 60 0.1516 102 0.1110 198 0.1589 0 0.0000 33097 0.3724 3484 0.1080 36581 0.3020
B0213.6 458 28 0.0724 979 0.7993 769 1.0358 2038 2.9410 2629 4.6583 1300 2.2256 7158 8.7909 3572 4.9482 3958 5.5766 5720 10.0067 3699 4.7854 4910 4.0019 4432 3.7331 2874 2.6854 3163 2.5941 2131 1.9187 1762 1.7666 2265 1.9672 2361 2.3306 1409 1.7175 2845 2.8748 113 0.1516 293 0.3560 445 0.7116 1187 1.6497 1630 2.2466 2768 3.0466 2571 3.5154 1562 2.5248 889 1.8506 2239 3.5075 1502 2.1399 691 1.1705 1091 1.5765 686 1.1448 1125 1.4166 1368 1.7272 2054 2.6105 723 1.1536 802 1.2164 3263 3.9619 1383 1.9802 1741 3.5501 4126 9.9811 5110 12.4971 871 4.1774 2661 7.1905 2579 6.0481 2752 5.2738 2581 4.2986 1245 1.7666 1545 2.8332 600 1.1960 780 1.5574 1194 2.7946 985 2.5153 1485 3.1271 1223 2.5306 1294 3.7322 632 1.3025 1113 2.5834 1370 2.1902 639 1.1325 471 0.7505 3722 2.7867 13208 6.9192 2301 7.5731 2528 4.6322 550 2.1756 7166 4.8214 39 0.0985 411 3.1789 577 0.3049 688 0.2858 1660 4.2839 718 1.1940 1167 1.6949 1018 0.9502 93 0.3920 563 0.7014 1132 0.9026 1341 3.2959 6492 9.5023 348 2.2033 1078 3.1666 7509 9.6403 10205 17.0911 122 0.4805 717 1.2144 3140 3.9463 1 0.0028 221665 3.9101 54147 2.6317 275813 3.5697
B0213.7 1002 50 0.0581 0 0.0000 1 0.0009 0 0.0000 0 0.0002 7 0.0060 0 0.0000 0 0.0000 0 0.0000 0 0.0000 0 0.0000 5 0.0021 2 0.0011 0 0.0000 0 0.0000 4 0.0020 2 0.0013 3 0.0012 0 0.0000 2 0.0016 5 0.0026 9 0.0057 7 0.0041 0 0.0000 1 0.0007 11 0.0070 0 0.0000 7 0.0044 0 0.0000 0 0.0000 1 0.0012 2 0.0019 8 0.0066 3 0.0024 3 0.0024 6 0.0035 24 0.0140 18 0.0109 10 0.0078 11 0.0076 3 0.0020 19 0.0130 0 0.0000 0 0.0000 0 0.0005 0 0.0000 0 0.0000 0 0.0000 3 0.0026 4 0.0031 5 0.0037 0 0.0000 4 0.0040 0 0.0000 4 0.0050 5 0.0061 0 0.0000 0 0.0000 0 0.0000 0 0.0000 4 0.0043 0 0.0000 20 0.0169 13 0.0096 0 0.0000 0 0.0000 2 0.0044 7 0.0061 0 0.0000 0 0.0000 8 0.0093 4 0.0161 91 0.0222 268 0.0510 12 0.0146 61 0.0468 7 0.0052 129 0.0552 6 0.0124 54 0.0310 135 0.0494 0 0.0000 4 0.0031 1 0.0042 0 0.0000 1 0.0006 0 0.0007 0 0.0000 0 0.0000 2 0.0012 0 0.0000 534 0.0043 85 0.0019 620 0.0037
B0213.8 1089 11 0.0116 0 0.0000 0 0.0000 0 0.0000 3 0.0023 18 0.0131 0 0.0000 3 0.0022 0 0.0000 0 0.0000 0 0.0000 4 0.0015 0 0.0000 0 0.0000 4 0.0016 0 0.0000 0 0.0000 0 0.0000 7 0.0030 5 0.0029 17 0.0073 2 0.0016 0 0.0000 5 0.0040 0 0.0000 2 0.0015 0 0.0000 1 0.0008 0 0.0000 4 0.0038 3 0.0023 7 0.0042 2 0.0021 4 0.0024 4 0.0032 3 0.0020 0 0.0000 12 0.0067 7 0.0047 14 0.0090 7 0.0039 0 0.0000 0 0.0000 0 0.0000 4 0.0047 0 0.0000 4 0.0050 2 0.0028 4 0.0035 0 0.0000 2 0.0017 0 0.0000 2 0.0018 3 0.0030 4 0.0043 0 0.0000 0 0.0000 0 0.0000 0 0.0000 0 0.0000 11 0.0114 8 0.0054 53 0.0399 14 0.0094 1 0.0004 0 0.0000 1 0.0025 0 0.0000 0 0.0000 0 0.0000 5 0.0061 2 0.0090 120 0.0268 321 0.0561 1 0.0011 8 0.0060 6 0.0040 86 0.0341 4 0.0073 19 0.0101 45 0.0151 1 0.0011 0 0.0000 0 0.0000 0 0.0000 0 0.0000 0 0.0000 1 0.0017 0 0.0000 0 0.0000 0 0.0000 260 0.0019 73 0.0015 333 0.0018
B0213.9 1103 23 0.0249 0 0.0000 0 0.0000 0 0.0000 4 0.0033 3 0.0026 0 0.0000 0 0.0000 0 0.0000 0 0.0000 5 0.0031 0 0.0000 0 0.0000 0 0.0000 5 0.0020 0 0.0000 0 0.0000 0 0.0000 0 0.0000 0 0.0000 0 0.0000 10 0.0057 0 0.0000 4 0.0030 0 0.0000 2 0.0016 0 0.0000 2 0.0016 0 0.0000 0 0.0000 4 0.0030 0 0.0000 4 0.0033 11 0.0069 14 0.0099 4 0.0023 2 0.0015 7 0.0039 14 0.0097 5 0.0033 0 0.0000 2 0.0016 0 0.0000 0 0.0000 0 0.0000 0 0.0000 0 0.0000 4 0.0041 5 0.0045 17 0.0118 11 0.0067 4 0.0033 0 0.0000 3 0.0027 0 0.0000 0 0.0000 0 0.0000 7 0.0068 0 0.0000 0 0.0000 5 0.0055 1 0.0013 23 0.0170 5 0.0034 0 0.0000 0 0.0000 5 0.0081 0 0.0000 0 0.0000 2 0.0006 0 0.0000 0 0.0000 0 0.0000 5 0.0010 6 0.0066 0 0.0000 0 0.0000 0 0.0000 0 0.0000 0 0.0000 0 0.0000 0 0.0000 2 0.0013 0 0.0000 0 0.0000 0 0.0000 0 0.0000 0 0.0000 0 0.0000 0 0.0000 0 0.0000 60 0.0004 86 0.0017 146 0.0008
B0218.1 1884 225 0.1371 399 0.0793 457 0.1496 421 0.1478 485 0.2090 79 0.0332 1064 0.3179 837 0.2820 558 0.1914 1063 0.4522 1324 0.4166 2137 0.4235 1600 0.3276 1258 0.2859 1479 0.2950 1689 0.3697 2090 0.5092 3271 0.6906 3608 0.8658 3325 0.9851 5191 1.2751 333 0.1085 342 0.1011 429 0.1670 483 0.1632 579 0.1943 319 0.0855 156 0.0519 143 0.0564 159 0.0806 251 0.0956 369 0.1280 404 0.1663 453 0.1593 363 0.1475 397 0.1216 510 0.1566 563 0.1740 657 0.2547 679 0.2505 1448 0.4276 961 0.3345 174 0.0862 271 0.1595 242 0.1442 37 0.0432 114 0.0749 59 0.0340 190 0.0887 300 0.1215 696 0.2403 1557 0.6942 241 0.1169 358 0.1739 133 0.0759 110 0.0687 91 0.0467 97 0.0490 121 0.0852 297 0.1490 313 0.1770 523 0.2032 577 0.2487 671 0.2596 15858 2.8864 14516 1.8485 2086 1.6693 2088 0.9299 2994 2.8763 6561 1.0732 285 0.1726 202 0.3797 3705 0.4754 6485 0.6544 564 0.3539 1912 0.7728 2461 0.8687 4834 1.0968 145 0.1476 4923 1.4890 8110 1.5711 2977 1.7779 4190 1.4908 594 0.9154 481 0.3436 3522 1.0994 3593 1.4627 1308 1.2484 1679 0.6913 1297 0.3963 124 0.0589 168725 0.7235 21917 0.2590 190642 0.5998
B0218.2 1926 174 0.1042 686 0.1333 434 0.1390 307 0.1053 287 0.1211 168 0.0687 560 0.1637 394 0.1298 604 0.2025 452 0.1884 426 0.1312 960 0.1861 649 0.1301 463 0.1031 644 0.1256 648 0.1387 498 0.1187 840 0.1736 919 0.2158 1022 0.2965 1430 0.3437 133 0.0425 160 0.0463 145 0.0554 172 0.0569 228 0.0749 277 0.0725 241 0.0785 298 0.1148 158 0.0782 157 0.0585 257 0.0873 242 0.0975 203 0.0698 125 0.0497 260 0.0779 289 0.0868 281 0.0851 310 0.1176 342 0.1236 615 0.1777 659 0.2243 25 0.0125 197 0.1136 79 0.0461 102 0.1165 203 0.1308 107 0.0599 175 0.0799 297 0.1177 311 0.1052 506 0.2206 46 0.0219 110 0.0525 140 0.0781 187 0.1140 185 0.0931 156 0.0771 125 0.0860 231 0.1133 243 0.1346 348 0.1323 296 0.1250 359 0.1359 4618 0.8223 2766 0.3446 1798 1.4077 1163 0.5067 2148 2.0192 2560 0.4096 467 0.2763 237 0.4363 8715 1.0938 10895 1.0754 320 0.1967 1033 0.4084 7942 2.7414 12448 2.7627 432 0.4290 10486 3.1019 20473 3.8793 3266 1.9075 2695 0.9383 1634 2.4599 398 0.2781 818 0.2497 2749 1.0951 1047 0.9777 1171 0.4718 2241 0.6700 261 0.1212 141361 0.5930 16361 0.1891 157722 0.4854
B0218.3 1120 605 0.6197 1659 0.5539 1328 0.7316 2496 1.4727 3372 2.4425 1368 0.9581 8056 4.0456 6311 3.5749 7701 4.4363 7781 5.5656 9259 4.8979 12776 4.2577 8020 2.7622 5876 2.2447 6097 2.0445 7044 2.5930 4791 1.9634 5738 2.0379 5155 2.0807 3518 1.7536 5834 2.4102 2428 1.3293 1837 0.9115 2115 1.3824 3558 2.0222 5835 3.2883 7586 3.4138 7390 4.1318 6125 4.0482 5168 4.3950 4809 3.0802 5221 3.0419 4164 2.8827 4638 2.7407 3529 2.4077 4447 2.2882 4360 2.2508 3754 1.9509 3442 2.2441 3318 2.0574 4687 2.3274 3224 1.8871 1418 1.1831 1352 1.3377 2677 2.6779 1893 3.7114 2846 3.1445 4382 4.2021 3658 2.8667 3698 2.5184 2887 1.6756 2911 2.1832 2067 1.6839 3591 2.9303 2334 2.2345 3142 3.2810 2690 2.3157 2545 2.1527 2020 2.3811 2752 2.3174 1903 1.8057 2770 1.8099 1937 1.4030 2516 1.6381 6956 2.1298 4090 0.8761 1228 1.6530 747 0.5596 780 1.2612 1581 0.4350 546 0.5548 219 0.6929 9450 2.0397 8969 1.5224 486 0.5136 2671 1.8152 1059 0.6289 9463 3.6116 292 0.4996 3192 1.6238 6876 2.2404 447 0.4499 692 0.4143 380 0.9858 172 0.2066 503 0.2641 583 0.3997 420 0.6740 386 0.2673 590 0.3034 1293 1.0316 221711 1.5993 111859 2.2231 333571 1.7654
B0218.5 1107 10 0.0106 4 0.0015 12 0.0071 24 0.0145 0 0.0000 3 0.0023 9 0.0051 26 0.0153 5 0.0031 18 0.0134 28 0.0153 46 0.0158 21 0.0076 45 0.0177 62 0.0213 100 0.0376 83 0.0346 64 0.0232 55 0.0228 26 0.0134 36 0.0151 58 0.0324 56 0.0285 152 0.1006 114 0.0657 119 0.0683 29 0.0134 35 0.0202 16 0.0109 17 0.0149 25 0.0166 43 0.0259 52 0.0366 49 0.0296 49 0.0340 34 0.0177 48 0.0252 68 0.0358 62 0.0415 62 0.0390 51 0.0258 17 0.0102 11 0.0100 48 0.0487 35 0.0360 4 0.0088 10 0.0112 11 0.0111 43 0.0347 80 0.0555 50 0.0299 12 0.0094 62 0.0516 43 0.0362 21 0.0204 11 0.0126 12 0.0113 29 0.0250 11 0.0142 40 0.0347 18 0.0180 47 0.0313 29 0.0216 50 0.0333 28 0.0088 66 0.0143 8 0.0111 6 0.0049 36 0.0599 338 0.0943 0 0.0010 0 0.0000 18 0.0040 23 0.0040 4 0.0049 5 0.0039 19 0.0117 17 0.0069 2 0.0037 5 0.0029 60 0.0200 640 0.6506 580 0.3514 140 0.3671 144 0.1752 1 0.0005 6 0.0044 70 0.1149 76 0.0534 25 0.0133 17 0.0138 6643 0.0485 2390 0.0481 9034 0.0484
B0218.6 1217 36 0.0343 55 0.0171 46 0.0234 45 0.0249 17 0.0119 11 0.0074 68 0.0318 63 0.0330 51 0.0274 55 0.0363 88 0.0432 171 0.0527 95 0.0302 115 0.0407 173 0.0535 156 0.0530 253 0.0957 468 0.1530 626 0.2327 907 0.4162 1367 0.5200 19 0.0097 33 0.0155 73 0.0439 58 0.0303 78 0.0405 54 0.0226 10 0.0055 15 0.0092 4 0.0037 36 0.0215 22 0.0123 35 0.0224 25 0.0138 38 0.0244 40 0.0192 56 0.0266 96 0.0463 82 0.0497 54 0.0311 330 0.1510 163 0.0879 0 0.0000 52 0.0479 42 0.0392 8 0.0154 26 0.0268 14 0.0125 32 0.0235 53 0.0332 88 0.0473 678 0.4683 10 0.0075 40 0.0307 10 0.0096 21 0.0208 13 0.0111 9 0.0077 8 0.0095 17 0.0134 54 0.0477 51 0.0311 124 0.0829 96 0.0577 5676 1.5995 5442 1.0729 541 0.6709 1227 0.8463 1042 1.5497 3598 0.9112 122 0.1142 33 0.0987 650 0.1292 1162 0.1816 101 0.0987 215 0.1348 1130 0.6177 908 0.3189 30 0.0476 849 0.3978 1526 0.4578 1819 1.6813 2922 1.6095 476 1.1359 667 0.7372 1080 0.5218 2545 1.6045 793 1.1718 1647 1.0497 569 0.2694 20 0.0149 59143 0.3926 12514 0.2289 71658 0.3490
B0218.7 1100 29 0.0310 0 0.0000 0 0.0000 0 0.0000 0 0.0000 7 0.0053 0 0.0000 0 0.0000 0 0.0000 0 0.0000 0 0.0000 0 0.0000 0 0.0000 0 0.0000 2 0.0010 8 0.0032 5 0.0024 0 0.0000 11 0.0047 0 0.0000 17 0.0072 3 0.0021 5 0.0029 38 0.0256 15 0.0089 5 0.0033 0 0.0000 0 0.0000 4 0.0028 1 0.0012 4 0.0028 7 0.0045 21 0.0149 2 0.0017 5 0.0040 3 0.0018 30 0.0161 24 0.0132 16 0.0111 8 0.0057 65 0.0332 15 0.0095 0 0.0000 0 0.0000 0 0.0000 0 0.0000 28 0.0321 3 0.0029 0 0.0000 0 0.0000 11 0.0067 38 0.0296 0 0.0000 0 0.0000 0 0.0000 0 0.0000 14 0.0125 6 0.0059 0 0.0000 17 0.0147 0 0.0000 26 0.0174 43 0.0320 12 0.0082 0 0.0000 2 0.0005 4 0.0056 0 0.0007 25 0.0418 569 0.1596 1 0.0011 1 0.0061 0 0.0000 2 0.0005 0 0.0000 0 0.0000 2 0.0013 0 0.0000 0 0.0000 0 0.0000 5 0.0019 7170 7.3325 7370 4.4912 713 1.8802 1042 1.2749 61 0.0328 128 0.0899 613 1.0029 977 0.6890 57 0.0300 269 0.2189 29927 0.2198 14719 0.2979 44646 0.2406
B0218.8 989 2 0.0028 0 0.0000 10 0.0068 17 0.0115 8 0.0071 3 0.0028 3 0.0019 30 0.0198 2 0.0019 5 0.0046 0 0.0000 15 0.0059 25 0.0100 17 0.0075 11 0.0043 14 0.0060 54 0.0253 96 0.0389 215 0.0984 328 0.1853 684 0.3203 14 0.0091 15 0.0084 0 0.0000 7 0.0046 28 0.0181 28 0.0145 1 0.0009 0 0.0000 10 0.0098 0 0.0000 21 0.0139 12 0.0097 6 0.0044 7 0.0059 9 0.0057 52 0.0306 10 0.0060 16 0.0123 15 0.0112 50 0.0286 8 0.0057 0 0.0000 0 0.0000 0 0.0000 13 0.0299 5 0.0071 0 0.0000 0 0.0000 12 0.0093 10 0.0066 16 0.0141 0 0.0000 10 0.0101 13 0.0150 8 0.0097 0 0.0000 8 0.0084 5 0.0076 6 0.0058 5 0.0060 5 0.0039 56 0.0467 15 0.0112 4267 1.4795 1968 0.4774 571 0.8711 701 0.5954 544 0.9970 1764 0.5497 9 0.0106 20 0.0724 235 0.0576 475 0.0914 105 0.1258 283 0.2179 280 0.1888 196 0.0850 7 0.0152 310 0.1791 144 0.0533 855 0.9735 1935 1.3119 176 0.5182 230 0.3132 395 0.2351 597 0.4632 210 0.3830 820 0.6433 1715 0.9985 0 0.0000 42039 0.3434 5577 0.1255 47617 0.2854
B0222.1 1086 0 0.0000 12 0.0044 9 0.0052 5 0.0032 185 0.1386 150 0.1086 11 0.0059 0 0.0000 68 0.0407 14 0.0105 16 0.0091 13 0.0047 12 0.0044 18 0.0074 17 0.0060 27 0.0106 91 0.0387 159 0.0586 228 0.0950 263 0.1355 607 0.2589 1 0.0011 32 0.0165 28 0.0192 45 0.0269 57 0.0331 56 0.0263 83 0.0479 88 0.0602 55 0.0485 47 0.0311 18 0.0112 9 0.0067 13 0.0083 21 0.0153 6 0.0032 33 0.0179 36 0.0194 65 0.0440 52 0.0335 102 0.0524 144 0.0870 17 0.0147 36 0.0376 92 0.0958 36 0.0739 64 0.0735 39 0.0393 34 0.0278 0 0.0005 25 0.0154 489 0.3783 21 0.0180 61 0.0519 84 0.0831 43 0.0468 74 0.0657 16 0.0142 5 0.0069 5 0.0050 8 0.0084 27 0.0183 98 0.0733 61 0.0416 1569 0.4954 1725 0.3813 147 0.2040 191 0.1476 67 0.1128 224 0.0638 370 0.3879 131 0.4271 3397 0.7562 4872 0.8529 261 0.2844 1146 0.8032 645 0.3952 2475 0.9742 194 0.3427 1524 0.7997 2902 0.9752 172 0.1784 236 0.1459 16 0.0429 21 0.0267 134 0.0727 125 0.0886 16 0.0270 33 0.0242 50 0.0267 0 0.0000 18989 0.1413 2859 0.0586 21848 0.1193
B0222.10 588 5 0.0111 0 0.0000 0 0.0000 0 0.0000 5 0.0081 19 0.0258 22 0.0219 14 0.0157 33 0.0366 33 0.0460 41 0.0417 43 0.0278 19 0.0125 38 0.0279 11 0.0076 16 0.0114 10 0.0079 12 0.0084 28 0.0216 4 0.0046 32 0.0254 0 0.0000 6 0.0060 0 0.0000 0 0.0000 5 0.0059 0 0.0000 11 0.0125 0 0.0000 2 0.0042 0 0.0000 3 0.0038 12 0.0170 2 0.0032 12 0.0164 10 0.0104 17 0.0169 5 0.0056 27 0.0338 9 0.0110 7 0.0070 3 0.0041 0 0.0000 0 0.0000 0 0.0000 0 0.0000 8 0.0176 0 0.0008 0 0.0012 15 0.0202 4 0.0045 29 0.0423 0 0.0000 4 0.0063 3 0.0061 0 0.0000 0 0.0000 0 0.0000 2 0.0064 0 0.0000 0 0.0000 0 0.0000 12 0.0173 12 0.0154 2 0.0015 0 0.0000 8 0.0207 0 0.0010 2 0.0088 18 0.0098 0 0.0000 0 0.0000 4 0.0017 9 0.0030 0 0.0000 7 0.0098 2 0.0025 13 0.0101 0 0.0000 9 0.0089 18 0.0112 5197 9.9435 2952 3.3663 10 0.0520 6 0.0150 0 0.0000 7 0.0092 4 0.0127 5 0.0075 4 0.0047 0 0.0000 8894 0.1222 1810 0.0685 10704 0.1079
B0222.11 1182 13 0.0131 0 0.0000 5 0.0030 0 0.0000 15 0.0104 8 0.0057 5 0.0027 10 0.0056 9 0.0053 28 0.0190 27 0.0139 38 0.0123 12 0.0039 17 0.0062 31 0.0099 25 0.0090 16 0.0064 51 0.0172 99 0.0379 92 0.0437 92 0.0361 4 0.0025 1 0.0006 0 0.0000 14 0.0077 10 0.0054 0 0.0000 6 0.0035 9 0.0062 0 0.0000 8 0.0049 14 0.0077 12 0.0082 21 0.0118 4 0.0029 16 0.0082 39 0.0195 54 0.0270 31 0.0193 27 0.0162 108 0.0512 57 0.0319 0 0.0000 25 0.0241 5 0.0052 8 0.0158 8 0.0093 5 0.0049 24 0.0182 87 0.0567 50 0.0279 244 0.1738 0 0.0000 18 0.0146 0 0.0000 0 0.0000 9 0.0075 7 0.0059 14 0.0166 8 0.0068 3 0.0033 27 0.0172 87 0.0601 46 0.0285 478 0.1389 414 0.0841 92 0.1173 89 0.0638 58 0.0896 230 0.0600 80 0.0771 17 0.0514 638 0.1305 852 0.1372 26 0.0263 94 0.0611 237 0.1336 467 0.1690 33 0.0547 515 0.2485 1010 0.3121 91 0.0868 112 0.0636 16 0.0398 30 0.0349 36 0.0183 73 0.0474 17 0.0271 45 0.0301 25 0.0124 0 0.0000 5724 0.0391 1189 0.0224 6914 0.0347
B0222.2 1434 9 0.0074 0 0.0000 0 0.0002 0 0.0000 4 0.0027 27 0.0150 0 0.0000 0 0.0000 0 0.0000 5 0.0032 0 0.0000 10 0.0027 0 0.0000 8 0.0026 0 0.0000 0 0.0000 0 0.0000 14 0.0039 9 0.0031 0 0.0000 5 0.0018 4 0.0019 4 0.0018 0 0.0000 2 0.0012 3 0.0017 0 0.0000 5 0.0025 0 0.0000 0 0.0000 2 0.0012 4 0.0020 28 0.0155 0 0.0000 7 0.0040 10 0.0041 5 0.0023 4 0.0017 34 0.0178 1 0.0007 19 0.0076 4 0.0018 8 0.0057 0 0.0000 0 0.0000 0 0.0000 0 0.0000 0 0.0000 1 0.0012 28 0.0153 0 0.0000 9 0.0057 0 0.0000 6 0.0043 0 0.0000 0 0.0000 0 0.0000 0 0.0000 0 0.0000 0 0.0000 0 0.0000 4 0.0022 32 0.0182 37 0.0189 0 0.0000 36 0.0062 2 0.0025 0 0.0000 0 0.0000 0 0.0000 85 0.0681 23 0.0580 564 0.0951 493 0.0655 55 0.0455 86 0.0459 117 0.0544 475 0.1419 40 0.0540 205 0.0815 729 0.1858 3 0.0024 10 0.0051 0 0.0000 1 0.0010 2 0.0010 5 0.0031 0 0.0000 3 0.0017 1 0.0004 0 0.0000 2084 0.0117 60 0.0009 2144 0.0089
B0222.3 1618 5 0.0040 2 0.0005 0 0.0000 0 0.0000 20 0.0105 11 0.0055 411 0.1432 665 0.2611 106 0.0423 197 0.0976 515 0.1888 1380 0.3186 1498 0.3571 1531 0.4049 2493 0.5786 1868 0.4760 1302 0.3696 1331 0.3273 980 0.2740 492 0.1699 517 0.1479 4 0.0018 8 0.0030 1 0.0005 0 0.0000 7 0.0029 0 0.0000 10 0.0039 7 0.0036 35 0.0210 24 0.0109 166 0.0670 145 0.0697 223 0.0914 224 0.1060 358 0.1276 515 0.1841 450 0.1621 458 0.2068 504 0.2164 816 0.2807 311 0.1262 0 0.0000 0 0.0000 27 0.0188 4 0.0060 35 0.0273 48 0.0324 55 0.0303 106 0.0500 755 0.3033 50 0.0262 0 0.0000 5 0.0032 8 0.0056 5 0.0038 11 0.0068 48 0.0284 117 0.0960 250 0.1462 509 0.3344 594 0.2688 603 0.3024 538 0.2425 153 0.0324 465 0.0691 197 0.1843 127 0.0659 51 0.0572 92 0.0176 126 0.0889 24 0.0546 1183 0.1768 978 0.1149 217 0.1589 395 0.1861 246 0.1013 845 0.2234 49 0.0582 286 0.1010 644 0.1454 140 0.0976 112 0.0467 64 0.1149 88 0.0732 43 0.0157 211 0.1005 113 0.1260 103 0.0497 166 0.0594 11 0.0063 30672 0.1532 3818 0.0525 34491 0.1264
B0222.4 1774 11 0.0073 0 0.0000 0 0.0000 4 0.0016 5 0.0026 11 0.0049 142 0.0451 245 0.0878 45 0.0166 156 0.0705 253 0.0848 573 0.1207 732 0.1592 828 0.1998 848 0.1797 894 0.2079 556 0.1441 489 0.1097 399 0.1018 147 0.0465 238 0.0623 0 0.0000 20 0.0064 5 0.0021 0 0.0000 0 0.0000 0 0.0000 11 0.0040 11 0.0048 0 0.0000 19 0.0077 53 0.0197 72 0.0316 80 0.0302 135 0.0582 228 0.0743 325 0.1060 413 0.1358 312 0.1285 270 0.1060 222 0.0697 167 0.0621 0 0.0000 4 0.0028 2 0.0018 0 0.0000 19 0.0139 10 0.0066 59 0.0294 136 0.0588 399 0.1463 66 0.0316 0 0.0000 14 0.0076 0 0.0000 10 0.0072 3 0.0019 9 0.0049 51 0.0382 156 0.0833 209 0.1253 263 0.1086 427 0.1957 373 0.1534 162 0.0314 254 0.0344 65 0.0560 138 0.0657 95 0.0969 345 0.0600 45 0.0290 12 0.0242 429 0.0585 166 0.0179 127 0.0847 117 0.0504 756 0.2837 276 0.0667 20 0.0224 889 0.2857 635 0.1308 277 0.1759 291 0.1102 73 0.1195 141 0.1073 77 0.0255 189 0.0820 112 0.1140 147 0.0643 390 0.1268 11 0.0058 16716 0.0761 3512 0.0441 20229 0.0676
B0222.5 1522 11 0.0083 4 0.0011 4 0.0017 0 0.0000 0 0.0000 15 0.0081 26 0.0097 53 0.0221 0 0.0000 30 0.0159 18 0.0072 82 0.0202 81 0.0208 105 0.0295 131 0.0326 116 0.0316 55 0.0168 65 0.0170 69 0.0207 86 0.0316 172 0.0524 22 0.0090 22 0.0082 29 0.0141 10 0.0042 16 0.0069 43 0.0144 48 0.0201 9 0.0048 15 0.0094 5 0.0024 15 0.0065 35 0.0182 18 0.0081 69 0.0349 115 0.0437 147 0.0561 171 0.0657 120 0.0579 113 0.0517 125 0.0459 82 0.0356 0 0.0000 0 0.0000 31 0.0231 0 0.0000 0 0.0000 10 0.0077 31 0.0183 129 0.0650 199 0.0853 382 0.2111 1 0.0007 25 0.0154 11 0.0080 10 0.0083 14 0.0093 16 0.0102 15 0.0137 65 0.0403 63 0.0445 101 0.0487 181 0.0969 181 0.0869 4333 0.9763 1250 0.1972 407 0.4032 269 0.1484 757 0.9012 2641 0.5348 962 0.7197 1206 2.8056 9775 1.5526 12694 1.5856 3026 2.3500 8507 4.2543 1764 0.7709 16532 4.6429 437 0.5499 3306 1.2377 7572 1.8156 1520 1.1234 3913 1.7236 106 0.2022 313 0.2768 627 0.2425 2382 1.2006 831 0.9824 1416 0.7217 704 0.2663 18 0.0107 83049 0.4408 17944 0.2624 100993 0.3933
B0222.6 255 3 0.0161 10 0.0158 8 0.0211 14 0.0370 16 0.0527 12 0.0394 1 0.0035 16 0.0414 7 0.0192 39 0.1249 0 0.0000 8 0.0117 25 0.0386 32 0.0548 91 0.1352 302 0.4898 905 1.6297 3244 5.0605 6938 12.2998 12743 27.8938 22361 40.5730 7 0.0182 263 0.5734 437 1.2556 195 0.4885 26 0.0662 819 1.6195 200 0.4926 145 0.4217 11 0.0428 0 0.0000 26 0.0673 90 0.2740 26 0.0675 145 0.4351 3 0.0081 191 0.4351 165 0.3776 201 0.5776 493 1.3435 2385 5.2014 3187 8.1923 28 0.1053 38 0.1673 5 0.0228 14 0.1208 7 0.0385 162 0.6857 4 0.0153 79 0.2364 576 1.4691 80560 265.3010 12 0.0433 36 0.1316 80 0.3399 3 0.0177 298 1.1264 310 1.1538 19 0.1009 102 0.3772 15 0.0663 223 0.6417 287 0.9133 649 1.8551 15060 20.2514 29123 27.4009 14674 86.7346 15976 52.5644 13058 92.6821 47563 57.4731 30 0.1364 9540 132.4390 671 0.6368 731 0.5454 10688 49.5339 24548 73.2742 4855 12.6601 9657 16.1876 68 0.5122 335 0.7505 129 0.1858 1509 6.6600 28321 74.4493 3929 44.6709 7854 41.4250 98171 226.3530 35780 107.6220 733 5.1711 1698 5.1642 930 2.1009 16 0.0585 503846 15.9629 288510 25.1846 792357 18.4186
B0222.7 582 2 0.0047 0 0.0000 0 0.0000 0 0.0000 0 0.0006 3 0.0053 1 0.0012 13 0.0144 0 0.0000 2 0.0039 0 0.0000 1 0.0008 14 0.0097 18 0.0137 25 0.0163 28 0.0201 46 0.0363 171 0.1169 401 0.3119 745 0.7150 1840 1.4629 1 0.0016 165 0.1582 755 0.9504 260 0.2852 8 0.0092 973 0.8431 428 0.4607 245 0.3119 29 0.0489 3 0.0048 24 0.0274 74 0.0991 37 0.0422 176 0.2322 24 0.0246 258 0.2568 25 0.0257 56 0.0709 19 0.0233 1094 1.0456 139 0.1575 22 0.0366 3 0.0066 3 0.0071 0 0.0000 0 0.0000 114 0.2121 22 0.0333 8 0.0115 275 0.3072 1692 2.4418 0 0.0000 2 0.0045 68 0.1266 0 0.0000 415 0.6882 363 0.5914 30 0.0701 160 0.2599 12 0.0220 285 0.3593 31 0.0441 56 0.0703 24 0.0146 74 0.0307 356 0.9244 952 1.3724 3212 9.9905 5996 3.1745 2 0.0050 108 0.6624 32 0.0136 81 0.0265 405 0.8225 347 0.4542 32 0.0370 103 0.0763 23 0.0775 11 0.0117 16 0.0101 845 1.6334 9233 10.6341 3603 17.9478 10741 24.8220 25356 25.6160 13415 17.6802 526 1.6261 879 1.1718 363 0.3591 0 0.0000 93627 1.2997 87967 3.3645 181595 1.8495
B0222.8 251 1 0.0048 30 0.0456 13 0.0329 4 0.0116 24 0.0805 38 0.1212 12 0.0280 15 0.0397 5 0.0146 41 0.1320 20 0.0477 20 0.0303 94 0.1450 402 0.6868 744 1.1138 2379 3.9076 5142 9.4039 11860 18.7951 18257 32.8815 27992 62.2487 44141 81.3691 14 0.0363 337 0.7467 458 1.3365 301 0.7643 45 0.1151 1135 2.2796 272 0.6792 190 0.5622 26 0.1017 5 0.0154 41 0.1066 140 0.4351 53 0.1403 200 0.6104 88 0.2025 646 1.4898 820 1.9017 1433 4.1691 2788 7.7138 6794 15.0527 8773 22.9120 35 0.1333 17 0.0763 4 0.0187 8 0.0737 10 0.0518 165 0.7068 37 0.1321 291 0.8865 1793 4.6442 103212 345.3170 3 0.0119 33 0.1213 107 0.4572 10 0.0471 375 1.4431 372 1.4039 23 0.1225 150 0.5641 78 0.3335 386 1.1277 1014 3.2799 2577 7.4845 34342 46.9165 62935 60.1561 22097 132.6890 23336 78.0011 21464 154.7700 64066 78.6473 42 0.1932 4045 57.0524 2291 2.2064 1156 0.8757 3955 18.6259 14999 45.4831 2060 5.4582 5640 9.6055 153 1.1689 469 1.0647 234 0.3413 1978 8.8652 28395 75.8322 5116 59.0906 6351 34.0295 103861 243.2890 35658 108.9630 800 5.7316 1444 4.4611 924 2.1202 3 0.0121 669287 21.5423 362914 32.1843 1032201 24.3762
B0222.9 3729 102 0.0315 50 0.0050 280 0.0464 308 0.0546 71 0.0155 42 0.0090 660 0.0997 408 0.0695 745 0.1290 670 0.1441 439 0.0698 572 0.0573 360 0.0373 198 0.0228 339 0.0342 441 0.0488 245 0.0302 498 0.0532 429 0.0521 172 0.0259 331 0.0411 226 0.0373 317 0.0474 514 0.1009 870 0.1485 1296 0.2194 1453 0.1964 1097 0.1842 601 0.1193 361 0.0922 426 0.0820 516 0.0904 367 0.0765 284 0.0506 256 0.0526 243 0.0376 332 0.0516 407 0.0636 313 0.0615 306 0.0570 363 0.0542 252 0.0444 128 0.0322 252 0.0751 575 0.1729 177 0.1046 452 0.1501 380 0.1097 287 0.0677 250 0.0512 165 0.0289 135 0.0306 513 0.1257 943 0.2312 492 0.1417 474 0.1489 474 0.1226 373 0.0949 173 0.0612 226 0.0572 185 0.0529 214 0.0420 288 0.0627 303 0.0593 2614 0.2404 2698 0.1736 1505 0.6084 1301 0.2927 1317 0.6395 3219 0.2661 1366 0.4169 577 0.5483 18688 1.2115 17845 0.9098 1837 0.5824 3940 0.8042 2166 0.3862 9415 1.0792 847 0.4343 5518 0.8432 13350 1.3065 2297 0.6931 2401 0.4317 750 0.5830 170 0.0616 505 0.0797 889 0.1830 668 0.3224 722 0.1503 759 0.1173 53 0.0128 89922 0.1948 21335 0.1274 111258 0.1769
B0228.1 737 15 0.0244 8 0.0043 0 0.0000 2 0.0019 112 0.1242 89 0.0956 258 0.1971 169 0.1459 78 0.0685 216 0.2358 364 0.2932 744 0.3772 739 0.3872 774 0.4498 619 0.3157 624 0.3494 248 0.1548 235 0.1270 249 0.1532 118 0.0900 295 0.1856 0 0.0000 12 0.0095 0 0.0000 14 0.0128 11 0.0100 28 0.0195 28 0.0245 34 0.0343 15 0.0206 79 0.0775 80 0.0713 106 0.1118 147 0.1328 204 0.2116 169 0.1329 384 0.3013 299 0.2362 244 0.2421 239 0.2258 349 0.2639 188 0.1673 19 0.0244 5 0.0086 48 0.0739 17 0.0533 40 0.0671 17 0.0250 107 0.1274 176 0.1824 226 0.1994 230 0.2631 5 0.0071 33 0.0415 0 0.0000 13 0.0208 14 0.0189 50 0.0651 90 0.1627 102 0.1312 144 0.2080 172 0.1711 254 0.2798 149 0.1480 1231 0.5728 702 0.2287 336 0.6881 194 0.2215 301 0.7409 720 0.3011 423 0.6531 249 1.2002 4732 1.5522 6067 1.5651 603 0.9680 3402 3.5137 910 0.8212 9691 5.6207 119 0.3093 2692 2.0811 5576 2.7612 540 0.8242 784 0.7132 15 0.0605 46 0.0843 85 0.0685 296 0.3089 181 0.4418 256 0.2702 99 0.0781 5 0.0069 39946 0.4379 6629 0.2002 46575 0.3746
B0228.4 23853 257 0.0124 77 0.0012 22 0.0006 28 0.0008 161 0.0055 277 0.0091 7868 0.1855 15439 0.4106 861 0.0233 5163 0.1734 9459 0.2350 28000 0.4381 34438 0.5569 29890 0.5361 28911 0.4552 45002 0.7778 36166 0.6959 53465 0.8915 53407 1.0122 23764 0.5561 38364 0.7442 154 0.0040 618 0.0144 796 0.0244 343 0.0092 526 0.0139 1187 0.0251 707 0.0186 608 0.0189 908 0.0363 2197 0.0661 6149 0.1682 8411 0.2734 12317 0.3417 17558 0.5624 29231 0.7063 42416 1.0280 46841 1.1429 40327 1.2345 39378 1.1462 25140 0.5861 30262 0.8316 139 0.0054 155 0.0072 414 0.0195 273 0.0251 836 0.0434 2119 0.0954 5049 0.1858 14855 0.4750 26540 0.7231 35988 1.2670 128 0.0049 311 0.0119 393 0.0177 569 0.0279 1502 0.0607 4189 0.1663 4330 0.2397 12759 0.5044 15047 0.6703 36800 1.1288 43740 1.4875 51778 1.5823 17097 0.2458 20174 0.2029 19146 1.2098 15097 0.5310 13875 1.0528 33104 0.4276 4989 0.2380 4132 0.6132 75584 0.7660 77490 0.6176 9706 0.4809 22544 0.7194 13912 0.3878 21680 0.3885 4609 0.3694 27105 0.6474 36016 0.5510 6265 0.2955 9884 0.2778 9758 1.1859 4537 0.2558 1708 0.0421 3857 0.1240 4808 0.3623 3867 0.1257 2364 0.0571 874 0.0327 940909 0.3187 272750 0.2545 1213659 0.3016
B0228.5 713 0 0.0000 5 0.0030 17 0.0151 0 0.0000 81 0.0932 161 0.1774 884 0.6980 736 0.6549 205 0.1861 621 0.6979 774 0.6438 1692 0.8862 2210 1.1956 2096 1.2581 1367 0.7203 1213 0.7019 679 0.4376 824 0.4601 590 0.3742 475 0.3724 878 0.5701 8 0.0074 40 0.0312 18 0.0186 32 0.0288 42 0.0375 83 0.0590 92 0.0811 92 0.0955 161 0.2158 152 0.1533 427 0.3915 371 0.4038 756 0.7024 564 0.6054 898 0.7262 762 0.6182 900 0.7349 516 0.5287 540 0.5262 785 0.6127 643 0.5918 9 0.0119 35 0.0544 78 0.1232 43 0.1339 109 0.1898 187 0.2825 530 0.6527 677 0.7245 1052 0.9591 460 0.5422 13 0.0177 48 0.0628 78 0.1185 93 0.1537 206 0.2785 556 0.7386 295 0.5465 608 0.8048 676 1.0086 802 0.8233 841 0.9569 757 0.7743 269 0.1297 105 0.0354 102 0.2174 66 0.0777 129 0.3296 104 0.0451 128 0.2045 19 0.0970 858 0.2912 1011 0.2697 73 0.1220 167 0.1784 145 0.1356 554 0.3321 42 0.1142 460 0.3676 698 0.3573 41 0.0655 60 0.0566 69 0.2840 87 0.1651 43 0.0355 27 0.0301 60 0.1530 10 0.0110 14 0.0120 6 0.0081 21588 0.2446 7860 0.2454 29448 0.2448
B0228.6 462 457 1.1365 201 0.1629 230 0.3083 171 0.2456 14292 25.0973 1958 3.3239 10029 12.2101 7115 9.7697 5594 7.8126 12153 21.0741 14126 18.1147 18676 15.0887 17027 14.2154 13488 12.4911 11349 9.2253 11506 10.2677 5345 5.3105 6571 5.6579 5040 4.9322 2806 3.3905 3523 3.5282 310 0.4116 349 0.4197 442 0.7010 856 1.1800 1426 1.9487 2529 2.7600 3555 4.8183 3376 5.4087 4079 8.4096 5587 8.6760 5554 7.8444 4670 7.8369 6289 9.0098 5412 8.9508 5625 7.0176 5822 7.2860 5378 6.7752 4244 6.7077 5095 7.6571 11348 13.6585 7084 10.0511 1021 2.0646 914 2.1918 2298 5.5713 1594 7.5770 3304 8.8482 3175 7.3803 4268 8.1082 5725 9.4515 6089 8.5657 2224 4.0427 634 1.2522 1968 3.8946 2303 5.3447 2579 6.5281 4809 10.0348 4329 8.8751 3800 10.8595 4782 9.7614 5785 13.3064 5564 8.8131 5337 9.3723 4992 7.8761 1029 0.7640 696 0.3618 80 0.2621 26 0.0473 30 0.1176 50 0.0334 70 0.1741 18 0.1388 882 0.4617 930 0.3830 55 0.1414 220 0.3636 86 0.1239 855 0.7916 25 0.1059 326 0.4030 611 0.4834 123 0.3001 86 0.1262 9 0.0577 9 0.0277 56 0.0717 65 0.1090 26 0.1047 23 0.0397 63 0.0791 93 0.1813 209568 3.6647 91213 4.3947 300782 3.8591
B0228.7 969 648 0.7673 1595 0.6152 1230 0.7831 1831 1.2483 1466 1.2277 1723 1.3946 3013 1.7491 1608 1.0533 2957 1.9691 2917 2.4116 2681 1.6395 3615 1.3927 2949 1.1741 2083 0.9201 1658 0.6426 1357 0.5776 808 0.3830 969 0.3980 993 0.4634 818 0.4715 1412 0.6744 745 0.4714 934 0.5360 961 0.7263 1581 1.0388 1977 1.2880 2639 1.3730 2202 1.4232 2062 1.5751 1391 1.3679 1541 1.1410 1233 0.8309 933 0.7471 989 0.6754 685 0.5402 725 0.4315 735 0.4386 634 0.3812 411 0.3098 492 0.3527 1151 0.6609 778 0.5267 994 0.9583 1083 1.2388 922 1.0664 342 0.7758 1031 1.3174 779 0.8643 981 0.8892 444 0.3497 998 0.6693 355 0.3082 674 0.6349 1246 1.1753 1060 1.1727 983 1.1872 1122 1.1167 800 0.7825 643 0.8766 772 0.7513 601 0.6595 812 0.6136 518 0.4341 500 0.3762 11957 4.2313 12453 3.0834 1187 1.8463 2457 2.1277 1485 2.7740 6122 1.9468 1381 1.6223 293 1.0729 10314 2.5732 12361 2.4251 761 0.9286 1887 1.4827 4114 2.8226 4903 2.1629 693 1.3678 5123 3.0123 7437 2.8012 1331 1.5456 3161 2.1873 872 2.6111 1394 1.9351 3604 2.1870 3444 2.7267 907 1.6828 1477 1.1824 1371 0.8144 605 0.5577 181097 1.5099 45923 1.0549 227020 1.3887
B0228.8 1365 12 0.0109 0 0.0000 0 0.0000 0 0.0000 0 0.0000 24 0.0138 0 0.0000 0 0.0000 0 0.0000 0 0.0000 0 0.0000 0 0.0000 5 0.0016 1 0.0003 0 0.0000 8 0.0027 7 0.0024 0 0.0000 7 0.0025 0 0.0000 28 0.0097 5 0.0025 3 0.0015 5 0.0031 0 0.0000 0 0.0000 0 0.0000 16 0.0076 8 0.0044 5 0.0039 5 0.0030 10 0.0048 10 0.0060 5 0.0026 8 0.0049 8 0.0037 20 0.0087 21 0.0094 27 0.0146 14 0.0075 14 0.0057 8 0.0043 0 0.0000 0 0.0000 0 0.0000 0 0.0000 5 0.0052 0 0.0000 0 0.0000 4 0.0025 0 0.0000 0 0.0000 3 0.0025 0 0.0000 0 0.0000 0 0.0000 0 0.0000 0 0.0000 3 0.0031 0 0.0000 0 0.0000 12 0.0066 35 0.0209 10 0.0057 8 0.0021 6 0.0011 5 0.0056 0 0.0000 0 0.0000 0 0.0000 1 0.0009 0 0.0000 4 0.0007 2 0.0003 0 0.0000 0 0.0000 4 0.0021 0 0.0000 0 0.0009 0 0.0000 1 0.0004 248 0.2046 231 0.1135 0 0.0000 0 0.0000 0 0.0000 0 0.0000 0 0.0000 0 0.0000 0 0.0000 0 0.0000 633 0.0038 583 0.0095 1217 0.0053
B0228.9 1332 24 0.0214 0 0.0000 0 0.0000 0 0.0000 0 0.0000 8 0.0051 0 0.0000 0 0.0000 0 0.0000 0 0.0000 0 0.0000 0 0.0000 0 0.0000 0 0.0000 0 0.0000 0 0.0000 2 0.0010 15 0.0048 6 0.0021 0 0.0000 14 0.0052 8 0.0040 10 0.0043 0 0.0000 3 0.0017 9 0.0045 4 0.0017 13 0.0065 4 0.0024 2 0.0014 5 0.0031 11 0.0058 16 0.0095 9 0.0045 4 0.0026 8 0.0036 21 0.0093 7 0.0033 34 0.0192 18 0.0094 27 0.0113 14 0.0071 0 0.0000 28 0.0237 0 0.0000 0 0.0000 9 0.0088 0 0.0000 4 0.0027 29 0.0171 17 0.0087 41 0.0263 0 0.0000 5 0.0039 0 0.0000 5 0.0047 0 0.0000 0 0.0003 8 0.0084 8 0.0058 1 0.0015 0 0.0000 74 0.0455 31 0.0174 43 0.0112 8 0.0015 9 0.0112 0 0.0000 1 0.0014 2 0.0005 6 0.0051 0 0.0023 211 0.0385 194 0.0277 0 0.0002 2 0.0016 1 0.0010 26 0.0086 3 0.0055 5 0.0025 28 0.0079 6 0.0051 2 0.0014 0 0.0000 1 0.0010 0 0.0000 0 0.0000 0 0.0000 0 0.0000 0 0.0000 0 0.0000 254 0.0015 209 0.0035 463 0.0021
B0238.1 1326 94 0.0819 163 0.0462 190 0.0888 239 0.1195 89 0.0547 69 0.0412 235 0.1001 269 0.1291 75 0.0368 98 0.0593 164 0.0737 452 0.1273 645 0.1876 651 0.2101 1142 0.3236 1023 0.3182 1074 0.3718 1326 0.3978 1287 0.4391 1106 0.4658 1207 0.4215 76 0.0353 99 0.0418 139 0.0770 208 0.1001 337 0.1605 242 0.0922 104 0.0493 81 0.0457 49 0.0355 36 0.0196 55 0.0272 66 0.0386 55 0.0276 59 0.0342 99 0.0434 205 0.0896 244 0.1072 161 0.0891 322 0.1686 492 0.2066 357 0.1766 39 0.0275 62 0.0521 66 0.0565 25 0.0430 65 0.0613 14 0.0114 32 0.0218 42 0.0244 160 0.0787 187 0.1187 142 0.0979 173 0.1193 73 0.0598 88 0.0779 97 0.0709 35 0.0251 55 0.0553 108 0.0771 118 0.0953 203 0.1123 265 0.1625 424 0.2334 2425 0.6271 1466 0.2653 402 0.4577 229 0.1450 254 0.3478 582 0.1354 1394 1.1963 588 1.5703 14275 2.6024 17062 2.4461 1333 1.1887 3971 2.2799 1836 0.9210 13748 4.4319 1050 1.5137 3028 1.3013 6313 1.7375 406 0.3448 623 0.3151 100 0.2205 33 0.0345 289 0.1283 409 0.2369 98 0.1338 182 0.1066 222 0.0964 18 0.0128 60014 0.3657 4733 0.0795 64748 0.2894
B0238.10 1046 4835 5.3005 7481 2.6730 3603 2.1248 2791 1.7633 3425 2.6567 3182 2.3851 3836 2.0630 3411 2.0690 3722 2.2963 3624 2.7759 5003 2.8338 8623 3.0770 12789 4.7158 17131 7.0070 18897 6.7844 22131 8.7232 14782 6.4862 16754 6.3709 13617 5.8850 8146 4.3473 9885 4.3726 4523 2.6511 4218 2.2403 2373 1.6605 2701 1.6437 2388 1.4410 3245 1.5640 3022 1.8092 2757 1.9510 1900 1.7304 2130 1.4610 2046 1.2769 1621 1.2017 2600 1.6450 2299 1.6797 3224 1.7765 4955 2.7390 5205 2.8966 5464 3.8146 7121 4.7268 13519 7.1873 10921 6.8442 3174 2.8339 1230 1.3037 1355 1.4519 854 1.7936 1956 2.3146 2092 2.1480 2284 1.9167 2945 2.1473 5227 3.2475 4156 3.3372 2252 1.9642 1992 1.7412 2245 2.3011 1850 2.0688 2431 2.2403 2334 2.1134 1565 1.9762 2321 2.0930 3053 3.1022 4128 2.8876 6684 5.1838 7352 5.1233 7890 2.5867 13047 2.9927 1639 2.3619 2515 2.0179 1335 2.3100 6525 1.9223 783 0.8524 865 2.9299 5323 1.2303 10927 1.9859 1099 1.2425 1863 1.3558 6174 3.9241 5430 2.2191 705 1.2885 4728 2.5752 6073 2.1190 2981 3.2060 8030 5.1464 771 2.1370 1226 1.5764 4910 2.7602 7896 5.7904 1245 2.1395 3699 2.7425 4870 2.6799 4761 4.0656 448381 3.4631 104172 2.2168 552554 3.1313
B0238.11 1121 13986 14.3068 19813 6.6055 16408 9.0271 12555 7.3989 40951 29.6361 11103 7.7657 15834 7.9446 9761 5.5241 12759 7.3434 12313 8.7999 12393 6.5499 19398 6.4587 16104 5.5410 12783 4.8789 11885 3.9816 9015 3.3157 6704 2.7450 7281 2.5837 6098 2.4593 3995 1.9896 5004 2.0656 16394 8.9663 17376 8.6119 16413 10.7142 20526 11.6531 24164 13.6048 28558 12.8402 22528 12.5837 17968 11.8643 13795 11.7212 13396 8.5731 11435 6.6566 7607 5.2611 7707 4.5499 6210 4.2328 6716 3.4531 6279 3.2382 5567 2.8908 3527 2.2974 4162 2.5779 7614 3.7770 5157 3.0158 12425 10.3509 10866 10.7395 13441 13.4297 5269 10.3209 11469 12.6586 8866 8.4935 7604 5.9530 6522 4.4374 6680 3.8724 1730 1.2961 17150 13.9539 25366 20.6787 16066 15.3642 16110 16.8062 16198 13.9276 8456 7.1442 6288 7.4057 6627 5.5743 5254 4.9810 5491 3.5846 4083 2.9551 3701 2.4071 11968 3.6609 7803 1.6701 1467 1.9729 1345 1.0066 1363 2.2008 4203 1.1553 1261 1.2806 413 1.3064 8661 1.8678 9812 1.6641 770 0.8120 1828 1.2417 2685 1.5925 5328 2.0315 617 1.0523 4505 2.2901 7254 2.3616 1117 1.1216 2068 1.2366 907 2.3464 1582 1.8980 1073 0.5628 789 0.5402 2221 3.5614 3830 2.6495 7148 3.6706 7838 6.2450 794226 5.7239 432042 8.5790 1226269 6.4842
B0238.12 680 15 0.0257 20 0.0114 36 0.0330 14 0.0138 9 0.0116 13 0.0157 5 0.0047 16 0.0150 7 0.0073 7 0.0085 10 0.0093 21 0.0117 41 0.0234 48 0.0308 99 0.0550 131 0.0798 171 0.1156 274 0.1603 352 0.2344 128 0.1053 379 0.2580 1 0.0013 3 0.0026 14 0.0153 3 0.0035 8 0.0075 6 0.0051 22 0.0208 9 0.0106 0 0.0000 3 0.0035 7 0.0075 4 0.0052 2 0.0021 14 0.0163 9 0.0081 40 0.0348 31 0.0271 63 0.0680 50 0.0518 60 0.0491 41 0.0399 0 0.0000 5 0.0093 0 0.0000 5 0.0176 2 0.0051 3 0.0057 0 0.0000 0 0.0000 26 0.0250 604 0.7465 6 0.0086 18 0.0248 12 0.0192 8 0.0150 5 0.0081 7 0.0111 0 0.0000 10 0.0140 7 0.0124 18 0.0202 54 0.0653 26 0.0284 1975 0.9962 2689 0.9488 115 0.2553 199 0.2458 54 0.1446 668 0.3031 745 1.2471 206 1.0763 3760 1.3369 6057 1.6935 547 0.9520 573 0.6417 786 0.7693 1017 0.6395 341 0.9596 724 0.6072 1852 0.9939 1497 2.4779 1000 0.9858 9 0.0391 38 0.0759 141 0.1222 427 0.4826 19 0.0506 56 0.0642 321 0.2718 0 0.0000 21943 0.2607 3528 0.1155 25471 0.2220
B0238.13 1606 18 0.0133 0 0.0000 1 0.0007 0 0.0000 2 0.0015 14 0.0070 0 0.0001 0 0.0001 0 0.0004 5 0.0026 0 0.0002 1 0.0003 1 0.0003 0 0.0001 4 0.0011 5 0.0014 3 0.0010 3 0.0009 5 0.0015 4 0.0015 2 0.0007 9 0.0037 6 0.0024 13 0.0060 14 0.0058 16 0.0064 23 0.0072 15 0.0061 2 0.0013 6 0.0040 3 0.0017 12 0.0051 7 0.0034 9 0.0040 5 0.0024 5 0.0020 31 0.0113 17 0.0064 30 0.0139 5 0.0024 9 0.0034 12 0.0051 0 0.0000 11 0.0079 0 0.0006 4 0.0064 0 0.0000 0 0.0000 2 0.0014 26 0.0124 1 0.0007 13 0.0071 19 0.0110 14 0.0084 0 0.0006 0 0.0004 0 0.0002 0 0.0000 1 0.0009 0 0.0000 16 0.0110 0 0.0003 75 0.0381 31 0.0143 9 0.0020 7 0.0012 6 0.0063 5 0.0028 5 0.0066 14 0.0028 158 0.1120 103 0.2275 3601 0.5420 5062 0.5992 153 0.1128 605 0.2868 109 0.0455 1800 0.4791 72 0.0863 349 0.1240 1514 0.3440 44 0.0313 19 0.0083 2 0.0045 0 0.0007 0 0.0000 4 0.0021 1 0.0012 2 0.0010 2 0.0009 0 0.0000 5147 0.0259 239 0.0033 5387 0.0199
B0238.15 263 79 0.3477 763 1.0848 326 0.7649 277 0.6965 20 0.0646 23 0.0698 0 0.0000 0 0.0000 12 0.0307 2 0.0087 2 0.0050 2 0.0032 17 0.0256 6 0.0098 17 0.0251 21 0.0334 14 0.0251 0 0.0000 15 0.0260 18 0.0387 9 0.0174 61 0.1432 106 0.2240 112 0.3119 85 0.2076 39 0.0942 77 0.1489 27 0.0649 2 0.0080 0 0.0000 4 0.0120 12 0.0315 1 0.0056 6 0.0173 2 0.0081 14 0.0312 0 0.0000 5 0.0114 5 0.0163 5 0.0151 0 0.0000 0 0.0000 258 0.9179 83 0.3535 14 0.0607 7 0.0634 23 0.1109 15 0.0637 0 0.0000 68 0.1988 8 0.0212 0 0.0000 54 0.1891 42 0.1460 10 0.0420 0 0.0038 8 0.0295 0 0.0000 0 0.0034 0 0.0028 2 0.0115 2 0.0079 0 0.0000 2 0.0079 1 0.0019 5 0.0053 1 0.0059 0 0.0000 0 0.0000 0 0.0000 1 0.0044 0 0.0000 3 0.0036 0 0.0000 0 0.0000 0 0.0000 0 0.0000 2 0.0046 0 0.0000 2 0.0063 0 0.0000 5 0.0242 6 0.0155 0 0.0000 11 0.0579 0 0.0000 0 0.0000 6 0.0416 10 0.0321 116 0.2551 34 0.1167 3940 0.1210 1227 0.1039 5168 0.1165
B0238.3 843 2 0.0031 0 0.0000 0 0.0000 0 0.0000 0 0.0000 5 0.0053 0 0.0000 0 0.0000 0 0.0000 0 0.0000 0 0.0000 0 0.0000 0 0.0000 14 0.0073 0 0.0000 22 0.0112 7 0.0041 20 0.0096 46 0.0251 33 0.0222 72 0.0396 1 0.0010 5 0.0038 0 0.0000 2 0.0022 5 0.0038 3 0.0022 4 0.0033 0 0.0000 3 0.0037 0 0.0000 12 0.0096 0 0.0004 0 0.0000 13 0.0125 0 0.0000 20 0.0138 6 0.0047 17 0.0155 0 0.0000 2 0.0018 5 0.0043 5 0.0061 0 0.0000 0 0.0000 0 0.0000 0 0.0000 0 0.0000 0 0.0000 0 0.0000 6 0.0052 10 0.0105 2 0.0031 0 0.0000 0 0.0000 0 0.0000 0 0.0000 0 0.0000 4 0.0076 0 0.0000 0 0.0000 0 0.0000 24 0.0232 17 0.0153 0 0.0000 8 0.0023 3 0.0056 0 0.0000 0 0.0000 0 0.0000 13 0.0187 4 0.0182 142 0.0408 317 0.0717 2 0.0029 31 0.0281 2 0.0017 131 0.0665 9 0.0222 29 0.0197 68 0.0298 1 0.0014 0 0.0000 0 0.0000 1 0.0016 0 0.0000 0 0.0000 0 0.0000 0 0.0000 0 0.0000 0 0.0000 547 0.0052 59 0.0016 606 0.0043
B0238.5 936 17 0.0210 0 0.0000 0 0.0000 0 0.0000 0 0.0000 2 0.0019 0 0.0000 0 0.0000 0 0.0000 0 0.0000 0 0.0000 4 0.0018 0 0.0000 0 0.0000 0 0.0000 0 0.0000 0 0.0000 2 0.0012 11 0.0055 0 0.0000 8 0.0042 8 0.0057 2 0.0017 0 0.0000 0 0.0000 11 0.0077 0 0.0000 0 0.0000 4 0.0035 9 0.0092 7 0.0055 0 0.0000 8 0.0071 2 0.0016 4 0.0035 1 0.0008 7 0.0049 14 0.0093 22 0.0172 0 0.0000 8 0.0051 30 0.0215 0 0.0000 0 0.0000 0 0.0000 0 0.0000 0 0.0008 5 0.0066 0 0.0000 0 0.0000 0 0.0000 8 0.0076 0 0.0000 5 0.0050 0 0.0000 5 0.0071 0 0.0000 0 0.0000 0 0.0013 4 0.0049 8 0.0102 0 0.0000 47 0.0410 16 0.0131 1 0.0005 8 0.0021 2 0.0033 0 0.0000 0 0.0000 2 0.0007 18 0.0229 2 0.0109 256 0.0662 341 0.0693 8 0.0103 101 0.0821 32 0.0230 388 0.1776 10 0.0223 87 0.0532 372 0.1451 26 0.0321 9 0.0071 6 0.0189 1 0.0015 1 0.0006 0 0.0000 2 0.0038 0 0.0000 1 0.0006 0 0.0000 1140 0.0098 122 0.0029 1262 0.0080
B0238.6 972 21 0.0255 0 0.0000 0 0.0000 0 0.0000 0 0.0000 9 0.0076 9 0.0058 0 0.0000 0 0.0000 0 0.0000 0 0.0000 0 0.0000 0 0.0000 6 0.0029 2 0.0010 22 0.0096 35 0.0166 13 0.0055 32 0.0149 38 0.0222 40 0.0194 2 0.0018 0 0.0000 1 0.0014 0 0.0000 2 0.0015 0 0.0000 5 0.0037 5 0.0042 0 0.0000 8 0.0061 4 0.0030 6 0.0053 2 0.0015 0 0.0000 11 0.0067 19 0.0113 32 0.0192 6 0.0052 16 0.0117 1 0.0008 10 0.0071 0 0.0000 0 0.0000 0 0.0000 0 0.0000 0 0.0000 2 0.0032 5 0.0047 0 0.0000 20 0.0140 5 0.0049 0 0.0000 2 0.0019 0 0.0000 4 0.0053 2 0.0024 5 0.0056 4 0.0062 0 0.0000 13 0.0146 0 0.0000 19 0.0159 33 0.0254 74 0.0264 67 0.0166 10 0.0155 2 0.0018 3 0.0057 2 0.0007 7 0.0084 2 0.0079 66 0.0166 26 0.0051 1 0.0013 9 0.0073 12 0.0088 40 0.0178 3 0.0062 29 0.0170 32 0.0121 7 0.0089 3 0.0025 0 0.0000 0 0.0000 1 0.0006 6 0.0051 1 0.0019 1 0.0015 1 0.0006 0 0.0000 629 0.0052 143 0.0033 773 0.0047
B0238.7 1737 13 0.0088 0 0.0000 0 0.0000 0 0.0000 8 0.0039 10 0.0046 0 0.0000 16 0.0060 0 0.0000 0 0.0000 0 0.0000 2 0.0006 2 0.0006 8 0.0021 2 0.0006 5 0.0014 8 0.0023 8 0.0019 14 0.0037 5 0.0018 16 0.0044 2 0.0008 0 0.0000 0 0.0000 0 0.0000 0 0.0000 10 0.0030 12 0.0044 2 0.0009 1 0.0008 8 0.0034 5 0.0022 17 0.0079 10 0.0039 5 0.0026 6 0.0021 19 0.0066 36 0.0124 24 0.0104 11 0.0047 24 0.0079 10 0.0038 0 0.0000 0 0.0000 0 0.0000 0 0.0000 0 0.0000 4 0.0030 0 0.0000 14 0.0065 6 0.0025 24 0.0118 0 0.0000 0 0.0000 0 0.0000 17 0.0117 0 0.0000 10 0.0059 0 0.0000 0 0.0000 0 0.0000 2 0.0012 43 0.0205 21 0.0088 5 0.0011 18 0.0025 6 0.0053 1 0.0009 0 0.0000 0 0.0000 539 0.3532 189 0.3853 5718 0.7958 11654 1.2755 270 0.1841 1391 0.6098 777 0.2977 7186 1.7683 349 0.3850 2166 0.7108 6065 1.2742 1 0.0007 4 0.0017 0 0.0000 0 0.0000 1 0.0003 1 0.0009 0 0.0000 0 0.0000 0 0.0000 0 0.0000 19130 0.0890 118 0.0015 19248 0.0657
B0238.8 1066 7 0.0077 9 0.0032 0 0.0000 5 0.0035 5 0.0044 20 0.0152 5 0.0030 10 0.0062 5 0.0035 4 0.0035 0 0.0000 25 0.0088 19 0.0071 30 0.0123 58 0.0208 84 0.0327 99 0.0427 154 0.0576 156 0.0665 114 0.0600 201 0.0875 0 0.0000 2 0.0013 1 0.0010 2 0.0016 7 0.0045 0 0.0000 3 0.0022 26 0.0182 0 0.0000 8 0.0059 11 0.0072 13 0.0097 4 0.0030 7 0.0055 12 0.0069 17 0.0093 42 0.0234 32 0.0221 29 0.0192 78 0.0410 47 0.0291 0 0.0000 0 0.0000 2 0.0031 0 0.0000 5 0.0066 2 0.0029 20 0.0165 8 0.0061 1 0.0011 44 0.0351 5 0.0049 0 0.0000 0 0.0000 16 0.0176 0 0.0000 8 0.0078 11 0.0141 10 0.0096 0 0.0002 8 0.0057 73 0.0561 33 0.0227 27 0.0088 40 0.0092 3 0.0050 5 0.0043 0 0.0000 1 0.0005 63 0.0683 27 0.0898 849 0.1925 1123 0.2004 14 0.0162 84 0.0604 67 0.0423 377 0.1514 54 0.0981 124 0.0664 384 0.1318 19 0.0210 10 0.0067 0 0.0000 1 0.0018 1 0.0011 0 0.0000 0 0.0000 0 0.0000 1 0.0006 0 0.0000 2468 0.0187 227 0.0047 2695 0.0150
B0238.9 2158 2976 1.5815 12958 2.2441 6359 1.8175 2741 0.8394 147 0.0553 160 0.0583 620 0.1616 447 0.1314 1450 0.4338 782 0.2905 623 0.1712 890 0.1541 832 0.1487 650 0.1289 1365 0.2376 1098 0.2098 1300 0.2766 1273 0.2347 983 0.2059 950 0.2457 1061 0.2276 10125 2.8767 7506 1.9324 3710 1.2583 1678 0.4949 882 0.2582 1187 0.2774 605 0.1757 748 0.2568 436 0.1928 827 0.2749 634 0.1920 512 0.1842 511 0.1570 405 0.1436 610 0.1631 441 0.1183 407 0.1099 364 0.1232 405 0.1305 434 0.1119 403 0.1226 2151 0.9309 190 0.0980 268 0.1396 158 0.1614 231 0.1328 420 0.2093 324 0.1318 239 0.0848 213 0.0643 105 0.0409 2514 1.0628 463 0.1963 353 0.1755 269 0.1463 303 0.1357 345 0.1517 210 0.1290 276 0.1209 153 0.0754 187 0.0637 164 0.0618 216 0.0732 417 0.0663 94 0.0105 87 0.0611 171 0.0668 252 0.2119 1287 0.1838 222 0.1174 142 0.2333 2745 0.3076 3009 0.2651 243 0.1334 366 0.1294 608 0.1874 256 0.0508 135 0.1198 709 0.1872 512 0.0866 2166 1.1295 1677 0.5211 577 0.7757 852 0.5313 97 0.0266 46 0.0165 2289 1.9065 3540 1.2721 6578 1.7546 4472 1.8511 161062 0.6030 48880 0.5042 209943 0.5767
B0240.1 1457 32 0.0255 5 0.0015 8 0.0038 15 0.0071 374 0.2087 55 0.0297 1435 0.5541 1443 0.6283 438 0.1941 1219 0.6706 1646 0.6694 2770 0.7097 2197 0.5817 1257 0.3693 889 0.2292 533 0.1508 139 0.0440 193 0.0527 114 0.0357 139 0.0535 305 0.0969 4 0.0017 0 0.0000 6 0.0034 9 0.0042 17 0.0076 27 0.0097 31 0.0134 14 0.0071 57 0.0373 145 0.0717 292 0.1311 389 0.2070 416 0.1890 413 0.2170 384 0.1520 398 0.1581 224 0.0899 136 0.0682 137 0.0655 190 0.0725 114 0.0514 0 0.0000 4 0.0033 11 0.0087 17 0.0258 56 0.0476 74 0.0545 232 0.1403 454 0.2379 856 0.3818 69 0.0402 6 0.0040 15 0.0099 22 0.0168 25 0.0206 49 0.0328 175 0.1141 164 0.1494 486 0.3149 400 0.2918 625 0.3139 272 0.1520 203 0.1019 1361 0.3203 613 0.1011 441 0.4565 138 0.0795 337 0.4197 723 0.1531 199 0.1558 109 0.2670 3511 0.5826 5215 0.6805 258 0.2094 1326 0.6931 477 0.2178 5208 1.5279 141 0.1850 1110 0.4342 2595 0.6501 298 0.2304 418 0.1923 124 0.2482 58 0.0544 183 0.0740 458 0.2411 189 0.2340 167 0.0894 45 0.0178 17 0.0105 37514 0.2080 5648 0.0863 43162 0.1756
B0240.2 2514 50 0.0231 17 0.0026 11 0.0028 16 0.0044 27 0.0088 43 0.0137 5 0.0012 11 0.0029 2 0.0006 8 0.0027 3 0.0009 13 0.0019 7 0.0011 23 0.0040 6 0.0010 2 0.0004 7 0.0013 4 0.0007 5 0.0010 0 0.0000 29 0.0054 38 0.0094 46 0.0103 46 0.0136 51 0.0130 93 0.0233 96 0.0194 78 0.0195 56 0.0168 57 0.0218 63 0.0181 61 0.0161 76 0.0236 24 0.0064 44 0.0136 24 0.0057 48 0.0112 23 0.0055 47 0.0137 23 0.0065 75 0.0167 55 0.0146 120 0.0447 111 0.0489 76 0.0341 49 0.0429 70 0.0349 23 0.0100 34 0.0122 53 0.0163 7 0.0019 19 0.0064 52 0.0189 95 0.0345 73 0.0314 40 0.0187 42 0.0164 38 0.0144 16 0.0089 30 0.0114 19 0.0081 29 0.0087 86 0.0279 86 0.0252 1 0.0002 24 0.0024 9 0.0057 2 0.0007 58 0.0422 283 0.0347 4 0.0019 2 0.0031 13 0.0013 12 0.0009 2 0.0010 2 0.0009 10 0.0029 10 0.0017 0 0.0000 0 0.0000 2 0.0004 627 0.2805 562 0.1500 137 0.1590 65 0.0351 14 0.0034 22 0.0069 58 0.0421 41 0.0128 8 0.0019 14 0.0051 3491 0.0112 3091 0.0274 6583 0.0155
B0240.3 3817 58 0.0175 10 0.0010 4 0.0006 5 0.0010 21 0.0047 33 0.0068 365 0.0539 566 0.0941 44 0.0076 202 0.0424 367 0.0571 1311 0.1282 1522 0.1539 1241 0.1392 1222 0.1202 1456 0.1573 1172 0.1409 2188 0.2281 2426 0.2874 1734 0.2537 3098 0.3756 15 0.0025 5 0.0009 20 0.0040 17 0.0029 64 0.0106 57 0.0076 43 0.0071 14 0.0029 33 0.0083 95 0.0179 149 0.0255 228 0.0464 412 0.0715 445 0.0892 793 0.1198 1119 0.1695 1163 0.1774 1026 0.1963 953 0.1735 903 0.1316 892 0.1533 13 0.0033 17 0.0050 51 0.0151 25 0.0148 36 0.0117 82 0.0232 167 0.0385 966 0.1931 1194 0.2034 1398 0.3076 8 0.0020 40 0.0096 11 0.0032 28 0.0087 31 0.0080 181 0.0450 100 0.0347 396 0.0979 575 0.1601 1022 0.1959 1212 0.2576 1715 0.3276 1632 0.1466 490 0.0308 169 0.0670 77 0.0169 78 0.0372 79 0.0064 197 0.0589 40 0.0378 3527 0.2234 3618 0.1802 193 0.0599 957 0.1910 328 0.0573 2723 0.3049 133 0.0668 930 0.1389 2497 0.2388 39 0.0115 46 0.0082 33 0.0254 8 0.0029 5 0.0008 24 0.0048 16 0.0077 16 0.0033 7 0.0011 0 0.0000 33481 0.0709 7203 0.0420 40685 0.0632
B0240.4 1982 8100 4.6864 30231 5.7005 17409 5.4173 10322 3.4404 1889 0.7732 991 0.3923 3160 0.8970 2454 0.7856 5357 1.7441 3567 1.4420 3226 0.9643 4161 0.7836 2549 0.4961 2332 0.5035 3930 0.7447 2825 0.5877 2674 0.6193 2874 0.5769 2623 0.5983 2352 0.6626 3339 0.7796 16172 5.0027 14956 4.1922 10913 4.0290 7709 2.4756 6900 2.1974 8317 2.1152 6048 1.9108 4382 1.6366 3416 1.6416 3322 1.2024 3120 1.0272 2209 0.8642 2454 0.8195 1721 0.6637 1898 0.5521 1543 0.4503 1176 0.3454 981 0.3615 1147 0.4019 1917 0.5380 1280 0.4236 5838 2.7510 2306 1.2895 2500 1.4130 958 1.0613 1863 1.1629 1651 0.8947 1623 0.7190 863 0.3321 932 0.3058 379 0.1610 7900 3.6357 3809 1.7562 2774 1.5005 3074 1.8139 2376 1.1555 1694 0.8098 1246 0.8305 1349 0.6420 826 0.4433 894 0.3304 581 0.2380 558 0.2055 4984 0.8623 2833 0.3429 1288 0.9801 1546 0.6547 1149 1.0495 4318 0.6713 731 0.4196 297 0.5313 8913 1.0871 9221 0.8844 444 0.2652 1283 0.4929 2446 0.8206 3169 0.6836 515 0.4972 3833 1.1019 4958 0.9130 645 0.3662 1130 0.3822 816 1.1935 1178 0.7998 619 0.1837 354 0.1371 3021 2.7399 4635 1.8136 10074 2.9256 7239 3.2623 361966 1.4754 150777 1.6934 512743 1.5335
B0244.10 1965 10 0.0059 0 0.0000 5 0.0018 5 0.0019 56 0.0234 22 0.0088 540 0.1546 406 0.1312 590 0.1939 430 0.1756 429 0.1296 880 0.1672 754 0.1480 604 0.1315 631 0.1207 694 0.1457 537 0.1256 695 0.1408 628 0.1445 430 0.1223 1023 0.2410 3 0.0011 13 0.0039 9 0.0034 36 0.0119 128 0.0413 129 0.0332 185 0.0591 209 0.0788 203 0.0985 271 0.0992 193 0.0643 187 0.0739 297 0.1001 285 0.1110 265 0.0778 432 0.1272 464 0.1375 253 0.0943 238 0.0843 357 0.1012 339 0.1132 4 0.0022 34 0.0192 52 0.0302 27 0.0302 20 0.0131 124 0.0682 142 0.0638 171 0.0665 295 0.0978 435 0.1860 13 0.0061 70 0.0326 69 0.0377 85 0.0511 107 0.0527 109 0.0530 99 0.0667 164 0.0789 188 0.1021 326 0.1217 278 0.1152 430 0.1597 1142 0.1994 75 0.0092 163 0.1251 122 0.0522 286 0.2640 640 0.1005 60 0.0349 20 0.0377 1515 0.1865 2216 0.2144 38 0.0233 273 0.1059 293 0.0993 969 0.2109 41 0.0400 1036 0.3006 1950 0.3622 180 0.1033 97 0.0333 74 0.1094 12 0.0084 15 0.0045 55 0.0216 285 0.2614 157 0.0622 42 0.0124 12 0.0058 21582 0.0887 5140 0.0582 26723 0.0806
B0244.11 595 10 0.0208 0 0.0000 0 0.0000 0 0.0000 0 0.0000 1 0.0016 0 0.0000 1 0.0012 0 0.0000 0 0.0000 0 0.0000 0 0.0000 2 0.0019 2 0.0021 0 0.0000 0 0.0000 0 0.0000 0 0.0000 2 0.0022 0 0.0002 0 0.0000 0 0.0000 2 0.0027 0 0.0000 0 0.0000 0 0.0000 0 0.0000 0 0.0000 0 0.0000 0 0.0000 0 0.0000 0 0.0000 0 0.0000 0 0.0000 2 0.0037 2 0.0020 2 0.0027 0 0.0000 13 0.0164 5 0.0058 2 0.0027 12 0.0141 0 0.0000 0 0.0000 0 0.0000 0 0.0000 1 0.0034 0 0.0000 0 0.0000 0 0.0000 5 0.0062 32 0.0457 0 0.0000 0 0.0000 0 0.0000 1 0.0038 0 0.0000 0 0.0000 2 0.0057 5 0.0090 2 0.0051 2 0.0035 24 0.0327 7 0.0097 1 0.0008 4 0.0018 4 0.0104 0 0.0000 0 0.0000 0 0.0000 0 0.0000 0 0.0000 0 0.0000 0 0.0000 1 0.0020 5 0.0076 0 0.0000 0 0.0000 0 0.0000 5 0.0055 0 0.0000 0 0.0000 0 0.0000 0 0.0000 1 0.0023 0 0.0000 0 0.0000 0 0.0000 0 0.0000 0 0.0000 0 0.0000 38 0.0005 170 0.0064 208 0.0021
B0244.2 2590 125 0.0555 277 0.0400 220 0.0526 255 0.0653 683 0.2139 336 0.1018 813 0.1767 1251 0.3065 832 0.2073 668 0.2066 899 0.2057 2047 0.2950 3153 0.4696 4669 0.7714 7736 1.1217 11708 1.8638 18178 3.2213 26998 4.1461 28435 4.9630 31091 6.7005 36097 6.4486 157 0.0373 258 0.0555 320 0.0907 463 0.1139 729 0.1779 1154 0.2246 983 0.2377 689 0.1970 372 0.1368 391 0.1083 561 0.1415 448 0.1342 840 0.2148 1028 0.3034 2033 0.4525 3459 0.7723 5712 1.2837 6680 1.8835 7587 2.0339 7879 1.6918 9808 2.4823 45 0.0165 76 0.0326 212 0.0918 151 0.1288 195 0.0936 429 0.1782 431 0.1462 682 0.2011 2433 0.6107 14981 4.8576 185 0.0652 278 0.0983 264 0.1093 218 0.0986 183 0.0681 272 0.0998 198 0.1013 516 0.1880 518 0.2127 1413 0.3994 2868 0.8985 4940 1.3903 54398 7.2021 91341 8.4611 8353 4.8608 7762 2.5145 2615 1.8279 9822 1.1685 22154 9.7305 5469 7.4751 117602 10.9762 164919 12.1048 21881 9.9842 39662 11.6558 17756 4.5579 37361 6.1659 9269 6.8400 34186 7.5201 56157 7.9127 5295 2.2997 8909 2.3059 991 1.1094 1094 0.5684 4425 1.0047 3273 0.9695 629 0.4368 1296 0.3883 3100 0.6891 11 0.0039 758981 2.3675 66073 0.5679 825055 1.8882
B0244.4 960 35 0.0428 11 0.0044 4 0.0026 5 0.0039 0 0.0000 10 0.0087 18 0.0108 0 0.0006 0 0.0000 8 0.0072 15 0.0095 15 0.0060 30 0.0122 12 0.0058 35 0.0137 59 0.0258 49 0.0237 66 0.0275 113 0.0537 75 0.0436 110 0.0533 2 0.0018 17 0.0104 5 0.0042 8 0.0055 0 0.0000 7 0.0040 6 0.0043 6 0.0052 1 0.0017 13 0.0098 2 0.0019 14 0.0120 8 0.0058 10 0.0080 25 0.0155 50 0.0303 50 0.0304 51 0.0393 40 0.0294 78 0.0452 100 0.0688 7 0.0076 0 0.0000 0 0.0000 0 0.0000 3 0.0043 0 0.0000 9 0.0083 2 0.0023 20 0.0139 64 0.0567 0 0.0000 3 0.0032 0 0.0000 2 0.0030 0 0.0000 11 0.0110 3 0.0049 3 0.0033 7 0.0088 28 0.0214 35 0.0302 71 0.0546 93 0.0334 39 0.0099 26 0.0419 15 0.0137 20 0.0382 45 0.0145 4 0.0054 0 0.0000 7 0.0018 22 0.0044 3 0.0048 9 0.0075 17 0.0124 29 0.0130 0 0.0000 23 0.0136 25 0.0097 12 0.0142 15 0.0108 1 0.0031 1 0.0014 3 0.0022 11 0.0094 17 0.0327 23 0.0190 6 0.0039 6 0.0060 1455 0.0123 397 0.0092 1853 0.0114
B0244.5 1235 18 0.0175 0 0.0000 0 0.0000 0 0.0000 14 0.0096 20 0.0133 22 0.0103 26 0.0135 57 0.0301 31 0.0203 26 0.0125 41 0.0125 14 0.0045 37 0.0129 58 0.0178 62 0.0208 91 0.0339 158 0.0509 144 0.0528 99 0.0449 233 0.0873 6 0.0033 6 0.0030 1 0.0006 0 0.0000 18 0.0092 9 0.0040 36 0.0183 24 0.0145 15 0.0117 7 0.0041 13 0.0071 25 0.0162 8 0.0046 24 0.0150 4 0.0020 57 0.0267 24 0.0116 58 0.0343 31 0.0179 78 0.0355 48 0.0256 0 0.0000 3 0.0028 0 0.0000 3 0.0054 20 0.0203 12 0.0107 7 0.0050 0 0.0000 31 0.0164 119 0.0814 2 0.0021 0 0.0000 2 0.0024 18 0.0179 0 0.0006 13 0.0100 7 0.0079 16 0.0123 15 0.0131 39 0.0233 68 0.0453 59 0.0352 377 0.1047 76 0.0149 61 0.0756 55 0.0374 62 0.0910 101 0.0252 20 0.0190 4 0.0124 334 0.0654 575 0.0886 4 0.0039 37 0.0229 155 0.0836 94 0.0328 8 0.0130 639 0.2951 1261 0.3727 13 0.0122 19 0.0105 24 0.0575 6 0.0067 15 0.0073 10 0.0068 22 0.0321 32 0.0205 15 0.0072 0 0.0000 5359 0.0351 632 0.0114 5992 0.0288
B0244.6 3036 18 0.0069 3 0.0004 0 0.0000 2 0.0005 227 0.0609 153 0.0397 131 0.0243 120 0.0252 115 0.0246 92 0.0245 77 0.0151 192 0.0237 129 0.0164 86 0.0123 144 0.0179 129 0.0176 114 0.0173 170 0.0224 192 0.0287 111 0.0206 270 0.0412 16 0.0034 12 0.0023 21 0.0053 2 0.0004 34 0.0071 57 0.0096 59 0.0123 76 0.0187 112 0.0354 135 0.0320 87 0.0189 73 0.0187 41 0.0091 53 0.0134 43 0.0083 93 0.0177 113 0.0217 89 0.0216 122 0.0281 193 0.0355 169 0.0365 7 0.0023 24 0.0091 31 0.0116 31 0.0231 44 0.0182 35 0.0127 71 0.0207 56 0.0142 65 0.0141 102 0.0282 0 0.0000 55 0.0167 39 0.0140 58 0.0224 59 0.0190 86 0.0268 83 0.0361 47 0.0149 29 0.0101 63 0.0153 164 0.0439 134 0.0322 290 0.0328 70 0.0056 113 0.0566 81 0.0224 100 0.0597 342 0.0348 26 0.0100 6 0.0073 315 0.0251 396 0.0249 14 0.0055 22 0.0056 205 0.0450 184 0.0259 13 0.0083 265 0.0499 387 0.0466 65 0.0243 84 0.0186 36 0.0346 6 0.0027 45 0.0088 50 0.0128 91 0.0544 94 0.0240 28 0.0054 0 0.0000 8082 0.0215 1887 0.0138 9969 0.0195
B0244.7 960 3 0.0038 0 0.0000 0 0.0000 0 0.0000 5 0.0048 14 0.0119 103 0.0606 85 0.0563 47 0.0317 41 0.0342 115 0.0714 194 0.0757 209 0.0843 150 0.0669 179 0.0703 102 0.0442 89 0.0427 95 0.0396 110 0.0522 47 0.0277 47 0.0227 4 0.0027 0 0.0000 2 0.0022 14 0.0095 0 0.0000 0 0.0000 12 0.0083 8 0.0066 0 0.0006 35 0.0268 29 0.0199 70 0.0571 47 0.0327 77 0.0614 69 0.0420 108 0.0655 113 0.0688 65 0.0499 38 0.0276 62 0.0363 54 0.0375 0 0.0000 10 0.0118 1 0.0023 0 0.0000 0 0.0000 14 0.0158 34 0.0312 69 0.0550 65 0.0440 54 0.0478 0 0.0000 11 0.0108 2 0.0032 20 0.0253 19 0.0194 20 0.0202 23 0.0320 32 0.0321 47 0.0531 81 0.0625 92 0.0780 66 0.0501 256 0.0915 8 0.0022 11 0.0178 9 0.0084 44 0.0832 87 0.0280 1 0.0012 1 0.0045 5 0.0014 25 0.0051 0 0.0007 0 0.0000 23 0.0163 5 0.0025 2 0.0043 48 0.0287 18 0.0072 44 0.0525 11 0.0082 8 0.0245 0 0.0012 0 0.0000 4 0.0035 44 0.0837 18 0.0152 6 0.0041 0 0.0000 2748 0.0231 750 0.0174 3499 0.0216
B0244.8 1804 747 0.4751 1776 0.3680 623 0.2132 517 0.1895 107 0.0484 95 0.0416 137 0.0428 158 0.0556 257 0.0920 162 0.0720 195 0.0644 239 0.0496 254 0.0544 239 0.0567 425 0.0886 416 0.0952 481 0.1225 434 0.0958 415 0.1041 412 0.1278 427 0.1096 8298 2.8202 5400 1.6630 1942 0.7879 1463 0.5163 818 0.2862 956 0.2672 457 0.1587 425 0.1747 273 0.1441 331 0.1316 391 0.1416 334 0.1438 601 0.2205 282 0.1195 403 0.1290 489 0.1568 303 0.0980 314 0.1275 399 0.1536 778 0.2400 436 0.1588 1175 0.6085 165 0.1015 124 0.0776 57 0.0694 147 0.1011 82 0.0490 176 0.0857 111 0.0469 256 0.0925 76 0.0357 777 0.3930 307 0.1557 138 0.0820 113 0.0733 142 0.0762 253 0.1332 83 0.0610 171 0.0897 141 0.0833 259 0.1052 146 0.0659 201 0.0814 153 0.0292 44 0.0059 42 0.0355 122 0.0569 104 0.1048 1440 0.2460 51 0.0328 113 0.2219 370 0.0496 533 0.0562 91 0.0596 108 0.0460 162 0.0600 71 0.0169 24 0.0263 206 0.0651 206 0.0417 1235 0.7705 931 0.3462 680 1.0932 3443 2.5671 358 0.1167 6 0.0026 8455 8.4237 23719 10.1954 45138 14.4017 31221 15.4579 573347 2.5676 87424 1.0787 660772 2.1712
B0244.9 611 10 0.0191 1 0.0007 4 0.0044 0 0.0000 0 0.0000 0 0.0000 9 0.0085 0 0.0000 1 0.0013 7 0.0097 1 0.0010 0 0.0000 0 0.0000 0 0.0000 6 0.0043 0 0.0002 1 0.0008 5 0.0038 12 0.0091 9 0.0088 9 0.0069 6 0.0068 15 0.0143 19 0.0230 35 0.0371 6 0.0068 12 0.0103 0 0.0006 0 0.0000 1 0.0018 12 0.0146 9 0.0100 10 0.0134 10 0.0117 3 0.0040 0 0.0000 8 0.0085 8 0.0078 9 0.0108 1 0.0021 9 0.0090 2 0.0022 0 0.0000 0 0.0000 0 0.0000 0 0.0000 1 0.0039 11 0.0207 16 0.0237 7 0.0088 0 0.0000 3 0.0052 2 0.0041 0 0.0005 2 0.0040 6 0.0124 0 0.0009 7 0.0116 13 0.0287 0 0.0013 7 0.0130 3 0.0043 6 0.0085 18 0.0217 4 0.0028 2 0.0009 4 0.0103 0 0.0000 24 0.0737 374 0.1891 0 0.0000 2 0.0154 1 0.0007 5 0.0016 1 0.0020 0 0.0000 1 0.0016 0 0.0000 0 0.0000 0 0.0005 0 0.0000 1101 2.0279 1869 2.0506 133 0.6309 285 0.6292 8 0.0085 15 0.0191 203 0.5994 221 0.2816 56 0.0530 44 0.0649 7510 0.0993 4057 0.1478 11567 0.1122
B0250.1 432 2070 5.4958 34787 30.0955 18528 26.4516 21036 32.1683 65541 123.0790 79786 144.8030 26658 34.7084 21663 31.8120 22780 34.0223 28494 52.8396 32908 45.1305 35130 30.3526 50452 45.0447 53740 53.2231 58251 50.6356 56458 53.8806 46509 49.4119 48219 44.3956 38672 40.4675 33485 43.2650 39325 42.1188 9144 12.9781 12621 16.2309 12831 21.7340 17483 25.7561 15544 22.7097 19895 23.2117 18000 26.0903 15683 26.8708 13180 29.0590 15398 25.5710 19595 29.5972 17230 30.9215 31155 47.7260 23135 40.9190 33122 44.1867 38145 51.0459 39594 53.3439 30630 51.7733 30957 49.7538 39830 51.2692 34903 52.9596 7334 15.8556 3868 9.9204 4835 12.5355 5202 26.4375 5804 16.6225 11944 29.6911 14368 29.1869 20403 36.0196 26990 40.6010 33600 65.3161 8275 17.4730 8505 17.9919 7383 18.3213 7222 19.5503 13133 29.3036 14636 32.0873 8328 25.4510 14950 32.6315 8363 20.5719 16015 27.1253 10230 19.2093 15414 26.0090 182691 145.0120 545031 302.6880 12837 44.7863 109070 211.8190 7296 30.5679 289169 206.2520 63843 168.1130 16887 138.3690 177394 99.2644 268194 118.0190 18360 50.2280 25903 45.6386 144479 222.3420 35456 35.0812 69105 305.7320 101148 133.3960 142740 120.5800 18796 48.9432 80099 124.2860 5613 37.6653 51445 160.1540 88077 119.8730 115823 205.6390 5872 24.4329 75151 134.8920 31264 41.6560 40328 83.3797 4958962 92.7386 826507 42.5870 5785470 79.3836
B0250.10 872 8 0.0113 0 0.0000 0 0.0000 0 0.0000 0 0.0000 10 0.0093 0 0.0000 0 0.0000 0 0.0000 0 0.0000 0 0.0000 11 0.0049 0 0.0000 5 0.0025 0 0.0000 0 0.0000 0 0.0000 0 0.0000 0 0.0000 0 0.0000 1 0.0010 0 0.0000 5 0.0034 8 0.0068 4 0.0032 2 0.0021 0 0.0000 4 0.0030 2 0.0024 2 0.0029 9 0.0081 8 0.0061 4 0.0039 13 0.0100 2 0.0025 9 0.0065 21 0.0142 11 0.0077 30 0.0255 3 0.0028 0 0.0000 10 0.0076 0 0.0000 0 0.0000 0 0.0000 2 0.0072 2 0.0041 0 0.0000 12 0.0126 28 0.0248 23 0.0175 5 0.0050 0 0.0000 0 0.0000 0 0.0000 0 0.0000 0 0.0000 0 0.0000 16 0.0245 1 0.0016 0 0.0000 3 0.0032 36 0.0335 24 0.0206 0 0.0000 0 0.0000 5 0.0089 0 0.0000 0 0.0000 2 0.0008 0 0.0000 0 0.0000 11 0.0032 31 0.0068 0 0.0000 7 0.0067 4 0.0033 24 0.0121 0 0.0000 0 0.0000 4 0.0019 0 0.0000 0 0.0000 0 0.0000 0 0.0000 0 0.0000 0 0.0000 0 0.0000 0 0.0000 1 0.0007 0 0.0000 97 0.0009 124 0.0032 222 0.0015
B0250.2 841 46 0.0640 89 0.0396 37 0.0272 83 0.0656 302 0.2917 394 0.3675 461 0.3087 284 0.2147 155 0.1194 261 0.2489 188 0.1325 628 0.2789 993 0.4556 1033 0.5256 1361 0.6081 1223 0.5999 892 0.4870 1213 0.5741 1118 0.6010 909 0.6035 1117 0.6147 18 0.0136 33 0.0221 37 0.0326 50 0.0386 99 0.0748 196 0.1176 70 0.0522 127 0.1119 119 0.1354 186 0.1592 275 0.2136 303 0.2799 244 0.1927 333 0.3029 530 0.3636 374 0.2571 749 0.5184 301 0.2618 350 0.2892 654 0.4329 464 0.3622 90 0.1008 71 0.0946 173 0.2314 35 0.0914 42 0.0631 73 0.0940 94 0.0982 476 0.4318 480 0.3713 490 0.4894 105 0.1149 88 0.0957 89 0.1137 92 0.1285 133 0.1526 277 0.3128 122 0.1920 219 0.2458 291 0.3686 338 0.2947 480 0.4636 608 0.5275 993 0.4051 1340 0.3824 180 0.3238 146 0.1458 42 0.0914 154 0.0565 207 0.2810 107 0.4519 743 0.2137 889 0.2010 187 0.2632 288 0.2612 342 0.2705 656 0.3337 140 0.3197 263 0.1788 447 0.1940 72 0.0972 154 0.1235 11 0.0390 55 0.0890 115 0.0805 132 0.1211 19 0.0413 38 0.0352 33 0.0232 27 0.0297 25459 0.2446 5211 0.1379 30671 0.2162
B0250.4 1443 40 0.0323 45 0.0118 101 0.0432 298 0.1366 701 0.3945 44 0.0242 3335 1.3000 2513 1.1050 1886 0.8433 3735 2.0738 3847 1.5796 6111 1.5807 4748 1.2691 2947 0.8740 2075 0.5401 2126 0.6076 1179 0.3751 1603 0.4419 1405 0.4404 319 0.1236 817 0.2623 210 0.0893 332 0.1280 496 0.2519 934 0.4120 2041 0.8930 2622 0.9159 2746 1.1915 2178 1.1172 2236 1.4763 2680 1.3324 3152 1.4257 2864 1.5389 2463 1.1299 2081 1.1022 2473 0.9878 2039 0.8171 2047 0.8258 1260 0.6376 1441 0.6937 1431 0.5515 1529 0.6949 470 0.3044 619 0.4757 1220 0.9470 675 1.0285 1713 1.4689 1837 1.3673 1749 1.0637 2148 1.1353 1819 0.8194 382 0.2227 670 0.4241 1866 1.1818 1219 0.9060 1548 1.2549 1719 1.1485 2062 1.3534 1043 0.9545 1623 1.0609 1295 0.9540 1613 0.8183 1399 0.7867 1304 0.6589 1342 0.3191 926 0.1540 185 0.1932 97 0.0565 116 0.1456 193 0.0412 133 0.1055 32 0.0801 1552 0.2600 1400 0.1846 37 0.0310 187 0.0989 153 0.0706 633 0.1875 51 0.0680 608 0.2403 1310 0.3313 69 0.0540 89 0.0415 26 0.0530 30 0.0286 31 0.0129 99 0.0531 55 0.0688 35 0.0189 135 0.0542 58 0.0365 66317 0.3713 45007 0.6943 111324 0.4573
B0250.5 1082 3819 4.0479 17841 6.1625 10404 5.9304 8872 5.4169 3441 2.5802 6694 4.8512 2330 1.2116 1519 0.8910 1229 0.7330 1151 0.8528 1165 0.6381 2468 0.8516 2686 0.9577 2849 1.1269 3681 1.2778 2502 0.9537 2022 0.8580 2571 0.9453 2060 0.8607 2032 1.0486 2123 0.9080 5117 2.8999 6735 3.4586 4439 3.0024 4644 2.7318 3496 2.0396 3731 1.7382 2136 1.2364 2496 1.7077 2052 1.8070 2627 1.7420 3504 2.1135 3195 2.2893 3115 1.9056 2514 1.7759 4037 2.1502 3119 1.6665 3027 1.6284 2034 1.3729 2275 1.4603 3547 1.8230 3153 1.9102 2701 2.3316 1690 1.7307 1438 1.4885 669 1.3587 857 0.9806 866 0.8603 1246 1.0107 1244 0.8771 1885 1.1325 1024 0.7950 6140 5.1758 4259 3.5978 2188 2.1683 2025 2.1892 2488 2.2172 2509 2.1966 1027 1.2536 2399 2.0914 1403 1.3781 1787 1.2090 1893 1.4193 2365 1.5934 12871 4.0791 4609 1.0220 1207 1.6819 1587 1.2309 1947 3.2577 6154 1.7526 267 0.2816 66 0.2173 1595 0.3564 1738 0.3055 297 0.3251 483 0.3400 539 0.3317 1236 0.4885 99 0.1758 1186 0.6248 1004 0.3389 1706 1.7743 1782 1.1044 741 1.9858 2074 2.5781 2888 1.5696 2411 1.7095 2166 3.5983 2637 1.8899 2862 1.5226 3254 2.6864 239372 1.7873 116317 2.3929 355689 1.9486
B0250.6 803 4 0.0066 0 0.0000 4 0.0033 5 0.0045 0 0.0000 10 0.0101 0 0.0000 0 0.0000 0 0.0000 0 0.0000 0 0.0000 0 0.0000 0 0.0000 0 0.0000 0 0.0000 0 0.0001 0 0.0000 0 0.0000 6 0.0034 0 0.0000 0 0.0000 4 0.0033 0 0.0000 5 0.0052 0 0.0000 7 0.0062 0 0.0000 10 0.0084 1 0.0014 0 0.0002 4 0.0037 0 0.0000 9 0.0087 5 0.0045 2 0.0027 5 0.0036 14 0.0108 1 0.0012 8 0.0073 13 0.0119 0 0.0000 5 0.0047 5 0.0066 0 0.0000 0 0.0000 0 0.0000 5 0.0080 5 0.0068 0 0.0000 0 0.0000 0 0.0000 10 0.0112 0 0.0000 0 0.0000 5 0.0076 0 0.0000 0 0.0000 0 0.0000 10 0.0180 0 0.0000 2 0.0027 4 0.0045 13 0.0136 13 0.0122 0 0.0000 6 0.0019 3 0.0058 0 0.0000 0 0.0000 0 0.0000 1 0.0015 0 0.0000 5 0.0017 0 0.0000 0 0.0000 5 0.0054 0 0.0000 3 0.0018 0 0.0000 0 0.0000 2 0.0013 0 0.0000 0 0.0000 0 0.0000 0 0.0000 0 0.0000 0 0.0000 0 0.0000 0 0.0000 0 0.0000 0 0.0000 89 0.0009 90 0.0025 179 0.0013
B0250.8 692 5 0.0095 0 0.0000 4 0.0037 0 0.0000 5 0.0067 10 0.0115 10 0.0082 2 0.0026 4 0.0045 2 0.0033 10 0.0091 19 0.0107 14 0.0080 17 0.0111 15 0.0083 12 0.0074 14 0.0096 11 0.0066 21 0.0143 3 0.0029 6 0.0043 8 0.0077 7 0.0060 2 0.0026 8 0.0076 24 0.0222 16 0.0122 20 0.0181 7 0.0079 5 0.0079 5 0.0059 11 0.0106 21 0.0244 22 0.0217 11 0.0126 22 0.0190 11 0.0097 19 0.0164 32 0.0343 20 0.0208 17 0.0138 64 0.0606 0 0.0000 0 0.0000 0 0.0000 8 0.0272 5 0.0102 5 0.0083 9 0.0122 36 0.0403 41 0.0394 15 0.0189 2 0.0038 9 0.0130 15 0.0237 0 0.0000 2 0.0040 0 0.0000 2 0.0054 9 0.0135 21 0.0334 15 0.0165 25 0.0303 20 0.0211 12 0.0060 9 0.0033 13 0.0289 0 0.0001 12 0.0318 22 0.0099 1 0.0017 2 0.0124 2 0.0010 10 0.0029 3 0.0053 0 0.0000 14 0.0135 0 0.0000 9 0.0264 0 0.0002 2 0.0015 13 0.0217 6 0.0060 5 0.0248 2 0.0042 1 0.0010 0 0.0004 24 0.0643 42 0.0481 20 0.0171 42 0.0553 980 0.0114 515 0.0166 1495 0.0128
B0250.9 1323 9 0.0085 132 0.0374 93 0.0438 66 0.0334 26 0.0160 28 0.0168 84 0.0357 89 0.0429 41 0.0202 33 0.0206 77 0.0345 121 0.0344 196 0.0573 268 0.0868 350 0.0994 276 0.0860 283 0.0984 588 0.1768 727 0.2487 839 0.3542 1134 0.3967 20 0.0095 53 0.0226 86 0.0481 176 0.0847 124 0.0592 180 0.0687 105 0.0499 131 0.0736 122 0.0884 91 0.0493 130 0.0644 158 0.0931 204 0.1021 123 0.0711 253 0.1102 233 0.1020 228 0.1005 161 0.0893 201 0.1059 438 0.1845 261 0.1296 14 0.0104 9 0.0082 50 0.0428 35 0.0583 37 0.0348 74 0.0607 57 0.0382 90 0.0519 248 0.1220 921 0.5849 59 0.0412 57 0.0400 49 0.0400 33 0.0293 77 0.0561 46 0.0335 74 0.0746 118 0.0845 133 0.1069 161 0.0892 329 0.2020 324 0.1785 2981 0.7728 1678 0.3044 175 0.1995 172 0.1092 115 0.1583 390 0.0909 114 0.0986 116 0.3113 630 0.1151 1003 0.1442 424 0.3796 682 0.3927 313 0.1576 722 0.2335 56 0.0822 428 0.1847 678 0.1873 119 0.1017 326 0.1654 73 0.1613 53 0.0544 112 0.0501 126 0.0733 68 0.0926 73 0.0430 169 0.0736 64 0.0433 19791 0.1209 5129 0.0863 24920 0.1117
B0252.1 2318 42 0.0208 4 0.0007 0 0.0000 5 0.0016 9 0.0033 17 0.0060 233 0.0565 322 0.0883 31 0.0088 123 0.0427 317 0.0810 874 0.1408 823 0.1370 796 0.1470 691 0.1119 1201 0.2137 666 0.1319 917 0.1574 786 0.1533 320 0.0772 680 0.1359 3 0.0010 8 0.0020 5 0.0018 12 0.0034 14 0.0041 25 0.0056 4 0.0012 22 0.0073 26 0.0108 44 0.0138 70 0.0197 97 0.0327 108 0.0310 187 0.0619 304 0.0758 307 0.0767 352 0.0884 310 0.0980 360 0.1081 593 0.1423 343 0.0973 0 0.0000 0 0.0000 17 0.0083 7 0.0074 11 0.0060 23 0.0109 47 0.0180 128 0.0422 293 0.0822 245 0.0891 11 0.0045 8 0.0032 11 0.0053 19 0.0097 31 0.0130 66 0.0271 42 0.0244 166 0.0677 251 0.1153 362 0.1143 574 0.2010 533 0.1676 831 0.1230 52 0.0055 288 0.1874 287 0.1039 222 0.1734 470 0.0626 33 0.0163 22 0.0351 1286 0.1341 2467 0.2024 24 0.0124 79 0.0261 405 0.1163 488 0.0900 37 0.0305 992 0.2439 1205 0.1898 143 0.0697 117 0.0338 199 0.2489 35 0.0207 53 0.0137 74 0.0246 150 0.1167 142 0.0475 68 0.0169 14 0.0056 18919 0.0659 5125 0.0492 24045 0.0615
B0252.2 1828 282 0.1773 1938 0.3963 3626 1.2234 3737 1.3506 2188 0.9712 600 0.2574 427 0.1315 231 0.0803 600 0.2118 484 0.2124 270 0.0877 339 0.0693 248 0.0525 202 0.0474 234 0.0481 344 0.0777 330 0.0830 538 0.1172 927 0.2293 1118 0.3414 1213 0.3071 409 0.1373 690 0.2098 869 0.3480 1883 0.6558 2607 0.9001 2430 0.6701 1725 0.5910 727 0.2947 266 0.1391 317 0.1245 106 0.0380 70 0.0301 55 0.0201 55 0.0230 58 0.0186 77 0.0244 77 0.0246 91 0.0367 81 0.0309 270 0.0822 237 0.0853 790 0.4041 1297 0.7866 1459 0.8943 514 0.6184 740 0.5010 315 0.1855 100 0.0482 58 0.0244 99 0.0353 374 0.1719 941 0.4696 1690 0.8453 1601 0.9391 1405 0.8990 979 0.5165 86 0.0448 82 0.0599 40 0.0210 83 0.0485 76 0.0306 119 0.0530 115 0.0459 1858 0.3487 1236 0.1623 464 0.3831 220 0.1012 399 0.3959 589 0.0993 85 0.0529 15 0.0294 1302 0.1722 3617 0.3762 49 0.0319 236 0.0986 630 0.2293 934 0.2186 37 0.0396 1526 0.4759 2124 0.4241 666 0.4103 856 0.3140 220 0.3493 148 0.1094 278 0.0895 692 0.2906 363 0.3573 269 0.1142 464 0.1462 67 0.0331 92339 0.4081 28298 0.3446 120638 0.3912
B0252.3 1565 118 0.0866 324 0.0776 522 0.2058 542 0.2291 309 0.1603 245 0.1228 112 0.0405 71 0.0291 131 0.0542 87 0.0446 86 0.0326 149 0.0357 75 0.0186 95 0.0261 117 0.0282 207 0.0547 512 0.1504 1108 0.2817 1420 0.4102 2157 0.7695 2389 0.7064 53 0.0208 63 0.0226 142 0.0668 205 0.0837 207 0.0835 204 0.0659 170 0.0681 52 0.0248 27 0.0168 40 0.0184 11 0.0050 33 0.0166 10 0.0044 31 0.0156 11 0.0042 48 0.0180 56 0.0210 88 0.0413 97 0.0434 255 0.0909 146 0.0614 149 0.0891 108 0.0768 115 0.0829 28 0.0395 46 0.0367 0 0.0000 12 0.0068 17 0.0084 47 0.0197 240 0.1288 100 0.0584 237 0.1389 80 0.0548 129 0.0969 39 0.0240 6 0.0040 23 0.0197 32 0.0197 0 0.0000 72 0.0339 142 0.0737 109 0.0512 2251 0.4934 2450 0.3756 769 0.7409 466 0.2501 470 0.5445 1328 0.2615 655 0.4767 285 0.6466 9313 1.4386 24774 3.0094 700 0.5288 2891 1.4061 2153 0.9149 9938 2.7144 377 0.4612 4105 1.4946 8447 1.9699 459 0.3305 822 0.3524 334 0.6189 248 0.2133 430 0.1617 735 0.3606 579 0.6659 761 0.3771 237 0.0872 71 0.0410 68683 0.3546 7156 0.1018 75840 0.2873
B0252.4 625 9279 17.0244 6414 3.8356 4705 4.6432 4103 4.3374 2830 3.6744 1307 1.6401 3121 2.8090 1391 1.4128 1131 1.1684 2257 2.8930 2131 2.0205 2775 1.6575 2318 1.4306 1801 1.2333 1323 0.7952 1221 0.8058 856 0.6287 948 0.6039 1009 0.7302 499 0.4464 1162 0.8609 6845 6.7146 8286 7.3659 4746 5.5566 4612 4.6969 4022 4.0621 6109 4.9271 3165 3.1716 2763 3.2721 1927 2.9380 1872 2.1494 1688 1.7625 915 1.1359 858 0.9089 547 0.6693 760 0.7016 554 0.5125 653 0.6081 337 0.3944 497 0.5525 933 0.8308 758 0.7951 6584 9.8376 7196 12.7565 3281 5.8804 1181 4.1496 2877 5.6953 1289 2.2155 1336 1.8765 705 0.8610 713 0.7414 144 0.1942 4934 7.2014 4711 6.8887 4641 7.9609 2824 5.2844 3724 5.7440 2386 3.6159 1110 2.3460 945 1.4265 975 1.6588 651 0.7627 525 0.6821 456 0.5324 1434 0.7870 1217 0.4674 255 0.6171 307 0.4126 235 0.6806 896 0.4418 296 0.5394 80 0.4578 1729 0.6689 2422 0.7367 146 0.2779 293 0.3572 693 0.7372 1164 0.7966 192 0.5897 640 0.5841 1282 0.7488 455 0.8191 1036 1.1113 178 0.8263 430 0.9256 321 0.3025 316 0.3881 652 1.8761 1283 1.5925 2900 2.6713 1580 2.2583 156585 2.0241 106271 3.7849 262856 2.4930
B0252.5 964 17 0.0203 5 0.0022 0 0.0000 0 0.0000 3 0.0032 8 0.0067 0 0.0000 0 0.0000 0 0.0000 0 0.0000 0 0.0000 0 0.0000 2 0.0012 0 0.0000 0 0.0000 18 0.0077 9 0.0047 27 0.0112 18 0.0088 11 0.0067 43 0.0211 3 0.0023 25 0.0145 15 0.0120 0 0.0000 13 0.0091 0 0.0000 1 0.0009 9 0.0071 5 0.0056 4 0.0032 4 0.0028 14 0.0115 5 0.0040 0 0.0000 0 0.0000 22 0.0135 7 0.0046 13 0.0101 9 0.0066 31 0.0182 16 0.0115 0 0.0000 0 0.0000 0 0.0000 4 0.0105 0 0.0000 0 0.0000 0 0.0000 0 0.0000 0 0.0000 28 0.0252 0 0.0000 0 0.0000 0 0.0000 7 0.0089 4 0.0040 0 0.0000 0 0.0000 2 0.0028 0 0.0000 8 0.0065 19 0.0168 29 0.0221 47 0.0169 53 0.0134 33 0.0522 44 0.0390 68 0.1289 622 0.1988 8 0.0104 4 0.0159 9 0.0025 89 0.0176 9 0.0122 14 0.0111 22 0.0158 19 0.0084 8 0.0159 17 0.0101 35 0.0134 4157 4.8514 6227 4.3300 443 1.3345 607 0.8482 45 0.0280 167 0.1335 364 0.6800 497 0.3998 52 0.0313 124 0.1153 21023 0.1762 6730 0.1554 27754 0.1707
B0252.8 308 5 0.0191 5 0.0068 2 0.0051 4 0.0093 9 0.0262 13 0.0332 5 0.0103 5 0.0118 5 0.0116 0 0.0000 0 0.0000 5 0.0069 0 0.0000 62 0.0875 53 0.0657 60 0.0805 102 0.1528 154 0.2000 211 0.3104 105 0.1917 210 0.3157 2 0.0045 0 0.0000 0 0.0013 11 0.0228 5 0.0119 7 0.0120 4 0.0082 11 0.0284 0 0.0000 0 0.0000 11 0.0235 2 0.0071 6 0.0140 0 0.0000 5 0.0096 8 0.0160 48 0.0925 41 0.0987 53 0.1212 88 0.1600 82 0.1758 5 0.0172 13 0.0493 17 0.0623 0 0.0000 0 0.0000 0 0.0000 5 0.0163 0 0.0000 36 0.0774 349 0.9541 0 0.0000 11 0.0337 0 0.0000 0 0.0000 0 0.0000 5 0.0175 0 0.0000 1 0.0053 10 0.0363 23 0.0566 79 0.2096 82 0.1951 2610 2.9063 1462 1.1390 390 1.9104 753 2.0521 130 0.7654 924 0.9253 1098 4.0582 248 2.8518 1346 1.0569 2335 1.4416 1131 4.3431 631 1.5613 3840 8.2896 1519 2.1085 391 2.4266 1182 2.1872 1778 2.1072 578 2.1126 911 1.9836 78 0.7432 326 1.4276 665 1.2705 630 1.5701 56 0.3316 156 0.3942 214 0.4015 0 0.0000 26579 0.6972 2021 0.1461 28601 0.5504
B0261.1 2622 3462 1.5140 5226 0.7449 4185 0.9844 2973 0.7492 1054 0.3261 410 0.1228 5761 1.2359 5331 1.2898 6144 1.5120 5241 1.6014 6114 1.3816 8535 1.2150 6613 0.9728 4764 0.7775 5892 0.8440 6004 0.9441 4924 0.8619 5192 0.7876 4841 0.8347 3685 0.7847 4632 0.8174 8352 1.9530 6832 1.4477 4567 1.2747 2914 0.7073 2799 0.6739 3648 0.7013 3631 0.8673 3235 0.9134 2648 0.9620 3708 1.0146 4476 1.1139 4067 1.2027 4315 1.0891 3549 1.0344 4153 0.9130 4125 0.9095 3536 0.7850 3100 0.8635 3257 0.8625 3166 0.6716 3341 0.8354 2379 0.8475 670 0.2832 949 0.4054 631 0.5287 1351 0.6378 2213 0.9067 2764 0.9252 3078 0.8953 2943 0.7296 1322 0.4237 3568 1.2412 2012 0.7014 1298 0.5309 1448 0.6459 1995 0.7337 2147 0.7756 1673 0.8425 2718 0.9777 2058 0.8342 2994 0.8357 2165 0.6699 2650 0.7369 6371 0.8333 3893 0.3563 1295 0.7445 1210 0.3873 1340 0.9256 4237 0.4980 1206 0.5232 437 0.5912 13298 1.2260 15825 1.1474 1099 0.4956 2527 0.7338 2555 0.6479 3939 0.6422 707 0.5155 4805 1.0442 6375 0.8874 1322 0.5675 1471 0.3762 653 0.7219 767 0.3938 567 0.1272 582 0.1703 1643 1.1268 2615 0.7734 4963 1.0896 4158 1.4164 262925 0.8101 99019 0.8406 361944 0.8182
B0261.2 8565 10306 1.3799 3684 0.1608 5947 0.4283 7580 0.5847 1283 0.1216 699 0.0641 22935 1.5061 24545 1.8179 18896 1.4234 19316 1.8067 21758 1.5051 38827 1.6920 28644 1.2899 18570 0.9276 21903 0.9603 22214 1.0693 20739 1.1113 23778 1.1042 21137 1.1156 12571 0.8193 15989 0.8637 33028 2.3642 28995 1.8808 21368 1.8256 15295 1.1365 14803 1.0908 16858 0.9921 16478 1.2046 15720 1.3585 10789 1.1998 18079 1.5143 26086 1.9873 24318 2.2012 24289 1.8767 23073 2.0583 30274 2.0370 29312 1.9784 26886 1.8270 20598 1.7561 21018 1.7038 12858 0.8348 14378 1.1004 5504 0.6001 2749 0.3556 5916 0.7736 2851 0.7309 7438 1.0745 13231 1.6589 16718 1.7129 18794 1.6735 19990 1.5168 12296 1.2056 17167 1.8282 11894 1.2691 7467 0.9347 8542 1.1664 10570 1.1896 13338 1.4748 9636 1.4853 19210 2.1148 14533 1.8030 26853 2.2940 21280 2.0154 23624 2.0105 10146 0.4062 16980 0.4756 5870 1.0330 5269 0.5162 4872 1.0296 12850 0.4623 3497 0.4645 1837 0.7592 38319 1.0815 37812 0.8392 3165 0.4368 7508 0.6672 8243 0.6399 6518 0.3253 3018 0.6737 12688 0.8440 17041 0.7261 4022 0.5283 4853 0.3798 2621 0.8873 1659 0.2605 888 0.0610 1669 0.1495 4690 0.9843 7213 0.6530 16269 1.0933 15368 1.6026 884397 0.8342 493361 1.2822 1377759 0.9535
B0261.4 931 2557 3.1501 5033 2.0206 2810 1.8615 2433 1.7267 3557 3.1003 3233 2.7231 3173 1.9175 1787 1.2182 2036 1.4109 2320 1.9970 2040 1.2982 3283 1.3163 3604 1.4932 3094 1.4223 3604 1.4539 2950 1.3066 2047 1.0092 2520 1.0768 2088 1.0143 1679 1.0067 2526 1.2554 2163 1.4249 2150 1.2833 1436 1.1292 1542 1.0542 1585 1.0750 1729 0.9360 1399 0.9410 1373 1.0923 1459 1.4933 1830 1.4106 1723 1.2082 1785 1.4867 1395 0.9919 1207 0.9911 1186 0.7341 1378 0.8558 1272 0.7956 916 0.7190 1163 0.8678 2022 1.2081 1658 1.1676 1544 1.5497 1107 1.3176 1001 1.2050 376 0.8881 987 1.3120 668 0.7713 978 0.9219 966 0.7916 1357 0.9477 611 0.5514 1640 1.6072 1717 1.6861 1058 1.2192 856 1.0764 1426 1.4768 1382 1.4065 797 1.1308 1392 1.4107 1034 1.1812 1363 1.0719 1174 1.0230 1180 0.9239 4329 1.5946 4388 1.1308 983 1.5926 1326 1.1952 815 1.5845 3321 1.0992 1486 1.8160 423 1.6088 8499 2.2068 8405 1.7164 601 0.7641 1017 0.8321 2476 1.7684 3163 1.4523 1586 3.2561 2503 1.5318 3352 1.3139 585 0.7069 1666 1.1997 489 1.5249 1123 1.6223 1334 0.8428 1980 1.6319 869 1.6782 2107 1.7556 1722 1.0652 1987 1.9064 163952 1.4227 55164 1.3190 219117 1.3951
B0261.5 606 16 0.0318 0 0.0000 0 0.0000 0 0.0000 5 0.0080 5 0.0077 0 0.0000 5 0.0060 0 0.0000 0 0.0000 0 0.0000 0 0.0000 2 0.0018 0 0.0000 0 0.0000 7 0.0053 5 0.0043 0 0.0000 0 0.0000 0 0.0000 2 0.0022 8 0.0084 4 0.0041 5 0.0069 33 0.0348 9 0.0103 48 0.0407 19 0.0205 7 0.0094 16 0.0260 6 0.0076 40 0.0440 57 0.0740 24 0.0272 36 0.0457 32 0.0311 49 0.0477 24 0.0237 17 0.0216 22 0.0263 17 0.0158 18 0.0202 0 0.0000 0 0.0000 2 0.0044 36 0.1326 32 0.0663 9 0.0170 9 0.0134 73 0.0931 54 0.0582 1 0.0016 19 0.0295 23 0.0360 9 0.0166 27 0.0536 16 0.0269 15 0.0241 13 0.0304 25 0.0400 21 0.0383 36 0.0438 26 0.0353 64 0.0776 1 0.0008 3 0.0015 0 0.0004 0 0.0000 10 0.0313 45 0.0232 0 0.0000 2 0.0127 3 0.0015 8 0.0026 0 0.0000 0 0.0000 0 0.0000 0 0.0000 0 0.0000 0 0.0000 2 0.0015 366 0.6808 496 0.5487 59 0.2832 41 0.0931 0 0.0000 4 0.0055 35 0.1061 33 0.0427 6 0.0058 4 0.0065 1984 0.0265 1469 0.0540 3454 0.0338
B0261.6 595 1 0.0025 21 0.0134 4 0.0050 2 0.0032 12 0.0171 9 0.0125 5 0.0054 3 0.0035 5 0.0062 2 0.0038 0 0.0000 1 0.0012 7 0.0051 5 0.0041 0 0.0000 12 0.0085 1 0.0012 15 0.0102 3 0.0027 0 0.0000 1 0.0009 3 0.0039 41 0.0383 35 0.0438 48 0.0517 24 0.0264 65 0.0557 67 0.0706 34 0.0427 27 0.0445 52 0.0630 80 0.0881 81 0.1061 67 0.0754 66 0.0853 56 0.0546 59 0.0575 88 0.0866 46 0.0567 56 0.0657 115 0.1082 18 0.0209 39 0.0615 6 0.0123 15 0.0290 3 0.0125 36 0.0768 31 0.0573 54 0.0810 14 0.0181 51 0.0561 31 0.0439 14 0.0221 31 0.0484 35 0.0633 76 0.1507 58 0.0948 32 0.0521 18 0.0408 54 0.0865 6 0.0119 88 0.1092 67 0.0921 89 0.1096 2 0.0016 11 0.0045 6 0.0156 2 0.0029 17 0.0533 557 0.2888 36 0.0705 2 0.0129 109 0.0443 173 0.0555 11 0.0224 2 0.0037 108 0.1211 9 0.0071 28 0.0923 39 0.0380 74 0.0459 3364 6.3607 4169 4.6976 396 1.9295 917 2.0742 51 0.0510 140 0.1811 439 1.3264 799 1.0413 47 0.0457 200 0.3003 23461 0.3186 7488 0.2802 30949 0.3083
B0261.7 1159 18698 18.4996 25009 8.0647 10417 5.5432 4135 2.3570 719 0.5037 678 0.4593 1045 0.5075 622 0.3407 1685 0.9385 1073 0.7420 1231 0.6293 1781 0.5738 1273 0.4239 1543 0.5699 2687 0.8707 1972 0.7018 1855 0.7347 2016 0.6919 1865 0.7276 2135 1.0286 1945 0.7768 25592 13.5378 22034 10.5623 9842 6.2139 4462 2.4506 2750 1.4980 2367 1.0296 1823 0.9852 1434 0.9159 960 0.7893 1297 0.8031 1043 0.5877 834 0.5580 1190 0.6800 811 0.5351 823 0.4096 743 0.3708 744 0.3737 717 0.4522 724 0.4342 1514 0.7266 912 0.5163 10881 8.7679 3711 3.5481 1526 1.4755 353 0.6687 719 0.7684 827 0.7665 684 0.5185 674 0.4436 690 0.3872 353 0.2565 10355 8.1493 2907 2.2925 966 0.8938 875 0.8834 998 0.8305 707 0.5777 452 0.5155 478 0.3896 415 0.3806 500 0.3157 419 0.2935 382 0.2407 1092 0.3232 120 0.0249 191 0.2496 367 0.2662 699 1.0916 3094 0.8227 737 0.7235 293 0.8967 6848 1.4283 7563 1.2406 489 0.4987 1059 0.6960 1150 0.6599 1778 0.6559 384 0.6348 2339 1.1499 3036 0.9560 496 0.4818 864 0.4997 961 2.4048 1696 1.9684 266 0.1350 107 0.0708 2855 4.4282 5815 3.8905 11327 5.6252 13776 10.6163 249396 1.7384 152286 2.9248 401683 2.0544
B0261.8 648 1224 2.1676 620 0.3581 588 0.5602 772 0.7871 2639 3.3039 1687 2.0411 8093 7.0249 4715 4.6158 2863 2.8510 6582 8.1380 6137 5.6117 10499 6.0479 9284 5.5264 7665 5.0608 4448 2.5779 4163 2.6488 1862 1.3191 2373 1.4571 1759 1.2275 793 0.6834 1474 1.0531 369 0.3500 609 0.5229 568 0.6421 1150 1.1303 1930 1.8806 2931 2.2799 2409 2.3279 2245 2.5645 2036 2.9935 3114 3.4480 2886 2.9062 1791 2.1428 2423 2.4746 2060 2.4294 2376 2.1133 2258 2.0150 1811 1.6271 1370 1.5445 1593 1.7077 2872 2.4653 1699 1.7194 784 1.1304 1332 2.2785 2629 4.5441 666 2.2571 3098 5.9156 2025 3.3557 3601 4.8776 3003 3.5350 3030 3.0390 339 0.4402 603 0.8501 1573 2.2184 1858 3.0739 1589 2.8678 3193 4.7507 2785 4.0706 1461 2.9777 3244 4.7215 2246 3.6844 2741 3.0960 1795 2.2481 2076 2.3356 1645 0.8710 986 0.3651 621 1.4460 740 0.9585 697 1.9490 1989 0.9461 239 0.4207 96 0.5263 1973 0.7363 2539 0.7451 216 0.3953 411 0.4828 1013 1.0396 1696 1.1194 121 0.3585 1697 1.4924 1858 1.0467 388 0.6746 1000 1.0347 285 1.2774 295 0.6131 1428 1.2965 1205 1.4272 276 0.7682 423 0.5068 245 0.2183 225 0.3109 129452 1.6139 65009 2.2331 194461 1.7788
B0261.9 504 5 0.0130 2 0.0019 5 0.0064 7 0.0098 9 0.0159 6 0.0107 0 0.0000 1 0.0013 0 0.0000 0 0.0000 2 0.0030 0 0.0000 5 0.0042 5 0.0046 0 0.0000 0 0.0000 0 0.0000 5 0.0045 0 0.0000 0 0.0000 0 0.0000 3 0.0042 12 0.0135 4 0.0063 17 0.0219 12 0.0157 12 0.0120 8 0.0100 1 0.0025 4 0.0078 9 0.0140 14 0.0191 5 0.0087 10 0.0137 2 0.0043 2 0.0029 15 0.0181 2 0.0030 8 0.0121 10 0.0141 10 0.0116 0 0.0000 5 0.0106 84 0.1867 13 0.0289 0 0.0000 11 0.0281 2 0.0061 0 0.0000 0 0.0000 0 0.0000 0 0.0000 16 0.0307 13 0.0241 2 0.0056 1 0.0025 0 0.0000 0 0.0000 1 0.0042 1 0.0031 2 0.0060 6 0.0095 33 0.0531 4 0.0060 0 0.0000 0 0.0000 4 0.0121 0 0.0000 0 0.0000 2 0.0013 1 0.0023 0 0.0000 5 0.0027 2 0.0011 0 0.0000 5 0.0086 2 0.0028 13 0.0114 0 0.0000 4 0.0055 0 0.0000 116 0.2592 152 0.2029 2 0.0118 3 0.0082 2 0.0035 0 0.0000 1 0.0037 3 0.0060 4 0.0047 20 0.0355 618 0.0099 568 0.0251 1187 0.0140
B0272.1 1564 27 0.0205 14 0.0034 27 0.0107 56 0.0240 2149 1.1150 2482 1.2445 8430 3.0319 7970 3.2327 8243 3.4004 8864 4.5407 10052 3.8078 13547 3.2330 13948 3.4399 11419 3.1239 15549 3.7335 10737 2.8305 9358 2.7464 10425 2.6512 8504 2.4580 7995 2.8535 9307 2.7534 16 0.0066 8 0.0031 12 0.0060 103 0.0422 268 0.1083 600 0.1934 1165 0.4665 1414 0.6695 1894 1.1539 2845 1.3054 3391 1.4148 3194 1.5833 3787 1.6026 3225 1.5757 3764 1.3872 4403 1.6277 4230 1.5744 3419 1.5963 3994 1.7732 5629 2.0015 3553 1.4891 102 0.0612 201 0.1427 391 0.2801 246 0.3466 995 0.7872 1207 0.8291 2847 1.5975 2842 1.3859 5901 2.4520 2838 1.5238 102 0.0597 544 0.3181 580 0.3976 1130 0.8451 2005 1.2362 2466 1.4935 2606 2.2000 3360 2.0262 3174 2.1570 5245 2.4540 3992 2.0710 4197 1.9563 2723 0.5970 4514 0.6926 625 0.6024 453 0.2431 146 0.1690 509 0.1003 168 0.1225 103 0.2347 1000 0.1546 1552 0.1887 485 0.3667 858 0.4180 466 0.1981 1760 0.4812 100 0.1226 629 0.2293 1103 0.2574 164 0.1184 681 0.2922 50 0.0939 64 0.0556 138 0.0521 306 0.1505 34 0.0395 28 0.0140 290 0.1069 5 0.0033 223383 1.1539 52002 0.7401 275386 1.0437
B0272.2 642 1442 2.5760 2421 1.4099 1598 1.5351 1369 1.4092 1533 1.9371 1014 1.2391 1625 1.4238 868 0.8581 1573 1.5813 1511 1.8865 1094 1.0104 1740 1.0122 1581 0.9501 1206 0.8041 1170 0.6848 1043 0.6700 727 0.5198 895 0.5546 804 0.5664 527 0.4582 816 0.5885 1258 1.2017 1487 1.2868 1033 1.1779 894 0.8865 972 0.9557 1313 1.0315 1218 1.1886 811 0.9350 779 1.1560 867 0.9690 864 0.8791 521 0.6301 750 0.7735 445 0.5301 464 0.4172 485 0.4375 619 0.5618 340 0.3870 392 0.4244 1066 0.9238 586 0.5989 1086 1.5811 1078 1.8610 1001 1.7468 412 1.4089 729 1.4051 548 0.9180 537 0.7350 594 0.7062 672 0.6806 466 0.6108 1043 1.4826 909 1.2941 775 1.2942 956 1.7415 930 1.3970 811 1.1973 618 1.2722 520 0.7645 361 0.5984 549 0.6263 345 0.4365 456 0.5178 802 0.4284 1233 0.4610 208 0.4887 379 0.4957 164 0.4647 688 0.3303 77 0.1382 55 0.3037 389 0.1466 340 0.1009 126 0.2334 182 0.2169 250 0.2595 501 0.3340 66 0.1972 229 0.2035 452 0.2574 187 0.3285 404 0.4227 90 0.4069 117 0.2470 541 0.4955 431 0.5159 126 0.3542 296 0.3578 600 0.5381 470 0.6546 63964 0.8049 28042 0.9723 92006 0.8495
B0272.3 1062 2966 3.2032 14049 4.9444 9374 5.4439 9489 5.9028 4115 3.1437 5846 4.3164 5971 3.1624 5217 3.1168 7142 4.3390 5953 4.4907 6573 3.6669 7997 2.8109 7965 2.8931 6850 2.7599 7924 2.8019 5809 2.2554 5167 2.2331 5516 2.0661 4468 1.9019 4508 2.3696 5322 2.3188 3752 2.1663 4223 2.2096 3782 2.6063 5028 3.0131 5151 3.0614 6299 2.9897 5296 3.1227 3720 2.5928 2577 2.3120 3050 2.0607 3126 1.9209 2423 1.7691 3421 2.1322 2935 2.1118 3148 1.7086 3018 1.6432 2896 1.5872 2421 1.6646 2384 1.5587 3503 1.8347 2916 1.8000 2530 2.2254 1422 1.4835 1950 2.0567 793 1.6403 1926 2.2438 1308 1.3227 1898 1.5687 1917 1.3772 3165 1.9367 1397 1.1051 3483 2.9920 3434 2.9558 2748 2.7741 2649 2.9171 2744 2.4908 1915 1.7083 1631 2.0278 2137 1.8974 1904 1.9052 3016 2.0782 1504 1.1493 1851 1.2705 11374 3.6728 17042 3.8501 2632 3.7363 5823 4.6004 1960 3.3411 13672 3.9670 1037 1.1109 879 2.9330 5571 1.2681 6966 1.2470 3224 3.5886 3939 2.8233 2712 1.6979 5870 2.3627 497 0.8953 3569 1.9150 5329 1.8315 2854 3.0235 6411 4.0469 1149 3.1369 2660 3.3689 5802 3.2126 7960 5.7489 1190 2.0142 3113 2.2729 4198 2.2757 1151 0.9683 421305 3.2050 112693 2.3620 533999 2.9805
B0272.4 868 60 0.0798 32 0.0141 80 0.0575 247 0.1885 734 0.6863 420 0.3797 3432 2.2242 2659 1.9437 1485 1.1045 2714 2.5053 3526 2.4068 6452 2.7744 4891 2.1736 4019 1.9814 3382 1.4634 3003 1.4264 2156 1.1400 3250 1.4893 2654 1.3827 2154 1.3854 3074 1.6390 28 0.0201 93 0.0596 197 0.1663 618 0.4536 1065 0.7748 1582 0.9188 1318 0.9514 1153 0.9836 917 1.0068 1223 1.0112 1167 0.8780 1343 1.1997 1553 1.1845 1658 1.4602 2114 1.4037 1792 1.1938 1848 1.2392 1351 1.1368 1565 1.2519 2753 1.7641 2672 2.0178 196 0.2111 269 0.3445 494 0.6377 197 0.4991 761 1.0854 304 0.3771 468 0.4740 585 0.5143 1927 1.4430 1190 1.1522 215 0.2268 1194 1.2575 1083 1.3385 1337 1.8024 1476 1.6393 992 1.0826 780 1.1869 1379 1.4988 1379 1.6892 2226 1.8767 1659 1.5508 1501 1.2611 4403 1.7396 4128 1.1411 405 0.7042 1352 1.3072 659 1.3741 1899 0.6743 358 0.4704 425 1.7354 3093 0.8616 5433 1.1899 1376 1.8744 2461 2.1585 2167 1.6600 6151 3.0290 203 0.4484 2985 1.9598 4828 2.0299 915 1.1864 1425 1.1009 289 0.9667 332 0.5149 1696 1.1493 1284 1.1351 246 0.5107 373 0.3338 344 0.2287 7 0.0081 133340 1.2411 32381 0.8304 165722 1.1317
B0273.1 755 31 0.0476 21 0.0107 43 0.0351 63 0.0553 18 0.0202 36 0.0382 13 0.0101 27 0.0228 7 0.0066 2 0.0030 4 0.0036 41 0.0203 35 0.0182 59 0.0336 43 0.0216 110 0.0606 81 0.0497 128 0.0675 79 0.0475 78 0.0580 34 0.0209 5 0.0041 23 0.0171 13 0.0129 34 0.0290 49 0.0417 46 0.0311 72 0.0598 53 0.0526 59 0.0751 97 0.0928 100 0.0868 70 0.0727 65 0.0576 68 0.0690 55 0.0424 98 0.0757 140 0.1086 75 0.0733 94 0.0872 194 0.1429 121 0.1056 22 0.0281 68 0.1000 49 0.0740 18 0.0550 18 0.0307 31 0.0452 99 0.1161 30 0.0309 96 0.0833 100 0.1121 3 0.0044 27 0.0337 29 0.0413 41 0.0646 55 0.0711 36 0.0461 24 0.0425 59 0.0749 39 0.0553 87 0.0845 115 0.1242 109 0.1056 29 0.0136 30 0.0097 8 0.0161 14 0.0165 25 0.0610 301 0.1230 13 0.0200 0 0.0000 30 0.0096 24 0.0063 1 0.0016 2 0.0026 26 0.0230 41 0.0235 2 0.0054 3 0.0028 6 0.0033 2381 3.5481 2938 2.6093 232 0.8935 308 0.5499 135 0.1055 128 0.1306 276 0.6585 419 0.4312 67 0.0516 127 0.1513 13616 0.1457 6557 0.1933 20174 0.1584
B0273.2 291 943 3.7172 6627 8.5117 2631 5.5766 1483 3.3675 40 0.1139 26 0.0702 39 0.0770 41 0.0901 238 0.5290 88 0.2440 88 0.1799 119 0.1528 130 0.1731 133 0.1962 446 0.5758 367 0.5212 336 0.5307 299 0.4089 288 0.4482 300 0.5770 362 0.5767 5217 10.9916 4125 7.8768 2444 6.1474 1163 2.5456 492 1.0690 446 0.7734 208 0.4485 170 0.4335 89 0.2934 102 0.2533 95 0.2152 99 0.2640 158 0.3594 93 0.2465 94 0.1866 120 0.2392 92 0.1849 90 0.2268 97 0.2327 206 0.3953 181 0.4082 1076 3.4545 154 0.5892 120 0.4648 47 0.3574 29 0.1267 46 0.1720 39 0.1185 56 0.1481 26 0.0593 43 0.1258 1695 5.3127 243 0.7640 74 0.2762 35 0.1442 48 0.1622 52 0.1694 25 0.1152 25 0.0829 27 0.1004 30 0.0775 30 0.0847 56 0.1423 32 0.0388 9 0.0078 4 0.0255 7 0.0218 13 0.0855 170 0.1806 4 0.0171 19 0.2429 48 0.0403 77 0.0504 6 0.0281 16 0.0426 29 0.0682 3 0.0054 8 0.0552 20 0.0406 21 0.0270 86 0.3353 61 0.1418 34 0.3429 220 1.0208 16 0.0325 0 0.0014 319 1.9720 1129 3.0109 1569 3.1039 1047 3.2156 50280 1.3959 20418 1.5619 70699 1.4401
B0273.3 201 38 0.2178 149 0.2773 70 0.2160 56 0.1859 10 0.0417 14 0.0548 8 0.0249 6 0.0211 3 0.0107 5 0.0213 2 0.0072 8 0.0157 9 0.0180 8 0.0181 22 0.0429 13 0.0282 13 0.0318 19 0.0394 14 0.0330 8 0.0239 10 0.0241 34 0.1047 38 0.1061 27 0.1000 18 0.0590 10 0.0314 11 0.0291 2 0.0078 2 0.0088 6 0.0287 5 0.0211 12 0.0400 5 0.0226 10 0.0349 11 0.0449 7 0.0202 3 0.0090 5 0.0148 3 0.0127 9 0.0313 19 0.0531 7 0.0259 19 0.0901 2 0.0140 8 0.0468 2 0.0250 2 0.0167 3 0.0182 10 0.0463 6 0.0249 7 0.0248 4 0.0172 28 0.1293 7 0.0361 3 0.0198 5 0.0313 1 0.0049 3 0.0159 0 0.0000 2 0.0127 2 0.0107 1 0.0048 11 0.0459 4 0.0156 8 0.0147 4 0.0058 4 0.0306 11 0.0459 16 0.1520 90 0.1390 12 0.0697 14 0.2496 72 0.0871 93 0.0885 10 0.0630 20 0.0781 70 0.2330 16 0.0354 20 0.1953 29 0.0840 26 0.0481 5 0.0286 15 0.0514 11 0.1702 18 0.1208 0 0.0016 0 0.0037 20 0.1865 50 0.1942 48 0.1390 79 0.3526 2318 0.0932 610 0.0676 2929 0.0864
B0273.4 3474 199 0.0659 1029 0.1107 1254 0.2227 2078 0.3952 3716 0.8678 2157 0.4869 12177 1.9716 12452 2.2739 11000 2.0430 10001 2.3063 11858 2.0222 19163 2.0589 16774 1.8623 14242 1.7540 16945 1.8317 17624 2.0916 12885 1.7024 14276 1.6345 11438 1.4885 8595 1.3811 8259 1.1001 1150 0.2031 1143 0.1829 2400 0.5057 4502 0.8249 6610 1.2009 11610 1.6844 11291 2.0352 11671 2.4866 8236 2.2583 10565 2.1816 13989 2.6275 12456 2.7797 14006 2.6681 12744 2.8029 16046 2.6619 14927 2.4840 14535 2.4352 11418 2.4000 11679 2.3341 12475 1.9969 10195 1.9237 1614 0.4339 1377 0.4392 3620 1.1673 2634 1.6650 4795 1.7077 8498 2.6270 9894 2.4993 9386 2.0607 14819 2.7721 4513 1.0909 2904 0.7626 6066 1.5959 4437 1.3694 5838 1.9652 6189 1.7172 8479 2.3117 6020 2.2877 11005 2.9870 7603 2.3255 12649 2.6641 10628 2.4818 12864 2.6991 4095 0.4042 4872 0.3365 1727 0.7493 1101 0.2660 1022 0.5325 3774 0.3347 497 0.1628 337 0.3437 4656 0.3240 6636 0.3631 1234 0.4199 2671 0.5852 1088 0.2083 5194 0.6392 289 0.1593 1836 0.3012 3894 0.4091 1092 0.3536 2083 0.4020 610 0.5090 352 0.1363 649 0.1099 803 0.1774 349 0.1806 441 0.0985 761 0.1261 147 0.0379 337368 0.7846 214481 1.3743 551850 0.9416
B0280.1 1262 2624 2.3847 3645 1.0796 2133 1.0426 1083 0.5671 904 0.5816 296 0.1841 2762 1.2311 2356 1.1846 2294 1.1733 3226 2.0482 3223 1.5132 4782 1.4146 4052 1.2385 3049 1.0338 2926 0.8709 3102 1.0136 1781 0.6479 2508 0.7905 2087 0.7477 1021 0.4520 1920 0.7041 1741 0.8460 1811 0.7975 1140 0.6615 879 0.4437 872 0.4362 1123 0.4487 1186 0.5887 887 0.5204 939 0.7092 1140 0.6485 1098 0.5682 900 0.5534 983 0.5155 829 0.5025 984 0.4496 884 0.4051 782 0.3607 638 0.3693 823 0.4529 1324 0.5834 722 0.3754 939 0.6950 1055 0.9263 536 0.4758 161 0.2808 592 0.5812 374 0.3184 692 0.4819 494 0.2986 1164 0.5997 317 0.2116 817 0.5907 697 0.5050 499 0.4245 715 0.6627 791 0.6048 679 0.5097 604 0.6326 765 0.5716 700 0.5894 1048 0.6079 784 0.5039 657 0.3796 3419 0.9291 3902 0.7419 1015 1.2127 869 0.5782 786 1.1280 2323 0.5673 735 0.6627 128 0.3610 6287 1.2044 7436 1.1202 466 0.4368 814 0.4911 1211 0.6381 1906 0.6457 321 0.4866 2266 1.0232 3882 1.1226 1003 0.8949 1416 0.7526 415 0.9549 576 0.6139 658 0.3067 992 0.6032 905 1.2892 1394 0.8568 2131 0.9721 1570 1.1118 136612 0.8746 34087 0.6012 170700 0.8018
B0280.10 1152 688 0.6855 904 0.2935 754 0.4038 632 0.3627 4609 3.2462 1122 0.7640 2411 1.1772 1399 0.7707 2149 1.2036 2755 1.9165 2094 1.0773 2471 0.8009 1486 0.4976 817 0.3036 766 0.2499 608 0.2179 306 0.1220 427 0.1476 377 0.1480 184 0.0893 513 0.2062 352 0.1875 595 0.2871 348 0.2212 367 0.2028 670 0.3673 1052 0.4606 873 0.4747 732 0.4706 625 0.5169 515 0.3212 477 0.2702 332 0.2238 287 0.1654 186 0.1235 173 0.0867 114 0.0575 138 0.0699 129 0.0818 116 0.0701 240 0.1160 191 0.1090 667 0.5410 448 0.4311 583 0.5670 179 0.3421 621 0.6677 446 0.4163 509 0.3878 268 0.1776 198 0.1119 65 0.0478 359 0.2845 558 0.4431 542 0.5048 500 0.5082 643 0.5380 431 0.3545 297 0.3414 293 0.2402 334 0.3087 202 0.1289 108 0.0765 84 0.0536 997 0.2968 637 0.1328 287 0.3760 160 0.1166 309 0.4865 504 0.1350 177 0.1749 42 0.1308 1852 0.3888 2151 0.3550 149 0.1531 358 0.2371 397 0.2295 1444 0.5358 84 0.1406 523 0.2587 1447 0.4585 392 0.3836 517 0.3012 171 0.4306 201 0.2352 112 0.0573 150 0.1000 578 0.9030 676 0.4555 485 0.2424 580 0.4499 77569 0.5440 17485 0.3379 95055 0.4891
B0280.11 1392 25 0.0208 1 0.0004 0 0.0000 11 0.0054 0 0.0000 15 0.0088 7 0.0030 4 0.0021 6 0.0030 8 0.0050 3 0.0015 1 0.0005 0 0.0000 5 0.0018 0 0.0000 13 0.0040 2 0.0009 8 0.0025 5 0.0019 0 0.0000 14 0.0049 23 0.0103 20 0.0081 11 0.0060 9 0.0043 13 0.0060 5 0.0019 14 0.0065 9 0.0048 20 0.0143 21 0.0111 8 0.0039 25 0.0141 11 0.0056 19 0.0110 50 0.0208 14 0.0060 39 0.0166 19 0.0101 18 0.0093 10 0.0041 23 0.0113 0 0.0000 0 0.0000 0 0.0000 0 0.0000 6 0.0057 0 0.0000 3 0.0021 7 0.0038 23 0.0108 6 0.0038 4 0.0030 4 0.0030 10 0.0079 0 0.0000 6 0.0046 10 0.0071 2 0.0027 9 0.0064 9 0.0074 21 0.0115 23 0.0137 9 0.0050 0 0.0000 4 0.0008 11 0.0129 3 0.0024 18 0.0237 136 0.0302 0 0.0000 0 0.0000 11 0.0020 2 0.0004 0 0.0000 0 0.0000 2 0.0010 0 0.0000 0 0.0000 0 0.0000 5 0.0015 1598 1.2916 1454 0.7005 265 0.5528 168 0.1628 4 0.0017 29 0.0160 259 0.3349 167 0.0934 10 0.0043 34 0.0220 7322 0.0425 2684 0.0429 10006 0.0426
B0280.12 2930 91 0.0359 26 0.0034 24 0.0051 60 0.0137 38 0.0107 40 0.0108 32 0.0063 98 0.0214 2 0.0006 38 0.0104 30 0.0061 151 0.0193 228 0.0301 411 0.0601 525 0.0673 1090 0.1534 1379 0.2161 2737 0.3716 2569 0.3964 1092 0.2082 1975 0.3119 118 0.0248 109 0.0208 97 0.0244 196 0.0427 104 0.0225 76 0.0132 96 0.0205 12 0.0033 13 0.0044 75 0.0184 55 0.0124 75 0.0199 40 0.0092 70 0.0185 99 0.0196 236 0.0467 353 0.0702 351 0.0877 592 0.1405 849 0.1613 772 0.1727 36 0.0116 113 0.0429 43 0.0166 19 0.0147 40 0.0172 20 0.0075 30 0.0090 100 0.0262 379 0.0842 538 0.1543 60 0.0187 41 0.0130 38 0.0139 38 0.0152 27 0.0089 17 0.0055 11 0.0051 44 0.0144 143 0.0519 234 0.0586 627 0.1738 1024 0.2549 1706 0.1997 741 0.0607 293 0.1510 158 0.0453 158 0.0978 205 0.0216 124 0.0485 37 0.0451 1816 0.1498 2262 0.1468 132 0.0534 411 0.1068 267 0.0608 1217 0.1775 90 0.0593 783 0.1524 1527 0.1902 76 0.0295 190 0.0437 54 0.0542 26 0.0120 32 0.0064 60 0.0159 33 0.0204 31 0.0083 37 0.0073 56 0.0172 25004 0.0689 4531 0.0344 29536 0.0598
B0280.13 853 16 0.0219 47 0.0208 26 0.0190 31 0.0245 25 0.0242 13 0.0121 59 0.0392 83 0.0623 12 0.0092 34 0.0326 60 0.0423 243 0.1067 280 0.1267 326 0.1639 446 0.1967 601 0.2906 680 0.3659 759 0.3540 830 0.4402 535 0.3503 878 0.4763 2 0.0021 36 0.0239 20 0.0172 21 0.0160 8 0.0065 22 0.0133 17 0.0131 7 0.0064 7 0.0088 3 0.0029 19 0.0145 61 0.0558 54 0.0421 71 0.0637 150 0.1019 210 0.1424 281 0.1918 279 0.2396 305 0.2483 290 0.1895 333 0.2564 6 0.0074 4 0.0060 32 0.0421 0 0.0000 6 0.0091 14 0.0178 22 0.0236 78 0.0699 213 0.1623 432 0.4258 4 0.0053 4 0.0049 8 0.0105 0 0.0000 4 0.0046 15 0.0175 13 0.0213 47 0.0524 76 0.0953 152 0.1308 238 0.2271 373 0.3195 639 0.2571 440 0.1240 182 0.3217 233 0.2294 193 0.4108 587 0.2122 45 0.0607 24 0.1029 499 0.1416 658 0.1468 29 0.0406 86 0.0772 290 0.2262 153 0.0771 50 0.1141 313 0.2096 355 0.1520 97 0.1289 139 0.1093 87 0.2971 86 0.1363 85 0.0592 141 0.1270 98 0.2067 177 0.1616 86 0.0586 0 0.0000 14918 0.1413 1588 0.0415 16507 0.1147
B0280.17 909 56 0.0717 19 0.0082 27 0.0186 51 0.0373 129 0.1160 18 0.0159 466 0.2887 312 0.2179 388 0.2754 416 0.3673 488 0.3184 741 0.3045 587 0.2493 453 0.2136 278 0.1152 421 0.1911 219 0.1109 313 0.1372 232 0.1158 43 0.0265 222 0.1133 43 0.0293 48 0.0294 114 0.0920 86 0.0607 202 0.1405 252 0.1399 259 0.1788 178 0.1457 102 0.1074 212 0.1678 171 0.1231 212 0.1813 138 0.1008 157 0.1323 141 0.0895 137 0.0877 115 0.0741 136 0.1098 95 0.0732 285 0.1745 154 0.1112 32 0.0331 61 0.0753 53 0.0653 17 0.0429 139 0.1903 108 0.1287 161 0.1556 227 0.1910 220 0.1579 106 0.0981 35 0.0352 104 0.1051 91 0.1074 124 0.1600 165 0.1755 113 0.1178 46 0.0668 137 0.1427 78 0.0923 197 0.1592 102 0.0918 111 0.0894 379 0.1433 566 0.1496 64 0.1067 93 0.0862 149 0.2969 1353 0.4588 47 0.0600 16 0.0645 673 0.1792 746 0.1561 19 0.0253 39 0.0334 79 0.0584 142 0.0671 51 0.1083 164 0.1029 264 0.1061 5451 6.7458 4435 3.2707 842 2.6875 1082 1.6019 90 0.0582 134 0.1133 764 1.5116 907 0.7739 114 0.0723 371 0.3649 38452 0.3418 15757 0.3859 54210 0.3535
B0280.2 1110 9 0.0101 2 0.0007 3 0.0021 0 0.0000 6 0.0048 4 0.0033 7 0.0036 17 0.0099 1 0.0008 6 0.0049 21 0.0115 48 0.0162 75 0.0262 90 0.0351 114 0.0388 160 0.0595 135 0.0560 208 0.0747 140 0.0570 76 0.0384 128 0.0534 10 0.0056 2 0.0014 1 0.0009 3 0.0019 3 0.0020 0 0.0000 6 0.0039 6 0.0044 1 0.0015 8 0.0058 24 0.0143 11 0.0079 9 0.0058 5 0.0036 32 0.0166 54 0.0284 68 0.0360 85 0.0561 54 0.0344 179 0.0901 114 0.0677 0 0.0000 0 0.0000 0 0.0000 0 0.0000 0 0.0000 0 0.0002 24 0.0197 43 0.0299 80 0.0473 29 0.0220 0 0.0000 4 0.0037 2 0.0020 0 0.0000 0 0.0000 2 0.0019 4 0.0058 18 0.0155 18 0.0176 46 0.0309 76 0.0558 103 0.0681 39 0.0123 11 0.0025 28 0.0381 7 0.0059 34 0.0557 45 0.0127 1 0.0018 5 0.0159 31 0.0068 46 0.0080 5 0.0054 25 0.0174 8 0.0050 23 0.0089 2 0.0035 25 0.0129 56 0.0185 63 0.0646 60 0.0365 14 0.0372 5 0.0070 6 0.0032 11 0.0078 34 0.0553 28 0.0197 14 0.0073 0 0.0000 2476 0.0180 356 0.0072 2833 0.0151
B0280.3 991 3839 4.4432 7353 2.7731 3561 2.2167 2618 1.7458 2153 1.7625 2367 1.8727 1337 0.7593 1030 0.6594 1497 0.9747 1202 0.9720 1521 0.9098 2128 0.8018 2085 0.8118 2259 0.9756 2792 1.0582 2773 1.1538 2177 1.0084 3213 1.2896 2837 1.2943 2681 1.5106 3489 1.6294 5555 3.4372 4961 2.7816 3551 2.6227 3946 2.5347 3458 2.2028 3663 1.8633 2969 1.8761 2174 1.6244 1564 1.5035 1426 1.0324 1505 0.9915 1154 0.9032 1462 0.9768 1244 0.9594 1362 0.7926 1601 0.9340 1422 0.8351 1323 0.9750 1807 1.2660 3704 2.0784 2341 1.5488 3671 3.4598 2130 2.3816 1902 2.1497 868 1.9230 1238 1.5462 1096 1.1883 984 0.8718 980 0.7547 1237 0.8112 1867 1.5826 3768 3.4684 3660 3.3755 1821 1.9700 1881 2.2206 1935 1.8823 1051 1.0052 769 1.0246 756 0.7197 678 0.7272 1026 0.7582 933 0.7642 1164 0.8563 12915 4.4689 8300 2.0095 2037 3.0994 2385 2.0198 2003 3.6584 7083 2.2026 9737 11.1774 970 3.4663 53320 13.0064 62401 11.9704 2688 3.2067 6623 5.0868 7168 4.8092 28880 12.4566 4128 7.9620 18533 10.6550 39230 14.4464 1740 1.9760 1976 1.3371 1131 3.3096 1689 2.2923 2925 1.7358 2695 2.0863 2700 4.8977 4199 3.2860 3618 2.1014 5347 4.8191 322923 2.6326 94269 2.1174 417193 2.4954
B0280.4 729 28 0.0449 5 0.0029 17 0.0151 39 0.0354 674 0.7508 211 0.2277 1026 0.7918 517 0.4507 1396 1.2356 1223 1.3439 1079 0.8777 1141 0.5842 615 0.3258 314 0.1847 191 0.0988 104 0.0589 61 0.0386 75 0.0413 40 0.0253 11 0.0087 86 0.0549 29 0.0245 32 0.0248 71 0.0718 145 0.1268 403 0.3496 488 0.3380 813 0.6986 713 0.7246 747 0.9771 620 0.6102 547 0.4904 291 0.3097 303 0.2755 249 0.2620 174 0.1378 126 0.1004 125 0.0998 70 0.0708 71 0.0682 123 0.0941 48 0.0434 130 0.1672 142 0.2172 361 0.5559 177 0.5354 390 0.6629 438 0.6454 459 0.5534 348 0.3646 166 0.1487 10 0.0116 92 0.1156 287 0.3598 451 0.6635 428 0.6876 732 0.9685 401 0.5215 280 0.5088 234 0.3030 105 0.1540 121 0.1222 54 0.0612 26 0.0261 104 0.0491 55 0.0184 71 0.1483 77 0.0892 65 0.1623 300 0.1272 0 0.0000 8 0.0422 11 0.0037 46 0.0121 12 0.0200 47 0.0498 84 0.0772 132 0.0778 2 0.0057 141 0.1106 176 0.0883 111 0.1723 161 0.1484 60 0.2396 19 0.0356 105 0.0848 131 0.1387 70 0.1735 111 0.1182 39 0.0313 0 0.0000 18101 0.2006 10827 0.3306 28929 0.2352
B0280.5 1731 3679 2.4374 11853 2.5592 1600 0.5701 1228 0.4688 176 0.0827 321 0.1458 179 0.0583 267 0.0980 1834 0.6836 634 0.2936 824 0.2822 1048 0.2261 1241 0.2766 1212 0.2996 4000 0.8679 2827 0.6734 3263 0.8653 3103 0.7130 2942 0.7685 2704 0.8719 3578 0.9564 57697 20.4355 40268 12.9241 10140 4.2868 5609 2.0625 3286 1.1982 5426 1.5800 2206 0.7982 2087 0.8926 1112 0.6121 1251 0.5186 1610 0.6071 1059 0.4743 2422 0.9262 1148 0.5069 2024 0.6740 2040 0.6816 1488 0.5004 1524 0.6431 1448 0.5808 2961 0.9513 2356 0.8923 10266 5.5384 563 0.3607 423 0.2737 136 0.1735 343 0.2453 342 0.2125 633 0.3210 951 0.4191 475 0.1784 493 0.2392 4526 2.3849 695 0.3670 310 0.1923 410 0.2772 581 0.3238 834 0.4564 272 0.2074 564 0.3073 469 0.2882 726 0.3070 383 0.1798 570 0.2401 425 0.0843 62 0.0087 176 0.1539 445 0.2157 401 0.4199 3980 0.7085 520 0.3422 549 1.1238 2788 0.3894 4285 0.4707 1015 0.6930 784 0.3448 1214 0.4663 508 0.1257 262 0.2894 1349 0.4441 1407 0.2967 5442 3.5366 3506 1.3580 3063 5.1305 13038 10.1301 1655 0.5625 31 0.0139 30588 31.7590 75056 33.6219 218101 72.5216 95519 49.2863 2166601 10.1120 385803 4.9612 2552404 8.7403
B0280.7 1152 7 0.0078 5 0.0019 0 0.0000 0 0.0000 4 0.0034 11 0.0080 17 0.0084 16 0.0093 0 0.0000 0 0.0000 12 0.0066 36 0.0117 97 0.0327 147 0.0548 171 0.0561 535 0.1916 548 0.2185 1287 0.4445 1740 0.6831 1203 0.5831 2217 0.8907 11 0.0059 3 0.0018 0 0.0000 26 0.0147 8 0.0045 5 0.0025 5 0.0029 15 0.0098 5 0.0047 0 0.0000 15 0.0089 18 0.0126 16 0.0097 18 0.0124 40 0.0204 37 0.0186 134 0.0680 116 0.0737 145 0.0874 305 0.1474 389 0.2218 0 0.0000 0 0.0000 0 0.0000 2 0.0040 8 0.0086 5 0.0053 11 0.0084 3 0.0020 115 0.0650 181 0.1324 11 0.0090 8 0.0070 0 0.0000 8 0.0087 8 0.0072 0 0.0000 2 0.0029 0 0.0000 18 0.0174 79 0.0504 275 0.1936 210 0.1329 2 0.0009 5 0.0012 2215 2.8986 1174 0.8555 304 0.4791 312 0.0836 3 0.0030 20 0.0622 97 0.0204 106 0.0175 187 0.1926 167 0.1109 25 0.0149 156 0.0581 0 0.0000 14 0.0071 17 0.0055 7 0.0069 248 0.1447 490 1.2329 137 0.1605 65 0.0335 189 0.1262 47 0.0739 28 0.0189 20 0.0102 0 0.0000 16216 0.1137 2405 0.0465 18622 0.0958
B0280.8 1544 1576 1.1710 3042 0.7364 3027 1.2092 2924 1.2514 3726 1.9581 1590 0.8078 4623 1.6842 3489 1.4337 3968 1.6582 4407 2.2868 4532 1.7392 7713 1.8647 6066 1.5154 5693 1.5777 4630 1.1262 4945 1.3206 3313 0.9849 4360 1.1233 3869 1.1330 3155 1.1407 4314 1.2929 1665 0.6614 1798 0.6470 1951 0.9251 2117 0.8727 2864 1.1710 3425 1.1183 3014 1.2223 1745 0.8366 1584 0.9774 2214 1.0290 2036 0.8608 1461 0.7339 1674 0.7177 1643 0.8134 1694 0.6325 1514 0.5669 1827 0.6890 1287 0.6088 1372 0.6173 3951 1.4231 2014 0.8551 1200 0.7264 1309 0.9398 2006 1.4551 779 1.1078 1705 1.3669 1120 0.7792 1474 0.8383 1989 0.9825 2167 0.9124 1670 0.9088 1257 0.7428 2104 1.2453 1419 0.9859 1944 1.4730 2015 1.2579 1184 0.7263 1430 1.2235 1637 1.0002 1739 1.1970 2090 0.9908 1906 1.0018 1576 0.7441 5051 1.1219 7006 1.0887 927 0.9058 673 0.3659 774 0.9076 1735 0.3464 777 0.5725 351 0.8048 8188 1.2820 14126 1.7393 803 0.6146 3139 1.5476 2087 0.8987 13036 3.6090 541 0.6700 2997 1.1061 6804 1.6083 1046 0.7622 1662 0.7218 240 0.4506 183 0.1601 1217 0.4636 1652 0.8207 589 0.6866 800 0.4023 1005 0.3746 381 0.2205 218080 1.1411 63068 0.9092 281149 1.0794
B0280.9 1400 5189 4.2506 9255 2.4707 5036 2.2189 4169 1.9674 2503 1.4508 1887 1.0569 3799 1.5264 2881 1.3055 3289 1.5160 3048 1.7445 3148 1.3324 5258 1.4019 4490 1.2372 3486 1.0655 4022 1.0788 2867 0.8443 2644 0.8669 2883 0.8191 2554 0.8247 2193 0.8744 2655 0.8777 5375 2.3541 4995 1.9823 4034 2.1085 3488 1.5860 3387 1.5271 3422 1.2320 3184 1.4242 2642 1.3969 2219 1.5101 2522 1.2928 2758 1.2857 2236 1.2387 2012 0.9514 1593 0.8698 1842 0.7583 1459 0.6025 1394 0.5797 1007 0.5255 1210 0.6002 2129 0.8458 1619 0.7583 3414 2.2775 1735 1.3735 2077 1.6617 634 0.9953 1715 1.5159 1421 1.0901 1773 1.1116 1988 1.0830 1871 0.8687 917 0.5502 3340 2.1764 3523 2.2999 1994 1.5274 2173 1.8153 2938 2.0231 1718 1.1626 1555 1.4667 1770 1.1921 1684 1.2783 2038 1.0655 1584 0.9179 1298 0.6759 7290 1.7856 6417 1.0997 1261 1.3580 1282 0.7687 1020 1.3190 3318 0.7305 1151 0.9359 500 1.2662 8743 1.5097 10558 1.4337 1177 0.9939 2541 1.3817 4845 2.3011 7731 2.3604 837 1.1433 5506 2.2409 8560 2.2314 398 0.3204 1336 0.6397 782 1.6203 1108 1.0650 791 0.3322 687 0.3766 1522 1.9550 2472 1.3695 3622 1.4893 3250 2.0738 232887 1.3439 91741 1.4587 324629 1.3745
B0281.1 591 17 0.0330 0 0.0000 0 0.0000 0 0.0000 0 0.0013 8 0.0107 0 0.0000 0 0.0000 0 0.0000 0 0.0000 0 0.0000 1 0.0012 2 0.0019 3 0.0024 1 0.0010 13 0.0092 8 0.0068 11 0.0075 18 0.0139 4 0.0039 7 0.0060 0 0.0000 1 0.0009 3 0.0041 0 0.0000 0 0.0000 0 0.0000 1 0.0017 0 0.0000 0 0.0000 0 0.0000 0 0.0000 3 0.0042 0 0.0000 2 0.0037 7 0.0072 2 0.0028 0 0.0000 2 0.0035 14 0.0174 11 0.0105 4 0.0046 0 0.0000 0 0.0000 0 0.0000 0 0.0000 0 0.0000 0 0.0000 0 0.0000 0 0.0000 0 0.0000 1 0.0027 0 0.0000 0 0.0000 0 0.0000 0 0.0000 0 0.0000 0 0.0000 0 0.0000 2 0.0046 0 0.0000 7 0.0092 6 0.0087 6 0.0075 1 0.0008 0 0.0000 3 0.0077 2 0.0031 1 0.0031 2 0.0015 0 0.0000 0 0.0000 0 0.0000 0 0.0000 1 0.0021 5 0.0074 34 0.0388 0 0.0000 0 0.0000 20 0.0202 15 0.0094 14 0.0283 15 0.0177 1 0.0090 0 0.0000 0 0.0000 0 0.0000 2 0.0088 3 0.0046 1 0.0010 0 0.0000 283 0.0039 39 0.0015 322 0.0032
B0281.3 1067 9 0.0101 0 0.0000 5 0.0033 3 0.0022 0 0.0000 0 0.0000 5 0.0030 0 0.0000 0 0.0000 2 0.0021 16 0.0094 16 0.0059 39 0.0144 40 0.0161 67 0.0238 65 0.0252 51 0.0220 124 0.0463 128 0.0545 149 0.0782 290 0.1260 4 0.0025 4 0.0021 0 0.0000 14 0.0089 10 0.0059 5 0.0027 5 0.0034 4 0.0033 0 0.0000 5 0.0038 12 0.0079 0 0.0007 0 0.0000 0 0.0000 18 0.0097 29 0.0161 25 0.0139 36 0.0249 46 0.0304 56 0.0292 88 0.0546 0 0.0000 0 0.0000 0 0.0000 0 0.0000 0 0.0000 16 0.0165 0 0.0000 5 0.0041 21 0.0133 62 0.0493 0 0.0000 11 0.0098 0 0.0000 8 0.0094 5 0.0051 0 0.0000 4 0.0052 5 0.0050 11 0.0114 5 0.0039 53 0.0406 55 0.0381 2334 0.7502 186 0.0420 438 0.6200 303 0.2385 413 0.7021 816 0.2357 22 0.0240 31 0.1059 460 0.1043 448 0.0798 164 0.1821 309 0.2206 213 0.1333 482 0.1934 19 0.0344 427 0.2284 287 0.0983 429 0.4527 319 0.2008 213 0.5807 101 0.1280 125 0.0693 242 0.1744 317 0.5347 266 0.1936 261 0.1413 0 0.0000 16387 0.1241 3342 0.0697 19729 0.1096
B0281.4 696 6 0.0104 99 0.0533 60 0.0535 66 0.0635 37 0.0435 6 0.0074 0 0.0000 16 0.0147 3 0.0033 7 0.0083 8 0.0074 0 0.0000 8 0.0046 0 0.0000 16 0.0088 7 0.0046 2 0.0019 7 0.0041 0 0.0000 0 0.0000 0 0.0000 15 0.0137 2 0.0023 12 0.0134 106 0.0978 19 0.0178 6 0.0046 10 0.0091 0 0.0000 2 0.0039 9 0.0099 13 0.0124 24 0.0270 3 0.0029 13 0.0143 18 0.0156 12 0.0108 21 0.0182 17 0.0187 14 0.0143 30 0.0242 8 0.0077 11 0.0148 0 0.0000 1 0.0025 3 0.0108 12 0.0217 0 0.0000 8 0.0106 37 0.0415 1 0.0015 0 0.0000 5 0.0075 9 0.0123 5 0.0088 15 0.0266 3 0.0046 21 0.0296 11 0.0209 11 0.0158 34 0.0527 14 0.0152 19 0.0233 10 0.0114 0 0.0000 1 0.0003 3 0.0082 0 0.0000 0 0.0000 0 0.0000 1 0.0017 0 0.0000 0 0.0000 0 0.0000 0 0.0000 4 0.0053 0 0.0000 0 0.0000 3 0.0107 0 0.0007 0 0.0000 1 0.0017 1 0.0017 6 0.0289 21 0.0416 0 0.0000 0 0.0000 56 0.1450 108 0.1212 37 0.0310 79 0.1018 2490 0.0289 550 0.0176 3041 0.0259
B0281.5 790 2855 4.1445 7795 3.6878 9917 7.7425 11962 10.0034 11487 11.7960 4181 4.1498 1135 0.8086 398 0.3201 2587 2.1132 1248 1.2658 850 0.6377 766 0.3622 615 0.3004 441 0.2392 489 0.2329 390 0.2039 245 0.1426 283 0.1426 308 0.1767 289 0.2048 445 0.2610 5410 4.1991 8342 5.8664 10513 9.7384 20533 16.5416 28248 22.5673 29505 18.8238 17619 13.9650 8215 7.6975 3806 4.5893 1842 1.6735 1071 0.8853 541 0.5315 329 0.2759 237 0.2294 239 0.1747 212 0.1552 145 0.1070 71 0.0663 93 0.0818 283 0.1992 170 0.1417 11168 13.2024 21248 29.7975 21022 29.8036 8153 22.6579 11136 17.4403 3938 5.3529 793 0.8818 361 0.3491 171 0.1408 89 0.0954 14844 17.1389 28447 32.9076 20574 27.9178 15930 23.5813 9250 11.2864 1011 1.2124 651 1.0882 243 0.2903 265 0.3567 205 0.1903 115 0.1182 54 0.0504 259 0.1127 32 0.0098 5 0.0095 0 0.0000 0 0.0000 0 0.0000 0 0.0000 2 0.0123 3 0.0010 15 0.0036 1 0.0015 124 0.1203 0 0.0000 5 0.0029 0 0.0000 4 0.0033 2 0.0013 12 0.0175 0 0.0000 0 0.0000 45 0.0768 21 0.0161 4 0.0042 48 0.1102 70 0.0690 668 0.4872 307 0.3472 329537 3.3700 304269 8.5732 633806 4.7556
B0281.6 732 33 0.0525 165 0.0847 172 0.1453 188 0.1704 902 1.0004 369 0.3959 28 0.0223 4 0.0036 13 0.0120 3 0.0035 15 0.0128 2 0.0015 27 0.0143 5 0.0033 6 0.0032 0 0.0000 0 0.0000 14 0.0077 25 0.0157 22 0.0175 26 0.0165 57 0.0485 40 0.0306 93 0.0932 190 0.1652 239 0.2065 419 0.2888 168 0.1442 58 0.0589 57 0.0743 44 0.0437 17 0.0159 8 0.0094 4 0.0039 3 0.0035 9 0.0076 23 0.0182 37 0.0296 13 0.0130 8 0.0084 53 0.0410 35 0.0314 259 0.3304 586 0.8871 313 0.4791 158 0.4751 213 0.3600 94 0.1379 28 0.0336 13 0.0138 7 0.0065 7 0.0087 109 0.1361 213 0.2668 320 0.4697 146 0.2341 79 0.1050 42 0.0555 10 0.0188 9 0.0125 14 0.0216 6 0.0061 7 0.0082 0 0.0000 58 0.0273 29 0.0096 24 0.0513 11 0.0132 20 0.0517 24 0.0104 0 0.0000 2 0.0104 14 0.0049 13 0.0036 7 0.0116 0 0.0000 2 0.0020 25 0.0150 2 0.0057 13 0.0108 5 0.0026 41 0.0643 25 0.0235 5 0.0231 3 0.0057 10 0.0087 13 0.0145 9 0.0244 4 0.0043 6 0.0051 0 0.0000 9528 0.1052 4125 0.1254 13653 0.1106
B0281.8 807 10 0.0155 0 0.0000 0 0.0000 0 0.0000 0 0.0000 9 0.0093 0 0.0000 4 0.0034 0 0.0000 0 0.0000 0 0.0000 0 0.0000 0 0.0000 0 0.0000 0 0.0000 0 0.0000 0 0.0000 0 0.0000 6 0.0036 3 0.0022 5 0.0032 5 0.0039 0 0.0001 4 0.0036 0 0.0000 0 0.0007 0 0.0000 0 0.0000 0 0.0000 3 0.0036 0 0.0000 0 0.0000 1 0.0012 10 0.0083 0 0.0000 5 0.0039 7 0.0052 5 0.0041 1 0.0016 0 0.0000 4 0.0028 11 0.0095 12 0.0142 0 0.0000 0 0.0000 0 0.0000 0 0.0000 0 0.0000 0 0.0000 0 0.0000 0 0.0000 1 0.0020 0 0.0000 1 0.0020 8 0.0115 0 0.0000 0 0.0000 0 0.0000 0 0.0000 0 0.0000 0 0.0000 1 0.0018 7 0.0074 7 0.0064 3 0.0013 2 0.0007 6 0.0116 0 0.0000 0 0.0000 1 0.0006 0 0.0000 0 0.0000 0 0.0000 0 0.0000 0 0.0000 0 0.0000 27 0.0224 0 0.0000 0 0.0000 2 0.0017 3 0.0017 27 0.0379 15 0.0131 0 0.0000 0 0.0000 0 0.0000 0 0.0000 1 0.0038 0 0.0000 0 0.0000 0 0.0000 157 0.0016 53 0.0015 211 0.0016
B0284.1 1444 248 0.1972 22 0.0059 15 0.0067 21 0.0096 186 0.1050 52 0.0286 58 0.0228 88 0.0387 8 0.0038 22 0.0125 38 0.0158 127 0.0328 167 0.0447 187 0.0556 201 0.0523 706 0.2016 662 0.2107 1273 0.3507 2091 0.6548 1004 0.3884 3489 1.1181 233 0.0993 570 0.2197 389 0.1975 658 0.2904 368 0.1612 570 0.1992 463 0.2008 200 0.1029 187 0.1234 235 0.1170 209 0.0946 183 0.0985 347 0.1591 305 0.1615 396 0.1582 645 0.2585 1215 0.4898 1289 0.6518 1905 0.9162 3944 1.5191 3136 1.4236 333 0.2159 395 0.3036 285 0.2218 85 0.1300 165 0.1421 163 0.1215 354 0.2154 1060 0.5599 898 0.4045 972 0.5654 43 0.0273 105 0.0665 244 0.1818 161 0.1305 157 0.1054 298 0.1960 190 0.1741 190 0.1242 419 0.3088 440 0.2230 447 0.2515 485 0.2453 135 0.0321 138 0.0230 132 0.1379 37 0.0220 37 0.0470 45 0.0098 607 0.4788 966 2.3693 5989 1.0027 6142 0.8086 1730 1.4164 3524 1.8577 690 0.3181 11792 3.4907 535 0.7090 773 0.3052 1815 0.4587 634 0.4939 738 0.3429 17 0.0350 62 0.0579 66 0.0269 48 0.0260 10 0.0127 27 0.0149 54 0.0217 208 0.1288 41906 0.2345 27284 0.4206 69191 0.2840
B0284.2 1399 18 0.0148 0 0.0000 0 0.0000 11 0.0054 89 0.0516 48 0.0270 154 0.0620 219 0.0993 85 0.0394 258 0.1480 144 0.0614 266 0.0711 245 0.0676 193 0.0592 196 0.0527 313 0.0923 243 0.0799 500 0.1424 478 0.1547 186 0.0744 859 0.2842 14 0.0062 23 0.0092 0 0.0000 45 0.0208 61 0.0278 65 0.0236 67 0.0300 37 0.0200 60 0.0410 45 0.0235 114 0.0534 69 0.0384 28 0.0136 59 0.0325 97 0.0400 133 0.0553 196 0.0816 165 0.0865 195 0.0970 395 0.1573 614 0.2880 5 0.0038 0 0.0000 11 0.0091 11 0.0179 63 0.0564 27 0.0212 42 0.0266 19 0.0104 67 0.0314 64 0.0389 11 0.0075 30 0.0197 40 0.0308 26 0.0223 48 0.0337 39 0.0269 31 0.0298 57 0.0388 30 0.0229 36 0.0191 158 0.0921 141 0.0739 140 0.0345 51 0.0088 136 0.1473 10 0.0065 11 0.0145 2 0.0005 348 0.2837 84 0.2134 4259 0.7360 4739 0.6441 168 0.1424 338 0.1842 99 0.0474 1099 0.3360 253 0.3459 152 0.0622 440 0.1150 293 0.2356 176 0.0846 2 0.0043 2 0.0020 14 0.0060 4 0.0024 9 0.0118 10 0.0060 32 0.0133 5 0.0036 11742 0.0678 1146 0.0182 12889 0.0546
B0284.3 582 73 0.1443 785 0.5042 760 0.8060 866 0.9838 4893 6.8209 6363 8.5728 2671 2.5821 1579 1.7212 1351 1.4978 1929 2.6557 1167 1.1889 2385 1.5296 2815 1.8656 3144 2.3114 2011 1.2977 1260 0.8932 1219 0.9616 1288 0.8807 1098 0.8529 659 0.6326 714 0.5678 304 0.3208 791 0.7556 434 0.5467 1067 1.1675 1698 1.8421 3645 3.1567 1896 2.0403 1356 1.7251 713 1.1681 1123 1.3849 1125 1.2622 515 0.6867 666 0.7581 551 0.7235 1133 1.1220 785 0.7798 1665 1.6657 460 0.5778 540 0.6449 1617 1.5457 763 0.8599 1829 2.9361 3059 5.8246 2978 5.7311 674 2.5457 1686 3.5845 1715 3.1660 1613 2.4321 2468 3.2348 1532 1.7111 294 0.4246 673 1.0554 1557 2.4452 2950 5.4340 1683 3.3822 2415 4.0001 1424 2.3175 600 1.3610 1128 1.8278 853 1.5582 1569 1.9730 488 0.6811 606 0.7599 967 0.5700 1370 0.5649 138 0.3586 224 0.3241 43 0.1365 350 0.1855 253 0.4958 153 0.9319 604 0.2510 580 0.1897 340 0.6918 192 0.2518 402 0.4601 335 0.2461 196 0.6467 231 0.2269 347 0.2177 260 0.5030 349 0.4025 34 0.1700 116 0.2692 958 0.9684 492 0.6489 29 0.0916 109 0.1453 232 0.2297 25 0.0390 93262 1.2946 44432 1.6994 137695 1.4024
B0284.4 1263 10 0.0095 4 0.0014 0 0.0000 0 0.0000 1 0.0010 12 0.0079 0 0.0000 0 0.0000 0 0.0000 4 0.0028 0 0.0000 5 0.0017 0 0.0000 2 0.0010 0 0.0000 11 0.0037 0 0.0000 2 0.0009 16 0.0061 25 0.0114 39 0.0143 10 0.0049 4 0.0019 0 0.0000 2 0.0014 5 0.0029 6 0.0026 0 0.0000 2 0.0014 1 0.0014 2 0.0015 0 0.0005 11 0.0071 0 0.0000 12 0.0076 5 0.0026 6 0.0030 5 0.0027 39 0.0227 18 0.0101 33 0.0147 18 0.0095 0 0.0000 0 0.0000 1 0.0015 0 0.0000 0 0.0000 0 0.0000 3 0.0026 29 0.0179 4 0.0023 22 0.0148 0 0.0000 0 0.0002 2 0.0024 3 0.0028 0 0.0000 7 0.0054 0 0.0000 0 0.0002 2 0.0017 14 0.0086 15 0.0098 11 0.0067 60 0.0165 24 0.0046 8 0.0099 0 0.0000 0 0.0001 0 0.0000 11 0.0108 42 0.1182 96 0.0185 93 0.0140 95 0.0890 171 0.1032 85 0.0451 943 0.3193 6 0.0094 20 0.0091 73 0.0212 392 0.3496 764 0.4057 0 0.0000 0 0.0000 1 0.0009 1 0.0011 1 0.0015 0 0.0000 1 0.0008 0 0.0000 5407 0.0346 103 0.0018 5511 0.0259
B0285.1 2455 3321 1.5512 8039 1.2238 5230 1.3139 5434 1.4623 900 0.2977 321 0.1026 7160 1.6406 6917 1.7875 6995 1.8385 6062 1.9783 6381 1.5399 11435 1.7385 8229 1.2929 6103 1.0636 7151 1.0940 7281 1.2229 6632 1.2399 8140 1.3188 7490 1.3793 5018 1.1411 6493 1.2238 12561 3.1370 12414 2.8093 8303 2.4749 7328 1.8997 7467 1.9197 10472 2.1500 7597 1.9378 6873 2.0724 4318 1.6754 6392 1.8679 7375 1.9604 7037 2.2223 7539 2.0324 6448 2.0069 8478 1.9903 7568 1.7821 6176 1.4643 5110 1.5200 4951 1.4004 4225 0.9570 4516 1.2058 3917 1.4902 1133 0.5114 2828 1.2903 2448 2.1894 3077 1.5508 5597 2.4482 5065 1.8109 7380 2.2927 5221 1.3821 4780 1.6353 7240 2.6901 5232 1.9478 3494 1.5260 3892 1.8540 4623 1.8151 4551 1.7556 2648 1.4242 4616 1.7731 3183 1.3780 5436 1.6202 4211 1.3916 5589 1.6597 4395 0.6140 7515 0.7344 1452 0.8917 1815 0.6203 990 0.7302 4624 0.5804 1115 0.5169 578 0.8345 9799 0.9649 12058 0.9338 1574 0.7582 2872 0.8907 3236 0.8766 2813 0.4899 781 0.6086 5486 1.2733 7388 1.0983 1323 0.6065 1608 0.4392 612 0.7233 1189 0.6516 497 0.1192 640 0.2001 1226 0.8976 2835 0.8955 7991 1.8735 6983 2.5408 343149 1.1292 188099 1.7055 531248 1.2827
B0285.10 1107 11 0.0122 0 0.0000 0 0.0000 0 0.0000 10 0.0077 5 0.0040 5 0.0029 22 0.0131 0 0.0000 0 0.0000 0 0.0000 4 0.0015 40 0.0142 59 0.0229 112 0.0380 128 0.0480 125 0.0519 165 0.0594 284 0.1162 137 0.0695 214 0.0898 3 0.0022 0 0.0000 0 0.0000 1 0.0008 17 0.0100 3 0.0015 9 0.0053 13 0.0090 2 0.0018 7 0.0051 14 0.0084 5 0.0040 14 0.0085 14 0.0100 13 0.0070 45 0.0235 27 0.0142 57 0.0379 70 0.0442 85 0.0430 58 0.0346 0 0.0000 0 0.0000 0 0.0000 8 0.0169 4 0.0047 0 0.0000 0 0.0000 17 0.0122 39 0.0233 17 0.0130 0 0.0000 7 0.0063 0 0.0000 0 0.0000 0 0.0000 0 0.0000 0 0.0000 10 0.0093 14 0.0137 11 0.0076 72 0.0532 77 0.0513 253 0.0785 74 0.0161 79 0.1082 13 0.0099 1 0.0027 0 0.0000 2 0.0021 2 0.0069 8 0.0018 11 0.0020 1 0.0011 0 0.0000 2 0.0013 0 0.0000 2 0.0036 13 0.0068 17 0.0057 6 0.0063 6 0.0037 3 0.0087 1 0.0012 1 0.0005 12 0.0085 6 0.0100 12 0.0086 2 0.0014 0 0.0000 2190 0.0160 376 0.0076 2566 0.0137
B0285.3 1038 266 0.2947 2094 0.7541 1111 0.6602 1423 0.9057 2596 2.0296 230 0.1744 2270 1.2302 1082 0.6617 722 0.4489 1055 0.8143 749 0.4277 1312 0.4719 1144 0.4253 651 0.2686 771 0.2791 725 0.2880 588 0.2600 790 0.3029 565 0.2461 331 0.1782 648 0.2893 239 0.1414 732 0.3923 300 0.2119 307 0.1887 368 0.2242 702 0.3411 302 0.1823 202 0.1445 210 0.1933 346 0.2392 419 0.2638 180 0.1346 298 0.1905 173 0.1279 296 0.1648 176 0.0984 313 0.1760 63 0.0449 114 0.0768 117 0.0631 199 0.1260 366 0.3295 345 0.3685 244 0.2638 87 0.1846 129 0.1539 224 0.2321 151 0.1284 337 0.2480 227 0.1422 80 0.0650 250 0.2203 238 0.2098 297 0.3071 225 0.2538 361 0.3359 166 0.1518 104 0.1326 218 0.1985 292 0.2991 219 0.1549 209 0.1635 199 0.1402 784 0.2592 3045 0.7039 243 0.3531 539 0.4357 260 0.4544 1674 0.4972 559 0.6133 167 0.5722 806 0.1879 1395 0.2555 363 0.4134 274 0.2013 1871 1.1986 353 0.1455 383 0.7062 338 0.1858 423 0.1489 222 0.2406 865 0.5587 168 0.4696 701 0.9092 437 0.2478 561 0.4146 522 0.9040 1354 1.0115 2293 1.2716 105 0.0912 126352 0.9834 9123 0.1956 135475 0.7736
B0285.4 1152 3338 3.3232 9464 3.0705 6264 3.3537 4763 2.7318 1969 1.3867 1705 1.1605 2581 1.2602 1984 1.0927 1632 0.9142 1607 1.1175 1419 0.7300 3051 0.9888 2882 0.9650 2562 0.9515 3107 1.0131 2367 0.8474 1540 0.6138 1917 0.6621 1719 0.6748 1215 0.5890 1314 0.5278 1996 1.0624 2428 1.1714 1561 0.9921 1107 0.6120 905 0.4961 1164 0.5094 975 0.5303 806 0.5183 751 0.6210 1096 0.6827 873 0.4949 675 0.4546 742 0.4267 612 0.4060 774 0.3874 577 0.2896 689 0.3481 393 0.2495 541 0.3263 993 0.4796 560 0.3190 1207 0.9786 872 0.8387 570 0.5542 125 0.2399 589 0.6326 348 0.3247 321 0.2452 379 0.2511 692 0.3906 232 0.1696 1217 0.9637 796 0.6316 782 0.7280 939 0.9532 1088 0.9109 713 0.5868 703 0.8059 676 0.5535 634 0.5853 692 0.4397 649 0.4575 554 0.3506 2843 0.8465 2000 0.4165 811 1.0614 686 0.5002 911 1.4320 2156 0.5769 532 0.5254 166 0.5119 4521 0.9488 5358 0.8842 492 0.5051 1337 0.8837 1224 0.7064 5135 1.9054 268 0.4450 1407 0.6962 3358 1.0638 472 0.4615 1123 0.6539 407 1.0264 449 0.5249 965 0.4930 1075 0.7161 1164 1.8173 1366 0.9196 2069 1.0341 1345 1.0432 155677 1.0918 36004 0.6957 191682 0.9863
B0285.5 2200 5101 2.6588 7753 1.3172 6503 1.8232 4556 1.3681 3355 1.2373 1678 0.5980 7662 1.9590 5835 1.6825 8538 2.5041 5942 2.1637 6133 1.6517 9059 1.5371 7023 1.2314 4928 0.9584 6285 1.0728 5676 1.0639 4124 0.8605 4545 0.8219 3500 0.7192 2450 0.6218 2736 0.5755 9143 2.5481 8260 2.0859 6483 2.1565 5767 1.6683 7023 2.0150 8426 1.9305 7064 2.0105 5756 1.9366 4384 1.8982 5499 1.7934 6083 1.8043 4981 1.7555 4092 1.2310 3504 1.2172 4123 1.0802 3551 0.9332 3445 0.9114 2355 0.7818 2479 0.7824 2925 0.7394 1809 0.5391 3264 1.3858 2446 1.2317 2762 1.4065 1144 1.1424 3325 1.8703 3050 1.4892 3702 1.4769 2669 0.9253 3314 0.9790 440 0.1682 4626 1.9179 5191 2.1563 2704 1.3180 3367 1.7901 3069 1.3447 3390 1.4596 2279 1.3679 3483 1.4930 2829 1.3667 3201 1.0647 2527 0.9320 2806 0.9300 3422 0.5334 2024 0.2208 966 0.6623 775 0.2958 947 0.7796 2531 0.3545 445 0.2302 259 0.4173 5988 0.6580 6780 0.5859 580 0.3118 1903 0.6585 1018 0.3078 4903 0.9526 270 0.2350 2239 0.5799 3499 0.5805 575 0.2943 980 0.2987 539 0.7102 466 0.2852 608 0.1626 779 0.2716 1699 1.3882 2302 0.8114 3636 0.9513 3559 1.4450 251933 0.9252 141052 1.4272 392986 1.0588
B0285.6 1734 25 0.0166 0 0.0000 18 0.0066 25 0.0098 48 0.0227 23 0.0107 11 0.0037 21 0.0078 17 0.0065 16 0.0076 10 0.0037 22 0.0049 59 0.0131 40 0.0099 62 0.0135 127 0.0303 79 0.0210 165 0.0380 155 0.0405 133 0.0430 234 0.0627 12 0.0044 22 0.0071 6 0.0027 35 0.0129 25 0.0093 28 0.0083 30 0.0111 23 0.0100 8 0.0046 28 0.0117 5 0.0022 31 0.0140 19 0.0075 26 0.0115 29 0.0097 21 0.0072 11 0.0039 20 0.0088 45 0.0184 75 0.0244 58 0.0221 0 0.0000 0 0.0000 32 0.0210 5 0.0072 3 0.0023 22 0.0142 27 0.0138 4 0.0020 44 0.0167 109 0.0531 0 0.0000 20 0.0107 1 0.0011 12 0.0081 11 0.0063 10 0.0055 11 0.0086 2 0.0016 25 0.0158 53 0.0225 50 0.0234 51 0.0217 450 0.0891 326 0.0451 137 0.1196 69 0.0338 71 0.0751 122 0.0217 71 0.0469 24 0.0505 966 0.1347 1084 0.1189 57 0.0395 350 0.1538 348 0.1335 1324 0.3266 32 0.0354 642 0.2110 1521 0.3202 148 0.0964 205 0.0794 22 0.0378 22 0.0174 18 0.0062 122 0.0541 36 0.0378 30 0.0138 31 0.0106 0 0.0000 8784 0.0409 1315 0.0169 10099 0.0345
B0285.7 2870 254 0.1016 1775 0.2312 3308 0.7110 5163 1.1885 4115 1.1633 1262 0.3449 31142 6.1030 24767 5.4744 49043 11.0250 29680 8.2846 29539 6.0976 36081 4.6923 26163 3.5161 18212 2.7150 23472 3.0712 16477 2.3670 13558 2.1683 13412 1.8588 10153 1.5993 9071 1.7643 9709 1.5654 1025 0.2190 1879 0.3639 4724 1.2045 10566 2.3431 18611 4.0927 32220 5.6583 34609 7.5507 34809 8.9772 27215 9.0319 33961 8.4889 32146 7.3087 23835 6.4387 23753 5.4770 17049 4.5389 19065 3.8284 16515 3.3267 13004 2.6372 10085 2.5660 9834 2.3792 9759 1.8908 9119 2.0829 3495 1.1375 2703 1.0434 7452 2.9083 6140 4.6972 11191 4.8245 21358 7.9912 20100 6.1460 13856 3.6820 11497 2.6033 4493 1.3147 5699 1.8114 14220 4.5279 11347 4.2384 13189 5.3742 17008 5.7121 15740 5.1941 8825 4.0596 13200 4.3368 7305 2.7047 9993 2.5478 5352 1.5129 6293 1.5983 4655 0.5563 2991 0.2501 1490 0.7825 913 0.2669 476 0.3002 1177 0.1264 123 0.0490 75 0.0933 1716 0.1445 4002 0.2651 231 0.0954 658 0.1747 694 0.1609 428 0.0639 64 0.0431 1442 0.2863 1367 0.1739 461 0.1809 732 0.1710 306 0.3094 174 0.0816 221 0.0454 189 0.0506 155 0.0971 121 0.0327 411 0.0825 30 0.0093 531934 1.4974 433296 3.3606 965230 1.9935
B0285.8 1259 61 0.0563 131 0.0392 78 0.0387 83 0.0438 251 0.1622 171 0.1065 673 0.3010 534 0.2694 429 0.2200 425 0.2706 536 0.2523 961 0.2850 643 0.1971 575 0.1954 631 0.1883 518 0.1699 361 0.1316 526 0.1664 472 0.1695 324 0.1437 486 0.1787 34 0.0166 64 0.0283 36 0.0214 118 0.0600 138 0.0697 252 0.1011 142 0.0710 212 0.1250 209 0.1584 316 0.1803 428 0.2220 292 0.1799 362 0.1904 301 0.1831 360 0.1648 270 0.1244 262 0.1211 134 0.0779 162 0.0894 221 0.0976 214 0.1115 54 0.0407 25 0.0224 68 0.0608 43 0.0762 190 0.1869 72 0.0619 156 0.1090 196 0.1187 235 0.1217 108 0.0722 69 0.0500 210 0.1525 108 0.0925 179 0.1671 212 0.1625 286 0.2154 170 0.1791 281 0.2111 303 0.2559 185 0.1080 255 0.1646 211 0.1227 1395 0.3800 579 0.1105 332 0.3985 197 0.1314 410 0.5898 598 0.1465 93 0.0841 48 0.1370 1473 0.2828 1824 0.2754 113 0.1068 426 0.2581 368 0.1945 895 0.3040 91 0.1386 641 0.2902 1083 0.3140 268 0.2396 301 0.1605 137 0.3155 41 0.0446 162 0.0758 262 0.1598 178 0.2549 139 0.0858 70 0.0321 12 0.0091 22886 0.1469 6553 0.1159 29440 0.1386
B0285.9 1315 1494 1.3031 5043 1.4333 4521 2.1207 3077 1.5461 482 0.2977 380 0.2266 1062 0.4543 689 0.3328 967 0.4748 780 0.4754 864 0.3893 1206 0.3423 818 0.2400 692 0.2253 990 0.2830 870 0.2730 579 0.2021 752 0.2277 640 0.2201 564 0.2396 774 0.2726 1156 0.5393 1307 0.5525 1101 0.6128 982 0.4756 709 0.3403 435 0.1669 377 0.1797 250 0.1411 214 0.1552 325 0.1777 284 0.1411 339 0.1999 197 0.0994 227 0.1320 299 0.1312 232 0.1021 251 0.1113 115 0.0639 150 0.0792 238 0.1009 264 0.1320 782 0.5559 570 0.4807 358 0.3050 60 0.1014 185 0.1745 121 0.0992 162 0.1084 181 0.1054 287 0.1420 32 0.0205 734 0.5093 476 0.3314 188 0.1538 220 0.1963 217 0.1593 228 0.1644 174 0.1757 196 0.1406 237 0.1919 286 0.1596 177 0.1094 132 0.0736 1690 0.4407 628 0.1146 729 0.8365 215 0.1376 1172 1.6138 1376 0.3225 59 0.0513 82 0.2224 653 0.1202 902 0.1305 329 0.2964 1040 0.6024 308 0.1562 1875 0.6095 20 0.0304 335 0.1455 567 0.1575 1338 1.1451 1856 0.9464 581 1.2815 254 0.2598 798 0.3572 1386 0.8088 587 0.8034 477 0.2818 499 0.2186 303 0.2060 74605 0.4584 19879 0.3365 94484 0.4259
B0286.1 1020 59 0.0669 27 0.0099 29 0.0175 75 0.0487 272 0.2169 69 0.0531 6619 3.6500 4921 3.0606 2583 1.6343 3852 3.0254 3994 2.3204 6720 2.4592 7094 2.6825 4606 1.9322 5328 1.9618 6090 2.4618 2969 1.3360 3714 1.4486 2753 1.2202 929 0.5088 2299 1.0431 34 0.0205 108 0.0592 103 0.0744 204 0.1279 372 0.2305 698 0.3452 947 0.5814 1038 0.7534 1533 1.4324 2555 1.7974 3139 2.0082 2481 1.8864 2786 1.8080 2440 1.8283 3025 1.7096 2892 1.6392 2891 1.6502 1739 1.2450 1920 1.3071 2883 1.5720 1806 1.1612 95 0.0871 299 0.3248 482 0.5293 292 0.6300 1031 1.2509 1454 1.5311 2235 1.9230 2372 1.7735 2867 1.8269 1020 0.8399 118 0.1057 425 0.3814 469 0.4933 789 0.9046 1329 1.2564 2018 1.8741 1141 1.4769 2048 1.8934 1631 1.6997 2015 1.4460 1498 1.1917 2098 1.4996 2305 0.7751 2155 0.5071 377 0.5574 280 0.2308 302 0.5359 734 0.2219 361 0.4029 110 0.3831 2650 0.6281 3165 0.5900 268 0.3116 500 0.3733 574 0.3747 1441 0.6042 164 0.3078 1166 0.6514 1832 0.6555 356 0.3926 470 0.3095 132 0.3771 209 0.2756 290 0.1674 348 0.2617 153 0.2696 111 0.0844 163 0.0925 19 0.0174 97573 0.7728 35068 0.7653 132642 0.7708
B0286.2 4369 59 0.0155 28 0.0024 11 0.0017 23 0.0035 5 0.0011 45 0.0082 33 0.0043 48 0.0070 11 0.0017 19 0.0036 30 0.0041 120 0.0103 137 0.0121 336 0.0330 404 0.0347 872 0.0823 2164 0.2274 3930 0.3578 4777 0.4944 5360 0.6848 6136 0.6498 31 0.0044 37 0.0047 16 0.0028 49 0.0073 23 0.0033 24 0.0028 29 0.0043 27 0.0046 26 0.0058 18 0.0030 51 0.0076 65 0.0116 41 0.0063 83 0.0145 121 0.0161 443 0.0586 709 0.0945 1070 0.1790 1359 0.2161 1707 0.2174 2107 0.3162 0 0.0000 2 0.0007 32 0.0082 13 0.0066 19 0.0054 19 0.0048 15 0.0031 119 0.0208 605 0.0900 4980 0.9572 9 0.0020 22 0.0048 18 0.0045 12 0.0033 8 0.0019 10 0.0022 2 0.0006 99 0.0214 88 0.0215 296 0.0497 801 0.1489 1351 0.2254 1615 0.1268 1091 0.0599 1009 0.3481 821 0.1578 276 0.1144 780 0.0550 464 0.1209 107 0.0869 2561 0.1417 3107 0.1352 455 0.1233 822 0.1434 395 0.0602 777 0.0760 281 0.1233 856 0.1118 1326 0.1108 422 0.1086 401 0.0615 197 0.1313 131 0.0405 133 0.0180 113 0.0200 84 0.0348 105 0.0187 153 0.0202 0 0.0000 46162 0.0854 9846 0.0502 56009 0.0760
B0286.3 1447 21 0.0169 81 0.0209 59 0.0255 86 0.0396 82 0.0465 54 0.0293 552 0.2147 520 0.2284 472 0.2105 436 0.2419 450 0.1843 845 0.2181 843 0.2248 1125 0.3327 1302 0.3381 1683 0.4796 1704 0.5407 2941 0.8086 2894 0.9044 2891 1.1154 3038 0.9715 42 0.0178 121 0.0466 117 0.0595 224 0.0988 199 0.0870 237 0.0827 299 0.1294 321 0.1642 256 0.1688 359 0.1782 424 0.1916 427 0.2290 298 0.1364 298 0.1578 355 0.1415 491 0.1964 666 0.2680 665 0.3359 821 0.3944 1425 0.5477 1183 0.5361 117 0.0761 22 0.0175 44 0.0348 66 0.1002 154 0.1320 185 0.1378 294 0.1785 158 0.0833 541 0.2433 972 0.5645 88 0.0560 125 0.0792 162 0.1201 103 0.0838 207 0.1384 343 0.2246 146 0.1335 325 0.2119 222 0.1632 323 0.1634 783 0.4393 1275 0.6423 6629 1.5710 3023 0.5013 1888 1.9671 2131 1.2361 1559 1.9503 3974 0.8464 5238 4.1179 1529 3.7410 44559 7.4439 36403 4.7825 5431 4.4360 14955 7.8668 4651 2.1372 31597 9.3335 2728 3.6037 11245 4.4275 19593 4.9416 477 0.3714 1148 0.5320 1330 2.6651 1313 1.2210 5424 2.2043 2879 1.5265 954 1.1856 1266 0.6788 550 0.2190 68 0.0423 177753 0.9924 23168 0.3564 200922 0.8231
B0286.4 1941 2418 1.4290 27040 5.2066 15012 4.7699 16755 5.7025 21617 9.0351 26405 10.6659 16599 4.8100 15759 5.1505 16959 5.6373 17107 7.0605 15499 4.7308 19188 3.6898 23309 4.6318 20715 4.5661 24113 4.6651 16893 3.5883 15372 3.6350 15941 3.2666 13919 3.2418 6936 1.9946 10100 2.4076 4459 1.4087 5123 1.4664 5597 2.1104 9392 3.0795 9725 3.1624 13086 3.3982 10676 3.4440 8138 3.1033 7715 3.7861 11435 4.2266 10695 3.5953 8114 3.2410 10980 3.7438 9549 3.7591 10949 3.2511 11180 3.3299 9610 2.8817 8060 3.0323 8020 2.8690 8201 2.3495 6872 2.3208 3885 1.8691 2521 1.4389 4288 2.4745 2774 3.1377 4717 3.0072 5018 2.7763 7023 3.1752 7894 3.1020 8545 2.8611 2613 1.1306 3951 1.8566 5653 2.6617 6321 3.4914 5944 3.5814 7356 3.6528 6488 3.1657 5697 3.8754 6928 3.3655 5532 3.0288 6977 2.6301 5449 2.2776 5704 2.1423 9420 1.6643 13265 1.6397 2452 1.9042 3671 1.5869 2586 2.4118 8595 1.3645 3824 2.2411 1818 3.3164 16367 2.0385 20635 2.0210 3954 2.4077 6588 2.5837 8970 3.0725 6870 1.5130 2428 2.3910 8015 2.3527 11275 2.1199 2113 1.2251 4512 1.5585 1257 1.8775 2182 1.5120 5472 1.6576 4236 1.6739 1815 1.6815 3010 1.2025 6292 1.8660 2930 1.3484 791452 3.2942 219074 2.5124 1010527 3.0860
B0286.5 972 10 0.0118 5 0.0022 3 0.0022 0 0.0000 10 0.0088 13 0.0107 115 0.0670 75 0.0495 22 0.0150 49 0.0405 84 0.0514 146 0.0564 171 0.0680 177 0.0783 148 0.0572 150 0.0638 71 0.0337 78 0.0321 52 0.0243 23 0.0134 25 0.0120 22 0.0144 1 0.0011 24 0.0188 21 0.0141 26 0.0170 48 0.0250 90 0.0580 49 0.0376 53 0.0526 128 0.0952 134 0.0904 147 0.1176 167 0.1140 155 0.1220 225 0.1335 253 0.1506 210 0.1259 164 0.1233 128 0.0914 243 0.1393 86 0.0580 4 0.0046 0 0.0000 11 0.0132 27 0.0627 58 0.0742 40 0.0449 166 0.1504 60 0.0476 99 0.0666 6 0.0059 5 0.0050 36 0.0342 27 0.0308 37 0.0452 70 0.0694 89 0.0876 34 0.0474 112 0.1089 123 0.1353 153 0.1154 90 0.0752 77 0.0581 39 0.0139 262 0.0648 15 0.0241 22 0.0198 212 0.3964 1075 0.3409 14 0.0168 10 0.0378 89 0.0223 102 0.0200 9 0.0114 13 0.0102 16 0.0110 48 0.0212 12 0.0250 43 0.0253 105 0.0397 56 0.0655 110 0.0760 124 0.3705 187 0.2597 172 0.1044 292 0.2312 131 0.2424 210 0.1676 129 0.0765 44 0.0411 8562 0.0712 2159 0.0495 10721 0.0654
B0286.6 920 8 0.0103 0 0.0000 2 0.0014 0 0.0000 9 0.0085 0 0.0006 2 0.0017 6 0.0044 15 0.0112 3 0.0033 5 0.0038 11 0.0048 8 0.0035 3 0.0014 21 0.0087 18 0.0084 7 0.0035 15 0.0066 27 0.0133 22 0.0135 20 0.0102 0 0.0002 11 0.0070 2 0.0023 97 0.0674 4 0.0034 3 0.0022 11 0.0079 2 0.0023 0 0.0000 14 0.0111 9 0.0071 7 0.0061 7 0.0050 19 0.0163 8 0.0054 10 0.0063 18 0.0115 14 0.0114 5 0.0045 10 0.0060 10 0.0076 0 0.0000 0 0.0000 0 0.0002 0 0.0000 0 0.0000 0 0.0000 0 0.0000 0 0.0000 10 0.0074 39 0.0365 0 0.0000 9 0.0093 4 0.0051 7 0.0096 2 0.0030 0 0.0000 7 0.0105 10 0.0110 0 0.0000 16 0.0131 34 0.0305 12 0.0101 50 0.0187 4 0.0011 23 0.0387 2 0.0027 48 0.0959 18 0.0063 21 0.0263 3 0.0151 153 0.0404 174 0.0361 8 0.0108 38 0.0320 8 0.0062 174 0.0811 2 0.0062 54 0.0337 132 0.0524 1445 1.7674 876 0.6383 32 0.1023 8 0.0127 59 0.0383 40 0.0341 25 0.0503 5 0.0046 19 0.0123 4 0.0042 3739 0.0328 599 0.0145 4338 0.0280
B0294.1 598 0 0.0000 5 0.0036 0 0.0000 0 0.0000 8 0.0110 6 0.0091 5 0.0054 0 0.0000 0 0.0000 11 0.0150 0 0.0000 11 0.0071 5 0.0037 0 0.0000 16 0.0104 10 0.0074 6 0.0051 0 0.0000 12 0.0092 5 0.0053 5 0.0044 14 0.0146 7 0.0074 5 0.0067 16 0.0171 4 0.0043 12 0.0107 5 0.0059 13 0.0168 2 0.0046 4 0.0059 6 0.0065 3 0.0047 0 0.0000 5 0.0071 10 0.0098 2 0.0028 10 0.0100 8 0.0103 7 0.0088 10 0.0095 13 0.0147 0 0.0000 0 0.0000 0 0.0000 8 0.0315 0 0.0000 5 0.0096 0 0.0000 0 0.0000 1 0.0016 42 0.0595 4 0.0075 0 0.0000 4 0.0072 2 0.0040 0 0.0000 2 0.0038 6 0.0142 2 0.0045 3 0.0063 5 0.0065 16 0.0222 0 0.0000 5057 2.8999 3376 1.3546 1118 2.8193 632 0.8873 54 0.1655 167 0.0863 1138 2.1660 210 1.2451 4710 1.9040 7218 2.2947 630 1.2470 1108 1.4112 2857 3.1763 1334 0.9540 198 0.6336 8506 8.1045 12715 7.7600 104 0.1958 150 0.1687 13 0.0638 37 0.0833 61 0.0603 71 0.0922 3 0.0090 11 0.0147 60 0.0583 0 0.0000 41132 0.5557 704 0.0262 41837 0.4147
B0294.3 207 8 0.0457 17 0.0312 10 0.0300 2 0.0079 6 0.0264 1 0.0067 3 0.0097 1 0.0048 0 0.0000 0 0.0000 0 0.0000 0 0.0000 4 0.0083 2 0.0047 2 0.0041 0 0.0000 6 0.0134 2 0.0044 5 0.0129 8 0.0227 3 0.0077 5 0.0162 0 0.0000 9 0.0346 14 0.0440 8 0.0259 9 0.0235 2 0.0084 0 0.0000 0 0.0000 0 0.0000 0 0.0000 1 0.0065 3 0.0106 0 0.0000 8 0.0242 2 0.0081 2 0.0072 8 0.0305 0 0.0000 0 0.0000 5 0.0189 7 0.0316 1 0.0057 14 0.0796 0 0.0000 2 0.0138 0 0.0000 0 0.0000 0 0.0000 1 0.0038 0 0.0000 2 0.0098 7 0.0346 1 0.0068 2 0.0147 0 0.0000 0 0.0000 2 0.0138 2 0.0121 0 0.0019 1 0.0044 7 0.0293 1 0.0068 51 0.0850 44 0.0510 8 0.0649 9 0.0395 1 0.0157 8 0.0132 5 0.0327 0 0.0000 27 0.0320 29 0.0273 6 0.0395 9 0.0337 7 0.0248 5 0.0112 3 0.0282 17 0.0491 36 0.0641 0 0.0000 7 0.0253 1 0.0144 1 0.0093 3 0.0088 3 0.0126 1 0.0089 0 0.0000 0 0.0012 0 0.0000 548 0.0214 133 0.0144 682 0.0195
B0302.1 4282 1070 0.2867 10478 0.9146 6587 0.9488 7519 1.1601 1128 0.2137 752 0.1379 7000 0.9195 7013 1.0391 8058 1.2142 6107 1.1426 6773 0.9371 10347 0.9019 11044 0.9948 9265 0.9258 13039 1.1435 10127 0.9751 13331 1.4289 15183 1.4103 13132 1.3864 11394 1.4853 12499 1.3506 5685 0.8140 5784 0.7505 5456 0.9325 7260 1.0791 6318 0.9312 7483 0.8809 5603 0.8194 4689 0.8105 2707 0.6021 4647 0.7786 5697 0.8682 4656 0.8431 6738 1.0414 5054 0.9019 8011 1.0782 8245 1.1131 8234 1.1192 7497 1.2784 7043 1.1420 5265 0.6838 6218 0.9519 2035 0.4439 698 0.1806 1438 0.3761 1161 0.5956 1517 0.4383 2675 0.6711 3821 0.7831 5756 1.0253 5792 0.8792 5134 1.0069 3177 0.6768 3256 0.6949 1736 0.4348 1871 0.5111 2185 0.4919 2670 0.5907 1841 0.5676 3219 0.7088 2200 0.5460 4428 0.7566 3961 0.7504 5377 0.9155 3646 0.2920 6302 0.3531 1791 0.6306 2030 0.3979 975 0.4124 3766 0.2710 1762 0.4681 989 0.8183 8560 0.4833 13172 0.5848 4581 1.2643 6339 1.1269 2631 0.4086 3629 0.3623 703 0.3142 4291 0.5709 5515 0.4700 2091 0.5494 2564 0.4014 805 0.5451 1039 0.3264 1033 0.1418 1141 0.2044 876 0.3679 1912 0.3463 4617 0.6207 960 0.2003 399278 0.7533 121251 0.6303 520530 0.7206
B0302.2 409 15 0.0434 15 0.0140 24 0.0372 27 0.0441 15 0.0306 0 0.0000 11 0.0163 4 0.0075 20 0.0326 18 0.0361 9 0.0142 11 0.0104 5 0.0054 0 0.0000 4 0.0045 7 0.0078 8 0.0094 28 0.0278 1 0.0017 16 0.0229 8 0.0091 11 0.0178 13 0.0179 21 0.0383 60 0.0935 53 0.0825 48 0.0596 52 0.0806 17 0.0312 6 0.0149 15 0.0269 11 0.0189 13 0.0260 6 0.0110 16 0.0304 1 0.0022 2 0.0040 5 0.0081 19 0.0350 16 0.0283 15 0.0205 3 0.0060 4 0.0111 29 0.0809 20 0.0570 23 0.1259 26 0.0795 16 0.0432 18 0.0387 0 0.0000 7 0.0123 0 0.0000 24 0.0536 26 0.0584 14 0.0389 37 0.1058 24 0.0587 1 0.0042 10 0.0333 8 0.0194 5 0.0152 8 0.0154 23 0.0457 1 0.0027 0 0.0006 0 0.0000 1 0.0068 0 0.0000 0 0.0000 0 0.0000 1 0.0029 0 0.0000 3 0.0020 10 0.0048 0 0.0000 0 0.0015 0 0.0000 1 0.0016 0 0.0000 0 0.0000 0 0.0000 1 0.0028 0 0.0000 0 0.0000 1 0.0034 0 0.0000 0 0.0000 0 0.0000 0 0.0000 3 0.0043 0 0.0000 647 0.0128 625 0.0340 1272 0.0184
B0302.4 219 0 0.0000 13 0.0236 23 0.0650 30 0.0907 25 0.0928 5 0.0205 0 0.0000 5 0.0150 4 0.0139 8 0.0310 4 0.0120 5 0.0098 4 0.0084 8 0.0167 19 0.0326 8 0.0155 11 0.0243 11 0.0208 13 0.0285 11 0.0282 11 0.0240 27 0.0770 31 0.0789 32 0.1094 72 0.2099 89 0.2591 65 0.1514 46 0.1318 46 0.1561 12 0.0539 28 0.0927 17 0.0523 9 0.0347 5 0.0173 0 0.0013 8 0.0211 15 0.0416 24 0.0644 10 0.0358 15 0.0501 19 0.0495 24 0.0747 40 0.1717 11 0.0578 64 0.3279 19 0.1916 15 0.0881 23 0.1156 2 0.0114 0 0.0000 8 0.0241 14 0.0564 51 0.2143 81 0.3417 22 0.1101 25 0.1352 6 0.0293 5 0.0242 15 0.0916 1 0.0059 7 0.0363 10 0.0348 24 0.0910 21 0.0699 2 0.0045 0 0.0000 0 0.0049 0 0.0000 1 0.0161 0 0.0000 0 0.0000 0 0.0000 0 0.0000 1 0.0013 0 0.0000 2 0.0099 0 0.0000 4 0.0090 0 0.0000 0 0.0000 2 0.0034 0 0.0000 0 0.0000 0 0.0000 1 0.0063 0 0.0000 0 0.0000 0 0.0000 0 0.0000 6 0.0162 5 0.0233 568 0.0210 899 0.0914 1467 0.0397
B0302.5 755 30 0.0470 30 0.0149 13 0.0109 7 0.0067 24 0.0262 62 0.0644 427 0.3182 467 0.3931 113 0.0966 217 0.2306 514 0.4037 1000 0.4948 1705 0.8712 1964 1.1135 2094 1.0419 3036 1.6580 1926 1.1708 2817 1.4842 2785 1.6681 3979 2.9421 4406 2.7004 10 0.0087 93 0.0687 39 0.0387 55 0.0471 31 0.0266 50 0.0339 52 0.0439 43 0.0425 38 0.0488 78 0.0742 122 0.1057 127 0.1311 374 0.3283 430 0.4352 537 0.4106 934 0.7155 987 0.7610 1029 0.9961 1252 1.1518 2139 1.5755 1849 1.6054 5 0.0071 0 0.0000 5 0.0077 17 0.0498 26 0.0436 110 0.1570 154 0.1795 418 0.4223 849 0.7309 2704 3.0077 21 0.0262 9 0.0111 22 0.0313 9 0.0150 63 0.0809 162 0.2042 105 0.1836 248 0.3098 211 0.2976 422 0.4096 636 0.6841 807 0.7795 2722 1.2365 905 0.2879 723 1.4452 604 0.6715 1045 2.5057 1971 0.8047 252 0.3811 206 0.9663 2196 0.7033 3812 0.9599 771 1.2069 1500 1.5128 888 0.7821 2794 1.5819 112 0.2858 1505 1.1358 1613 0.7799 979 1.4596 1444 1.2824 625 2.4023 547 0.9748 2938 2.2885 994 1.0098 626 1.4915 695 0.7138 1195 0.9117 66 0.0784 73766 0.7893 14642 0.4317 88408 0.6941
B0303.11 2902 78 0.0308 5 0.0008 25 0.0054 13 0.0032 10 0.0028 19 0.0052 35 0.0068 56 0.0123 21 0.0047 10 0.0028 41 0.0085 108 0.0139 217 0.0289 404 0.0596 626 0.0810 1182 0.1680 1664 0.2633 2884 0.3954 2866 0.4465 2558 0.4920 3303 0.5266 19 0.0041 98 0.0188 24 0.0061 77 0.0171 87 0.0189 174 0.0303 56 0.0121 72 0.0186 24 0.0080 70 0.0175 77 0.0175 79 0.0212 64 0.0148 126 0.0334 173 0.0345 356 0.0709 516 0.1036 808 0.2035 951 0.2277 1367 0.2621 1501 0.3391 16 0.0054 11 0.0045 25 0.0100 23 0.0181 7 0.0033 11 0.0042 34 0.0104 189 0.0497 378 0.0847 1974 0.5713 37 0.0119 42 0.0132 44 0.0165 34 0.0138 31 0.0104 56 0.0184 45 0.0208 73 0.0240 92 0.0340 342 0.0864 825 0.2308 1156 0.2905 13511 1.5965 5696 0.4710 1253 0.6510 815 0.2357 1527 0.9526 3000 0.3186 879 0.3446 446 0.5450 11996 0.9993 24078 1.5773 1162 0.4736 4753 1.2468 2281 0.5226 9057 1.3341 428 0.2822 7170 1.4077 15252 1.9180 2151 0.8341 2437 0.5631 263 0.2634 242 0.1122 455 0.0923 1183 0.3129 1319 0.8173 1078 0.2882 1018 0.2021 23 0.0073 125341 0.3489 15661 0.1201 141003 0.2880
B0303.14 1585 476 0.3445 3742 0.8826 5258 2.0459 4672 1.9472 296 0.1518 75 0.0372 483 0.1717 379 0.1518 549 0.2237 493 0.2492 501 0.1874 767 0.1806 630 0.1534 477 0.1289 600 0.1422 710 0.1847 532 0.1541 701 0.1761 635 0.1811 449 0.1584 630 0.1842 2916 1.1283 4574 1.6033 4976 2.2973 4636 1.8617 3774 1.5030 1393 0.4431 877 0.3466 417 0.1951 335 0.2015 264 0.1198 275 0.1135 306 0.1498 325 0.1361 427 0.2060 410 0.1492 323 0.1182 316 0.1164 303 0.1399 227 0.0995 473 0.1662 450 0.1863 2867 1.6897 2387 1.6690 1623 1.1474 326 0.4527 325 0.2543 277 0.1883 250 0.1385 299 0.1439 253 0.1041 214 0.1137 3615 2.0803 2689 1.5506 743 0.5030 429 0.3166 324 0.1972 224 0.1341 208 0.1736 196 0.1168 188 0.1262 307 0.1419 346 0.1771 310 0.1429 1942 0.4203 1139 0.1725 318 0.3030 201 0.1066 169 0.1939 352 0.0686 191 0.1371 118 0.2649 2343 0.3575 2177 0.2612 219 0.1637 597 0.2868 284 0.1192 2475 0.6676 65 0.0792 760 0.2732 1338 0.3082 113 0.0808 207 0.0877 97 0.1784 55 0.0467 257 0.0954 148 0.0720 104 0.1189 151 0.0741 851 0.3092 136 0.0769 72558 0.3698 43827 0.6155 116385 0.4353
B0303.15 690 5271 8.7607 4310 2.3346 2215 1.9798 1774 1.6990 1396 1.6413 780 0.8874 4783 3.8990 3159 2.9048 1878 1.7566 3554 4.1264 3241 2.7831 5701 3.0839 6713 3.7525 6248 3.8747 5582 3.0380 6010 3.5913 3436 2.2856 4736 2.7301 3996 2.6185 2607 2.1097 3912 2.6237 4482 3.9831 5272 4.2452 2730 2.8960 2208 2.0369 2454 2.2452 2953 2.1570 2444 2.2182 2213 2.3748 1666 2.3002 2337 2.4299 2385 2.2559 1783 2.0037 2254 2.1621 1871 2.0726 2091 1.7467 2797 2.3438 3596 3.0335 1973 2.0886 1975 1.9875 4622 3.7254 2978 2.8295 5866 7.9398 3693 5.9298 2496 4.0522 559 1.7797 2545 4.5634 2412 3.7552 3400 4.3250 3164 3.4976 4769 4.4922 2283 2.7795 2321 3.0686 2561 3.3919 2665 4.1406 1482 2.5120 4056 5.6662 2567 3.5236 1376 2.6333 2461 3.3638 2205 3.3963 3903 4.1396 2341 2.7531 2747 2.9029 11086 5.5093 4750 1.6517 1565 3.4188 1511 1.8373 1438 3.7730 3566 1.5928 750 1.2375 256 1.3136 6199 2.1720 8633 2.3785 602 1.0314 1350 1.4902 2349 2.2640 4588 2.8422 457 1.2662 4801 3.9642 5961 3.1531 533 0.8698 1770 1.7195 904 3.8013 1314 2.5626 3194 2.7221 2130 2.3681 1270 3.3096 1633 1.8358 3441 2.8708 3129 4.0512 196768 2.3039 115500 3.7260 312268 2.6826
B0303.16 927 11 0.0140 0 0.0000 0 0.0000 0 0.0000 5 0.0050 19 0.0168 0 0.0000 5 0.0039 2 0.0020 0 0.0000 4 0.0030 2 0.0012 7 0.0032 8 0.0039 0 0.0000 6 0.0030 9 0.0047 11 0.0051 35 0.0172 35 0.0212 67 0.0337 0 0.0000 16 0.0099 0 0.0000 6 0.0043 17 0.0118 13 0.0076 10 0.0069 5 0.0046 1 0.0017 5 0.0046 24 0.0169 10 0.0085 9 0.0064 3 0.0027 3 0.0022 25 0.0162 36 0.0229 15 0.0125 54 0.0412 39 0.0238 30 0.0217 0 0.0000 0 0.0000 3 0.0041 0 0.0000 1 0.0021 3 0.0045 28 0.0270 0 0.0000 2 0.0018 26 0.0243 0 0.0000 4 0.0043 0 0.0000 5 0.0064 0 0.0000 3 0.0033 3 0.0055 12 0.0129 15 0.0181 14 0.0118 27 0.0243 50 0.0394 115 0.0428 90 0.0235 17 0.0287 3 0.0032 13 0.0259 4 0.0013 2 0.0025 6 0.0233 155 0.0406 291 0.0597 14 0.0182 111 0.0919 0 0.0000 246 0.1136 1 0.0032 35 0.0219 41 0.0162 11 0.0136 20 0.0148 0 0.0000 1 0.0015 5 0.0033 16 0.0138 6 0.0116 4 0.0036 2 0.0013 0 0.0000 1163 0.0101 496 0.0119 1660 0.0106
B0303.2 978 318 0.3734 268 0.1025 379 0.2391 331 0.2240 1029 0.8541 322 0.2583 2088 1.2008 1690 1.0963 1110 0.7323 1576 1.2915 2134 1.2932 4018 1.5336 3602 1.4206 3650 1.5969 3333 1.2800 3670 1.5475 2425 1.1384 3591 1.4607 3393 1.5684 2412 1.3768 3290 1.5567 227 0.1428 439 0.2499 256 0.1922 352 0.2291 377 0.2439 690 0.3557 451 0.2889 419 0.3173 418 0.4072 668 0.4902 660 0.4409 683 0.5420 851 0.5762 792 0.6189 941 0.5546 876 0.5178 1013 0.6031 727 0.5429 987 0.7009 1977 1.1243 1280 0.8580 188 0.1798 258 0.2929 235 0.2692 164 0.3682 304 0.3848 290 0.3185 506 0.4543 625 0.4880 1238 0.8226 691 0.5937 258 0.2406 371 0.3470 364 0.3994 353 0.4224 537 0.5293 451 0.4374 427 0.5775 718 0.6928 796 0.8657 1129 0.8453 1331 1.1041 1064 0.7931 1604 0.5625 2602 0.6384 810 1.2495 1219 1.0461 584 1.0817 2035 0.6412 184 0.2141 107 0.3879 1701 0.4207 2096 0.4075 304 0.3677 711 0.5540 1402 0.9530 1762 0.7704 208 0.4078 599 0.3493 1080 0.4032 535 0.6154 1519 1.0414 321 0.9537 481 0.6621 1138 0.6846 1602 1.2570 350 0.6443 600 0.4763 161 0.0949 182 0.1662 94663 0.7820 18738 0.4265 113402 0.6873
B0303.3 1918 9339 5.5839 22635 4.4107 17499 5.6270 20561 7.0819 5366 2.2697 6045 2.4712 18912 5.5459 16706 5.5257 16891 5.6821 16911 7.0634 18723 5.7836 26935 5.2416 22022 4.4285 16455 3.6707 14758 2.8895 12765 2.7440 8970 2.1465 9578 1.9864 7917 1.8659 6513 1.8955 7421 1.7904 8998 2.8763 11542 3.3433 9204 3.5115 8303 2.7552 7511 2.4716 9846 2.5873 7920 2.5858 7245 2.7959 7800 3.8735 10615 3.9703 12583 4.2810 12395 5.0103 12587 4.3430 10132 4.0363 11788 3.5421 8400 2.5321 8245 2.5021 5623 2.1409 6062 2.1944 8567 2.4837 7940 2.7137 5262 2.5620 3638 2.1018 4151 2.4245 2321 2.6570 4341 2.8003 3544 1.9843 5229 2.3926 6877 2.7344 7744 2.6240 2234 0.9785 7736 3.6792 7647 3.6438 5897 3.2959 6311 3.8478 9048 4.5470 8112 4.0055 7051 4.8537 9812 4.8238 8321 4.6103 10375 3.9578 6841 2.8933 7050 2.6793 18750 3.3523 22925 2.8677 4980 3.9137 8162 3.5705 4017 3.7911 20013 3.2151 3081 1.8279 1746 3.2227 23861 3.0073 29757 2.9494 6576 4.0524 14347 5.6936 7708 2.6719 25261 5.6296 1590 1.5849 10449 3.1038 17523 3.3342 7201 4.2233 9848 3.4420 2432 3.6767 3513 2.4637 5596 1.7156 6187 2.4742 3530 3.3084 6561 2.6527 11176 3.3539 5055 2.3541 863404 3.6368 281160 3.2630 1144565 3.5373
B0303.4 2277 4698 2.3662 7566 1.2419 5057 1.3699 3017 0.8755 787 0.2804 193 0.0667 4782 1.1813 5333 1.4858 6010 1.7030 5182 1.8235 6417 1.6696 9403 1.5414 8333 1.4116 7040 1.3229 9175 1.5133 10302 1.8655 7770 1.5662 8557 1.4949 7435 1.4762 5505 1.3495 7142 1.4514 11650 3.1369 10739 2.6203 6138 1.9726 3286 0.9186 3285 0.9105 3909 0.8653 3402 0.9355 2930 0.9527 2349 0.9828 2730 0.8602 3558 1.0198 3030 1.0318 4090 1.1889 3291 1.1043 4640 1.1745 5214 1.3240 4471 1.1429 4312 1.3828 3984 1.2150 5692 1.3902 4344 1.2506 1637 0.6714 400 0.1948 577 0.2841 383 0.3697 570 0.3102 1226 0.5784 1045 0.4031 1796 0.6016 1869 0.5336 1935 0.7139 2614 1.0473 1327 0.5327 577 0.2720 514 0.2641 684 0.2898 868 0.3612 338 0.1965 961 0.3980 859 0.4010 1205 0.3873 1051 0.3747 1308 0.4190 7230 1.0889 4950 0.5216 1512 1.0012 1389 0.5118 1687 1.3412 4870 0.6591 1302 0.6506 596 0.9272 16706 1.7736 19224 1.6050 1218 0.6323 4290 1.4343 2070 0.6044 6416 1.2045 912 0.7655 4358 1.0905 7202 1.1543 2641 1.3049 2437 0.7176 1126 1.4341 632 0.3736 823 0.2126 907 0.3055 2396 1.8915 4017 1.3682 5362 1.3555 3573 1.4019 320361 1.1367 90734 0.8870 411096 1.0702
B0303.7 1848 1141 0.7084 4454 0.9008 2434 0.8126 2037 0.7284 673 0.2955 564 0.2396 1480 0.4506 1347 0.4626 1547 0.5403 1233 0.5349 1456 0.4671 1995 0.4030 2170 0.4529 1915 0.4435 2359 0.4794 2228 0.4972 2274 0.5648 2538 0.5463 2446 0.5985 2101 0.6347 2773 0.6943 1371 0.4549 1393 0.4190 1312 0.5197 1322 0.4553 1417 0.4841 1549 0.4227 1227 0.4158 870 0.3488 669 0.3450 763 0.2965 1040 0.3674 826 0.3467 920 0.3297 854 0.3533 928 0.2895 1065 0.3333 1153 0.3633 1039 0.4109 1055 0.3964 1140 0.3433 1301 0.4617 928 0.4694 362 0.2173 736 0.4463 208 0.2474 433 0.2901 414 0.2410 773 0.3672 912 0.3767 1109 0.3902 850 0.3864 1288 0.6362 1138 0.5631 816 0.4735 766 0.4853 901 0.4704 672 0.3447 635 0.4537 811 0.4139 634 0.3649 921 0.3647 1030 0.4522 1030 0.4066 2968 0.5509 2750 0.3571 632 0.5154 720 0.3272 630 0.6177 2201 0.3671 427 0.2629 186 0.3575 3629 0.4748 4406 0.4533 558 0.3574 1133 0.4669 899 0.3235 1958 0.4531 270 0.2799 1182 0.3646 2027 0.4003 887 0.5401 1046 0.3795 242 0.3804 246 0.1792 857 0.2728 1011 0.4199 502 0.4887 820 0.3443 1209 0.3766 529 0.2560 109444 0.4785 34381 0.4141 143826 0.4613
B0303.8 805 251 0.3582 1278 0.5936 1496 1.1462 1956 1.6056 55 0.0557 9 0.0093 91 0.0637 74 0.0590 68 0.0546 86 0.0861 110 0.0815 226 0.1050 204 0.0979 271 0.1442 338 0.1577 272 0.1398 167 0.0956 300 0.1486 195 0.1098 158 0.1097 257 0.1483 911 0.6943 1478 1.0204 1693 1.5391 1495 1.1826 824 0.6460 227 0.1426 64 0.0500 36 0.0337 33 0.0395 74 0.0663 47 0.0384 87 0.0842 31 0.0260 34 0.0327 149 0.1071 89 0.0644 100 0.0727 125 0.1135 119 0.1028 205 0.1420 107 0.0878 875 1.0161 1277 1.7583 289 0.4034 18 0.0507 33 0.0518 21 0.0287 25 0.0282 9 0.0093 24 0.0198 12 0.0133 1154 1.3082 701 0.7960 158 0.2115 61 0.0900 43 0.0520 20 0.0237 4 0.0079 27 0.0328 69 0.0911 23 0.0211 155 0.1571 47 0.0429 54 0.0230 20 0.0062 5 0.0101 4 0.0045 2 0.0046 1 0.0007 7 0.0100 3 0.0163 91 0.0276 98 0.0233 2 0.0030 21 0.0206 12 0.0103 31 0.0166 4 0.0103 32 0.0231 28 0.0130 4 0.0057 1 0.0008 1 0.0036 1 0.0017 3 0.0023 1 0.0016 1 0.0037 2 0.0021 16 0.0120 0 0.0000 21547 0.2162 11791 0.3261 33338 0.2455
B0303.9 1989 634 0.3657 1397 0.2626 946 0.2934 603 0.2004 695 0.2838 352 0.1390 1920 0.5430 1782 0.5685 1632 0.5297 1409 0.5675 1607 0.4787 2631 0.4938 1868 0.3624 1310 0.2819 1917 0.3621 1551 0.3215 1039 0.2398 1494 0.2989 1302 0.2959 1114 0.3126 999 0.2326 636 0.1961 598 0.1672 384 0.1416 405 0.1299 500 0.1587 831 0.2106 791 0.2491 568 0.2114 498 0.2385 783 0.2826 614 0.2017 493 0.1922 581 0.1936 564 0.2170 571 0.1656 622 0.1810 503 0.1475 493 0.1813 507 0.1772 830 0.2322 644 0.2124 395 0.1858 242 0.1352 485 0.2735 191 0.2118 473 0.2947 312 0.1690 617 0.2725 669 0.2568 649 0.2121 480 0.2029 429 0.1968 469 0.2158 450 0.2428 626 0.3685 815 0.3952 464 0.2213 608 0.4039 549 0.2604 790 0.4221 668 0.2460 675 0.2757 523 0.1917 2421 0.4175 1423 0.1717 664 0.5036 524 0.2214 586 0.5332 1397 0.2165 636 0.3640 176 0.3146 5402 0.6565 5258 0.5026 329 0.1956 983 0.3765 807 0.2700 2898 0.6228 495 0.4761 1041 0.2984 1814 0.3329 435 0.2461 730 0.2462 329 0.4804 325 0.2199 326 0.0966 472 0.1823 985 0.8908 1617 0.6308 1583 0.4581 3101 1.3929 86657 0.3520 25547 0.2859 112205 0.3344
B0304.1 997 35 0.0413 417 0.1564 619 0.3830 1086 0.7202 2792 2.2722 1640 1.2901 4133 2.3316 2582 1.6434 3759 2.4331 3700 2.9735 3125 1.8571 3673 1.3751 3924 1.5181 3129 1.3428 3418 1.2878 3027 1.2518 2866 1.3196 3679 1.4678 3135 1.4215 2090 1.1701 3029 1.4061 103 0.0637 289 0.1613 543 0.3992 1793 1.1450 2259 1.4301 3823 1.9330 3638 2.2851 3137 2.3291 2243 2.1435 2888 2.0787 2824 1.8486 2269 1.7648 2111 1.4016 1437 1.1017 1689 0.9768 1448 0.8397 1707 0.9967 1168 0.8561 1393 0.9705 2367 1.3205 1396 0.9184 1071 1.0040 1460 1.6230 1970 2.2139 806 1.7759 2010 2.4952 2895 3.1190 4088 3.5985 3143 2.4049 2199 1.4333 1332 1.1227 888 0.8125 2137 1.9591 2349 2.5266 2387 2.7999 3508 3.3920 1933 1.8361 1122 1.4869 1533 1.4504 1266 1.3499 1647 1.2094 1362 1.1084 1474 1.0781 2254 0.7755 1918 0.4616 352 0.5332 393 0.3307 170 0.3088 805 0.2488 342 0.3907 331 1.1786 1374 0.3332 2074 0.3956 615 0.7300 832 0.6356 770 0.5137 1157 0.4963 194 0.3736 787 0.4500 1271 0.4656 95 0.1075 472 0.3177 62 0.1812 161 0.2185 1504 0.8871 494 0.3805 62 0.1118 119 0.0926 116 0.0671 0 0.0000 111559 0.9040 60750 1.3563 172309 1.0245
B0304.2 759 3408 5.1497 9217 4.5385 3715 3.0187 1828 1.5918 162 0.1739 241 0.2493 152 0.1128 154 0.1294 221 0.1884 201 0.2128 222 0.1734 328 0.1613 382 0.1945 344 0.1940 709 0.3512 464 0.2521 325 0.1965 415 0.2176 404 0.2408 423 0.3116 477 0.2910 6349 5.1292 5455 3.9934 2222 2.1425 1198 1.0053 636 0.5292 493 0.3278 282 0.2334 259 0.2534 192 0.2418 207 0.1963 288 0.2477 188 0.1928 256 0.2238 163 0.1650 228 0.1733 247 0.1887 163 0.1256 163 0.1569 243 0.2227 322 0.2360 257 0.2227 2785 3.4269 946 1.3821 296 0.4382 94 0.2719 137 0.2242 90 0.1284 99 0.1152 114 0.1147 147 0.1265 141 0.1569 3507 4.2149 812 0.9777 264 0.3732 141 0.2175 146 0.1859 157 0.1969 62 0.1089 96 0.1194 92 0.1294 121 0.1174 167 0.1792 111 0.1074 301 0.1361 15 0.0050 58 0.1161 76 0.0843 112 0.2684 527 0.2142 288 0.4323 113 0.5303 2326 0.7411 2738 0.6858 153 0.2389 329 0.3304 223 0.1961 518 0.2922 119 0.3004 698 0.5246 739 0.3553 145 0.2160 213 0.1887 138 0.5281 408 0.7240 28 0.0223 1 0.0016 550 1.3029 1209 1.2357 2591 1.9654 2475 2.9134 67065 0.7139 35416 1.0387 102481 0.8003
B0304.3 8228 629 0.0877 719 0.0327 841 0.0631 1230 0.0988 3371 0.3325 1867 0.1779 5102 0.3488 3828 0.2951 4150 0.3254 4560 0.4440 3966 0.2856 6192 0.2809 6776 0.3177 5832 0.3033 6868 0.3135 6391 0.3203 4813 0.2685 6334 0.3062 5291 0.2907 3711 0.2517 4805 0.2702 869 0.0648 1179 0.0796 1053 0.0937 2497 0.1931 3036 0.2329 5094 0.3121 5162 0.3929 4206 0.3784 3362 0.3892 4663 0.4066 5150 0.4084 4828 0.4550 4960 0.3989 4256 0.3952 5624 0.3939 5448 0.3828 6253 0.4423 4428 0.3930 4591 0.3874 6533 0.4415 5234 0.4170 1636 0.1857 2136 0.2876 2540 0.3458 1172 0.3127 2871 0.4318 4105 0.5359 5894 0.6287 5990 0.5552 5728 0.4525 2937 0.2998 1513 0.1678 2723 0.3024 2826 0.3682 3171 0.4507 4491 0.5261 3399 0.3912 2111 0.3387 3852 0.4415 3547 0.4581 5018 0.4463 5425 0.5349 4929 0.4367 2563 0.1068 2083 0.0607 688 0.1260 721 0.0736 486 0.1070 1858 0.0696 522 0.0722 666 0.2868 2476 0.0727 3778 0.0873 1917 0.2755 3432 0.3175 1134 0.0916 3364 0.1748 211 0.0492 1143 0.0792 2032 0.0902 202 0.0277 812 0.0662 153 0.0539 230 0.0377 1775 0.1269 1094 0.1021 173 0.0378 200 0.0189 383 0.0268 203 0.0221 166626 0.1636 101366 0.2742 267992 0.1931
B0304.4 625 1673 3.0707 1681 1.0054 825 0.8144 847 0.8961 142 0.1847 46 0.0584 142 0.1281 101 0.1033 168 0.1744 319 0.4095 218 0.2071 379 0.2268 361 0.2232 445 0.3052 514 0.3089 516 0.3407 230 0.1690 382 0.2435 345 0.2501 240 0.2152 372 0.2761 2836 2.7828 2463 2.1901 1201 1.4071 978 0.9968 308 0.3118 244 0.1972 102 0.1025 61 0.0734 88 0.1354 109 0.1251 85 0.0896 108 0.1340 115 0.1226 80 0.0984 102 0.0943 140 0.1300 165 0.1545 107 0.1257 165 0.1838 424 0.3777 274 0.2878 1592 2.3790 871 1.5451 228 0.4089 30 0.1074 50 0.0990 8 0.0154 29 0.0408 37 0.0463 152 0.1584 107 0.1449 1789 2.6115 510 0.7461 125 0.2146 39 0.0743 73 0.1129 103 0.1567 46 0.0985 98 0.1481 33 0.0574 54 0.0637 94 0.1231 107 0.1253 190 0.1044 40 0.0154 51 0.1248 24 0.0326 63 0.1838 172 0.0851 337 0.6140 75 0.4301 2167 0.8383 3494 1.0630 120 0.2286 392 0.4784 327 0.3480 1208 0.8265 146 0.4486 603 0.5497 1465 0.8555 100 0.1816 152 0.1635 70 0.3248 115 0.2480 18 0.0172 4 0.0053 253 0.7278 352 0.4370 1054 0.9712 722 1.0326 31056 0.4014 16690 0.5944 47747 0.4528
B0304.5 1047 30 0.0333 53 0.0190 13 0.0081 8 0.0054 0 0.0000 10 0.0079 5 0.0031 0 0.0000 5 0.0033 0 0.0000 0 0.0000 5 0.0020 2 0.0011 5 0.0023 5 0.0020 22 0.0089 5 0.0025 12 0.0049 0 0.0000 8 0.0043 11 0.0049 38 0.0227 49 0.0264 39 0.0273 19 0.0116 10 0.0061 11 0.0056 0 0.0000 4 0.0032 8 0.0078 2 0.0020 5 0.0037 10 0.0079 7 0.0046 7 0.0057 3 0.0018 6 0.0034 9 0.0050 13 0.0095 4 0.0031 8 0.0045 5 0.0036 76 0.0679 0 0.0000 22 0.0241 0 0.0000 2 0.0031 0 0.0000 0 0.0000 11 0.0082 6 0.0038 10 0.0085 17 0.0149 12 0.0108 2 0.0023 6 0.0068 3 0.0036 0 0.0000 0 0.0000 0 0.0000 1 0.0010 0 0.0000 50 0.0392 18 0.0131 64 0.0211 43 0.0099 14 0.0215 2 0.0017 6 0.0107 2 0.0006 0 0.0011 2 0.0073 21 0.0050 69 0.0126 4 0.0046 19 0.0141 24 0.0156 64 0.0262 0 0.0000 71 0.0388 27 0.0095 11 0.0122 8 0.0056 1 0.0028 1 0.0013 4 0.0023 1 0.0009 10 0.0176 8 0.0062 6 0.0038 17 0.0145 1097 0.0085 490 0.0104 1588 0.0090
B0304.6 992 11 0.0132 46 0.0174 113 0.0705 146 0.0978 178 0.1457 84 0.0664 16 0.0096 5 0.0035 41 0.0271 20 0.0162 8 0.0051 2 0.0008 2 0.0011 0 0.0000 0 0.0000 9 0.0037 22 0.0104 25 0.0103 29 0.0133 34 0.0192 44 0.0210 47 0.0292 75 0.0423 63 0.0470 97 0.0626 193 0.1230 219 0.1113 92 0.0584 97 0.0731 43 0.0420 23 0.0173 2 0.0019 9 0.0072 0 0.0000 6 0.0047 12 0.0072 30 0.0175 15 0.0092 13 0.0098 9 0.0064 8 0.0046 16 0.0111 110 0.1039 310 0.3462 159 0.1798 11 0.0252 74 0.0928 65 0.0705 0 0.0000 28 0.0219 2 0.0019 19 0.0162 46 0.0430 195 0.1804 89 0.0965 73 0.0864 26 0.0259 8 0.0082 1 0.0024 2 0.0023 10 0.0109 7 0.0055 32 0.0264 23 0.0174 55 0.0191 46 0.0112 9 0.0146 4 0.0037 4 0.0073 6 0.0020 277 0.3180 171 0.6133 4987 1.2153 3790 0.7264 183 0.2190 1444 1.1082 191 0.1284 7333 3.1600 221 0.4270 200 0.1151 859 0.3161 4 0.0055 11 0.0075 1 0.0036 1 0.0014 0 0.0000 15 0.0117 10 0.0182 8 0.0068 12 0.0071 17 0.0154 13935 0.1135 2236 0.0502 16172 0.0966
B0304.7 1068 20 0.0216 0 0.0000 0 0.0000 0 0.0000 42 0.0322 39 0.0291 9 0.0049 54 0.0323 0 0.0000 13 0.0101 11 0.0064 25 0.0087 48 0.0174 56 0.0227 29 0.0104 17 0.0067 21 0.0094 21 0.0080 10 0.0046 11 0.0058 32 0.0141 14 0.0084 8 0.0042 0 0.0000 0 0.0000 10 0.0061 0 0.0000 7 0.0044 8 0.0059 0 0.0000 19 0.0131 9 0.0056 32 0.0238 4 0.0029 24 0.0174 0 0.0000 11 0.0063 39 0.0216 23 0.0163 7 0.0049 47 0.0246 9 0.0056 0 0.0000 30 0.0321 10 0.0110 2 0.0049 10 0.0119 5 0.0057 5 0.0047 0 0.0000 0 0.0000 6 0.0048 0 0.0000 5 0.0049 0 0.0000 9 0.0102 9 0.0082 24 0.0220 5 0.0062 5 0.0044 4 0.0049 8 0.0057 27 0.0205 29 0.0200 16 0.0051 18 0.0041 12 0.0177 1 0.0015 0 0.0000 8 0.0023 28 0.0302 4 0.0142 343 0.0779 307 0.0547 10 0.0113 40 0.0285 46 0.0291 170 0.0682 19 0.0341 85 0.0454 345 0.1179 1 0.0011 2 0.0018 2 0.0055 0 0.0000 2 0.0011 1 0.0009 3 0.0051 0 0.0000 0 0.0000 0 0.0000 1408 0.0107 237 0.0049 1645 0.0091
B0304.8 1020 67 0.0757 46 0.0170 32 0.0199 28 0.0185 24 0.0194 22 0.0173 0 0.0000 5 0.0036 21 0.0135 14 0.0111 2 0.0013 19 0.0071 24 0.0091 27 0.0114 31 0.0116 30 0.0124 30 0.0139 18 0.0074 37 0.0167 5 0.0031 11 0.0051 44 0.0270 38 0.0212 28 0.0203 10 0.0068 21 0.0135 0 0.0000 6 0.0039 2 0.0018 5 0.0047 0 0.0000 2 0.0014 7 0.0058 0 0.0000 7 0.0055 12 0.0069 8 0.0046 15 0.0090 31 0.0223 5 0.0039 29 0.0158 15 0.0096 1 0.0012 22 0.0247 0 0.0000 0 0.0000 5 0.0069 19 0.0210 0 0.0000 15 0.0116 5 0.0036 0 0.0001 26 0.0240 18 0.0163 19 0.0204 2 0.0024 0 0.0000 1 0.0010 5 0.0074 1 0.0017 8 0.0090 15 0.0114 17 0.0141 19 0.0143 4 0.0014 1 0.0003 9 0.0135 3 0.0031 0 0.0000 5 0.0017 19 0.0218 0 0.0000 183 0.0435 120 0.0225 9 0.0107 17 0.0134 15 0.0102 91 0.0383 4 0.0080 46 0.0259 84 0.0303 4 0.0045 6 0.0041 1 0.0029 1 0.0023 4 0.0024 8 0.0061 13 0.0234 9 0.0072 19 0.0108 28 0.0251 1320 0.0105 395 0.0086 1715 0.0100
B0304.9 1065 0 0.0000 0 0.0000 0 0.0000 0 0.0005 3 0.0029 8 0.0066 0 0.0000 1 0.0008 0 0.0000 0 0.0000 0 0.0000 0 0.0003 0 0.0000 2 0.0012 12 0.0045 14 0.0055 5 0.0025 30 0.0114 24 0.0105 24 0.0127 40 0.0177 4 0.0027 20 0.0104 0 0.0000 1 0.0011 7 0.0044 8 0.0040 2 0.0017 0 0.0000 5 0.0051 2 0.0019 7 0.0047 12 0.0088 2 0.0015 2 0.0017 9 0.0050 14 0.0076 11 0.0065 11 0.0081 3 0.0020 43 0.0229 0 0.0000 0 0.0000 0 0.0000 11 0.0125 5 0.0118 0 0.0000 3 0.0039 0 0.0000 27 0.0196 0 0.0000 45 0.0357 4 0.0042 11 0.0099 0 0.0000 0 0.0000 0 0.0000 0 0.0000 3 0.0047 0 0.0000 8 0.0085 5 0.0038 55 0.0424 40 0.0277 62 0.0201 31 0.0071 6 0.0087 0 0.0000 3 0.0063 6 0.0019 13 0.0143 2 0.0072 377 0.0858 485 0.0866 2 0.0023 5 0.0042 17 0.0107 150 0.0602 5 0.0095 36 0.0197 184 0.0633 5 0.0053 10 0.0068 4 0.0111 0 0.0000 1 0.0006 14 0.0104 14 0.0237 5 0.0038 1 0.0006 0 0.0000 1039 0.0079 215 0.0045 1255 0.0070
B0310.1 1047 5 0.0061 33 0.0119 36 0.0213 40 0.0256 6 0.0054 3 0.0028 337 0.1814 535 0.3247 39 0.0245 262 0.2011 475 0.2689 1337 0.4767 1708 0.6295 1860 0.7604 2388 0.8567 2810 1.1066 2254 0.9882 2804 1.0652 2730 1.1790 2094 1.1165 3098 1.3695 49 0.0293 74 0.0396 48 0.0339 38 0.0235 35 0.0216 10 0.0050 14 0.0086 15 0.0111 60 0.0548 93 0.0640 99 0.0620 195 0.1449 355 0.2245 595 0.4344 847 0.4667 1226 0.6772 1490 0.8287 1087 0.7584 1325 0.8789 2471 1.3128 1759 1.1017 108 0.0970 22 0.0239 79 0.0851 8 0.0180 35 0.0417 63 0.0653 168 0.1409 513 0.3741 1246 0.7739 1644 1.3186 82 0.0715 39 0.0344 39 0.0404 1 0.0020 28 0.0262 183 0.1656 203 0.2560 415 0.3741 568 0.5772 1045 0.7305 1438 1.1147 1630 1.1353 3356 1.0991 1645 0.3771 656 0.9456 514 0.4126 548 0.9480 1002 0.2950 52 0.0571 279 0.9434 644 0.1487 896 0.1627 577 0.6523 2553 1.8560 202 0.1289 3854 1.5736 20 0.0381 192 0.1049 435 0.1516 247 0.2661 868 0.5562 214 0.5951 154 0.1990 489 0.2746 439 0.3220 292 0.5022 221 0.1639 43 0.0237 4 0.0040 51597 0.3981 12368 0.2630 63965 0.3621
B0310.2 1573 362 0.2644 6867 1.6317 6804 2.6678 7948 3.3383 827 0.4265 602 0.3005 1971 0.7050 2385 0.9619 938 0.3851 1602 0.8163 2546 0.9591 5051 1.1986 4975 1.2199 4304 1.1707 4400 1.0505 2778 0.7283 1710 0.4990 1321 0.3343 835 0.2400 574 0.2038 729 0.2145 3735 1.4559 4980 1.7591 6644 3.0911 8092 3.2740 5863 2.3527 3320 1.0640 1859 0.7404 792 0.3729 491 0.2977 727 0.3320 815 0.3384 967 0.4771 1620 0.6817 1464 0.7115 1832 0.6713 2072 0.7616 1464 0.5418 1032 0.4793 772 0.3410 876 0.3100 607 0.2529 2115 1.2562 2328 1.6401 2075 1.4775 730 1.0199 739 0.5816 671 0.4587 912 0.5092 2153 1.0440 2249 0.9291 274 0.1464 4949 2.8699 4649 2.7014 1438 0.9802 1039 0.7731 728 0.4463 708 0.4267 608 0.5107 1179 0.7068 1237 0.8358 1913 0.8901 1022 0.5273 971 0.4503 975 0.2127 1087 0.1659 249 0.2395 296 0.1581 320 0.3689 907 0.1778 780 0.5642 233 0.5257 7287 1.1199 5022 0.6070 948 0.7128 2864 1.3862 491 0.2077 5404 1.4685 343 0.4177 1263 0.4575 3584 0.8315 280 0.2009 281 0.1199 63 0.1178 87 0.0747 193 0.0725 276 0.1347 169 0.1937 217 0.1072 932 0.3413 109 0.0619 139369 0.7158 72128 1.0207 211498 0.7970
B0310.3 1338 6 0.0054 16 0.0047 4 0.0023 17 0.0088 5 0.0035 7 0.0047 31 0.0132 36 0.0171 8 0.0041 18 0.0113 39 0.0174 84 0.0236 62 0.0179 84 0.0269 57 0.0161 63 0.0195 27 0.0093 28 0.0084 54 0.0186 25 0.0107 34 0.0120 23 0.0107 25 0.0108 59 0.0327 73 0.0348 46 0.0221 17 0.0065 26 0.0123 5 0.0030 8 0.0061 16 0.0086 40 0.0198 36 0.0213 41 0.0205 60 0.0344 88 0.0382 102 0.0445 106 0.0462 54 0.0297 56 0.0295 71 0.0297 56 0.0276 9 0.0064 7 0.0063 28 0.0235 0 0.0000 2 0.0027 0 0.0000 29 0.0195 5 0.0032 32 0.0159 55 0.0348 59 0.0408 35 0.0243 9 0.0077 11 0.0099 8 0.0060 13 0.0097 5 0.0056 19 0.0140 17 0.0136 13 0.0072 35 0.0213 22 0.0122 509 0.1306 254 0.0456 215 0.2423 168 0.1058 81 0.1105 109 0.0252 109 0.0929 21 0.0566 1017 0.1838 1131 0.1608 68 0.0603 297 0.1691 137 0.0685 524 0.1676 48 0.0699 361 0.1540 670 0.1829 441 0.3712 319 0.1603 18 0.0399 5 0.0060 17 0.0076 60 0.0346 27 0.0370 10 0.0062 15 0.0068 0 0.0000 5966 0.0360 1753 0.0292 7720 0.0342
B0310.5 1779 75 0.0487 62 0.0132 159 0.0554 217 0.0809 153 0.0701 236 0.1044 1052 0.3328 961 0.3429 1091 0.3958 793 0.3571 793 0.2642 1848 0.3877 1766 0.3830 1667 0.4011 2465 0.5205 2949 0.6835 3190 0.8232 5043 1.1277 5468 1.3897 5913 1.8555 8648 2.2493 39 0.0137 136 0.0427 261 0.1075 455 0.1629 613 0.2175 1071 0.3036 901 0.3174 684 0.2847 487 0.2612 572 0.2307 614 0.2252 409 0.1786 564 0.2098 531 0.2283 578 0.1875 784 0.2549 893 0.2922 936 0.3843 1208 0.4715 2021 0.6318 1757 0.6474 107 0.0566 153 0.0956 358 0.2258 149 0.1845 472 0.3285 368 0.2223 402 0.1986 542 0.2325 1027 0.3752 2259 1.0665 250 0.1287 685 0.3521 396 0.2391 613 0.4032 628 0.3404 432 0.2300 247 0.1835 604 0.3201 444 0.2658 733 0.3019 1198 0.5464 1484 0.6084 19619 3.7816 6896 0.9300 3579 3.0325 2629 1.2400 2674 2.7210 7685 1.3311 1108 0.7088 186 0.3710 11733 1.5944 14906 1.5929 262 0.1744 622 0.2663 3331 1.2451 3983 0.9570 598 0.6435 6563 2.1019 11560 2.3714 1995 1.2615 2846 1.0727 1677 2.7335 1169 0.8838 1798 0.5945 4157 1.7926 1884 1.9043 2248 0.9799 803 0.2599 34 0.0172 165322 0.7508 47125 0.5896 212447 0.7079
B0310.6 288 0 0.0000 2 0.0026 3 0.0076 0 0.0000 32 0.0914 7 0.0207 0 0.0000 10 0.0221 9 0.0210 0 0.0000 4 0.0094 0 0.0000 8 0.0120 2 0.0043 0 0.0000 22 0.0321 21 0.0341 124 0.1725 425 0.6675 492 0.9539 1110 1.7840 12 0.0265 4 0.0096 13 0.0332 22 0.0495 6 0.0140 30 0.0530 23 0.0506 12 0.0310 2 0.0093 20 0.0517 19 0.0451 3 0.0097 7 0.0167 7 0.0202 6 0.0129 3 0.0073 6 0.0136 9 0.0248 6 0.0145 111 0.2146 102 0.2337 0 0.0000 2 0.0110 17 0.0667 2 0.0211 26 0.1129 16 0.0620 6 0.0192 2 0.0076 17 0.0387 913 2.6628 4 0.0128 13 0.0422 11 0.0423 4 0.0194 1 0.0062 18 0.0621 7 0.0346 6 0.0219 7 0.0269 3 0.0098 21 0.0612 69 0.1753 16 0.0202 17 0.0149 193 1.0117 33 0.0984 49 0.3113 52 0.0560 7 0.0283 13 0.1696 51 0.0436 53 0.0354 89 0.3653 279 0.7391 41 0.0965 301 0.4473 0 0.0047 17 0.0342 27 0.0347 11 0.0432 97 0.2260 25 0.2597 52 0.2439 18 0.0369 90 0.2414 15 0.0945 10 0.0270 0 0.0005 0 0.0000 4411 0.1238 2620 0.2026 7032 0.1447
B0331.1 1561 18 0.0135 0 0.0000 0 0.0000 0 0.0000 37 0.0194 24 0.0123 364 0.1315 612 0.2487 17 0.0071 125 0.0642 202 0.0768 648 0.1550 729 0.1803 694 0.1902 922 0.2219 745 0.1968 305 0.0898 333 0.0849 326 0.0946 76 0.0274 110 0.0328 7 0.0029 12 0.0045 0 0.0000 0 0.0000 6 0.0026 0 0.0000 22 0.0091 2 0.0014 5 0.0034 6 0.0028 14 0.0062 46 0.0231 24 0.0104 25 0.0125 74 0.0276 59 0.0221 90 0.0339 51 0.0239 39 0.0178 23 0.0083 11 0.0049 8 0.0051 0 0.0000 0 0.0000 2 0.0040 0 0.0005 11 0.0078 0 0.0000 20 0.0098 22 0.0095 42 0.0230 0 0.0000 9 0.0055 0 0.0000 5 0.0043 5 0.0035 0 0.0000 18 0.0157 21 0.0128 8 0.0058 50 0.0238 84 0.0441 45 0.0212 154 0.0339 63 0.0098 4 0.0047 2 0.0012 11 0.0129 13 0.0027 45 0.0335 8 0.0197 80 0.0125 96 0.0118 3 0.0023 5 0.0028 87 0.0371 71 0.0196 15 0.0185 158 0.0577 168 0.0393 54 0.0393 34 0.0149 3 0.0057 3 0.0026 3 0.0012 16 0.0079 10 0.0116 23 0.0116 97 0.0358 7 0.0044 8020 0.0415 391 0.0056 8412 0.0319
B0331.2 1636 5 0.0039 21 0.0049 25 0.0097 4 0.0018 0 0.0000 23 0.0114 2 0.0010 22 0.0089 0 0.0000 0 0.0000 0 0.0000 25 0.0059 21 0.0050 67 0.0178 70 0.0161 138 0.0350 117 0.0330 204 0.0498 201 0.0558 105 0.0359 176 0.0500 12 0.0047 3 0.0010 25 0.0115 0 0.0000 4 0.0018 0 0.0000 3 0.0013 0 0.0000 2 0.0016 3 0.0016 17 0.0069 46 0.0220 14 0.0059 11 0.0053 23 0.0084 48 0.0172 53 0.0190 66 0.0299 61 0.0261 68 0.0233 37 0.0151 0 0.0000 0 0.0000 0 0.0000 0 0.0000 0 0.0000 0 0.0000 19 0.0106 3 0.0016 17 0.0068 48 0.0249 7 0.0042 2 0.0016 0 0.0000 5 0.0043 0 0.0000 0 0.0000 18 0.0152 8 0.0050 22 0.0144 46 0.0206 67 0.0333 62 0.0279 24 0.0052 26 0.0039 208 0.1919 202 0.1039 69 0.0769 309 0.0583 9 0.0064 27 0.0589 164 0.0244 170 0.0198 158 0.1144 323 0.1506 43 0.0178 402 0.1051 4 0.0051 117 0.0410 222 0.0496 100 0.0691 127 0.0523 37 0.0664 13 0.0110 106 0.0381 151 0.0711 4 0.0045 0 0.0000 66 0.0232 0 0.0000 4948 0.0244 1138 0.0155 6086 0.0221
B0334.1 571 20 0.0413 16 0.0110 4 0.0046 0 0.0000 228 0.3244 344 0.4730 953 0.9390 567 0.6308 302 0.3415 686 0.9628 918 0.9527 1321 0.8639 1569 1.0602 1181 0.8855 829 0.5458 592 0.4276 285 0.2291 519 0.3619 1006 0.7968 1565 1.5306 4376 3.5464 24 0.0263 47 0.0458 63 0.0815 45 0.0507 85 0.0940 187 0.1652 69 0.0764 158 0.2050 95 0.1595 248 0.3128 371 0.4248 401 0.5448 657 0.7626 409 0.5485 554 0.5598 695 0.7038 591 0.6033 578 0.7401 889 1.0820 1921 1.8714 1538 1.7663 0 0.0000 25 0.0499 34 0.0671 42 0.1640 108 0.2348 170 0.3199 213 0.3281 533 0.7122 440 0.5014 12048 17.7193 17 0.0274 88 0.1412 148 0.2784 114 0.2335 280 0.4739 370 0.6140 251 0.5814 386 0.6383 238 0.4445 296 0.3801 172 0.2453 373 0.4766 26273 15.7782 13807 5.8015 2341 6.1817 2445 3.5928 6757 21.4199 15632 8.4358 2578 5.1377 3399 21.0723 25699 10.8797 40737 13.5626 12259 25.3739 56806 75.7225 2567 2.9899 109665 82.0921 1170 3.9177 5712 5.6993 11899 7.6052 2674 5.2683 7936 9.3174 1145 5.8148 1352 3.1857 14733 15.1710 10145 13.6274 2354 7.4109 2335 3.1715 1074 1.0833 135 0.2118 398016 5.6314 90203 3.5164 488220 5.0682
B0334.10 506 21 0.0482 20 0.0153 12 0.0148 7 0.0101 1 0.0028 4 0.0066 16 0.0183 16 0.0212 24 0.0313 23 0.0374 12 0.0147 40 0.0302 29 0.0224 33 0.0284 27 0.0203 21 0.0174 13 0.0125 34 0.0270 23 0.0207 15 0.0172 34 0.0314 0 0.0000 14 0.0162 2 0.0037 32 0.0407 16 0.0208 10 0.0106 7 0.0091 2 0.0038 0 0.0000 5 0.0081 19 0.0253 13 0.0205 16 0.0211 10 0.0153 14 0.0171 19 0.0226 15 0.0182 4 0.0063 8 0.0117 32 0.0356 8 0.0107 0 0.0000 4 0.0093 0 0.0000 0 0.0000 12 0.0307 0 0.0000 8 0.0148 29 0.0439 12 0.0163 6 0.0116 5 0.0103 3 0.0057 0 0.0000 6 0.0160 11 0.0223 0 0.0000 4 0.0125 20 0.0376 11 0.0247 13 0.0196 12 0.0207 4 0.0060 23 0.0161 11 0.0053 6 0.0197 4 0.0074 8 0.0295 27 0.0169 4 0.0108 3 0.0260 41 0.0198 65 0.0246 2 0.0051 12 0.0181 13 0.0172 31 0.0263 9 0.0345 14 0.0158 11 0.0079 53 0.1188 146 0.1943 5 0.0340 20 0.0535 1 0.0012 2 0.0032 15 0.0546 13 0.0201 4 0.0051 0 0.0000 1206 0.0193 329 0.0145 1536 0.0180
B0334.11 1580 3352 2.4327 13011 3.0777 8054 3.1438 3142 1.3139 387 0.1990 245 0.1217 1472 0.5242 1413 0.5675 1450 0.5922 1253 0.6356 1545 0.5795 2069 0.4889 1832 0.4473 1872 0.5070 2557 0.6078 2037 0.5316 1903 0.5531 2037 0.5129 2048 0.5861 1722 0.6084 2348 0.6877 3454 1.3405 3589 1.2621 1978 0.9164 920 0.3708 970 0.3877 1029 0.3284 773 0.3064 689 0.3231 466 0.2815 773 0.3512 858 0.3547 599 0.2943 827 0.3468 533 0.2579 761 0.2776 659 0.2414 643 0.2370 528 0.2444 660 0.2903 1217 0.4284 839 0.3481 2141 1.2659 560 0.3933 619 0.4389 189 0.2631 324 0.2541 452 0.3076 526 0.2927 885 0.4272 867 0.3567 276 0.1469 1727 0.9972 475 0.2749 352 0.2391 473 0.3503 678 0.4141 445 0.2672 419 0.3502 465 0.2777 752 0.5063 623 0.2889 625 0.3209 555 0.2565 3312 0.7189 2373 0.3604 1105 1.0542 579 0.3076 669 0.7665 1111 0.2167 883 0.6357 762 1.7081 9469 1.4488 11260 1.3548 952 0.7123 3076 1.4821 2299 0.9674 8539 2.3100 461 0.5582 3605 1.3001 6629 1.5312 831 0.5921 970 0.4117 388 0.7128 499 0.4255 586 0.2183 329 0.1602 1710 1.9457 2101 1.0312 3655 1.3317 2604 1.4724 171027 0.8745 35889 0.5056 206916 0.7763
B0334.13 512 12 0.0281 5 0.0037 5 0.0063 2 0.0033 9 0.0150 19 0.0302 13 0.0145 12 0.0153 4 0.0053 8 0.0136 21 0.0246 35 0.0258 34 0.0263 62 0.0520 68 0.0506 66 0.0533 253 0.2268 707 0.5499 2082 1.8384 3088 3.3673 7209 6.5153 12 0.0152 16 0.0179 34 0.0493 7 0.0098 19 0.0238 32 0.0321 39 0.0483 13 0.0202 5 0.0097 21 0.0297 12 0.0160 20 0.0305 17 0.0222 22 0.0333 22 0.0255 50 0.0573 38 0.0436 59 0.0842 88 0.1195 482 0.5235 338 0.4329 25 0.0466 5 0.0126 22 0.0492 7 0.0315 9 0.0224 22 0.0472 29 0.0512 21 0.0319 108 0.1381 5871 9.6299 6 0.0114 5 0.0101 9 0.0200 5 0.0121 22 0.0422 31 0.0577 28 0.0735 38 0.0704 26 0.0560 78 0.1120 161 0.2565 178 0.2534 170 0.1139 72 0.0339 974 2.8677 128 0.2107 237 0.8404 92 0.0557 11 0.0247 30 0.2121 183 0.0865 148 0.0550 113 0.2608 291 0.4340 44 0.0575 582 0.4861 4 0.0172 67 0.0753 58 0.0417 58 0.1276 177 0.2324 228 1.2937 135 0.3554 740 0.8498 376 0.5641 84 0.2951 56 0.0849 34 0.0388 4 0.0080 21287 0.3359 13094 0.5693 34382 0.3981
B0334.15 1775 476 0.3078 16157 3.4021 9180 3.1897 7518 2.7980 2544 1.1630 3442 1.5204 11045 3.4999 8694 3.1073 12158 4.4195 10656 4.8094 9907 3.3069 14593 3.0687 14804 3.2170 13503 3.2548 13090 2.7694 10824 2.5141 7694 1.9895 7559 1.6939 5876 1.4965 5170 1.6260 5445 1.4195 4725 1.6323 5072 1.5877 2908 1.1990 3374 1.2100 3666 1.3037 5742 1.6305 4225 1.4906 3915 1.6326 3417 1.8340 4549 1.8389 5094 1.8729 3797 1.6587 4561 1.7008 4351 1.8732 5465 1.7745 4792 1.5608 4027 1.3205 3053 1.2563 2842 1.1120 2945 0.9229 2979 1.1002 1431 0.7531 1054 0.6580 1173 0.7403 1055 1.3057 1637 1.1414 2331 1.4103 2384 1.1788 2427 1.0432 2356 0.8628 806 0.3816 1872 0.9623 1950 1.0044 1993 1.2036 1584 1.0438 2566 1.3935 2918 1.5572 1238 0.9208 2804 1.4899 1331 0.7971 1876 0.7734 1785 0.8160 1752 0.7196 4296 0.8300 3294 0.4453 1598 1.3576 2675 1.2645 1537 1.5680 9231 1.6026 953 0.6112 613 1.2238 6816 0.9283 8637 0.9251 1181 0.7867 2650 1.1365 2976 1.1146 3142 0.7567 560 0.6037 4340 1.3933 5024 1.0330 1448 0.9181 2820 1.0650 945 1.5441 1602 1.2138 3216 1.0653 1874 0.8102 1641 1.6617 4546 1.9863 5989 1.9424 633 0.3188 419492 1.9093 85273 1.0694 504766 1.6857
B0334.2 1121 104 0.1074 176 0.0587 88 0.0487 58 0.0345 3 0.0022 15 0.0111 0 0.0000 11 0.0065 22 0.0131 11 0.0082 2 0.0015 14 0.0047 5 0.0020 17 0.0066 17 0.0058 20 0.0074 5 0.0023 48 0.0172 70 0.0285 77 0.0388 170 0.0705 58 0.0322 64 0.0318 29 0.0195 30 0.0175 48 0.0275 91 0.0412 16 0.0090 4 0.0028 5 0.0051 0 0.0002 2 0.0015 16 0.0112 16 0.0096 16 0.0115 15 0.0079 32 0.0168 15 0.0081 13 0.0090 4 0.0025 0 0.0004 16 0.0094 10 0.0091 34 0.0346 14 0.0140 0 0.0009 0 0.0002 6 0.0062 1 0.0009 20 0.0136 2 0.0015 69 0.0523 12 0.0098 23 0.0189 22 0.0213 17 0.0182 6 0.0052 7 0.0064 1 0.0015 5 0.0048 4 0.0045 11 0.0077 42 0.0304 25 0.0163 1707 0.5223 1538 0.3293 158 0.2130 86 0.0647 186 0.3006 487 0.1340 1725 1.7510 376 1.1890 13818 2.9798 12653 2.1457 457 0.4827 1935 1.3142 2148 1.2739 9107 3.4726 1159 1.9777 2741 1.3932 6916 2.2515 811 0.8145 1236 0.7393 114 0.2962 151 0.1812 468 0.2457 767 0.5248 346 0.5553 433 0.2997 210 0.1080 72 0.0577 44597 0.3214 4183 0.0831 48780 0.2579
B0334.3 2409 2562 1.2196 11854 1.8391 6590 1.6873 4933 1.3528 2377 0.8008 2019 0.6573 7505 1.7523 7840 2.0647 8695 2.3288 7310 2.4311 8825 2.1705 13581 2.1043 13477 2.1578 12120 2.1526 13033 2.0317 10822 1.8522 12298 2.3431 13162 2.1733 11563 2.1699 11020 2.5534 12405 2.3827 4593 1.1691 4418 1.0190 4020 1.2212 3947 1.0429 3611 0.9461 5086 1.0643 4685 1.2178 3836 1.1788 3188 1.2607 4185 1.2464 5237 1.4187 4397 1.4150 6208 1.7055 5857 1.8578 6906 1.6522 8173 1.9615 7509 1.8144 6903 2.0926 7037 2.0283 8487 1.9591 7127 1.9393 2135 0.8278 1138 0.5234 1683 0.7825 630 0.5742 1947 1.0004 1865 0.8314 4058 1.4784 4268 1.3514 9450 2.5494 5234 1.8247 2844 1.0770 2701 1.0247 2372 1.0557 2713 1.3170 3717 1.4872 3419 1.3442 3572 1.9578 5432 2.1263 4940 2.1794 9738 2.9579 7269 2.4478 7084 2.1435 36495 5.1949 23938 2.3840 4022 2.5166 7967 2.7748 4845 3.6405 17693 2.2631 4814 2.2736 1571 2.3091 27463 2.7559 30408 2.3996 3938 1.9321 7432 2.3483 9279 2.5608 10431 1.8509 2849 2.2608 12619 2.9846 18840 2.8541 8253 3.8538 11036 3.0710 2002 2.4090 2760 1.5413 8218 2.0058 7579 2.4132 2681 2.0004 6658 2.1432 14343 3.4271 2991 1.1090 691568 2.3193 165401 1.5283 856970 2.1086
B0334.4 832 13269 18.2878 22644 10.1719 10591 7.8509 8019 6.3673 10964 10.6907 7700 7.2562 8240 5.5707 4720 3.5990 4073 3.1588 5619 5.4106 8124 5.7853 12056 5.4088 9297 4.3103 8396 4.3175 8058 3.6371 9228 4.5731 4356 2.4032 5947 2.8434 5383 2.9249 3951 2.6510 5706 3.1734 26003 19.1617 20747 13.8542 11253 9.8970 7255 5.5499 7488 5.6809 9116 5.5226 6272 4.7209 6843 6.0882 5783 6.6209 5467 4.7142 5662 4.4406 5467 5.0944 6337 5.0405 4494 4.1272 5721 3.9629 4710 3.2728 4353 3.0451 3305 2.9013 4218 3.5199 8633 5.7704 5691 4.4842 12823 14.3930 7546 10.0482 4666 6.2822 3139 8.2853 4264 6.3410 4546 5.8680 4097 4.3217 4436 4.0667 3372 2.6338 2793 2.8193 16289 17.8568 11252 12.3596 5730 7.3839 5161 7.2545 6498 7.5280 4563 5.1949 2348 3.7263 3411 3.8664 2830 3.6148 2827 2.4863 2493 2.4313 3030 2.6551 5185 2.1372 2949 0.8504 1140 2.0661 697 0.7031 812 1.7669 2237 0.8285 948 1.2964 254 1.0840 10207 2.9658 12864 2.9394 639 0.9078 2164 1.9799 1620 1.2947 10081 5.1792 485 1.1149 3722 2.5492 7398 3.2450 1520 2.0563 1589 1.2806 572 1.9935 676 1.0942 1076 0.7606 689 0.6354 1816 3.9241 2424 2.2599 3532 2.4436 5724 6.1450 390570 3.7925 247785 6.6293 638355 4.5479
B0334.5 1715 475 0.3179 16106 3.5099 9110 3.2761 7487 2.8840 2538 1.2007 3429 1.5679 11000 3.6078 8678 3.2100 12111 4.5563 10590 4.9471 9859 3.4061 14479 3.1511 14741 3.3153 13439 3.3527 13000 2.8467 10780 2.5915 7666 2.0516 7528 1.7459 5850 1.5420 5125 1.6683 5419 1.4620 4725 1.6894 5069 1.6423 2908 1.2410 3370 1.2507 3664 1.3484 5738 1.6865 4215 1.5392 3909 1.6871 3416 1.8974 4550 1.9033 5089 1.9365 3795 1.7156 4552 1.7566 4346 1.9364 5455 1.8334 4782 1.6120 4020 1.3643 3052 1.2995 2841 1.1503 2940 0.9536 2972 1.1361 1431 0.7794 1054 0.6811 1161 0.7586 1054 1.3505 1637 1.1815 2328 1.4582 2381 1.2187 2428 1.0798 2357 0.8931 806 0.3951 1872 0.9958 1949 1.0387 1991 1.2450 1581 1.0784 2562 1.4402 2915 1.6102 1237 0.9523 2798 1.5386 1330 0.8245 1874 0.7995 1776 0.8403 1750 0.7442 4275 0.8548 3294 0.4609 1589 1.3969 2673 1.3080 1525 1.6103 9229 1.6583 953 0.6325 613 1.2666 6801 0.9586 8622 0.9558 1181 0.8140 2646 1.1746 2971 1.1521 3136 0.7816 541 0.6031 4331 1.4388 5021 1.0685 1448 0.9501 2817 1.1014 938 1.5863 1601 1.2562 3216 1.1026 1874 0.8385 1621 1.6992 4546 2.0556 5990 2.0103 633 0.3299 418038 1.9693 85195 1.1058 503233 1.7393
B0334.6 1372 91 0.0765 129 0.0353 81 0.0364 25 0.0121 14 0.0085 4 0.0027 542 0.2224 766 0.3543 82 0.0386 212 0.1238 402 0.1738 1532 0.4170 1947 0.5474 2395 0.7471 2039 0.5583 2559 0.7691 1880 0.6291 2352 0.6821 2161 0.7122 1224 0.4983 1921 0.6479 79 0.0355 73 0.0298 51 0.0277 29 0.0139 17 0.0079 17 0.0063 35 0.0162 23 0.0129 34 0.0238 36 0.0189 163 0.0779 280 0.1588 368 0.1777 481 0.2681 587 0.2468 834 0.3515 883 0.3749 803 0.4276 889 0.4500 1905 0.7724 1410 0.6736 88 0.0603 62 0.0507 1 0.0009 11 0.0182 22 0.0202 30 0.0241 193 0.1241 453 0.2518 1164 0.5514 618 0.3785 53 0.0358 31 0.0207 11 0.0089 34 0.0292 73 0.0517 132 0.0912 236 0.2274 406 0.2794 684 0.5298 905 0.4830 1138 0.6733 1309 0.6958 700 0.1752 438 0.0767 496 0.5456 446 0.2729 152 0.2008 439 0.0986 41 0.0346 49 0.1289 382 0.0674 388 0.0539 337 0.2909 491 0.2729 120 0.0584 1153 0.3594 15 0.0213 175 0.0730 230 0.0613 53 0.0438 204 0.0998 101 0.2149 83 0.0815 273 0.1171 316 0.1767 30 0.0398 25 0.0145 49 0.0210 0 0.0000 35503 0.2091 7531 0.1222 43035 0.1859
B0334.7 1017 8 0.0096 5 0.0021 0 0.0000 5 0.0037 0 0.0000 8 0.0063 0 0.0000 0 0.0000 0 0.0000 0 0.0000 4 0.0025 5 0.0021 0 0.0000 0 0.0000 2 0.0011 12 0.0052 2 0.0011 13 0.0051 19 0.0089 11 0.0063 27 0.0123 3 0.0022 3 0.0021 5 0.0038 7 0.0047 11 0.0070 5 0.0028 3 0.0024 2 0.0021 2 0.0019 11 0.0078 4 0.0029 2 0.0017 20 0.0136 15 0.0118 4 0.0024 21 0.0121 14 0.0081 10 0.0073 20 0.0143 17 0.0097 19 0.0124 28 0.0262 0 0.0000 0 0.0000 0 0.0000 0 0.0000 2 0.0027 0 0.0000 21 0.0162 0 0.0000 24 0.0205 0 0.0000 2 0.0027 0 0.0000 0 0.0000 0 0.0000 0 0.0000 4 0.0055 2 0.0019 2 0.0022 5 0.0041 10 0.0080 15 0.0109 93 0.0314 102 0.0242 10 0.0152 11 0.0099 0 0.0017 7 0.0024 3 0.0035 4 0.0143 42 0.0102 51 0.0096 2 0.0024 13 0.0098 6 0.0040 27 0.0117 4 0.0075 25 0.0144 23 0.0086 3 0.0034 4 0.0029 1 0.0042 7 0.0095 1 0.0006 6 0.0049 1 0.0018 0 0.0000 6 0.0034 0 0.0000 640 0.0051 282 0.0062 922 0.0054
B0334.8 3766 4436 1.3507 10355 1.0277 5773 0.9455 3323 0.5829 436 0.0941 145 0.0304 3099 0.4629 3067 0.5166 4070 0.6974 2525 0.5373 3320 0.5224 5272 0.5225 4023 0.4120 3653 0.4150 5483 0.5468 4539 0.4970 4144 0.5050 4120 0.4352 3526 0.4233 3302 0.4895 3138 0.3856 11511 1.8740 9504 1.4021 5399 1.0490 2517 0.4254 2136 0.3580 2856 0.3823 2502 0.4161 1931 0.3796 1314 0.3324 1995 0.3801 2534 0.4391 2372 0.4885 3119 0.5481 2719 0.5517 3409 0.5218 3358 0.5155 3030 0.4683 2719 0.5273 2864 0.5281 2353 0.3475 2228 0.3879 2437 0.6043 736 0.2165 687 0.2043 332 0.1936 1048 0.3443 1156 0.3297 1805 0.4207 1649 0.3341 2571 0.4437 968 0.2160 3976 0.9629 1396 0.3388 1003 0.2855 1041 0.3235 1329 0.3402 1644 0.4135 1330 0.4665 1974 0.4942 1598 0.4510 2920 0.5674 2060 0.4438 2427 0.4699 4455 0.4057 3099 0.1974 1190 0.4766 1282 0.2858 754 0.3627 3118 0.2551 1134 0.3426 427 0.4022 9799 0.6290 11208 0.5658 1238 0.3887 2553 0.5162 1846 0.3260 4213 0.4782 765 0.3887 3070 0.4644 4270 0.4138 898 0.2683 1097 0.1954 448 0.3450 592 0.2118 297 0.0465 269 0.0549 1451 0.6928 3219 0.6629 6742 1.0304 6350 1.5061 248459 0.5330 89735 0.5304 338194 0.5323
B0336.1 2788 1187 0.4882 3092 0.4146 4137 0.9152 6756 1.6009 2819 0.8205 1307 0.3677 13120 2.6469 10361 2.3576 18726 4.3336 12904 3.7079 11812 2.5101 14643 1.9603 11702 1.6189 8794 1.3495 8583 1.1561 8209 1.2139 5163 0.8501 5122 0.7307 3897 0.6319 2553 0.5113 2931 0.4865 4438 0.9760 5601 1.1162 8062 2.1161 12761 2.9130 16596 3.7570 24104 4.3575 19732 4.4316 15566 4.1325 12010 4.1030 11989 3.0849 11994 2.8072 8283 2.3035 8177 1.9410 6435 1.7637 7461 1.5424 7168 1.4864 6163 1.2867 4639 1.2150 4493 1.1191 4535 0.9045 3150 0.7407 3106 1.0406 3198 1.2711 6028 2.4218 4021 3.1670 6692 2.9701 10990 4.2332 9765 3.0739 7096 1.9413 6492 1.5133 1305 0.3933 6828 2.2340 11120 3.6451 7041 2.7074 8158 3.4218 8022 2.7736 6670 2.2660 4611 2.1836 6870 2.3237 3541 1.3497 5985 1.5708 3681 1.0712 3585 0.9374 4561 0.5610 3651 0.3142 1146 0.6196 791 0.2380 666 0.4323 2854 0.3155 802 0.3274 266 0.3382 8201 0.7111 10364 0.7067 589 0.2499 1582 0.4320 1387 0.3308 3470 0.5321 459 0.3149 2893 0.5912 5012 0.6561 728 0.2939 889 0.2139 533 0.5547 850 0.4100 285 0.0602 258 0.0712 1937 1.2489 4015 1.1167 6345 1.3100 6733 2.1571 361358 1.0471 276117 2.2045 637475 1.3553
B0336.10 718 10644 16.9990 81851 42.6054 47023 40.3905 46393 42.6856 236019 266.6710 362368 395.6920 51504 40.3458 33874 29.9284 27422 24.6412 38022 42.4225 30051 24.7968 52978 27.5399 65736 35.3126 62098 37.0030 46580 24.3619 39719 22.8070 37298 23.8419 41493 22.9858 42799 26.9462 32973 25.6339 35584 22.9307 8779 7.4965 12322 9.5349 7451 7.5945 10370 9.1923 9196 8.0837 12601 8.8455 7894 6.8843 7301 7.5263 6433 8.5338 8678 8.6712 9095 8.2655 8802 9.5039 10425 9.6089 8794 9.3589 11864 9.5227 11325 9.1191 12664 10.2659 10560 10.7396 11036 10.6724 16332 12.6485 14735 13.4527 11607 15.0965 13618 21.0137 8993 14.0290 3645 11.1479 9467 16.3131 5646 8.4448 7862 9.6100 8584 9.1179 11331 10.2563 13491 15.7800 4297 5.4586 5375 6.8415 8433 12.5911 6382 10.3952 8681 11.6543 9539 12.5820 11361 20.8902 8504 11.1687 15970 23.6355 15768 16.0689 16565 18.7157 11947 12.1292 136094 64.9961 361466 120.7810 30818 64.6910 65268 76.2648 17354 43.7447 184011 78.9679 52579 83.3026 5512 27.1755 146701 49.3909 168938 44.7290 13470 22.1718 15413 16.3399 128315 118.8100 26519 15.7875 31897 84.9080 54691 43.3971 95821 48.7026 13228 20.7238 41900 39.1177 10502 42.3978 54099 101.3310 86107 70.5112 58440 62.4281 17513 43.8398 53109 57.3561 30250 24.2498 36165 44.9889 5016671 56.4475 580702 18.0029 5597373 46.2099
B0336.11 1812 18 0.0118 22 0.0045 29 0.0101 58 0.0212 48 0.0215 80 0.0348 740 0.2299 850 0.2976 195 0.0695 462 0.2046 776 0.2540 1799 0.3707 2631 0.5600 3220 0.7603 4151 0.8603 5393 1.2273 3934 0.9967 5265 1.1557 4136 1.0319 3806 1.1725 4508 1.1512 44 0.0151 148 0.0456 162 0.0657 262 0.0920 392 0.1366 569 0.1583 564 0.1951 311 0.1272 299 0.1574 590 0.2339 788 0.2840 971 0.4156 1014 0.3706 1126 0.4748 1725 0.5488 2115 0.6748 2249 0.7227 2047 0.8249 2370 0.9082 3780 1.1602 3065 1.1090 60 0.0310 63 0.0387 124 0.0770 81 0.0993 164 0.1126 226 0.1342 508 0.2461 837 0.3525 1608 0.5768 1455 0.6746 103 0.0520 173 0.0873 154 0.0912 179 0.1161 243 0.1295 437 0.2285 373 0.2718 729 0.3798 748 0.4392 1029 0.4159 1668 0.7469 2101 0.8453 6983 1.3216 3660 0.4846 1767 1.4701 1223 0.5664 825 0.8241 1553 0.2642 135 0.0853 166 0.3255 1812 0.2418 4011 0.4209 616 0.4022 1880 0.7899 1363 0.5003 2724 0.6426 123 0.1299 1944 0.6112 2404 0.4843 678 0.4213 1076 0.3983 310 0.4966 207 0.1539 1086 0.3526 826 0.3500 200 0.1987 176 0.0756 134 0.0428 138 0.0681 86389 0.3852 20584 0.2529 106973 0.3499
B0336.12 282 10 0.0417 0 0.0000 3 0.0072 0 0.0000 0 0.0012 1 0.0044 9 0.0181 13 0.0298 13 0.0309 5 0.0165 9 0.0200 17 0.0231 21 0.0299 24 0.0369 12 0.0172 7 0.0115 4 0.0069 22 0.0317 7 0.0125 5 0.0110 9 0.0157 5 0.0111 24 0.0480 18 0.0489 39 0.0901 64 0.1436 80 0.1431 74 0.1645 52 0.1384 30 0.1037 58 0.1483 61 0.1422 84 0.2325 54 0.1268 68 0.1867 90 0.1849 53 0.1099 60 0.1249 63 0.1633 45 0.1114 49 0.0968 52 0.1229 2 0.0088 5 0.0220 12 0.0480 7 0.0572 37 0.1660 36 0.1401 21 0.0680 20 0.0557 27 0.0631 58 0.1731 13 0.0441 51 0.1677 35 0.1360 31 0.1316 10 0.0354 28 0.0948 22 0.1035 18 0.0618 17 0.0675 18 0.0483 35 0.1034 46 0.1210 16 0.0198 5 0.0050 4 0.0231 3 0.0091 6 0.0447 5 0.0061 6 0.0249 1 0.0176 88 0.0757 129 0.0870 0 0.0014 2 0.0074 1 0.0037 22 0.0337 4 0.0306 19 0.0393 43 0.0563 1 0.0079 13 0.0312 3 0.0338 0 0.0000 13 0.0275 6 0.0174 0 0.0062 0 0.0000 5 0.0104 43 0.1370 471 0.0135 1148 0.0906 1619 0.0340
B0336.13 1074 5705 6.0919 16679 5.8040 9493 5.4514 5787 3.5601 2700 2.0402 3469 2.5324 2644 1.3847 1263 0.7460 2518 1.5131 2211 1.6498 2132 1.1762 3143 1.0925 3042 1.0925 2938 1.1706 2482 0.8680 2269 0.8713 1600 0.6840 1862 0.6896 1589 0.6691 1323 0.6877 1764 0.7602 6838 3.9039 6747 3.4905 3552 2.4203 3240 1.9199 2793 1.6416 3037 1.4253 2207 1.2868 1512 1.0427 1467 1.3014 1522 1.0170 1336 0.8121 1027 0.7413 1036 0.6384 740 0.5267 1048 0.5628 759 0.4090 810 0.4395 618 0.4202 672 0.4348 1339 0.6936 798 0.4876 5819 5.0604 3644 3.7594 2720 2.8365 726 1.4848 1797 2.0706 1393 1.3936 1578 1.2901 859 0.6101 1234 0.7470 353 0.2761 3107 2.6388 2005 1.7065 1657 1.6545 1451 1.5801 1751 1.5717 1102 0.9722 820 1.0082 685 0.6019 821 0.8127 1145 0.7805 743 0.5612 751 0.5098 1589 0.5075 1056 0.2360 327 0.4597 261 0.2041 295 0.4972 1212 0.3479 414 0.4391 154 0.5076 2801 0.6306 3768 0.6670 238 0.2624 502 0.3562 884 0.5477 1578 0.6280 272 0.4847 1147 0.6085 1854 0.6301 335 0.3518 608 0.3801 269 0.7271 767 0.9612 282 0.1546 152 0.1087 894 1.4965 1667 1.2041 3998 2.1427 2643 2.1983 181354 1.3642 78611 1.6293 259966 1.4348
B0336.2 1216 7051 6.6493 70857 21.7777 51032 25.8828 49301 26.7839 19365 12.9194 27532 17.7516 63611 29.4224 50795 26.4989 62695 33.2645 54020 35.5885 58610 28.5555 90485 27.7738 80218 25.4441 80731 28.4047 94326 29.1298 83435 28.2882 72461 27.3493 79344 25.9528 67022 24.9154 56789 26.0678 55593 21.1529 22980 11.5863 24663 11.2682 23211 13.9678 28416 14.8723 28425 14.7534 34860 14.4491 29585 15.2343 24960 15.1930 24073 18.8564 31636 18.6635 36840 19.7683 30986 19.7552 35622 19.3864 31254 19.6384 43264 20.5040 41427 19.6949 40880 19.5666 30510 18.3209 34212 19.5338 43256 19.7805 33365 17.9859 12489 9.5917 8448 7.6972 11128 10.2501 8291 14.9708 11027 11.2197 17108 15.1085 21992 15.8716 26981 16.9222 28282 15.1147 14444 9.9750 22678 17.0104 24402 18.3391 14588 12.8603 16851 16.2061 21776 17.2611 21867 17.0305 12998 14.1114 23155 17.9550 15996 13.9782 19480 11.7212 20626 13.7597 25004 14.9882 63976 18.0409 33809 6.6706 9969 12.3571 16387 11.3063 12023 17.8957 42166 10.6847 5217 4.8809 1632 4.7509 39417 7.8360 50574 7.9065 5520 5.3651 13827 8.6548 16695 9.1277 30563 10.7434 3164 4.9737 24225 11.3504 37084 11.1294 9658 8.9343 13528 7.4573 6787 16.1801 7857 8.6905 18512 8.9511 11873 7.4889 10316 15.2471 11411 7.2767 14320 6.7785 4365 3.2066 2528925 16.8018 672534 12.3111 3201459 15.6059
B0336.3 2896 8743 3.4618 16217 2.0928 13525 2.8805 11265 2.5697 4983 1.3961 2564 0.6942 11643 2.2614 10552 2.3115 10876 2.4231 10241 2.8329 11668 2.3870 17089 2.2025 16698 2.2240 13587 2.0073 15929 2.0656 14544 2.0706 14806 2.3466 15823 2.1733 14423 2.2514 9865 1.9015 12554 2.0057 20060 4.2470 21099 4.0477 14969 3.7823 13390 2.9426 15573 3.3939 18060 3.1431 14419 3.1176 10583 2.7049 7418 2.4400 9815 2.4315 10209 2.3003 8400 2.2488 9886 2.2592 8689 2.2925 9956 1.9812 10260 2.0482 9637 1.9369 8266 2.0843 9042 2.1679 9680 1.8588 10105 2.2873 7476 2.4107 2852 1.0911 4043 1.5636 1907 1.4463 3915 1.6727 4755 1.7635 6126 1.8564 6249 1.6459 8226 1.8460 4506 1.3068 10625 3.3463 7695 2.4284 4760 1.7622 4778 1.9294 5689 1.8934 4868 1.5922 3416 1.5576 5636 1.8353 3996 1.4663 6614 1.6710 5717 1.6014 6998 1.7615 8394 0.9940 7627 0.6319 2022 1.0526 2795 0.8098 2416 1.5099 8897 0.9467 3034 1.1919 1605 1.9628 17978 1.5007 26166 1.7177 2408 0.9829 4305 1.1315 6393 1.4677 5670 0.8369 2393 1.5799 7481 1.4718 7917 0.9977 2297 0.8925 5364 1.2417 1816 1.8182 2112 0.9808 1660 0.3371 2838 0.7519 3069 1.9046 6720 1.7994 14251 2.8325 12853 3.9641 690023 1.9249 302406 2.3244 992430 2.0313
B0336.4 1983 878 0.5081 757 0.1427 709 0.2208 689 0.2296 1160 0.4747 294 0.1164 5086 1.4426 4287 1.3717 3508 1.1414 3575 1.4445 3780 1.1296 7505 1.4127 5791 1.1264 4740 1.0227 4442 0.8413 4415 0.9180 2710 0.6273 3443 0.6906 2418 0.5514 1377 0.3877 2039 0.4758 1539 0.4759 1640 0.4597 1484 0.5478 1724 0.5533 2911 0.9266 4076 1.0361 3130 0.9884 2995 1.1181 2464 1.1836 3269 1.1827 3838 1.2630 3006 1.1754 3036 1.0132 2362 0.9101 3398 0.9878 2906 0.8473 2989 0.8775 1893 0.6974 1751 0.6133 2895 0.8119 1887 0.6240 1092 0.5145 700 0.3915 1174 0.6633 715 0.7918 1832 1.1436 1667 0.9030 1881 0.8325 1405 0.5407 2683 0.8793 589 0.2494 1080 0.4968 1807 0.8328 1337 0.7232 1939 1.1436 1815 0.8825 1729 0.8258 1375 0.9159 2202 1.0473 1586 0.8501 2423 0.8942 2029 0.8301 2215 0.8142 2991 0.5172 1180 0.1428 455 0.3459 371 0.1570 558 0.5094 1124 0.1747 181 0.1042 47 0.0851 2961 0.3610 2960 0.2838 140 0.0837 431 0.1655 374 0.1257 1200 0.2588 77 0.0747 1411 0.4055 2251 0.4144 280 0.1592 300 0.1017 209 0.3067 166 0.1127 232 0.0690 291 0.1127 366 0.3322 312 0.1221 481 0.1397 538 0.2425 106353 0.4333 62034 0.6963 168387 0.5033
B0336.5 857 3631 4.8587 11016 4.8044 5656 4.0703 4916 3.7901 1230 1.1649 1401 1.2818 1367 0.8975 801 0.5936 1115 0.8394 850 0.7950 751 0.5196 1379 0.6006 1324 0.5959 1050 0.5244 1725 0.7561 1237 0.5952 827 0.4430 962 0.4469 794 0.4190 672 0.4378 925 0.4997 2989 2.1386 3071 1.9909 1736 1.4827 1550 1.1512 1594 1.1740 1912 1.1250 1440 1.0527 930 0.8038 715 0.7956 737 0.6174 752 0.5728 591 0.5355 603 0.4663 596 0.5319 494 0.3328 543 0.3666 561 0.3814 326 0.2782 467 0.3783 508 0.3302 558 0.4273 1834 1.9989 1223 1.5812 1129 1.4755 355 0.9117 790 1.1415 363 0.4559 474 0.4854 478 0.4254 437 0.3316 91 0.0896 3105 3.3050 1714 1.8285 1328 1.6621 1132 1.5452 1320 1.4849 527 0.5829 366 0.5650 453 0.4984 390 0.4841 468 0.4002 374 0.3546 271 0.2308 1506 0.6028 775 0.2170 204 0.3602 241 0.2361 249 0.5277 820 0.2950 97 0.1289 66 0.2730 994 0.2807 1306 0.2899 60 0.0827 189 0.1683 311 0.2414 412 0.2058 80 0.1804 496 0.3299 480 0.2047 196 0.2578 300 0.2348 142 0.4831 319 0.5013 223 0.1531 233 0.2087 697 1.4617 1157 1.0475 2293 1.5400 1935 2.0171 105875 0.9981 42821 1.1122 148697 1.0285
B0336.6 1566 7886 5.7748 9155 2.1851 2908 1.1455 3289 1.3878 2641 1.3683 1239 0.6204 4733 1.6999 3976 1.6106 5747 2.3679 5431 2.7784 5160 1.9521 7174 1.7100 5891 1.4510 4567 1.2478 4615 1.1067 4311 1.1351 3536 1.0364 3727 0.9468 2913 0.8409 1928 0.6872 2670 0.7889 8910 3.4884 8187 2.9047 4187 1.9568 3555 1.4451 4228 1.7042 5079 1.6349 4699 1.8790 3211 1.5180 2958 1.7991 3393 1.5543 3184 1.3268 2480 1.2280 2750 1.1621 2199 1.0732 2247 0.8272 2389 0.8821 2085 0.7751 1421 0.6628 1552 0.6884 2892 1.0269 1846 0.7729 5472 3.2635 1740 1.2314 2313 1.6543 1142 1.6018 2187 1.7285 1498 1.0276 2353 1.3189 2145 1.0450 2728 1.1324 769 0.4126 3832 2.2323 3339 1.9487 2082 1.4252 3048 2.2762 2875 1.7695 2144 1.2971 1686 1.4214 2069 1.2459 2087 1.4161 2642 1.2344 1890 0.9791 1726 0.8035 3336 0.7307 5838 0.8945 772 0.7435 1216 0.6519 682 0.7891 3953 0.7779 946 0.6875 286 0.6484 6076 0.9380 7207 0.8749 674 0.5088 1037 0.5043 2208 0.9374 2466 0.6732 592 0.7235 2510 0.9134 3542 0.8256 943 0.6775 1967 0.8421 566 1.0483 1325 1.1386 637 0.2393 933 0.4572 2586 2.9690 7458 3.6930 8841 3.2497 8159 4.6540 336027 1.7335 122299 1.7384 458326 1.7348
B0336.7 1575 2452 1.7855 3970 0.9421 2627 1.0290 2190 0.9187 841 0.4333 404 0.2013 1408 0.5029 1341 0.5403 1238 0.5075 1308 0.6656 1355 0.5099 2090 0.4954 1737 0.4254 1425 0.3873 1600 0.3816 1420 0.3718 1133 0.3302 1165 0.2942 1041 0.2990 813 0.2882 1155 0.3396 2311 0.8997 2211 0.7801 1544 0.7176 1643 0.6641 1648 0.6607 1365 0.4371 1263 0.5022 1041 0.4897 889 0.5381 1109 0.5053 1039 0.4307 868 0.4277 751 0.3156 798 0.3874 904 0.3311 771 0.2832 672 0.2484 591 0.2744 583 0.2572 985 0.3480 673 0.2802 1303 0.7729 811 0.5705 588 0.4181 198 0.2762 706 0.5550 505 0.3445 618 0.3445 587 0.2847 806 0.3326 241 0.1289 1297 0.7513 1017 0.5903 675 0.4597 977 0.7256 716 0.4385 695 0.4182 427 0.3584 820 0.4910 671 0.4529 822 0.3820 700 0.3606 591 0.2739 1600 0.3485 1463 0.2229 349 0.3348 291 0.1552 440 0.5065 1223 0.2394 341 0.2463 194 0.4372 3086 0.4737 3957 0.4777 230 0.1729 556 0.2691 1235 0.5214 720 0.1955 321 0.3897 1387 0.5018 1468 0.3403 208 0.1489 578 0.2464 222 0.4095 469 0.4008 157 0.0587 217 0.1058 605 0.6904 1494 0.7360 1771 0.6473 1938 1.0993 91805 0.4709 37761 0.5337 129566 0.4876
B0336.8 430 5908 15.7560 8643 7.5128 5369 7.7005 3095 4.7563 3634 6.8563 5770 10.5212 2941 3.8473 1301 1.9205 1581 2.3725 1683 3.1357 1646 2.2691 2751 2.3887 3297 2.9581 3847 3.8282 2907 2.5388 2707 2.5958 1502 1.6039 1940 1.7951 1686 1.7734 1336 1.7353 1558 1.6774 8519 12.1474 8379 10.8259 4745 8.0748 5512 8.1581 5041 7.3993 4783 5.6067 3687 5.3701 2865 4.9316 2650 5.8717 3284 5.4802 3016 4.5771 2130 3.8406 2518 3.8757 1761 3.1291 2106 2.8225 2228 2.9956 1875 2.5382 1233 2.0941 1668 2.6936 3406 4.4055 2889 4.4052 8429 18.3059 6819 17.5698 5144 13.3997 1745 8.9141 3768 10.8431 3533 8.8240 2711 5.5346 3446 6.1120 2113 3.1936 1231 2.4054 5860 12.4318 4830 10.2655 6182 15.4136 2981 8.1084 4500 10.0873 4240 9.3400 1763 5.4138 2136 4.6838 1788 4.4201 1423 2.4213 1796 3.3889 2402 4.0718 1989 1.5862 1377 0.7687 222 0.7788 306 0.5980 250 1.0526 947 0.6789 428 1.1329 124 1.0248 2027 1.1396 2930 1.2957 313 0.8609 465 0.8242 612 0.9470 1041 1.0352 203 0.9042 1000 1.3258 1056 0.8970 410 1.0726 676 1.0544 220 1.4859 539 1.6868 947 1.2958 558 0.9957 567 2.3729 1258 2.2696 3368 4.5085 2708 5.6250 152000 2.8558 135959 7.0381 287959 3.9695
B0336.9 2939 1413 0.5516 2423 0.3082 2243 0.4707 2203 0.4954 941 0.2599 188 0.0502 4696 0.8988 4468 0.9645 4010 0.8805 3422 0.9330 4080 0.8224 6738 0.8558 5047 0.6623 3662 0.5331 4287 0.5478 3820 0.5360 3144 0.4911 2908 0.3936 2784 0.4283 1607 0.3052 2419 0.3810 3917 0.8171 3517 0.6649 3253 0.8102 2671 0.5784 3156 0.6777 3996 0.6854 3879 0.8265 3321 0.8364 2526 0.8186 3088 0.7537 3506 0.7784 3092 0.8156 3047 0.6862 2495 0.6488 2781 0.5455 2715 0.5341 2112 0.4184 1628 0.4046 1694 0.4003 1556 0.2944 1124 0.2507 1199 0.3812 637 0.2403 1272 0.4850 428 0.3203 1490 0.6276 1532 0.5599 1921 0.5738 1884 0.4891 2050 0.4534 516 0.1475 2093 0.6496 1999 0.6218 1257 0.4588 1900 0.7562 2200 0.7215 1958 0.6311 1202 0.5403 2277 0.7308 1649 0.5962 1987 0.4947 1395 0.3853 1565 0.3882 5127 0.5982 2277 0.1859 1117 0.5728 998 0.2851 1263 0.7778 2913 0.3054 1276 0.4941 242 0.2917 13010 1.0701 17440 1.1281 687 0.2766 1873 0.4852 3318 0.7506 3708 0.5393 729 0.4745 6979 1.3529 11885 1.4758 525 0.2012 776 0.1772 631 0.6223 763 0.3492 304 0.0609 266 0.0696 1476 0.9032 1985 0.5239 2968 0.5814 3204 0.9737 194063 0.5335 79151 0.5995 273215 0.5510
B0344.2 1665 13 0.0090 26 0.0060 10 0.0037 8 0.0034 0 0.0000 15 0.0073 62 0.0212 115 0.0441 15 0.0059 34 0.0165 142 0.0505 326 0.0731 902 0.2092 1924 0.4946 3711 0.8372 5971 1.4787 10555 2.9095 18098 4.3235 15985 4.3400 12436 4.1691 13322 3.7022 9 0.0035 38 0.0127 22 0.0100 29 0.0113 17 0.0067 14 0.0043 36 0.0136 12 0.0057 17 0.0098 14 0.0062 74 0.0290 49 0.0232 133 0.0531 218 0.1001 632 0.2190 1653 0.5742 2737 0.9569 3832 1.6808 5349 2.2308 5561 1.8575 6982 2.7487 4 0.0024 0 0.0000 2 0.0019 7 0.0104 5 0.0042 31 0.0206 39 0.0208 360 0.1653 1375 0.5368 6172 3.1131 0 0.0000 13 0.0073 12 0.0083 9 0.0068 8 0.0050 49 0.0282 38 0.0301 110 0.0628 243 0.1554 623 0.2740 1723 0.8399 2904 1.2717 96 0.0199 222 0.0320 1131 1.0246 2235 1.1264 244 0.2652 1901 0.3519 70 0.0481 103 0.2191 491 0.0714 591 0.0675 987 0.7008 930 0.4251 60 0.0242 421 0.1083 22 0.0255 221 0.0756 173 0.0380 158 0.1069 1904 0.7666 370 0.6442 798 0.6449 1217 0.4299 1244 0.5734 50 0.0544 93 0.0436 83 0.0289 8 0.0046 119465 0.5797 11848 0.1584 131313 0.4675
B0348.1 264 0 0.0000 0 0.0000 0 0.0000 0 0.0000 0 0.0000 1 0.0056 0 0.0000 0 0.0000 0 0.0000 0 0.0000 0 0.0000 0 0.0000 0 0.0000 0 0.0000 0 0.0000 0 0.0000 0 0.0000 0 0.0000 0 0.0000 2 0.0048 0 0.0000 0 0.0000 0 0.0000 0 0.0000 2 0.0056 5 0.0128 0 0.0000 0 0.0000 0 0.0000 0 0.0000 0 0.0023 3 0.0095 7 0.0216 4 0.0104 0 0.0000 0 0.0000 7 0.0168 4 0.0105 5 0.0152 0 0.0014 0 0.0000 2 0.0052 0 0.0000 0 0.0000 0 0.0000 0 0.0000 0 0.0000 0 0.0000 0 0.0000 0 0.0024 0 0.0000 0 0.0000 0 0.0000 3 0.0129 0 0.0000 0 0.0000 0 0.0000 0 0.0000 0 0.0000 0 0.0034 0 0.0000 0 0.0000 1 0.0048 5 0.0148 3 0.0048 2 0.0023 0 0.0013 0 0.0000 0 0.0000 0 0.0000 1 0.0044 0 0.0000 0 0.0009 2 0.0021 0 0.0000 0 0.0024 0 0.0000 0 0.0000 0 0.0000 0 0.0000 0 0.0000 8 0.0373 7 0.0180 0 0.0000 0 0.0000 0 0.0000 2 0.0063 0 0.0000 0 0.0000 0 0.0000 0 0.0000 74 0.0023 17 0.0015 92 0.0021
B0348.2 308 1 0.0039 0 0.0000 0 0.0000 0 0.0000 4 0.0128 4 0.0107 2 0.0047 10 0.0218 6 0.0126 0 0.0000 1 0.0026 17 0.0208 22 0.0277 0 0.0004 27 0.0331 32 0.0434 47 0.0711 34 0.0449 56 0.0829 61 0.1108 45 0.0681 0 0.0000 0 0.0000 0 0.0010 0 0.0001 0 0.0000 8 0.0143 1 0.0022 0 0.0000 0 0.0000 4 0.0100 9 0.0204 5 0.0127 1 0.0021 1 0.0034 7 0.0133 6 0.0120 19 0.0363 10 0.0239 21 0.0492 35 0.0637 9 0.0193 0 0.0000 0 0.0000 0 0.0000 2 0.0204 0 0.0000 0 0.0000 13 0.0391 14 0.0364 1 0.0042 0 0.0000 0 0.0000 1 0.0034 1 0.0037 0 0.0000 0 0.0000 11 0.0351 0 0.0000 0 0.0000 5 0.0196 8 0.0207 17 0.0468 12 0.0304 43 0.0483 126 0.0984 51 0.2540 27 0.0755 20 0.1184 162 0.1629 121 0.4488 28 0.3284 100 0.0786 140 0.0868 197 0.7574 104 0.2590 145 0.3151 176 0.2450 33 0.2101 55 0.1026 71 0.0852 1323 4.8343 356 0.7767 3 0.0333 24 0.1073 139 0.2663 97 0.2429 8 0.0475 23 0.0583 30 0.0563 0 0.0000 6472 0.1698 160 0.0116 6633 0.1277
B0348.4 5363 1092 0.2336 1170 0.0815 856 0.0985 947 0.1167 593 0.0898 267 0.0391 5491 0.5759 7670 0.9073 2578 0.3102 3509 0.5243 4735 0.5231 10891 0.7580 12972 0.9330 12230 0.9757 16957 1.1874 14890 1.1447 17956 1.5367 23141 1.7163 20709 1.7456 17026 1.7721 18395 1.5870 2031 0.2322 1931 0.2000 2053 0.2802 1652 0.1960 1911 0.2249 2808 0.2639 2782 0.3248 2360 0.3258 1753 0.3114 3233 0.4326 4771 0.5806 5442 0.7867 6814 0.8409 8188 1.1665 11782 1.2662 14563 1.5698 15984 1.7347 14177 1.9304 14327 1.8548 11094 1.1503 12988 1.5875 720 0.1255 454 0.0940 636 0.1329 393 0.1613 1081 0.2494 1872 0.3749 3955 0.6472 6770 0.9628 13212 1.6010 12773 2.0001 1354 0.2303 1659 0.2827 1273 0.2546 1439 0.3139 2053 0.3691 3132 0.5532 2638 0.6495 5955 1.0470 5983 1.1856 11676 1.5931 13904 2.1031 18506 2.5152 11429 0.7308 22454 1.0045 3329 0.9357 4220 0.6603 3682 1.2426 10828 0.6221 7336 1.5561 1969 1.3002 41071 1.8513 44900 1.5916 5910 1.3024 10770 1.5286 7344 0.9105 9776 0.7792 3341 1.1907 16226 1.7237 22611 1.5386 4455 0.9345 4103 0.5128 1530 0.8272 1187 0.2977 1465 0.1606 1969 0.2817 2310 0.7743 2434 0.3519 3312 0.3555 1323 0.2205 491928 0.7410 136598 0.5670 628526 0.6947
B0348.5 765 3 0.0057 57 0.0283 13 0.0110 27 0.0238 14 0.0157 0 0.0000 7 0.0053 2 0.0024 11 0.0096 0 0.0000 6 0.0051 0 0.0000 8 0.0044 10 0.0057 10 0.0050 9 0.0051 10 0.0061 17 0.0089 26 0.0154 10 0.0074 35 0.0216 11 0.0090 23 0.0170 11 0.0109 22 0.0183 5 0.0047 21 0.0141 4 0.0036 28 0.0276 23 0.0293 14 0.0134 9 0.0077 39 0.0405 20 0.0175 23 0.0230 33 0.0249 80 0.0610 170 0.1294 153 0.1465 284 0.2581 493 0.3588 492 0.4223 47 0.0585 0 0.0000 11 0.0169 3 0.0090 4 0.0080 7 0.0103 8 0.0101 2 0.0028 149 0.1266 409 0.4490 4 0.0052 2 0.0025 0 0.0000 0 0.0000 5 0.0072 5 0.0071 0 0.0000 5 0.0070 24 0.0333 109 0.1045 230 0.2447 292 0.2787 10 0.0046 2 0.0007 237 0.4669 210 0.2306 17 0.0406 97 0.0394 7 0.0107 5 0.0239 24 0.0076 35 0.0089 36 0.0568 20 0.0200 5 0.0046 2 0.0016 8 0.0223 21 0.0161 40 0.0193 6 0.0090 38 0.0340 34 0.1299 15 0.0271 23 0.0177 23 0.0235 9 0.0216 10 0.0104 18 0.0138 87 0.1020 1861 0.0197 1296 0.0377 3157 0.0245
B0348.6 1107 8062 8.3516 53046 17.9088 22494 12.5321 25211 15.0450 4984 3.6526 7629 5.4037 3543 1.8002 3032 1.7376 4442 2.5890 3649 2.6410 4581 2.4520 5952 2.0069 6135 2.1376 6187 2.3914 7269 2.4661 5696 2.1216 5908 2.4495 5691 2.0449 5168 2.1106 4066 2.0507 4693 1.9616 14621 8.0978 14624 7.3395 9383 6.2029 8078 4.6441 5708 3.2546 5844 2.6607 3877 2.1930 3205 2.1434 2214 1.9053 2174 1.4089 1902 1.1217 1556 1.0901 2220 1.3277 1824 1.2591 1863 0.9699 2011 1.0504 1902 1.0003 1623 1.0712 2009 1.2606 2643 1.3281 1798 1.0649 7022 5.9238 2824 2.8266 2119 2.1440 978 1.9407 1250 1.3978 1094 1.0620 1333 1.0572 808 0.5570 1840 1.0805 930 0.7057 9067 7.4713 4715 3.8926 2050 1.9858 2163 2.2859 1766 1.5378 1740 1.4891 1042 1.2430 1433 1.2208 1162 1.1157 1749 1.1562 1323 0.9697 1254 0.8263 17300 5.3589 21591 4.6793 684 0.9321 2945 2.2321 1303 2.1315 11520 3.2066 2476 2.5444 831 2.6583 5712 1.2474 6075 1.0433 2013 2.1496 1134 0.7803 8348 5.0140 1209 0.4672 1374 2.3732 3660 1.8840 3667 1.2090 5473 5.5618 6600 3.9966 1461 3.8258 10286 12.4972 1485 0.7892 1626 1.1268 4144 6.7279 13331 9.3381 17315 9.0033 28215 22.7651 738368 5.3886 218843 4.4005 957211 5.1255
B0350.2 22118 1442 0.0748 2857 0.0483 3350 0.0934 5685 0.1698 6998 0.2567 1922 0.0681 118317 3.0087 155176 4.4506 74459 2.1720 97771 3.5412 119481 3.2004 234608 3.9590 213135 3.7167 167623 3.2424 148714 2.5249 164264 3.0619 150809 3.1294 186803 3.3592 167662 3.4267 87652 2.2120 122131 2.5549 4311 0.1195 5039 0.1266 7591 0.2511 11571 0.3329 17281 0.4931 33025 0.7526 44045 1.2469 47593 1.5927 40599 1.7483 84663 2.7460 139295 4.1093 133684 4.6858 154777 4.6310 178047 6.1505 244843 6.3795 291181 7.6106 272978 7.1832 194972 6.4367 186577 5.8567 89293 2.2449 116954 3.4660 2854 0.1205 2592 0.1298 10760 0.5449 8469 0.8407 21177 1.1846 47862 2.3237 73616 2.9208 159698 5.5065 144281 4.2391 110642 4.2008 5679 0.2342 13610 0.5623 15339 0.7435 22448 1.1869 35859 1.5627 66432 2.8445 46935 2.8014 97868 4.1721 96053 4.6146 202756 6.7072 163787 6.0070 173292 5.7109 47147 0.7309 106781 1.1583 32878 2.2404 36523 1.3854 14985 1.2263 71992 1.0029 19161 0.9855 10856 1.7374 130689 1.4283 139996 1.2032 25060 1.3390 47513 1.6350 28662 0.8615 42632 0.8239 11055 0.9553 47211 1.2161 59916 0.9886 15355 0.7809 24397 0.7394 8174 1.0713 7127 0.4334 10938 0.2908 11900 0.4127 7028 0.5712 11152 0.3910 13524 0.3519 1468 0.0593 4228977 1.5447 1672197 1.6829 5901174 1.5815
B0350.3 264 0 0.0000 0 0.0000 0 0.0000 0 0.0000 0 0.0000 0 0.0009 0 0.0000 0 0.0000 0 0.0000 5 0.0172 1 0.0025 0 0.0000 1 0.0019 2 0.0047 1 0.0024 0 0.0000 0 0.0005 1 0.0020 1 0.0028 5 0.0117 0 0.0000 6 0.0157 0 0.0000 1 0.0037 0 0.0000 9 0.0238 5 0.0106 17 0.0423 18 0.0516 31 0.1131 43 0.1186 65 0.1607 84 0.2495 121 0.3042 80 0.2333 113 0.2482 70 0.1547 95 0.2114 58 0.1622 27 0.0718 50 0.1053 14 0.0368 5 0.0186 0 0.0000 0 0.0024 9 0.0765 20 0.0968 18 0.0732 48 0.1619 42 0.1222 59 0.1468 9 0.0300 0 0.0000 3 0.0115 8 0.0355 21 0.0956 25 0.0940 12 0.0441 22 0.1106 26 0.0958 27 0.1117 38 0.1078 39 0.1213 34 0.0946 0 0.0000 0 0.0000 0 0.0041 0 0.0000 0 0.0000 0 0.0000 0 0.0000 0 0.0000 0 0.0000 2 0.0017 0 0.0000 0 0.0000 0 0.0000 1 0.0027 0 0.0000 0 0.0000 0 0.0000 0 0.0000 0 0.0000 0 0.0000 0 0.0000 0 0.0000 0 0.0000 0 0.0000 0 0.0000 0 0.0000 0 0.0000 26 0.0008 617 0.0521 643 0.0145
B0353.1 675 36 0.0627 319 0.1769 241 0.2205 179 0.1752 546 0.6570 634 0.7366 3391 2.8261 3754 3.5289 1684 1.6096 2854 3.3878 3557 3.1223 6542 3.6175 9314 5.3224 9901 6.2760 9947 5.5339 9038 5.5208 6173 4.1975 6567 3.8697 5112 3.4238 3144 2.6002 3859 2.6455 222 0.2019 165 0.1359 198 0.2153 333 0.3143 424 0.3966 710 0.5304 792 0.7350 763 0.8368 757 1.0691 1022 1.0865 1574 1.5219 1503 1.7264 3224 3.1616 2793 3.1621 4586 3.9159 5785 4.9549 5198 4.4826 4096 4.4316 3901 4.0133 4596 3.7866 3962 3.8483 133 0.1846 97 0.1599 277 0.4603 310 1.0094 503 0.9225 1016 1.6177 1872 2.4339 4711 5.3231 4471 4.3047 2551 3.1740 208 0.2819 481 0.6514 396 0.6292 491 0.8522 815 1.1640 1533 2.1515 1201 2.3497 2176 3.0402 2136 3.3628 3373 3.6562 2861 3.4390 3176 3.4304 2176 1.1057 2146 0.7630 406 0.9067 400 0.4977 240 0.6437 863 0.3942 502 0.8462 384 2.0155 2748 0.9843 3982 1.1217 713 1.2494 1072 1.2091 728 0.7171 1998 1.2656 254 0.7197 1442 1.2176 2856 1.5444 476 0.7932 776 0.7710 164 0.7046 163 0.3249 951 0.8285 670 0.7621 213 0.5693 350 0.4026 425 0.3630 122 0.1625 138928 1.6628 34804 1.1477 173732 1.5256
B0361.10 1154 5365 5.3311 7325 2.3725 6822 3.6463 4616 2.6429 1618 1.1375 1000 0.6797 5156 2.5131 3710 2.0395 3574 1.9983 4514 3.1337 4920 2.5259 9657 3.1235 7938 2.6533 8490 3.1477 8131 2.6461 9573 3.4203 8388 3.3363 12122 4.1782 10728 4.2025 8636 4.1776 11721 4.6996 6140 3.2621 6108 2.9410 4300 2.7268 2853 1.5738 2118 1.1584 1907 0.8330 1846 1.0021 1482 0.9507 1753 1.4477 2596 1.6141 2267 1.2818 1706 1.1464 2172 1.2459 2226 1.4739 2430 1.2138 2392 1.1984 3249 1.6391 2443 1.5463 3553 2.1377 9783 4.7141 6145 3.4907 3760 3.0434 2847 2.7341 1271 1.2337 365 0.6956 1217 1.3057 994 0.9255 1638 1.2457 2237 1.4786 3259 1.8355 3410 2.4817 3708 2.9313 2028 1.6064 1114 1.0349 1897 1.9233 2142 1.7898 1237 1.0155 1911 2.1862 2333 1.9068 2476 2.2800 3136 1.9884 4432 3.1160 4207 2.6578 8082 2.4017 5379 1.1184 1613 2.1072 1508 1.0963 1469 2.3049 3761 1.0044 1306 1.2878 389 1.1950 12803 2.6819 16023 2.6395 1424 1.4586 5372 3.5432 1697 0.9780 21302 7.8902 644 1.0679 4768 2.3542 11199 3.5418 1726 1.6833 2127 1.2360 785 1.9722 649 0.7566 1642 0.8368 1567 1.0419 1959 3.0515 1737 1.1677 2951 1.4719 1963 1.5193 321472 2.2506 92161 1.7777 413633 2.1246
B0361.11 1779 35 0.0232 5 0.0012 10 0.0035 14 0.0053 12 0.0058 26 0.0119 5 0.0018 5 0.0020 0 0.0000 0 0.0000 0 0.0000 0 0.0000 8 0.0019 1 0.0005 14 0.0030 15 0.0035 11 0.0030 17 0.0040 20 0.0051 14 0.0044 44 0.0116 12 0.0042 35 0.0112 14 0.0060 11 0.0042 11 0.0040 2 0.0008 14 0.0052 14 0.0060 0 0.0000 5 0.0024 19 0.0071 22 0.0100 3 0.0013 6 0.0029 14 0.0047 23 0.0076 29 0.0098 49 0.0202 18 0.0073 52 0.0163 31 0.0117 32 0.0172 19 0.0124 14 0.0094 2 0.0035 0 0.0000 9 0.0058 2 0.0011 0 0.0000 5 0.0021 6 0.0029 12 0.0066 35 0.0184 4 0.0028 5 0.0037 5 0.0031 8 0.0046 23 0.0171 2 0.0015 5 0.0032 0 0.0000 105 0.0480 27 0.0112 20 0.0040 7 0.0010 15 0.0133 0 0.0000 8 0.0083 169 0.0294 5 0.0033 3 0.0063 31 0.0043 44 0.0048 11 0.0075 33 0.0142 8 0.0030 73 0.0177 8 0.0093 6 0.0019 43 0.0088 559 0.3539 644 0.2427 119 0.1947 46 0.0350 11 0.0037 13 0.0056 116 0.1174 81 0.0353 8 0.0027 30 0.0153 4726 0.0215 1458 0.0183 6184 0.0206
B0361.2 1485 4397 3.3955 1622 0.4084 2736 1.1364 2288 1.0178 1041 0.5689 314 0.1658 2455 0.9299 1763 0.7535 1555 0.6756 2142 1.1559 2501 0.9980 3341 0.8400 2840 0.7379 2031 0.5854 2174 0.5499 2547 0.7073 1650 0.5102 2365 0.6336 2052 0.6247 1421 0.5345 1928 0.6009 2755 1.1377 2955 1.1056 2030 1.0004 1152 0.4937 972 0.4134 1118 0.3797 897 0.3785 885 0.4413 783 0.5028 917 0.4433 1235 0.5429 979 0.5112 881 0.3930 782 0.4028 949 0.3686 889 0.3461 847 0.3322 628 0.3089 775 0.3628 1593 0.5968 923 0.4075 2171 1.3655 951 0.7097 506 0.3817 187 0.2765 580 0.4840 511 0.3696 646 0.3820 1152 0.5918 1115 0.4882 508 0.2873 1316 0.8083 824 0.5077 476 0.3442 628 0.4946 884 0.5738 738 0.4710 501 0.4458 750 0.4767 798 0.5713 887 0.4372 835 0.4564 919 0.4511 2874 0.6637 2182 0.3526 678 0.6885 487 0.2754 659 0.8042 1143 0.2373 663 0.5080 189 0.4506 7310 1.1901 8957 1.1467 440 0.3505 1381 0.7079 1220 0.5465 4836 1.3921 433 0.5578 2311 0.8868 4461 1.0965 457 0.3462 714 0.3224 358 0.6995 374 0.3390 477 0.1889 604 0.3122 1160 1.4044 1133 0.5918 1598 0.6196 2629 1.5813 123250 0.6705 39678 0.5948 162929 0.6504
B0361.3 2065 2851 1.5833 1792 0.3244 1691 0.5053 1580 0.5056 1649 0.6479 176 0.0669 4478 1.2199 4138 1.2713 4376 1.3675 4864 1.8871 5352 1.5355 7852 1.4192 6745 1.2600 5750 1.1914 5893 1.0718 7201 1.4378 3885 0.8637 5249 1.0111 3798 0.8316 2328 0.6293 3180 0.7127 3396 1.0085 2749 0.7397 2172 0.7699 1804 0.5561 2087 0.6381 2422 0.5914 2411 0.7312 2059 0.7381 1783 0.8228 1941 0.6744 1822 0.5759 1682 0.6316 1619 0.5191 1400 0.5180 1796 0.5013 1997 0.5592 1741 0.4909 1458 0.5157 1981 0.6663 3153 0.8493 1680 0.5334 1313 0.5940 750 0.4025 1092 0.5927 400 0.4261 1475 0.8840 956 0.4974 1373 0.5836 1010 0.3732 2428 0.7641 660 0.2684 1504 0.6645 1369 0.6060 978 0.5077 860 0.4872 1006 0.4697 1189 0.5454 945 0.6044 1433 0.6544 1190 0.6125 1838 0.6515 1961 0.7707 2067 0.7300 4402 0.7311 2919 0.3392 1615 1.1793 1158 0.4707 1496 1.3119 3397 0.5070 492 0.2715 273 0.4691 6762 0.7916 7827 0.7206 551 0.3159 1847 0.6809 1321 0.4255 4657 0.9640 306 0.2840 2675 0.7380 4205 0.7432 1747 0.9518 2406 0.7811 905 1.2710 584 0.3808 1025 0.2921 1656 0.6152 1762 1.5342 2103 0.7899 2393 0.6671 3129 1.3534 197821 0.7739 62578 0.6746 260400 0.7475
B0361.4 1238 39 0.0363 38 0.0115 6 0.0034 20 0.0110 3 0.0023 18 0.0119 41 0.0189 27 0.0142 31 0.0165 27 0.0175 42 0.0202 57 0.0174 86 0.0269 71 0.0248 122 0.0372 124 0.0416 126 0.0468 308 0.0993 471 0.1723 462 0.2086 817 0.3053 23 0.0115 37 0.0169 11 0.0068 11 0.0059 21 0.0109 15 0.0065 19 0.0099 6 0.0036 18 0.0142 31 0.0183 14 0.0077 41 0.0262 27 0.0146 9 0.0059 13 0.0063 41 0.0195 52 0.0249 61 0.0361 58 0.0328 229 0.1029 159 0.0846 0 0.0000 5 0.0051 9 0.0090 5 0.0100 8 0.0088 17 0.0149 31 0.0225 89 0.0550 28 0.0148 449 0.3050 8 0.0063 27 0.0199 7 0.0068 5 0.0054 0 0.0000 11 0.0087 0 0.0000 5 0.0044 6 0.0054 34 0.0202 76 0.0501 82 0.0485 1126 0.3119 1611 0.3123 263 0.3208 118 0.0803 84 0.1233 189 0.0471 723 0.6647 256 0.7330 5410 1.0566 8381 1.2870 503 0.4807 1559 0.9591 1044 0.5606 5285 1.8249 521 0.8055 1730 0.7966 3252 0.9586 77 0.0700 214 0.1160 44 0.1052 33 0.0368 45 0.0215 78 0.0484 59 0.0861 44 0.0279 38 0.0177 0 0.0000 24594 0.1605 1942 0.0349 26536 0.1271
B0361.5 1949 1875 1.1034 3763 0.7217 1408 0.4458 1379 0.4674 1354 0.5637 1250 0.5031 5247 1.5142 5106 1.6620 3826 1.2666 4148 1.7053 5629 1.7112 8679 1.6622 7790 1.5416 6590 1.4468 6095 1.1744 5450 1.1530 4030 0.9492 4505 0.9194 3821 0.8864 3079 0.8819 3167 0.7520 3388 1.0661 3097 0.8829 1556 0.5844 1321 0.4317 1731 0.5606 2556 0.6611 2334 0.7499 2306 0.8761 2564 1.2530 3334 1.2275 4405 1.4749 4094 1.6286 5057 1.7173 3879 1.5210 5170 1.5289 5000 1.4831 4534 1.3542 3275 1.2273 4219 1.5031 6059 1.7287 4463 1.5012 1354 0.6490 628 0.3571 834 0.4798 399 0.4503 1119 0.7107 1183 0.6523 2076 0.9352 2285 0.8945 3399 1.1336 1040 0.4481 1695 0.7936 1405 0.6591 1165 0.6410 1533 0.9200 1787 0.8841 2058 1.0001 1933 1.3098 3518 1.7022 2689 1.4661 3651 1.3707 2436 1.0141 2738 1.0242 5566 0.9793 5230 0.6439 1250 0.9668 1694 0.7295 1237 1.1493 4149 0.6560 2466 1.4399 699 1.2706 25127 3.1165 52787 5.1488 2323 1.4091 8173 3.1920 5040 1.7194 28204 6.1855 908 0.8909 9897 2.8931 20081 3.7601 1802 1.0406 2106 0.7245 437 0.6512 774 0.5347 832 0.2513 1522 0.5990 1475 1.3607 2379 0.9466 3824 1.1295 2403 1.1014 285457 1.1833 80389 0.9181 365847 1.1127
B0361.6 1336 7372 6.3274 4416 1.2355 3737 1.7253 2452 1.2124 1670 1.0146 672 0.3949 3020 1.2714 2092 0.9937 2517 1.2159 3039 1.8227 2576 1.1425 3870 1.0812 2937 0.8479 2011 0.6440 2392 0.6724 1998 0.6166 1337 0.4594 1547 0.4606 1353 0.4579 1094 0.4572 1639 0.5676 3910 1.7946 3872 1.6103 2616 1.4333 1961 0.9342 1740 0.8224 1863 0.7029 1585 0.7433 1332 0.7382 1066 0.7603 1352 0.7261 1167 0.5700 954 0.5538 1051 0.5206 751 0.4300 675 0.2913 739 0.3198 733 0.3196 496 0.2713 547 0.2844 1172 0.4878 796 0.3910 3535 2.4709 2106 1.7470 1715 1.4382 442 0.7277 845 0.7834 900 0.7237 1298 0.8526 1624 0.9275 1240 0.6032 527 0.3314 2174 1.4844 1466 1.0028 1166 0.9359 1101 0.9643 1715 1.2375 615 0.4365 965 0.9540 801 0.5657 862 0.6861 1099 0.6020 707 0.4298 483 0.2640 5132 1.3173 1740 0.3126 748 0.8449 544 0.3418 832 1.1275 1448 0.3340 526 0.4480 209 0.5556 6591 1.1927 8188 1.1651 330 0.2925 1467 0.8363 1559 0.7760 5101 1.6321 343 0.4911 3173 1.3532 4795 1.3098 257 0.2169 690 0.3467 575 1.2495 411 0.4145 206 0.0907 228 0.1310 1514 2.0371 1425 0.8273 1692 0.7290 3413 2.2819 139270 0.8422 61352 1.0222 200623 0.8901
B0361.7 1466 1927 1.5073 3770 0.9613 1501 0.6315 701 0.3161 549 0.3042 510 0.2728 1349 0.5176 1176 0.5089 971 0.4273 1053 0.5759 971 0.3926 1649 0.4200 1495 0.3934 1205 0.3519 1721 0.4408 1608 0.4525 1561 0.4888 2142 0.5813 2003 0.6179 1698 0.6465 2183 0.6892 2639 1.1040 2546 0.9650 1175 0.5866 528 0.2292 576 0.2481 826 0.2841 732 0.3129 761 0.3846 670 0.4359 787 0.3853 951 0.4236 814 0.4309 843 0.3809 887 0.4624 913 0.3589 1071 0.4224 1037 0.4120 869 0.4330 915 0.4335 1449 0.5497 1076 0.4811 722 0.4599 122 0.0926 237 0.1815 128 0.1929 366 0.3090 254 0.1867 539 0.3229 575 0.2993 1048 0.4648 879 0.5037 963 0.5997 474 0.2955 229 0.1679 374 0.2986 376 0.2475 576 0.3721 460 0.4150 681 0.4383 524 0.3803 861 0.4300 924 0.5114 850 0.4229 3966 0.9279 2106 0.3448 682 0.7014 500 0.2863 563 0.6959 1258 0.2644 1463 1.1357 383 0.9271 10360 1.7084 11402 1.4786 708 0.5710 1716 0.8911 1645 0.7462 3800 1.1082 808 1.0539 2525 0.9815 4579 1.1399 1098 0.8426 1080 0.4941 372 0.7365 483 0.4439 652 0.2618 680 0.3559 1051 1.2893 1311 0.6939 2163 0.8495 1481 0.9025 106617 0.5876 30524 0.4635 137141 0.5545
B0361.8 1539 5216 3.8869 14546 3.5325 8698 3.4856 4767 2.0466 1476 0.7781 701 0.3574 2608 0.9535 2424 0.9993 2850 1.1950 2355 1.2261 2487 0.9576 4099 0.9942 3441 0.8624 3121 0.8679 4315 1.0529 3658 0.9800 3190 0.9514 4134 1.0684 3883 1.1407 3685 1.3368 3767 1.1328 4220 1.6813 4095 1.4785 2601 1.2370 1542 0.6377 1032 0.4235 1151 0.3772 1031 0.4198 1106 0.5323 912 0.5647 1332 0.6211 1240 0.5258 1103 0.5557 1113 0.4788 917 0.4556 994 0.3726 1190 0.4473 1043 0.3946 961 0.4563 1381 0.6230 2190 0.7915 1301 0.5544 1641 0.9958 912 0.6572 573 0.4176 250 0.3571 546 0.4396 530 0.3703 700 0.3995 780 0.3870 1062 0.4487 680 0.3715 1660 0.9839 802 0.4763 460 0.3205 759 0.5772 853 0.5344 821 0.5055 574 0.4924 835 0.5122 787 0.5435 1116 0.5310 1159 0.6111 1252 0.5932 5582 1.2438 3475 0.5417 1077 1.0548 1053 0.5745 1215 1.4296 3457 0.6923 926 0.6845 443 1.0198 12272 1.9277 13448 1.6612 991 0.7615 3437 1.7002 2292 0.9902 7860 2.1832 738 0.9173 3217 1.1913 5529 1.3113 1119 0.8180 2229 0.9710 736 1.3875 596 0.5214 718 0.2746 1304 0.6501 1840 2.1494 2873 1.4478 3592 1.3435 3018 1.7519 235102 1.2342 51382 0.7432 286484 1.1034
B0361.9 1088 313 0.3309 729 0.2504 515 0.2923 255 0.1552 82 0.0616 205 0.1483 1179 0.6099 1130 0.6589 314 0.1867 862 0.6352 1498 0.8158 2499 0.8576 2514 0.8913 2430 0.9556 2179 0.7521 2041 0.7736 1098 0.4632 1594 0.5828 1485 0.6173 984 0.5053 1661 0.7065 248 0.1402 220 0.1124 195 0.1312 132 0.0777 142 0.0828 137 0.0638 110 0.0637 75 0.0516 117 0.1032 231 0.1525 366 0.2199 337 0.2402 576 0.3506 641 0.4505 675 0.3577 707 0.3759 617 0.3302 585 0.3927 572 0.3652 1074 0.5489 1124 0.6772 93 0.0806 131 0.1338 153 0.1580 20 0.0421 109 0.1245 115 0.1142 217 0.1751 550 0.3856 834 0.4985 736 0.5683 90 0.0758 71 0.0597 62 0.0617 115 0.1246 77 0.0685 305 0.2661 282 0.3425 501 0.4347 447 0.4375 718 0.4831 601 0.4482 661 0.4430 4233 1.3342 2373 0.5234 1322 1.8321 2373 1.8303 499 0.8315 4556 1.2904 2320 2.4258 665 2.1636 10479 2.3285 15763 2.7543 2192 2.3820 4470 3.1274 2046 1.2507 12218 4.8002 945 1.6606 3568 1.8687 7826 2.6250 973 1.0064 1830 1.1275 352 0.9380 451 0.5582 1333 0.7207 1173 0.8271 418 0.6911 653 0.4654 768 0.4067 81 0.0666 119284 0.8857 12462 0.2550 131746 0.7178
B0365.1 3400 1321 0.4458 871 0.0958 343 0.0622 205 0.0400 217 0.0519 168 0.0389 2231 0.3692 2594 0.4841 1412 0.2681 1621 0.3821 2500 0.4357 4905 0.5385 4650 0.5276 3809 0.4794 4927 0.5442 3511 0.4258 2825 0.3814 2329 0.2725 1630 0.2168 1373 0.2254 1422 0.1936 4146 0.7477 3011 0.4920 1437 0.3095 1023 0.1917 957 0.1777 1275 0.1890 1260 0.2320 977 0.2127 871 0.2442 1224 0.2583 1897 0.3642 1785 0.4072 2721 0.5297 2669 0.6000 3685 0.6247 3961 0.6735 3393 0.5809 2756 0.5920 2566 0.5240 2519 0.4121 2017 0.3890 999 0.2746 323 0.1054 494 0.1629 236 0.1525 458 0.1668 816 0.2577 1696 0.4378 2577 0.5781 4035 0.7713 719 0.1777 901 0.2419 734 0.1974 412 0.1299 704 0.2424 708 0.2008 1133 0.3157 1263 0.4904 2049 0.5685 1919 0.5998 3883 0.8357 2566 0.6123 2318 0.4970 2714 0.2737 7982 0.5633 1402 0.6215 3530 0.8711 2181 1.1615 15789 1.4309 924 0.3091 470 0.4894 6665 0.4739 8352 0.4670 915 0.3183 1774 0.3973 1921 0.3758 1364 0.1715 489 0.2749 2880 0.4826 2782 0.2987 3330 1.1019 3591 0.7081 1197 1.0205 2301 0.9103 1560 0.2699 2731 0.6161 5825 3.0795 11408 2.6018 23222 3.9313 28598 7.5128 392908 0.9336 97033 0.6353 489942 0.8542
B0365.3 3240 24450 8.6533 61106 7.0486 21982 4.1844 12730 2.5957 1013 0.2538 600 0.1453 18466 3.2056 31930 6.2518 5773 1.1496 10227 2.5288 21980 4.0192 63321 7.2945 84268 10.0315 106145 14.0163 151522 17.5617 152110 19.3555 206205 29.2100 239694 29.4249 218206 30.4443 241754 41.6485 240670 34.3685 69940 13.2344 59905 10.2720 43885 9.9113 17476 3.4329 7614 1.4833 6523 1.0147 2705 0.5228 2163 0.4941 1806 0.5311 3864 0.8557 7738 1.5584 10469 2.5050 21840 4.4610 27973 6.5966 46377 8.2492 69871 12.4669 80565 14.4723 82103 18.5035 96034 20.5789 89102 15.2922 102266 20.6895 14333 4.1312 3139 1.0734 2352 0.8131 488 0.3311 1228 0.4690 2341 0.7760 9392 2.5440 30399 7.1556 67185 13.4754 85036 22.0404 21528 6.0604 4053 1.1434 1458 0.4827 870 0.3141 2366 0.7038 6552 1.9153 6678 2.7212 19012 5.5330 21754 7.1345 50108 11.3158 61283 15.3432 86918 19.5540 211117 22.3434 280590 20.7771 34158 15.8898 86778 22.4702 38045 21.2525 248553 23.6377 66147 23.2237 29836 32.5966 310283 23.1500 334039 19.5992 76811 28.0170 141974 33.3524 89252 18.3137 146153 19.2811 43840 25.8608 97691 17.1783 133374 15.0226 28872 10.0238 64218 13.2859 15178 13.5792 16990 7.0522 23285 4.2255 39289 9.3009 22041 12.2263 63991 15.3148 61337 10.8964 25709 7.0873 5687640 14.1821 834423 5.7326 6522063 11.9321
B0365.5 1296 42 0.0380 8 0.0024 0 0.0000 0 0.0000 389 0.2435 392 0.2373 3040 1.3196 3650 1.7869 115 0.0573 1378 0.8521 2937 1.3428 8818 2.5395 12361 3.6787 19336 6.3834 15258 4.4213 15610 4.9659 8539 3.0242 8885 2.7271 5389 1.8800 3020 1.3010 2745 0.9801 2 0.0013 12 0.0055 14 0.0080 19 0.0098 26 0.0131 6 0.0026 28 0.0139 22 0.0126 70 0.0520 180 0.0997 649 0.3272 891 0.5331 1644 0.8399 2519 1.4855 3882 1.7265 5737 2.5592 6521 2.9287 5363 3.0222 6345 3.3996 10874 4.6660 4432 2.2419 0 0.0000 0 0.0000 33 0.0292 20 0.0339 190 0.1817 252 0.2092 1075 0.7285 1690 0.9947 7989 4.0064 418 0.2709 3 0.0028 14 0.0101 14 0.0118 32 0.0289 153 0.1142 818 0.5981 982 1.0005 2539 1.8476 3269 2.6803 5757 3.2502 6360 3.9810 6899 3.8805 542 0.1436 245 0.0454 655 0.7626 913 0.5912 1327 1.8545 5644 1.3420 1 0.0015 10 0.0288 209 0.0391 144 0.0212 68 0.0624 220 0.1292 48 0.0249 338 0.1115 6 0.0096 131 0.0578 118 0.0334 305 0.2653 742 0.3841 252 0.5644 127 0.1320 5065 2.2978 2896 1.7145 83 0.1159 103 0.0617 130 0.0580 11 0.0079 144831 0.9028 36218 0.6221 181049 0.8281
B0365.6 1743 18 0.0122 0 0.0000 0 0.0000 0 0.0000 30 0.0143 15 0.0068 51 0.0166 92 0.0337 25 0.0095 28 0.0131 40 0.0136 192 0.0412 367 0.0813 400 0.0983 846 0.1823 979 0.2318 1617 0.4259 2424 0.5532 2735 0.7094 3688 1.1810 3797 1.0080 25 0.0089 73 0.0235 111 0.0467 17 0.0063 78 0.0284 221 0.0640 20 0.0072 17 0.0072 51 0.0283 22 0.0094 52 0.0195 79 0.0353 112 0.0429 109 0.0478 280 0.0928 447 0.1485 559 0.1868 628 0.2634 873 0.3479 2027 0.6469 1186 0.4461 17 0.0092 17 0.0109 36 0.0237 0 0.0000 5 0.0040 45 0.0281 31 0.0157 105 0.0462 516 0.1925 1788 0.8618 0 0.0000 11 0.0060 14 0.0087 8 0.0056 50 0.0282 34 0.0186 37 0.0286 66 0.0362 86 0.0526 261 0.1099 515 0.2399 605 0.2534 5319 1.0464 1488 0.2049 3092 2.6743 4038 1.9439 3998 4.1521 22611 3.9972 19 0.0126 150 0.3049 557 0.0773 509 0.0555 486 0.3298 1159 0.5063 2557 0.9756 1299 0.3187 18 0.0201 2638 0.8625 1795 0.3758 10294 6.6436 8224 3.1629 2497 4.1531 587 0.4536 621 0.2097 6094 2.6818 3473 3.5815 7747 3.4467 4943 1.6325 56 0.0287 211659 0.9811 60482 0.7724 272141 0.9255
B0365.7 8310 104 0.0144 0 0.0000 0 0.0000 5 0.0005 15 0.0015 68 0.0064 11 0.0008 55 0.0043 0 0.0000 11 0.0011 28 0.0021 67 0.0030 161 0.0075 190 0.0098 117 0.0053 566 0.0281 561 0.0310 1243 0.0595 1469 0.0799 427 0.0287 639 0.0356 39 0.0029 53 0.0036 21 0.0019 28 0.0022 70 0.0053 14 0.0009 46 0.0035 59 0.0053 30 0.0035 37 0.0032 88 0.0070 117 0.0109 51 0.0041 103 0.0095 182 0.0127 333 0.0232 397 0.0278 447 0.0393 474 0.0397 456 0.0305 817 0.0645 11 0.0013 28 0.0038 37 0.0051 3 0.0008 31 0.0046 30 0.0040 54 0.0057 174 0.0161 220 0.0173 585 0.0592 25 0.0028 70 0.0078 11 0.0014 26 0.0037 17 0.0020 27 0.0031 20 0.0032 38 0.0044 77 0.0100 232 0.0204 665 0.0649 1011 0.0887 175 0.0072 233 0.0067 257 0.0467 46 0.0047 78 0.0170 58 0.0022 41 0.0057 73 0.0312 1334 0.0388 1502 0.0344 193 0.0275 455 0.0417 107 0.0086 718 0.0370 57 0.0132 247 0.0170 637 0.0280 28 0.0038 31 0.0026 47 0.0166 9 0.0015 0 0.0001 9 0.0009 72 0.0156 23 0.0022 19 0.0014 0 0.0000 11066 0.0108 2691 0.0072 13757 0.0098
B0379.1 804 22 0.0323 13 0.0063 15 0.0119 39 0.0327 14 0.0145 33 0.0323 238 0.1671 226 0.1790 90 0.0729 142 0.1419 176 0.1300 427 0.1984 495 0.2375 548 0.2917 351 0.1642 257 0.1320 135 0.0771 368 0.1823 622 0.3502 700 0.4866 2145 1.2345 26 0.0201 37 0.0256 31 0.0282 21 0.0169 28 0.0223 22 0.0143 35 0.0277 33 0.0310 36 0.0437 28 0.0255 61 0.0501 56 0.0541 114 0.0940 45 0.0430 152 0.1094 153 0.1101 95 0.0694 109 0.0995 123 0.1068 362 0.2504 273 0.2234 25 0.0298 32 0.0452 17 0.0242 20 0.0546 5 0.0088 17 0.0229 76 0.0832 153 0.1458 195 0.1579 1976 2.0642 0 0.0000 10 0.0117 11 0.0152 19 0.0287 84 0.1015 45 0.0537 55 0.0917 99 0.1170 38 0.0513 289 0.2637 134 0.1358 113 0.1027 4049 1.7273 4694 1.4009 777 1.4583 1079 1.1260 702 1.5809 4108 1.5744 609 0.8625 1274 5.6114 3885 1.1683 4347 1.0280 4088 6.0103 6856 6.4911 728 0.6023 13622 7.2419 370 0.8814 553 0.3921 1328 0.6030 797 1.1161 2696 2.2479 548 1.9769 1325 2.2177 5827 4.2619 3614 3.4477 795 1.7786 1363 1.3150 548 0.3929 11 0.0126 96945 0.9741 15137 0.4191 112082 0.8263
B0379.2 363 6 0.0208 0 0.0000 2 0.0036 0 0.0000 1 0.0033 2 0.0049 0 0.0000 0 0.0000 0 0.0000 0 0.0000 0 0.0000 4 0.0051 0 0.0004 1 0.0023 2 0.0023 0 0.0000 0 0.0000 0 0.0000 1 0.0021 0 0.0000 2 0.0025 0 0.0016 1 0.0022 3 0.0062 1 0.0024 0 0.0000 0 0.0000 3 0.0058 0 0.0010 6 0.0174 11 0.0229 1 0.0026 2 0.0062 6 0.0124 15 0.0331 19 0.0305 16 0.0258 12 0.0208 18 0.0363 1 0.0026 20 0.0316 4 0.0079 0 0.0000 0 0.0000 0 0.0000 2 0.0169 0 0.0000 0 0.0025 1 0.0036 0 0.0000 0 0.0015 0 0.0000 0 0.0000 2 0.0059 0 0.0000 4 0.0130 1 0.0034 3 0.0088 3 0.0122 11 0.0295 21 0.0620 8 0.0170 7 0.0172 9 0.0181 0 0.0000 1 0.0010 2 0.0085 0 0.0000 14 0.0727 94 0.0802 3 0.0096 0 0.0000 10 0.0069 13 0.0072 0 0.0029 2 0.0055 0 0.0000 15 0.0181 0 0.0000 0 0.0000 2 0.0020 1102 3.4179 1376 2.5423 180 1.4437 166 0.6172 14 0.0239 33 0.0707 150 0.7469 148 0.3174 10 0.0160 26 0.0657 5484 0.1221 1522 0.0933 7007 0.1144
B0379.3 3947 7090 2.0600 15749 1.4913 11340 1.7719 13005 2.1767 1167 0.2399 250 0.0497 8160 1.1628 7370 1.1845 13180 2.1545 9040 1.8349 8732 1.3108 13594 1.2855 10458 1.0220 7145 0.7745 10263 0.9765 9821 1.0259 8633 1.0039 9895 0.9972 8157 0.9342 6591 0.9322 9178 1.0760 26378 4.0974 25125 3.5365 19984 3.7050 15389 2.4815 14123 2.2584 12531 1.6002 9989 1.5847 8308 1.5581 5253 1.2678 7244 1.3167 7052 1.1658 6522 1.2812 7056 1.1832 6010 1.1636 7260 1.0600 7249 1.0617 6841 1.0089 4732 0.8755 5087 0.8950 5348 0.7536 5327 0.8847 7039 1.6656 3108 0.8725 4781 1.3566 2595 1.4438 3820 1.1976 5876 1.5988 5629 1.2515 6820 1.3179 4890 0.8052 3799 0.8084 12816 2.9617 8252 1.9108 4605 1.2507 4810 1.4251 5151 1.2580 4466 1.0718 2860 0.9568 4624 1.1048 3043 0.8193 5205 0.9650 4184 0.8600 4554 0.8411 10588 0.9199 7599 0.4619 1787 0.6824 2310 0.4911 2233 1.0241 8791 0.6863 1684 0.4855 1332 1.1946 14918 0.9137 22548 1.0860 2224 0.6659 4326 0.8344 5042 0.8492 4906 0.5313 1137 0.5506 6627 0.9566 8559 0.7914 3855 1.0987 4300 0.7303 1615 1.1864 2191 0.7468 994 0.1481 538 0.1046 3425 1.5599 7351 1.4443 18285 2.6665 10831 2.4511 605359 1.2391 272942 1.5393 878302 1.3190
B0379.4 2033 805 0.4544 4442 0.8166 1816 0.5509 696 0.2263 69 0.0276 42 0.0164 403 0.1117 559 0.1746 525 0.1667 298 0.1176 514 0.1499 1114 0.2046 1399 0.2655 1879 0.3955 2840 0.5246 4764 0.9663 6075 1.3716 8235 1.6112 9804 2.1801 10405 2.8568 13484 3.0689 2949 0.8896 2031 0.5552 1007 0.3625 830 0.2601 577 0.1792 723 0.1793 447 0.1377 356 0.1297 207 0.0971 229 0.0808 271 0.0872 379 0.1448 568 0.1851 546 0.2053 1130 0.3204 1698 0.4830 2115 0.6055 2478 0.8902 2630 0.8982 3442 0.9415 3392 1.0938 622 0.2860 245 0.1337 215 0.1188 79 0.0854 140 0.0856 268 0.1419 191 0.0824 683 0.2565 1398 0.4469 8261 3.4127 899 0.4035 337 0.1518 248 0.1311 180 0.1038 261 0.1238 283 0.1322 127 0.0828 417 0.1935 475 0.2483 982 0.3535 2191 0.8746 2796 1.0025 14324 2.4160 9020 1.0645 2689 1.9939 1588 0.6556 1531 1.3636 4196 0.6360 2748 1.5381 1507 2.6246 27615 3.2836 44823 4.1913 3732 2.1696 11053 4.1381 4280 1.3996 15829 3.3280 1584 1.4893 9649 2.7041 17125 3.0742 2468 1.3656 3022 0.9967 850 1.2120 784 0.5189 1125 0.3256 1446 0.5458 1647 1.4565 2280 0.8697 4376 1.2391 1345 0.5909 267972 1.0649 34988 0.3831 302960 0.8833
B0379.6 405 9 0.0257 0 0.0000 0 0.0000 0 0.0000 0 0.0000 0 0.0000 0 0.0000 0 0.0000 4 0.0069 0 0.0000 0 0.0000 0 0.0000 9 0.0088 2 0.0030 1 0.0010 7 0.0073 0 0.0009 7 0.0070 13 0.0147 4 0.0065 0 0.0000 6 0.0103 17 0.0241 27 0.0493 13 0.0208 22 0.0348 10 0.0133 33 0.0511 13 0.0239 5 0.0132 14 0.0250 13 0.0221 20 0.0385 12 0.0205 45 0.0866 50 0.0713 60 0.0865 129 0.1855 118 0.2134 126 0.2175 72 0.0989 66 0.1073 0 0.0004 13 0.0357 0 0.0000 16 0.0872 0 0.0000 10 0.0290 4 0.0108 50 0.0948 48 0.0784 72 0.1497 12 0.0290 17 0.0387 16 0.0430 0 0.0000 0 0.0000 2 0.0061 4 0.0156 21 0.0500 16 0.0443 30 0.0552 82 0.1649 79 0.1433 3 0.0029 7 0.0047 4 0.0165 0 0.0017 2 0.0120 0 0.0003 8 0.0230 6 0.0567 36 0.0217 53 0.0251 9 0.0278 2 0.0047 4 0.0075 16 0.0175 16 0.0767 8 0.0118 8 0.0075 0 0.0000 0 0.0000 0 0.0070 1 0.0034 1 0.0015 5 0.0095 1 0.0047 0 0.0000 1 0.0015 17 0.0386 217 0.0043 523 0.0288 741 0.0108
B0379.7 984 19 0.0232 3 0.0015 0 0.0000 0 0.0000 1 0.0008 9 0.0079 0 0.0000 4 0.0031 0 0.0000 0 0.0000 0 0.0000 2 0.0010 0 0.0004 0 0.0000 0 0.0000 0 0.0000 5 0.0025 6 0.0026 8 0.0040 0 0.0000 0 0.0000 5 0.0032 10 0.0057 14 0.0106 4 0.0031 11 0.0073 11 0.0057 20 0.0131 0 0.0005 11 0.0111 10 0.0074 14 0.0094 8 0.0063 11 0.0079 22 0.0175 14 0.0085 21 0.0129 21 0.0130 29 0.0221 21 0.0153 43 0.0248 25 0.0170 0 0.0000 14 0.0161 2 0.0030 0 0.0000 0 0.0000 3 0.0041 4 0.0042 2 0.0016 9 0.0064 22 0.0195 3 0.0033 0 0.0000 16 0.0176 0 0.0000 9 0.0089 2 0.0026 11 0.0152 12 0.0116 9 0.0104 21 0.0157 32 0.0264 17 0.0130 11 0.0039 101 0.0247 4 0.0062 0 0.0000 23 0.0431 343 0.1076 11 0.0128 2 0.0077 97 0.0239 100 0.0194 3 0.0039 0 0.0000 5 0.0038 26 0.0113 8 0.0159 8 0.0048 28 0.0106 2943 3.3645 3137 2.1371 360 1.0632 424 0.5807 15 0.0095 59 0.0465 430 0.7857 567 0.4470 49 0.0288 279 0.2536 15291 0.1255 6129 0.1387 21421 0.1290
B0391.10 1022 42 0.0481 0 0.0000 0 0.0000 17 0.0115 3 0.0029 2 0.0022 103 0.0569 127 0.0792 61 0.0386 75 0.0590 75 0.0440 161 0.0590 152 0.0575 96 0.0404 132 0.0486 134 0.0543 84 0.0378 190 0.0743 161 0.0715 49 0.0271 97 0.0441 37 0.0226 15 0.0085 18 0.0130 35 0.0220 47 0.0291 110 0.0543 68 0.0420 66 0.0484 86 0.0808 155 0.1093 168 0.1076 122 0.0925 77 0.0499 129 0.0968 123 0.0696 142 0.0809 138 0.0788 106 0.0759 138 0.0944 178 0.0969 121 0.0779 21 0.0196 25 0.0278 81 0.0891 19 0.0426 10 0.0125 69 0.0727 91 0.0783 98 0.0737 139 0.0887 3 0.0031 21 0.0188 35 0.0315 21 0.0223 45 0.0519 105 0.0991 57 0.0536 40 0.0525 102 0.0943 117 0.1218 102 0.0734 159 0.1265 99 0.0706 136 0.0459 7 0.0019 47 0.0694 44 0.0368 208 0.3686 391 0.1181 41 0.0466 38 0.1338 560 0.1325 587 0.1093 37 0.0436 82 0.0613 72 0.0469 241 0.1010 21 0.0403 179 0.1000 288 0.1031 138 0.1521 187 0.1228 167 0.4736 53 0.0703 9 0.0056 18 0.0137 459 0.8077 435 0.3306 266 0.1504 257 0.2250 11346 0.0897 3084 0.0672 14431 0.0837
B0391.11 814 8 0.0115 0 0.0000 0 0.0000 0 0.0000 12 0.0120 12 0.0121 15 0.0110 0 0.0000 5 0.0045 5 0.0059 3 0.0025 6 0.0029 9 0.0046 5 0.0030 6 0.0031 13 0.0069 34 0.0193 132 0.0646 188 0.1048 204 0.1400 427 0.2429 0 0.0005 0 0.0000 7 0.0071 0 0.0000 2 0.0019 7 0.0047 4 0.0036 5 0.0049 13 0.0158 11 0.0097 24 0.0195 5 0.0055 7 0.0061 5 0.0047 10 0.0073 13 0.0094 21 0.0153 26 0.0242 25 0.0219 61 0.0420 69 0.0557 0 0.0000 0 0.0000 0 0.0000 4 0.0114 0 0.0000 0 0.0000 0 0.0000 18 0.0177 11 0.0088 189 0.1952 2 0.0032 7 0.0082 11 0.0152 0 0.0000 9 0.0107 1 0.0013 3 0.0064 6 0.0077 2 0.0037 0 0.0005 15 0.0156 26 0.0234 570 0.2405 531 0.1565 36 0.0677 6 0.0062 2 0.0065 2 0.0008 0 0.0000 0 0.0000 29 0.0088 50 0.0117 1 0.0027 0 0.0000 6 0.0056 13 0.0071 0 0.0000 14 0.0098 29 0.0131 1 0.0027 25 0.0206 1 0.0037 0 0.0015 4 0.0029 7 0.0069 0 0.0000 0 0.0000 1 0.0013 0 0.0000 3180 0.0316 614 0.0168 3795 0.0276
B0391.12 1089 3 0.0034 0 0.0000 0 0.0000 0 0.0000 2 0.0021 5 0.0041 0 0.0000 0 0.0000 0 0.0000 0 0.0000 0 0.0000 0 0.0000 0 0.0000 0 0.0000 0 0.0000 0 0.0000 0 0.0000 0 0.0000 0 0.0000 5 0.0029 0 0.0000 2 0.0016 0 0.0000 0 0.0000 0 0.0000 7 0.0045 1 0.0006 3 0.0021 0 0.0002 0 0.0000 0 0.0000 2 0.0017 10 0.0075 6 0.0042 2 0.0017 9 0.0049 10 0.0053 25 0.0139 27 0.0182 3 0.0022 2 0.0015 18 0.0113 0 0.0002 0 0.0000 0 0.0000 0 0.0000 0 0.0000 0 0.0000 0 0.0000 2 0.0020 0 0.0000 0 0.0000 2 0.0023 5 0.0046 2 0.0026 0 0.0000 0 0.0000 0 0.0000 2 0.0035 4 0.0041 5 0.0053 3 0.0021 30 0.0229 13 0.0087 0 0.0000 0 0.0000 1 0.0014 0 0.0000 0 0.0000 0 0.0000 10 0.0107 3 0.0098 37 0.0083 45 0.0079 0 0.0000 25 0.0180 2 0.0013 40 0.0158 0 0.0000 17 0.0092 19 0.0065 0 0.0000 0 0.0000 0 0.0000 0 0.0000 0 0.0000 0 0.0000 1 0.0017 0 0.0000 0 0.0000 0 0.0000 141 0.0010 55 0.0011 197 0.0011
B0391.3 963 16 0.0195 0 0.0000 0 0.0000 0 0.0000 8 0.0069 0 0.0000 0 0.0000 0 0.0000 0 0.0000 0 0.0000 0 0.0000 0 0.0000 0 0.0000 0 0.0000 0 0.0000 0 0.0000 0 0.0000 1 0.0005 0 0.0000 0 0.0000 0 0.0000 7 0.0049 3 0.0018 0 0.0000 0 0.0000 2 0.0017 0 0.0000 8 0.0053 0 0.0000 0 0.0000 3 0.0024 17 0.0121 2 0.0022 8 0.0056 10 0.0080 6 0.0040 3 0.0022 14 0.0089 14 0.0111 4 0.0033 14 0.0085 7 0.0049 0 0.0000 0 0.0000 7 0.0087 5 0.0130 0 0.0000 0 0.0000 0 0.0000 4 0.0033 1 0.0008 0 0.0000 0 0.0000 5 0.0053 0 0.0000 0 0.0000 0 0.0000 0 0.0000 10 0.0144 0 0.0000 0 0.0000 6 0.0050 18 0.0155 18 0.0137 0 0.0000 2 0.0005 1 0.0021 0 0.0000 0 0.0000 0 0.0000 0 0.0011 6 0.0239 32 0.0080 37 0.0074 1 0.0013 14 0.0115 8 0.0059 12 0.0054 3 0.0073 17 0.0101 23 0.0090 0 0.0000 0 0.0005 0 0.0000 2 0.0029 0 0.0000 1 0.0009 0 0.0000 0 0.0000 0 0.0000 0 0.0000 113 0.0010 70 0.0016 183 0.0011
B0391.4 1331 21 0.0185 0 0.0000 0 0.0000 0 0.0000 3 0.0024 12 0.0075 0 0.0000 10 0.0051 16 0.0081 4 0.0029 5 0.0024 10 0.0030 22 0.0064 24 0.0079 71 0.0201 123 0.0383 200 0.0692 298 0.0893 267 0.0907 104 0.0437 260 0.0904 0 0.0000 17 0.0072 0 0.0000 7 0.0035 4 0.0021 0 0.0000 8 0.0040 0 0.0000 10 0.0076 1 0.0010 37 0.0183 12 0.0076 3 0.0018 29 0.0168 8 0.0038 58 0.0255 58 0.0254 43 0.0236 92 0.0485 89 0.0375 97 0.0481 0 0.0000 0 0.0000 5 0.0048 10 0.0169 9 0.0091 0 0.0000 18 0.0119 25 0.0147 38 0.0186 27 0.0171 8 0.0061 4 0.0030 2 0.0023 0 0.0000 1 0.0010 0 0.0000 5 0.0052 2 0.0020 21 0.0169 12 0.0067 78 0.0475 67 0.0372 18 0.0048 4 0.0008 9 0.0106 0 0.0000 6 0.0084 1 0.0004 14 0.0127 14 0.0387 296 0.0538 635 0.0907 3 0.0027 112 0.0640 21 0.0107 223 0.0717 11 0.0160 60 0.0259 146 0.0401 2 0.0017 5 0.0028 3 0.0067 1 0.0010 0 0.0000 4 0.0025 4 0.0055 0 0.0000 2 0.0013 4 0.0033 2277 0.0138 232 0.0039 2510 0.0112
B0391.5 1143 509 0.5111 492 0.1610 255 0.1377 344 0.1988 764 0.5425 367 0.2519 1781 0.8767 993 0.5516 1590 0.8979 1583 1.1095 1624 0.8420 1832 0.5984 1394 0.4704 863 0.3232 1018 0.3346 1131 0.4082 665 0.2671 831 0.2893 957 0.3786 573 0.2800 845 0.3422 401 0.2155 427 0.2078 287 0.1838 449 0.2503 681 0.3764 886 0.3907 958 0.5253 940 0.6091 855 0.7127 1392 0.8737 1271 0.7259 839 0.5696 732 0.4240 609 0.4072 612 0.3089 615 0.3111 544 0.2775 411 0.2628 554 0.3368 918 0.4467 560 0.3215 558 0.4565 324 0.3142 416 0.4077 154 0.2968 644 0.6980 456 0.4289 465 0.3574 431 0.2876 390 0.2222 270 0.1984 397 0.3175 739 0.5908 467 0.4388 988 1.0111 1142 0.9633 747 0.6194 752 0.8692 880 0.7265 639 0.5949 641 0.4109 466 0.3311 536 0.3419 645 0.1938 353 0.0741 67 0.0890 30 0.0222 16 0.0257 32 0.0088 18 0.0182 2 0.0067 158 0.0335 148 0.0247 8 0.0085 11 0.0076 47 0.0278 95 0.0357 12 0.0206 127 0.0636 219 0.0700 25 0.0253 31 0.0186 5 0.0128 20 0.0241 20 0.0104 22 0.0154 39 0.0626 65 0.0447 286 0.1444 207 0.1618 34126 0.2412 19892 0.3874 54019 0.2801
B0391.6 815 9 0.0128 0 0.0000 0 0.0000 4 0.0034 3 0.0038 5 0.0056 21 0.0146 42 0.0334 9 0.0078 9 0.0091 41 0.0302 54 0.0249 55 0.0262 53 0.0279 49 0.0229 14 0.0071 8 0.0050 26 0.0130 13 0.0074 6 0.0042 20 0.0118 0 0.0000 3 0.0021 2 0.0024 5 0.0045 20 0.0156 2 0.0018 12 0.0092 14 0.0134 9 0.0115 14 0.0124 20 0.0168 19 0.0186 7 0.0057 17 0.0167 25 0.0180 30 0.0216 38 0.0275 35 0.0321 12 0.0105 28 0.0197 22 0.0181 0 0.0000 0 0.0000 0 0.0000 0 0.0000 6 0.0096 4 0.0055 5 0.0057 14 0.0137 15 0.0125 7 0.0076 1 0.0018 0 0.0000 3 0.0040 4 0.0065 0 0.0001 1 0.0015 2 0.0039 3 0.0038 8 0.0117 9 0.0081 17 0.0170 28 0.0251 25 0.0106 31 0.0092 4 0.0076 6 0.0062 3 0.0087 13 0.0053 0 0.0000 0 0.0000 17 0.0052 5 0.0013 2 0.0041 0 0.0000 8 0.0069 3 0.0020 0 0.0000 6 0.0044 20 0.0090 0 0.0000 3 0.0027 1 0.0070 0 0.0014 1 0.0012 2 0.0027 0 0.0000 0 0.0000 0 0.0000 0 0.0000 686 0.0068 182 0.0050 869 0.0063
B0391.9 248 2 0.0094 6 0.0095 4 0.0113 6 0.0181 17 0.0557 10 0.0319 48 0.1108 20 0.0523 60 0.1566 78 0.2523 38 0.0922 49 0.0745 22 0.0351 0 0.0000 8 0.0131 38 0.0642 21 0.0398 36 0.0591 48 0.0888 28 0.0643 43 0.0811 5 0.0141 7 0.0175 2 0.0084 12 0.0326 26 0.0683 56 0.1152 43 0.1108 53 0.1585 44 0.1705 23 0.0688 39 0.1029 24 0.0767 16 0.0451 6 0.0205 5 0.0123 0 0.0000 15 0.0353 12 0.0374 12 0.0338 32 0.0726 9 0.0241 21 0.0824 18 0.0839 21 0.0990 5 0.0503 51 0.2556 50 0.2206 44 0.1570 2 0.0088 17 0.0469 7 0.0253 11 0.0427 25 0.0945 17 0.0774 18 0.0862 10 0.0406 16 0.0630 0 0.0000 6 0.0240 7 0.0331 13 0.0408 18 0.0593 12 0.0365 1 0.0018 14 0.0139 12 0.0788 7 0.0239 2 0.0150 0 0.0000 6 0.0283 1 0.0273 31 0.0303 33 0.0256 3 0.0143 7 0.0230 8 0.0236 7 0.0124 1 0.0132 8 0.0203 18 0.0270 1 0.0047 1 0.0032 0 0.0000 2 0.0112 0 0.0000 0 0.0000 2 0.0149 2 0.0068 7 0.0172 0 0.0000 961 0.0313 704 0.0632 1666 0.0398
B0393.1 1019 9816 11.0468 48438 17.7657 27963 16.9246 34917 22.6368 138673 110.4010 319247 245.6320 50482 27.8643 43068 26.8115 41490 26.2696 46342 36.4323 57373 33.3570 82887 30.3601 104031 39.3765 115807 48.6231 123521 45.5202 105112 42.5272 101432 45.6856 103589 40.4337 87909 38.9984 89896 49.2423 96652 43.8857 19770 11.8951 25723 14.0247 27259 19.5747 38227 23.8750 35313 21.8718 45493 22.5015 39508 24.2770 33616 24.4175 32123 30.0259 42944 30.2328 47276 30.2726 42223 32.1237 61166 39.7234 55453 41.5792 70684 39.9760 84692 48.0478 81976 46.8218 70456 50.4877 75974 51.7645 113215 61.7808 89921 57.8432 27448 25.1544 19628 21.3400 28940 31.8087 17130 36.9084 24894 30.2253 35691 37.6116 57488 49.5087 63609 47.6063 92007 58.6763 94470 77.8536 26535 23.7512 31642 28.3773 40423 42.5256 28028 32.1654 52746 49.8921 49422 45.9323 41618 53.9188 58653 54.2723 46272 48.2516 87677 62.9549 55488 44.1725 68197 48.7829 486612 163.7490 824213 194.0540 60881 90.0482 188157 154.9140 42444 75.3870 522410 157.9670 156800 175.0410 21996 76.4116 484716 114.9870 587084 109.5250 44021 51.0543 57055 42.6174 212954 138.9360 95795 40.1827 85591 160.5340 229267 128.1840 313827 112.3910 49910 55.0959 137806 90.6518 27694 78.7762 148921 196.5430 245841 141.8470 173728 130.7650 35820 63.1779 162505 123.6590 91509 51.6887 109180 95.6978 9674145 76.6994 2401042 52.4494 12075188 70.2418
B0393.2 2123 11966 6.4631 11281 1.9860 7167 2.0821 3704 1.1526 1164 0.4450 481 0.1780 4102 1.0869 3611 1.0791 4881 1.4834 4461 1.6837 5265 1.4695 8087 1.4219 6468 1.1751 5584 1.1253 6864 1.2141 7022 1.3638 5394 1.1661 6035 1.1307 5221 1.1117 3657 0.9615 5239 1.1419 18933 5.4679 15890 4.1582 7740 2.6678 3627 1.0875 3241 0.9638 3541 0.8407 3030 0.8938 2523 0.8797 2086 0.9362 2909 0.9830 2872 0.8829 2617 0.9557 2927 0.9124 2629 0.9463 2931 0.7956 3036 0.8270 2572 0.7054 2223 0.7648 2469 0.8076 4410 1.1553 2847 0.8792 6670 2.9340 1904 0.9938 1817 0.9588 625 0.6465 1637 0.9542 1465 0.7415 2179 0.9009 2553 0.9172 2888 0.8842 1540 0.6093 5779 2.4829 2032 0.8747 1377 0.6957 1517 0.8360 1740 0.7900 1866 0.8328 1700 1.0574 2272 1.0095 1949 0.9758 2916 1.0053 2240 0.8562 2265 0.7780 6443 1.0407 4014 0.4537 1227 0.8712 1181 0.4668 1317 1.1227 3274 0.4753 924 0.4956 322 0.5380 12190 1.3880 14669 1.3136 693 0.3860 2379 0.8531 2822 0.8838 9009 1.8140 595 0.5364 6012 1.6136 10173 1.7488 1190 0.6310 1436 0.4535 942 1.2874 910 0.5771 779 0.2158 733 0.2648 4230 3.5814 5872 2.1450 7434 2.0156 10375 4.3651 336071 1.2789 138768 1.4550 474840 1.3258
B0393.3 2110 14764 8.0237 31389 5.5598 20041 5.8578 23380 7.3200 3415 1.3134 1462 0.5435 3447 0.9189 2345 0.7053 7449 2.2778 4201 1.5952 3845 1.0797 4372 0.7735 2938 0.5371 2254 0.4571 4726 0.8412 3164 0.6183 3615 0.7865 3875 0.7305 3575 0.7661 3158 0.8355 3223 0.7069 26332 7.6514 24533 6.4597 19998 6.9355 15528 4.6838 13481 4.0324 12455 2.9752 9828 2.9167 6598 2.3147 3885 1.7537 4210 1.4314 3009 0.9307 1971 0.7242 2121 0.6653 1293 0.4683 1430 0.3906 1160 0.3181 1005 0.2775 719 0.2490 907 0.2987 1453 0.3831 1150 0.3575 11817 5.2302 6022 3.1619 6133 3.2558 1771 1.8434 3989 2.3392 2596 1.3214 2501 1.0405 1695 0.6127 847 0.2611 208 0.0829 14159 6.1208 9213 3.9904 5216 2.6500 5067 2.8083 4287 1.9584 2124 0.9536 1622 1.0149 1296 0.5793 914 0.4607 1048 0.3635 613 0.2357 510 0.1765 2563 0.4165 1610 0.1831 444 0.3178 567 0.2258 513 0.4401 2175 0.3176 376 0.2029 225 0.3786 4210 0.4824 4741 0.4272 292 0.1638 574 0.2074 1197 0.3772 938 0.1902 293 0.2656 1440 0.3889 1768 0.3058 596 0.3179 873 0.2775 427 0.5869 1438 0.9170 380 0.1061 164 0.0599 2138 1.8212 5190 1.9074 15685 4.2788 12328 5.2188 492755 1.8867 248990 2.6267 741746 2.0838
B0393.4 2554 45 0.0205 131 0.0193 52 0.0126 59 0.0153 8 0.0025 36 0.0112 11 0.0025 11 0.0028 2 0.0007 0 0.0001 0 0.0000 22 0.0033 14 0.0022 34 0.0058 25 0.0038 25 0.0042 34 0.0062 15 0.0025 21 0.0037 8 0.0019 14 0.0026 55 0.0134 108 0.0237 57 0.0164 97 0.0242 80 0.0199 28 0.0056 4 0.0011 10 0.0031 8 0.0031 11 0.0032 13 0.0035 52 0.0158 28 0.0073 14 0.0044 30 0.0068 34 0.0078 78 0.0179 37 0.0107 8 0.0024 55 0.0120 17 0.0046 0 0.0000 3 0.0015 0 0.0000 6 0.0052 11 0.0055 23 0.0101 17 0.0060 17 0.0051 6 0.0017 17 0.0057 5 0.0020 5 0.0020 0 0.0000 14 0.0065 4 0.0015 2 0.0009 11 0.0059 11 0.0042 11 0.0048 26 0.0075 95 0.0305 47 0.0134 0 0.0000 7 0.0007 22 0.0131 15 0.0052 321 0.2278 4951 0.5974 3 0.0017 8 0.0111 18 0.0018 18 0.0014 4 0.0019 5 0.0017 10 0.0027 17 0.0029 6 0.0046 14 0.0032 11 0.0016 2784 1.2266 3068 0.8052 384 0.4360 833 0.4391 10 0.0024 11 0.0035 92 0.0653 140 0.0426 55 0.0125 22 0.0080 16165 0.0511 2525 0.0220 18690 0.0434
B0393.5 3753 126 0.0386 132 0.0132 68 0.0112 36 0.0064 267 0.0577 190 0.0398 10221 1.5318 16446 2.7800 1892 0.3253 6011 1.2832 11066 1.7469 29866 2.9703 31585 3.2461 27244 3.1059 34726 3.4747 33216 3.6489 30287 3.7039 30694 3.2529 21405 2.5783 12736 1.8943 10510 1.2957 149 0.0244 156 0.0232 149 0.0292 100 0.0170 180 0.0304 135 0.0182 282 0.0471 222 0.0439 449 0.1141 1648 0.3152 3486 0.6061 4640 0.9586 7802 1.3759 10406 2.1186 14985 2.3011 18310 2.8205 20030 3.1063 15468 3.0095 14929 2.7619 14641 2.1693 11373 1.9864 54 0.0135 99 0.0295 160 0.0478 168 0.0988 437 0.1443 826 0.2366 2927 0.6845 7957 1.6170 17998 3.1164 1688 0.3778 76 0.0187 72 0.0176 142 0.0407 291 0.0909 765 0.1966 2315 0.5842 2606 0.9169 7247 1.8209 8622 2.4413 16143 3.1472 17730 3.8323 17905 3.4775 165 0.0151 81 0.0052 1011 0.4061 1425 0.3186 774 0.3734 6337 0.5203 23 0.0072 65 0.0613 466 0.0301 462 0.0234 505 0.1592 784 0.1590 81 0.0144 752 0.0857 11 0.0059 200 0.0305 376 0.0366 295 0.0885 2356 0.4209 781 0.6038 246 0.0884 1031 0.1616 2470 0.5048 190 0.0912 221 0.0458 138 0.0212 53 0.0128 398299 0.8574 84929 0.5037 483228 0.7632
B0393.6 1498 1671 1.2792 23447 5.8498 10737 4.4204 7437 3.2797 88 0.0481 95 0.0502 266 0.1000 299 0.1270 1473 0.6345 473 0.2534 643 0.2544 924 0.2304 801 0.2063 846 0.2418 2071 0.5194 1899 0.5229 2233 0.6842 1721 0.4570 1459 0.4405 1592 0.5933 1816 0.5611 8292 3.3938 7611 2.8228 3509 1.7143 1193 0.5068 845 0.3561 1154 0.3885 413 0.1730 407 0.2015 195 0.1246 254 0.1216 247 0.1079 206 0.1069 340 0.1506 260 0.1328 379 0.1460 394 0.1521 383 0.1491 325 0.1588 349 0.1619 737 0.2736 539 0.2359 1974 1.2311 553 0.4093 136 0.1024 87 0.1275 85 0.0708 151 0.1084 171 0.1003 252 0.1287 99 0.0431 42 0.0240 2183 1.3292 233 0.1423 170 0.1222 86 0.0677 85 0.0548 136 0.0862 108 0.0953 119 0.0754 135 0.0964 122 0.0598 144 0.0781 135 0.0659 376 0.0862 13 0.0022 51 0.0517 163 0.0918 263 0.3181 1536 0.3160 264 0.2010 151 0.3588 2360 0.3809 3354 0.4257 229 0.1813 379 0.1928 618 0.2746 310 0.0887 203 0.2601 614 0.2336 645 0.1574 332 0.2495 470 0.2104 344 0.6662 701 0.6302 87 0.0342 5 0.0030 1855 2.2262 4174 2.1608 9972 3.8318 1403 0.8366 218148 1.1765 35458 0.5269 253606 1.0035
B0393.7 882 21 0.0273 0 0.0000 0 0.0000 0 0.0000 18 0.0169 4 0.0036 42 0.0269 34 0.0249 5 0.0043 17 0.0163 13 0.0091 70 0.0299 114 0.0501 55 0.0268 114 0.0488 117 0.0547 44 0.0229 93 0.0423 75 0.0386 56 0.0360 116 0.0613 5 0.0039 2 0.0014 0 0.0000 0 0.0000 1 0.0012 0 0.0000 7 0.0053 1 0.0015 11 0.0120 16 0.0135 29 0.0216 39 0.0348 33 0.0249 41 0.0363 72 0.0473 94 0.0621 76 0.0502 53 0.0447 48 0.0381 52 0.0331 84 0.0626 0 0.0000 2 0.0031 5 0.0072 1 0.0038 2 0.0037 0 0.0001 51 0.0515 11 0.0097 193 0.1422 25 0.0244 0 0.0000 3 0.0035 1 0.0012 3 0.0051 5 0.0057 9 0.0104 6 0.0098 43 0.0462 42 0.0509 91 0.0760 134 0.1237 101 0.0842 185 0.0720 76 0.0208 40 0.0698 22 0.0216 15 0.0327 46 0.0162 3 0.0040 2 0.0083 13 0.0038 18 0.0040 6 0.0083 5 0.0049 28 0.0211 6 0.0032 4 0.0094 14 0.0093 20 0.0085 18 0.0235 50 0.0385 9 0.0306 7 0.0110 4 0.0028 21 0.0185 6 0.0126 4 0.0038 5 0.0039 2 0.0029 2043 0.0187 744 0.0188 2788 0.0187
B0393.8 3 29 5.6678 19 1.1959 12 1.2452 7 0.8557 62 8.4370 56 7.4445 35 3.3211 18 2.0028 13 1.4163 16 2.2202 13 1.3288 29 1.8502 30 1.9891 35 2.5630 15 0.9710 12 0.8579 12 0.9529 12 0.8428 14 1.0871 7 0.6911 12 0.9430 25 2.6538 21 2.0318 22 2.7249 36 3.8731 26 2.8040 29 2.4624 18 1.9500 18 2.2346 14 2.2632 18 2.1521 12 1.3330 4 0.5981 10 1.1534 9 1.2552 10 0.9715 15 1.4618 10 1.0643 7 0.9284 15 1.7754 31 2.9392 21 2.3254 37 5.8299 48 9.0054 29 5.5040 7 2.9169 28 5.9210 13 2.4391 11 1.7300 14 1.8848 14 1.6061 5 0.8278 11 1.7851 22 3.4857 22 4.0889 13 2.7230 11 1.9002 18 2.8817 11 2.5460 13 2.1013 18 3.2636 15 1.9058 11 1.5992 17 2.0826 20 1.1757 26 1.0579 5 1.2703 5 0.8030 3 0.9566 19 0.9992 48 9.1491 7 4.5848 109 4.3915 139 4.4049 8 1.6545 12 1.6056 56 6.2524 65 4.6346 0 0.0000 37 3.5594 63 3.8440 7 1.3980 20 2.2567 3 1.7805 7 1.6715 6 0.6635 5 0.7633 6 2.0797 10 1.4142 81 7.8608 9 1.4546 2060 2.7741 655 2.4313 2715 2.6828
B0393.9 914 39 0.0501 71 0.0292 27 0.0184 21 0.0155 13 0.0118 29 0.0255 220 0.1357 188 0.1307 28 0.0203 89 0.0787 212 0.1379 496 0.2029 474 0.2002 555 0.2602 487 0.2003 622 0.2810 581 0.2922 1133 0.4931 1029 0.5094 931 0.5687 1263 0.6394 23 0.0159 38 0.0234 35 0.0287 11 0.0078 18 0.0125 28 0.0155 10 0.0069 7 0.0064 0 0.0000 11 0.0090 68 0.0486 102 0.0872 118 0.0856 59 0.0496 199 0.1259 158 0.1001 202 0.1287 198 0.1590 245 0.1865 700 0.4264 572 0.4108 45 0.0466 45 0.0553 16 0.0205 28 0.0686 33 0.0454 32 0.0377 60 0.0582 140 0.1173 228 0.1625 532 0.4891 19 0.0199 23 0.0234 45 0.0531 5 0.0073 17 0.0179 49 0.0517 67 0.0971 102 0.1056 280 0.3257 237 0.1897 490 0.4356 377 0.3009 1326 0.4978 1385 0.3637 386 0.6380 300 0.2761 248 0.4928 530 0.1789 409 0.5095 199 0.7730 3200 0.8464 3983 0.8286 749 0.9692 2346 1.9539 459 0.3344 8514 3.9819 184 0.3852 575 0.3586 1659 0.6626 474 0.5839 969 0.7111 169 0.5374 77 0.1133 352 0.2268 746 0.6266 353 0.6945 537 0.4559 282 0.1777 70 0.0692 39845 0.3522 7589 0.1848 47434 0.3076
B0395.1 1613 19 0.0138 9 0.0022 5 0.0020 22 0.0090 189 0.0955 101 0.0495 1614 0.5630 2031 0.7991 684 0.2737 1195 0.5936 1626 0.5973 3440 0.7962 3011 0.7201 1980 0.5253 2024 0.4713 1027 0.2626 531 0.1511 426 0.1051 282 0.0793 168 0.0584 147 0.0422 16 0.0061 3 0.0012 15 0.0069 4 0.0018 38 0.0151 49 0.0155 63 0.0247 102 0.0472 213 0.1261 360 0.1604 672 0.2721 655 0.3150 828 0.3398 855 0.4054 1098 0.3926 996 0.3573 762 0.2751 445 0.2017 368 0.1584 587 0.2026 336 0.1366 0 0.0000 5 0.0039 18 0.0129 41 0.0564 183 0.1405 233 0.1555 689 0.3753 863 0.4083 1373 0.5534 43 0.0224 15 0.0089 76 0.0436 48 0.0321 94 0.0688 149 0.0893 471 0.2766 454 0.3718 945 0.5529 759 0.5006 1415 0.6421 754 0.3796 523 0.2364 810 0.1724 244 0.0364 99 0.0930 112 0.0583 201 0.2259 570 0.1090 129 0.0912 112 0.2469 1287 0.1930 1289 0.1520 335 0.2456 597 0.2817 304 0.1256 2188 0.5800 97 0.1154 499 0.1765 930 0.2106 200 0.1401 348 0.1448 38 0.0696 81 0.0676 88 0.0322 317 0.1509 174 0.1940 222 0.1072 41 0.0147 14 0.0078 35335 0.1770 10897 0.1504 46232 0.1699
B0395.2 1559 10 0.0079 25 0.0062 15 0.0063 0 0.0000 14 0.0077 30 0.0152 814 0.2939 1531 0.6232 28 0.0118 438 0.2255 886 0.3369 3515 0.8417 5342 1.3217 7514 2.0623 12912 3.1102 12500 3.3057 10955 3.2252 10751 2.7430 8029 2.3281 5224 1.8706 5468 1.6229 14 0.0055 20 0.0074 7 0.0035 13 0.0056 22 0.0092 19 0.0063 18 0.0072 13 0.0062 11 0.0070 20 0.0095 201 0.0845 438 0.2179 986 0.4187 1520 0.7454 2607 0.9639 4010 1.4870 5351 1.9979 5649 2.6462 6039 2.6897 8934 3.1869 4839 2.0349 0 0.0000 0 0.0000 0 0.0000 8 0.0113 78 0.0619 58 0.0402 369 0.2077 1246 0.6100 5530 2.3053 1420 0.7651 5 0.0033 6 0.0037 8 0.0059 17 0.0133 34 0.0212 311 0.1895 317 0.2687 1292 0.7816 1865 1.2718 4037 1.8946 5467 2.8449 6874 3.2143 339 0.0746 1559 0.2400 872 0.8433 1844 0.9926 632 0.7339 3123 0.6173 720 0.5260 209 0.4762 5395 0.8366 6406 0.7811 843 0.6396 1600 0.7814 763 0.3254 5120 1.4040 293 0.3594 1991 0.7276 4619 1.0813 99 0.0720 1112 0.4781 210 0.3912 189 0.1639 788 0.2972 1415 0.6965 12 0.0141 37 0.0185 57 0.0213 0 0.0000 130483 0.6762 25935 0.3703 156419 0.5947
B0395.3 2093 372 0.2042 1596 0.2850 1027 0.3027 1918 0.6055 1044 0.4048 654 0.2451 8156 2.1919 7924 2.4018 7316 2.2553 6447 2.4678 8708 2.4650 13090 2.3344 11027 2.0321 7932 1.6215 9121 1.6365 7092 1.3970 6277 1.3766 7130 1.3550 6058 1.3085 5237 1.3968 6035 1.3341 1329 0.3894 1513 0.4018 1522 0.5324 2171 0.6602 3347 1.0093 5462 1.3155 4843 1.4489 4371 1.5459 3904 1.7767 4836 1.6577 5904 1.8406 5312 1.9676 7374 2.3318 5821 2.1253 6516 1.7943 6195 1.7112 5215 1.4502 4149 1.4475 4239 1.4062 4644 1.2340 4672 1.4633 963 0.4298 395 0.2093 1062 0.5685 962 1.0095 1460 0.8634 2665 1.3676 3574 1.4986 4580 1.6691 4938 1.5332 2518 1.0103 1231 0.5368 2288 0.9991 1881 0.9636 2245 1.2543 3373 1.5537 3151 1.4260 2191 1.3824 3989 1.7974 2360 1.1984 4177 1.4603 2639 1.0231 3324 1.1578 10426 1.7082 8987 1.0303 1988 1.4316 6025 2.4151 2569 2.2216 9535 1.4039 1184 0.6438 853 1.4431 8469 0.9782 11813 1.0730 3017 1.7039 4806 1.7480 2020 0.6419 5506 1.1245 481 0.4398 3468 0.9443 5419 0.9450 3499 1.8807 4823 1.5449 937 1.2976 1100 0.7071 3240 0.9102 2609 0.9564 1192 1.0240 2732 1.0121 3130 0.8610 383 0.1638 325478 1.2563 104431 1.1106 429910 1.2175
B0399.1 3541 47 0.0155 5 0.0006 0 0.0000 17 0.0032 8 0.0020 32 0.0072 25 0.0041 64 0.0116 14 0.0026 18 0.0042 34 0.0057 108 0.0114 137 0.0150 223 0.0270 338 0.0359 328 0.0383 506 0.0657 954 0.1072 1084 0.1384 1096 0.1728 1873 0.2448 12 0.0021 27 0.0043 10 0.0022 19 0.0034 10 0.0019 8 0.0012 28 0.0050 5 0.0012 6 0.0017 17 0.0036 77 0.0142 59 0.0129 73 0.0137 103 0.0223 162 0.0264 275 0.0450 181 0.0299 292 0.0604 399 0.0784 385 0.0606 520 0.0964 5 0.0015 37 0.0117 8 0.0028 0 0.0000 15 0.0055 33 0.0102 14 0.0036 46 0.0099 150 0.0277 955 0.2266 5 0.0014 9 0.0025 0 0.0000 14 0.0048 16 0.0046 22 0.0061 2 0.0011 76 0.0204 46 0.0140 67 0.0140 158 0.0363 288 0.0594 5311 0.5144 12578 0.8523 590 0.2512 1208 0.2863 301 0.1540 1543 0.1343 1868 0.6002 359 0.3594 6059 0.4137 7618 0.4090 1687 0.5632 2496 0.5366 2037 0.3825 1963 0.2370 551 0.2975 3719 0.5985 4264 0.4395 435 0.1384 744 0.1409 117 0.0958 211 0.0801 398 0.0662 266 0.0576 112 0.0571 234 0.0513 275 0.0447 5 0.0014 65926 0.1504 3191 0.0201 69117 0.1157
[truncated: 20,274,328 more chars]
