# Supplementary material for: The time-resolved transcriptome of C. elegans
Source: Genome Res. 2016 Oct;26(10):1441–50. doi: 10.1101/gr.202663.115 (PMC5052054; doi:10.1101/gr.202663.115)
Supplement: Supplemental Material [file supp_gr.202663.115_Supplemental_Table_S3.gz › Suppl. Table 3 Change point Embryonic_Gene_Expression_Segments]

2L52.1 28.50 0.24 11.39 9.79 118.70 1.27 -0.70 -0.60 282.69 1.15 -5.28 -4.53 0.09
2RSSE.1 28.50 0.44 13.58 3.02 380.99 5.23 -27.52 -6.12 2.38
2RSSE.2 28.50 0.18 2.45 1.16 245.56 0.71 12.70 6.04 383.72 2.46 -12.02 -5.71 1.25
3R5.1 28.50 0.38 -3.52 -10.96 103.28 0.12 -0.14 -0.44 0.07
4R79.1 28.50 -0.00 0.15 0.21 356.36 0.05 5.84 7.91 0.79
4R79.2 28.50 0.01 -0.01 -0.05 378.71 0.00 1.66 10.17 0.18
6R55.2 28.50 0.01 0.10 1.46 0.06
AC3.1 28.50 0.03 1.21 12.30 91.43 0.11 -1.65 -16.68 154.36 0.00 0.06 0.61 0.02
AC3.10 28.50 -0.00 0.03 0.45 355.00 0.01 0.43 6.93 0.06
AC3.2 28.50 0.09 10.69 11.99 108.76 0.95 -7.21 -8.08 210.90 0.21 -0.63 -0.70 0.04
AC3.3 28.50 0.02 -0.05 -0.24 392.39 0.00 2.51 11.16 0.23
AC3.4 28.50 0.03 -0.12 -2.83 294.35 -0.00 0.26 6.04 0.05
AC3.5 28.50 0.00 -0.00 -0.08 394.21 0.00 0.72 11.44 0.07
AC3.6 28.50 0.00 0.01 0.65 293.89 0.00 0.16 9.78 380.08 0.02 -0.04 -2.70 0.01
AC3.7 28.50 0.03 1.96 11.96 108.04 0.18 -1.16 -7.05 242.72 0.03 0.00 0.02 0.03
AC3.8 28.50 0.00 0.05 0.32 216.83 0.01 0.55 3.41 0.16
AC7.1 28.50 -0.00 0.05 0.45 360.92 0.02 0.84 6.84 0.12
AC7.2 28.50 0.15 2.37 0.98 245.56 0.66 12.98 5.36 395.12 2.60 -2.29 -0.95 2.40
AC7.3 28.50 0.00 0.03 1.68 0.01
AC8.10 28.50 0.02 0.78 2.80 393.30 0.30 -1.33 -4.79 0.18
AC8.11 28.50 -0.00 0.98 3.22 360.92 0.33 -1.44 -4.71 0.15
AC8.12 28.50 0.02 0.71 3.40 266.99 0.18 0.05 0.26 0.20
AC8.3 28.50 0.02 0.77 2.80 393.30 0.30 -1.30 -4.71 0.18
AC8.4 28.50 0.00 0.99 3.26 360.01 0.33 -1.44 -4.74 0.15
AC8.7 28.50 0.01 0.72 3.52 262.43 0.18 0.05 0.25 0.19
AH10.1 28.50 0.01 -0.03 -0.26 207.71 0.00 0.81 6.27 379.16 0.14 -1.01 -7.80 0.03
AH10.2 28.50 0.26 12.23 20.02 57.71 0.62 -10.76 -17.61 114.77 0.01 0.17 0.28 0.07
AH10.3 28.50 -0.01 0.95 0.45 217.60 0.17 13.14 6.17 379.55 2.30 -14.57 -6.84 0.77
AH10.4 28.50 0.01 0.17 0.50 191.75 0.04 1.66 4.86 371.41 0.33 -1.56 -4.58 0.16
AH6.1 28.50 0.00 0.02 0.94 318.52 0.01 0.08 4.29 0.02
AH6.10 28.50 0.00 0.01 0.27 361.38 0.00 0.14 6.83 0.02
AH6.11 28.50 0.00 -0.00 -0.02 380.99 0.00 0.18 8.97 0.02
AH6.12 28.50 0.00 0.05 2.21 0.02
AH6.14 28.50 0.00 0.01 0.55 375.97 0.00 0.08 6.71 0.01
AH6.2 28.50 -0.00 0.13 5.86 180.96 0.02 -0.08 -3.42 316.89 0.01 0.10 4.46 0.02
AH6.3 28.50 -0.00 0.16 6.57 174.57 0.02 -0.14 -5.60 303.29 0.01 0.18 7.22 387.73 0.02 -0.06 -2.63 0.01
AH6.4 28.50 0.00 0.01 0.37 334.48 0.00 0.14 5.04 0.02
AH6.5 28.50 20.26 -278.49 -14.15 97.81 0.96 -0.03 -0.00 0.95
AH6.6 28.50 -0.00 0.01 0.98 324.44 0.00 0.12 9.37 411.54 0.01 -0.09 -6.50 0.01
AH6.7 28.50 0.00 -0.00 -0.07 381.44 0.00 0.35 9.37 0.04
AH6.8 28.50 0.00 0.01 0.81 332.50 0.00 0.11 8.40 417.91 0.01 -0.04 -3.34 0.01
AH9.1 28.50 0.01 0.50 3.37 249.66 0.12 -0.67 -4.45 317.15 0.08 0.49 3.25 0.16
AH9.2 28.50 2.12 -23.70 -11.27 99.64 0.44 -1.15 -0.55 -0.00
AH9.3 28.50 1.67 17.12 6.03 108.76 3.05 -7.55 -2.66 0.21
AH9.4 28.50 0.00 0.02 0.24 333.56 0.01 0.42 6.57 0.07
AH9.6 28.50 0.01 0.03 0.06 334.48 0.02 3.65 6.74 0.56
AH9.7 28.50 0.00 1.13 5.20 221.30 0.22 -0.75 -3.43 318.39 0.15 0.42 1.91 0.22
B0001.1 28.50 3.30 -33.88 -8.31 130.64 -0.16 13.97 3.43 4.79
B0001.2 28.50 0.52 -7.81 -18.68 75.47 0.16 -0.07 -0.17 0.13
B0001.3 28.50 0.43 4.67 4.96 251.48 1.47 -5.87 -6.22 402.88 0.59 0.52 0.55 0.63
B0001.4 28.50 5.09 -64.35 -16.69 81.40 1.69 -0.48 -0.12 1.49
B0001.5 28.50 0.46 3.31 4.23 227.32 1.12 -3.35 -4.28 0.26
B0001.6 28.50 0.54 23.35 3.62 352.26 8.10 -24.98 -3.87 4.80
B0001.7 28.50 1.89 0.00 0.00 54.95 1.89 -34.51 -17.86 103.74 0.21 -0.21 -0.11 0.13
B0001.8 28.50 1.89 -11.87 -7.90 114.23 0.87 -1.40 -0.93 0.35
B0019.1 28.50 0.02 0.80 1.33 116.05 0.09 3.83 6.35 251.94 0.61 -4.25 -7.03 381.44 0.06 2.23 3.70 0.29
B0019.2 28.50 0.77 -1.40 -2.35 0.13
B0024.1 28.50 -0.02 0.91 2.96 344.51 0.27 -1.34 -4.36 0.08
B0024.10 28.50 1.06 -9.41 -10.62 77.29 0.60 -0.97 -1.10 0.20
B0024.11 28.50 1.01 2.76 2.31 142.96 1.32 -3.95 -3.31 -0.03
B0024.12 28.50 -0.18 22.69 8.35 164.71 2.91 -14.25 -5.24 332.80 0.51 -2.19 -0.81 0.18
B0024.13 28.50 1.96 -30.22 -17.03 85.96 0.22 0.32 0.18 0.35
B0024.14 28.50 -0.00 1.64 2.95 349.98 0.53 -1.28 -2.29 0.36
B0024.15 28.50 0.00 0.01 0.16 350.89 0.01 0.66 6.85 0.09
B0024.2 28.50 0.01 0.19 2.26 0.09
B0024.3 28.50 -0.00 2.92 8.02 163.48 0.39 -4.88 -13.42 241.91 0.01 0.30 0.83 0.08
B0024.4 28.50 0.00 0.03 0.26 412.76 0.01 2.39 20.61 481.76 0.18 -22.82 -196.90 0.12
B0024.6 28.50 0.00 0.00 0.01 355.91 0.00 0.28 7.79 0.04
B0024.8 28.50 -0.01 0.36 0.88 294.35 0.09 1.87 4.60 0.45
B0024.9 28.50 2.06 -5.02 -2.87 392.84 0.24 4.22 2.42 0.62
B0025.1 28.50 0.49 20.82 11.54 116.05 2.32 -4.28 -2.37 0.74
B0025.2 28.50 3.79 9.81 2.86 92.34 4.42 -19.19 -5.60 240.54 1.57 -2.72 -0.79 0.91
B0025.4 28.50 5.56 -15.01 -2.96 355.45 0.65 -0.21 -0.04 0.63
B0025.5 28.50 0.14 2.77 10.15 78.20 0.28 -1.34 -4.89 273.37 0.02 0.04 0.15 0.02
B0034.1 28.50 0.00 0.20 0.23 405.61 0.07 10.70 12.61 0.92
B0034.2 28.50 0.00 0.06 1.94 0.03
B0034.3 28.50 0.34 0.89 0.13 277.02 0.56 29.83 4.32 6.75
B0034.4 28.50 -0.00 0.06 0.94 387.83 0.02 0.45 6.88 0.06
B0034.5 28.50 0.01 -0.03 -0.61 367.31 0.00 0.44 8.86 0.06
B0034.7 28.50 0.03 0.75 0.19 295.72 0.23 19.76 5.06 3.96
B0035.1 28.50 7.07 -10.97 -2.13 2.07
B0035.10 28.50 0.07 0.31 2.96 133.84 0.10 -0.31 -3.03 -0.01
B0035.11 28.50 3.09 -6.39 -2.15 0.17
B0035.12 28.50 2.21 -36.56 -18.98 62.70 0.96 -1.45 -0.75 0.35
B0035.13 28.50 0.00 0.13 0.45 383.27 0.05 2.59 9.12 0.31
B0035.14 28.50 0.46 8.77 4.93 218.65 2.13 -0.59 -0.33 1.97
B0035.15 28.50 0.99 -12.44 -13.79 103.74 0.05 6.84 7.58 220.02 0.85 -2.61 -2.89 383.72 0.42 2.04 2.26 0.62
B0035.16 28.50 0.25 -1.59 -7.92 105.11 0.13 -0.15 -0.75 0.08
B0035.18 28.50 11.38 -79.90 -7.64 166.67 0.34 -0.85 -0.08 0.07
B0035.2 28.50 0.75 -7.18 -3.74 97.81 0.25 11.70 6.09 269.72 2.26 -9.03 -4.70 0.32
B0035.3 28.50 3.27 -44.56 -15.14 93.25 0.39 -0.29 -0.10 0.27
B0035.4 28.50 30.96 -176.14 -5.98 143.98 10.62 -49.21 -1.67 358.97 0.04 64.08 2.17 8.09
B0035.5 28.50 0.80 -1.87 -2.83 366.85 0.17 2.23 3.38 0.43
B0035.6 28.50 5.18 -46.78 -10.06 132.47 0.32 -0.36 -0.08 0.19
B0035.7 28.50 810.74 1186.75 1.17 207.07 1022.66 -6347.95 -6.27 356.04 77.05 -346.14 -0.34 32.58
B0035.8 28.50 249.55 389.41 1.31 163.93 302.29 -2121.89 -7.15 268.36 80.71 -405.77 -1.37 -6.99
B0035.9 28.50 2845.51 6870.61 1.78 191.03 3962.16 -22425.63 -5.80 361.91 129.99 -120.38 -0.03 115.23
B0041.1 28.50 0.00 0.70 17.37 95.99 0.05 -0.25 -6.21 246.92 0.01 0.13 3.34 337.67 0.02 -0.12 -3.01 0.00
B0041.2 28.50 2.09 15.64 4.07 246.47 5.49 -17.46 -4.54 1.34
B0041.3 28.50 0.47 2.00 1.70 1.39
B0041.4 28.50 10.59 66.20 2.15 40.78
B0041.5 28.50 2.39 -25.30 -14.75 96.90 0.66 1.82 1.06 1.37
B0041.6 28.50 -0.19 19.75 5.36 153.95 2.29 -7.40 -2.01 386.52 0.56 33.74 9.15 3.87
B0041.7 28.50 1.16 22.72 8.08 121.07 3.26 -8.31 -2.95 0.24
B0041.8 28.50 6.07 -41.60 -7.29 126.18 2.00 -5.55 -0.97 0.01
B0047.1 28.50 -0.00 0.08 2.30 0.03
B0047.2 28.50 -0.00 0.09 2.08 0.04
B0047.3 28.50 0.09 -0.72 -8.94 153.03 -0.00 0.30 3.79 388.81 0.07 -0.28 -3.52 0.04
B0047.4 28.50 0.01 -0.07 -2.01 211.36 -0.00 0.15 4.23 0.04
B0198.1 28.50 -0.04 1.43 0.72 213.09 0.22 11.50 5.79 374.84 2.08 -5.96 -3.00 1.43
B0198.2 28.50 0.01 0.04 0.14 360.92 0.02 2.40 7.79 0.32
B0198.3 28.50 0.01 0.47 0.51 184.45 0.09 6.17 6.78 329.92 0.98 -2.91 -3.20 0.53
B0205.1 28.50 1.33 -2.77 -2.58 0.07
B0205.10 28.50 -0.00 0.06 1.92 0.03
B0205.11 28.50 3.13 -4.77 -2.23 0.95
B0205.12 28.50 -1.57 326.73 3.75 154.81 39.70 3287.87 37.75 169.40 87.68 -2164.09 -24.85 211.81 -4.10 50.37 0.58 9.64
B0205.13 28.50 0.00 0.05 0.21 405.26 0.02 4.70 18.09 468.28 0.32 -3.70 -14.23 0.26
B0205.14 28.50 0.01 -0.01 -0.25 381.64 0.00 0.76 13.20 473.02 0.07 -4.56 -78.81 0.02
B0205.2 28.50 0.00 0.01 0.75 352.72 0.01 0.11 5.66 0.02
B0205.3 28.50 10.82 -91.53 -9.95 122.89 2.18 -1.45 -0.16 1.65
B0205.4 28.50 -0.01 0.62 0.47 218.20 0.11 8.25 6.28 375.06 1.40 -7.05 -5.36 0.63
B0205.5 28.50 0.02 -0.17 -2.06 190.67 -0.00 0.45 5.55 365.15 0.08 -0.68 -8.36 -0.00
B0205.6 28.50 0.24 1.44 1.34 145.57 0.41 8.79 8.16 264.93 1.46 -3.41 -3.16 0.71
B0205.7 28.50 12.79 -4.74 -0.66 258.78 11.69 -25.82 -3.57 5.87
B0205.8 28.50 3.39 -7.14 -2.23 0.14
B0205.9 28.50 2.17 -8.59 -5.00 185.36 0.82 -1.66 -0.97 0.33
B0207.1 28.50 -0.00 0.04 2.15 0.02
B0207.10 28.50 0.01 0.01 0.03 406.00 0.01 6.94 19.20 480.42 0.53 -43.54 -120.45 0.35
B0207.11 28.50 -0.00 0.07 3.92 133.84 0.01 -0.03 -1.61 271.55 0.00 0.07 3.59 0.02
B0207.12 28.50 -0.01 0.44 0.44 360.92 0.14 7.43 7.36 1.05
B0207.2 28.50 0.01 -0.04 -0.22 327.18 0.00 1.10 6.36 0.18
B0207.3 28.50 0.01 -0.02 -0.07 353.17 0.01 1.94 7.93 0.26
B0207.4 28.50 4.37 29.41 5.20 94.69 6.32 -22.70 -4.02 346.65 0.60 -1.72 -0.30 0.36
B0207.5 28.50 -0.00 0.15 8.08 150.71 0.02 -0.02 -1.05 0.01
B0207.6 28.50 1.07 -2.18 -1.82 0.08
B0207.7 28.50 0.00 -0.01 -0.62 246.01 -0.00 0.08 4.18 0.02
B0207.8 28.50 0.00 0.00 0.08 365.03 0.00 0.22 8.06 0.03
B0207.9 28.50 0.00 0.00 0.02 322.62 0.00 0.22 11.86 409.26 0.02 -0.09 -4.79 0.01
B0212.1 28.50 0.03 -0.12 -0.46 296.17 0.00 1.49 5.87 0.28
B0212.2 28.50 0.00 -0.00 -0.13 375.97 0.00 0.12 8.27 0.01
B0212.3 28.50 0.16 5.54 9.15 119.15 0.67 -4.58 -7.57 245.79 0.09 -0.18 -0.31 0.04
B0212.4 28.50 0.02 0.11 0.76 266.06 0.05 0.93 6.45 391.21 0.17 -0.35 -2.40 0.13
B0212.5 28.50 0.02 -0.04 -0.17 329.46 0.00 1.64 6.56 0.26
B0212.6 28.50 0.02 -0.07 -0.23 318.52 0.00 1.93 6.47 0.32
B0213.10 28.50 0.00 0.01 0.45 380.99 0.00 0.17 8.00 0.02
B0213.11 28.50 0.00 0.05 1.01 381.90 0.02 0.33 6.44 0.05
B0213.12 28.50 0.00 0.01 0.36 401.96 0.00 0.24 10.30 0.02
B0213.14 28.50 0.00 0.01 0.15 364.57 0.00 0.32 7.63 0.04
B0213.15 28.50 -0.02 0.61 3.76 301.64 0.15 -0.36 -2.23 444.37 0.10 1.58 9.78 0.16
B0213.16 28.50 0.00 0.00 0.10 358.64 0.00 0.09 6.91 0.01
B0213.17 28.50 -0.01 4.02 4.49 90.52 0.24 -0.10 -0.11 422.03 0.21 11.08 12.38 0.90
B0213.2 28.50 -0.00 0.04 0.33 409.72 0.02 1.50 11.38 0.13
B0213.3 28.50 0.01 0.17 0.22 415.19 0.07 10.08 12.74 0.77
B0213.4 28.50 -0.11 3.39 0.76 405.16 1.16 42.40 9.53 4.53
B0213.5 28.50 -0.01 0.29 0.48 408.80 0.10 7.21 12.05 0.64
B0213.6 28.50 -0.27 71.80 9.37 114.60 5.91 16.37 2.14 228.71 7.78 -32.47 -4.24 374.58 3.04 -6.17 -0.80 2.36
B0213.7 28.50 0.00 -0.01 -0.56 241.95 -0.00 0.07 7.17 376.85 0.01 0.00 0.11 0.01
B0213.8 28.50 -0.00 0.07 3.71 193.74 0.01 -0.06 -3.21 304.20 0.00 0.12 6.63 437.94 0.02 -0.11 -6.34 0.01
B0213.9 28.50 0.00 -0.02 -1.75 112.50 -0.00 0.04 4.95 330.81 0.01 -0.03 -2.97 0.01
B0218.1 28.50 0.10 0.15 0.19 361.84 0.15 5.61 6.95 0.84
B0218.2 28.50 0.07 0.12 0.55 394.67 0.11 1.88 8.39 0.28
B0218.3 28.50 0.39 29.07 8.58 156.18 4.10 -8.13 -2.40 1.43
B0218.5 28.50 0.03 0.50 8.19 92.28 0.06 -0.91 -14.80 162.89 -0.00 0.25 4.04 406.15 0.06 -0.60 -9.81 0.01
B0218.6 28.50 0.02 0.02 0.06 392.84 0.03 3.61 11.10 0.36
B0218.7 28.50 0.00 0.01 0.48 330.83 0.00 0.15 5.51 0.03
B0218.8 28.50 0.01 0.00 0.01 360.92 0.01 1.17 7.91 0.16
B0222.1 28.50 -0.01 0.72 3.36 175.02 0.10 -1.71 -7.93 235.73 -0.00 0.13 0.58 388.64 0.02 2.08 9.66 0.21
B0222.10 28.50 -0.00 0.08 1.80 0.04
B0222.11 28.50 0.00 0.05 0.62 386.46 0.02 0.70 8.64 0.09
B0222.2 28.50 0.00 0.01 0.87 295.72 0.00 0.06 4.29 0.02
B0222.3 28.50 0.00 0.10 0.27 216.45 0.02 1.95 5.36 414.87 0.41 -2.93 -8.07 0.20
B0222.4 28.50 -0.00 0.09 0.48 274.53 0.02 1.50 8.41 385.45 0.19 -1.27 -7.11 0.06
B0222.5 28.50 0.00 0.02 0.16 259.69 0.01 0.40 3.70 0.10
B0222.6 28.50 3.63 -2.62 -0.02 426.13 2.59 3711.98 32.70 475.38 185.40 -9933.39 -87.52 94.81
B0222.7 28.50 0.03 0.10 0.07 404.70 0.06 17.86 12.45 1.49
B0222.8 28.50 3.29 13.87 0.10 419.75 8.72 3711.10 25.87 463.52 171.17 -1563.93 -10.90 138.37
B0222.9 28.50 0.02 2.05 11.99 123.35 0.21 -1.79 -10.49 203.60 0.07 -0.13 -0.74 0.03
B0228.1 28.50 -0.04 0.76 2.54 0.31
B0228.4 28.50 -0.00 0.79 0.53 256.96 0.18 5.64 3.77 1.46
B0228.5 28.50 -0.01 1.01 1.14 182.17 0.14 5.22 5.91 328.55 0.91 -1.62 -1.84 0.65
B0228.6 28.50 -1.10 75.45 5.09 241.45 14.97 -20.57 -1.39 9.97
B0228.7 28.50 0.51 11.69 9.06 131.20 1.71 -5.39 -4.18 359.43 0.48 -0.71 -0.55 0.39
B0228.8 28.50 -0.00 0.03 1.97 0.01
B0228.9 28.50 0.00 0.01 0.44 321.25 0.00 0.13 5.93 0.02
B0238.1 28.50 0.02 1.79 5.25 97.88 0.14 -0.95 -2.80 264.03 -0.02 1.73 5.09 0.37
B0238.10 28.50 2.28 -2.21 -0.40 307.57 1.66 31.12 5.64 7.16
B0238.11 28.50 9.59 69.40 4.77 127.55 16.46 -74.01 -5.08 295.07 4.06 -12.99 -0.89 1.60
B0238.12 28.50 0.02 -0.06 -0.20 322.62 0.01 1.97 6.25 0.32
B0238.13 28.50 0.00 0.09 5.37 105.56 0.01 -0.05 -3.31 278.39 -0.00 0.16 10.07 383.27 0.02 -0.01 -0.71 0.01
B0238.15 28.50 0.72 -5.76 -8.05 148.88 0.03 -0.02 -0.03 0.02
B0238.3 28.50 0.00 -0.01 -0.31 334.02 0.00 0.16 6.90 0.02
B0238.5 28.50 0.00 0.01 0.41 360.47 0.00 0.15 6.77 0.02
B0238.6 28.50 0.00 0.01 0.74 309.85 0.00 0.09 5.00 0.02
B0238.7 28.50 0.00 0.01 1.04 343.60 0.00 0.06 4.29 0.01
B0238.8 28.50 0.00 0.01 0.26 332.20 0.01 0.36 6.15 0.06
B0238.9 28.50 2.21 -34.60 -16.62 85.96 0.22 -0.27 -0.13 0.12
B0240.1 28.50 0.00 0.27 0.50 190.54 0.05 5.25 9.62 287.31 0.55 -2.40 -4.39 0.08
B0240.2 28.50 0.02 0.19 5.91 132.01 0.04 -0.22 -6.74 306.66 -0.00 0.07 2.11 0.01
B0240.3 28.50 0.00 0.11 0.40 244.64 0.03 1.08 3.88 0.28
B0240.4 28.50 4.83 -42.09 -9.15 101.92 1.74 -4.54 -0.99 0.00
B0244.10 28.50 0.01 0.39 1.75 0.18
B0244.11 28.50 0.00 0.01 0.20 381.90 0.00 0.23 8.32 0.03
B0244.2 28.50 0.08 0.76 0.16 347.24 0.32 33.46 6.99 4.91
B0244.4 28.50 0.00 0.02 0.27 347.70 0.01 0.36 6.48 0.06
B0244.5 28.50 0.00 0.03 0.49 362.29 0.01 0.41 6.39 0.06
B0244.6 28.50 -0.00 0.20 4.56 204.06 0.03 -0.13 -3.05 347.70 0.01 0.23 5.36 0.04
B0244.7 28.50 0.00 0.03 0.43 176.55 0.01 0.38 5.31 360.59 0.08 -0.49 -6.82 440.31 0.04 0.49 6.90 0.06
B0244.8 28.50 1.66 -33.27 -20.13 75.47 0.10 -0.06 -0.04 0.07
B0244.9 28.50 0.00 -0.02 -0.80 179.29 0.00 0.29 12.27 266.75 0.03 -0.37 -15.51 329.16 0.00 0.11 4.60 0.02
B0250.1 28.50 2.20 151.31 2.08 71.20
B0250.10 28.50 0.00 -0.01 -0.59 114.77 0.00 0.08 3.78 385.91 0.02 -0.09 -4.39 0.01
B0250.2 28.50 -0.02 1.22 2.27 0.54
B0250.4 28.50 -0.04 8.87 6.03 211.36 1.58 -4.59 -3.12 0.33
B0250.5 28.50 5.17 -30.17 -7.54 145.69 1.63 -2.05 -0.51 0.94
B0250.6 28.50 0.00 -0.00 -0.02 366.40 0.00 0.11 7.15 0.01
B0250.8 28.50 0.00 0.08 2.30 0.04
B0250.9 28.50 0.03 0.10 0.32 383.72 0.06 2.91 9.65 0.36
B0252.1 28.50 -0.00 0.10 0.67 260.15 0.02 0.83 5.52 408.80 0.14 0.07 0.48 0.15
B0252.2 28.50 0.28 8.68 9.01 123.80 1.10 -11.05 -11.47 219.11 0.05 0.11 0.11 0.08
B0252.3 28.50 0.09 3.46 8.82 104.65 0.35 -3.50 -8.90 194.48 0.04 -0.22 -0.57 358.19 0.00 3.43 8.72 0.44
B0252.4 28.50 7.81 -25.83 -3.53 299.36 0.81 -2.88 -0.39 0.28
B0252.5 28.50 0.00 -0.00 -0.20 362.29 0.00 0.17 8.00 0.02
B0252.8 28.50 0.02 -0.03 -0.06 336.76 0.01 2.87 6.89 0.44
B0261.1 28.50 1.78 -19.50 -14.44 101.46 0.35 5.23 3.87 254.22 1.15 -2.43 -1.80 0.60
B0261.2 28.50 0.84 -2.37 -1.57 157.09 0.53 20.22 13.37 238.72 2.18 -3.73 -2.46 1.27
B0261.4 28.50 1.95 -2.96 -2.14 0.60
B0261.5 28.50 -0.01 0.75 7.26 152.99 0.09 -0.07 -0.71 0.06
B0261.6 28.50 0.02 -0.64 -5.31 59.96 -0.00 1.06 8.74 186.73 0.13 -0.42 -3.44 318.97 0.08 0.05 0.44 0.09
B0261.7 28.50 10.70 -157.82 -15.26 90.06 0.98 -1.40 -0.14 0.43
B0261.8 28.50 -0.21 34.08 5.92 204.06 5.78 -13.65 -2.37 1.95
B0261.9 28.50 0.04 0.69 9.33 77.80 0.08 -0.45 -6.08 233.91 0.01 -0.00 -0.06 0.01
B0272.1 28.50 -0.02 3.01 1.01 122.07 0.26 17.90 6.00 264.03 2.81 -0.33 -0.11 2.73
B0272.2 28.50 1.46 -0.33 -0.32 185.55 1.41 -5.23 -5.08 358.68 0.51 -0.09 -0.09 0.49
B0272.3 28.50 4.00 -6.68 -2.46 0.96
B0272.4 28.50 0.43 4.22 1.79 2.35
B0273.1 28.50 0.01 0.34 2.90 200.12 0.06 -0.16 -1.35 297.61 0.05 0.43 3.64 0.13
B0273.2 28.50 8.50 -121.88 -14.50 95.99 0.27 0.03 0.00 0.28
B0273.3 28.50 0.19 -1.80 -10.43 121.98 0.02 -0.00 -0.02 0.02
B0273.4 28.50 0.11 11.27 4.66 266.08 2.79 -4.75 -1.96 1.75
B0280.1 28.50 1.27 -8.38 -6.57 121.16 0.49 3.97 3.11 260.38 1.05 -4.65 -3.64 0.00
B0280.10 28.50 0.60 6.91 4.55 165.57 1.55 -7.00 -4.61 332.50 0.38 -2.18 -1.44 0.05
B0280.11 28.50 -0.00 0.03 1.90 296.63 0.01 0.08 5.72 389.20 0.01 -0.05 -3.43 0.01
B0280.12 28.50 0.03 -0.07 -0.27 327.64 0.01 1.82 6.72 0.29
B0280.13 28.50 0.01 0.02 0.06 281.12 0.02 1.79 4.52 0.38
B0280.17 28.50 0.01 1.24 4.58 246.01 0.28 -0.74 -2.72 0.10
B0280.2 28.50 0.00 0.01 0.17 270.64 0.00 0.30 4.79 0.07
B0280.3 28.50 3.09 -10.45 -4.00 272.00 0.54 4.68 1.79 1.54
B0280.4 28.50 0.04 6.04 5.50 196.76 1.06 -5.72 -5.21 341.32 0.23 -1.09 -0.99 0.07
B0280.5 28.50 12.92 -340.73 -26.37 64.98 0.49 0.25 0.02 0.60
B0280.7 28.50 0.01 0.03 0.06 351.80 0.02 3.90 7.58 0.54
B0280.8 28.50 0.35 14.74 10.86 115.14 1.63 -2.57 -1.89 0.68
B0280.9 28.50 2.05 -3.27 -1.97 0.56
B0281.1 28.50 0.00 0.00 0.32 329.46 0.00 0.07 5.78 0.01
B0281.3 28.50 0.00 0.01 0.20 362.29 0.01 0.54 7.43 0.07
B0281.4 28.50 0.06 -0.25 -4.13 195.40 0.02 -0.05 -0.91 0.00
B0281.5 28.50 7.85 264.48 9.57 110.95 29.66 -255.11 -9.24 217.10 2.58 -5.89 -0.21 1.01
B0281.6 28.50 0.09 5.80 9.23 133.84 0.70 -11.42 -18.16 186.73 0.09 -0.26 -0.42 0.02
B0281.8 28.50 0.01 -0.02 -1.84 333.11 -0.00 0.08 7.37 0.01
B0284.1 28.50 0.09 -0.02 -0.02 348.16 0.09 6.98 7.49 1.04
B0284.2 28.50 0.01 0.12 0.58 385.55 0.05 1.60 7.80 0.21
B0284.3 28.50 0.23 45.66 8.37 160.28 6.25 -65.49 -12.01 221.84 2.21 -6.41 -1.17 0.53
B0284.4 28.50 0.00 0.01 0.61 323.08 0.00 0.08 5.47 0.02
B0285.1 28.50 2.36 -3.11 -1.42 0.94
B0285.10 28.50 0.00 0.01 0.21 329.92 0.01 0.59 8.70 440.72 0.07 -0.33 -4.89 0.06
B0285.3 28.50 0.80 0.89 1.02 116.05 0.88 -2.46 -2.80 -0.03
B0285.4 28.50 2.35 -17.69 -8.57 114.68 0.82 -1.59 -0.77 0.23
B0285.5 28.50 2.17 -3.46 -2.04 0.59
B0285.6 28.50 0.01 0.01 0.15 347.24 0.01 0.27 6.11 0.05
B0285.7 28.50 -0.51 52.90 6.53 187.19 7.88 -24.85 -3.07 0.49
B0285.8 28.50 -0.00 1.08 4.85 250.12 0.24 -0.59 -2.66 0.10
B0285.9 28.50 0.89 11.86 9.68 58.11 1.25 -13.80 -11.26 133.28 0.21 -0.41 -0.33 0.07
B0286.1 28.50 -0.03 4.75 1.96 162.97 0.60 31.13 12.85 225.32 2.55 -4.48 -1.85 1.39
B0286.2 28.50 0.00 0.03 0.06 357.73 0.01 4.56 8.15 0.59
B0286.3 28.50 0.03 0.57 0.74 357.28 0.22 4.79 6.20 0.82
B0286.4 28.50 0.51 38.05 8.14 155.27 5.34 -2.59 -0.55 312.59 4.93 -22.18 -4.74 1.12
B0286.5 28.50 -0.01 0.45 3.31 350.89 0.13 -0.65 -4.77 0.05
B0286.6 28.50 0.00 0.01 0.21 383.27 0.00 0.32 8.49 0.04
B0294.1 28.50 0.00 -0.01 -0.19 361.38 0.00 0.24 7.15 0.03
B0294.3 28.50 0.03 0.10 2.41 103.28 0.04 -0.40 -9.76 215.92 -0.00 0.07 1.79 0.02
B0302.1 28.50 0.82 -2.48 -2.54 168.95 0.47 2.94 3.01 1.40
B0302.2 28.50 0.03 0.96 10.92 96.90 0.09 -0.37 -4.13 339.95 0.00 0.33 3.68 431.60 0.03 -0.64 -7.24 0.00
B0302.4 28.50 0.10 2.35 9.89 94.94 0.26 -1.50 -6.34 269.24 -0.00 0.35 1.49 0.07
B0302.5 28.50 -0.03 0.98 0.45 299.36 0.23 10.33 4.72 2.14
B0303.11 28.50 0.01 0.02 0.04 339.04 0.01 3.01 6.84 0.45
B0303.14 28.50 0.90 44.00 21.18 62.70 2.41 -26.72 -12.86 145.69 0.19 -0.09 -0.04 0.16
B0303.15 28.50 6.39 -41.67 -8.89 121.98 2.50 0.17 0.04 2.56
B0303.16 28.50 0.00 0.02 0.62 357.73 0.01 0.22 6.35 0.04
B0303.2 28.50 -0.01 3.04 2.27 1.38
B0303.3 28.50 4.06 -13.39 -3.41 148.88 2.44 30.04 7.66 270.64 6.10 -33.48 -8.54 400.60 1.75 3.30 0.84 2.03
B0303.4 28.50 3.00 -38.38 -15.69 94.62 0.46 1.75 0.72 1.14
B0303.7 28.50 0.75 -3.20 -6.63 172.14 0.29 0.67 1.39 0.49
B0303.8 28.50 0.56 25.69 16.99 76.33 1.79 -38.76 -25.63 121.43 0.04 0.24 0.16 0.13
B0303.9 28.50 0.08 1.80 5.43 228.23 0.44 -1.11 -3.35 0.15
B0304.1 28.50 0.02 21.63 8.54 152.08 2.69 -5.67 -2.24 0.80
B0304.2 28.50 4.61 -67.55 -15.13 91.88 0.33 -0.41 -0.09 0.17
B0304.3 28.50 0.02 2.68 6.57 178.07 0.42 -0.09 -0.23 0.39
B0304.4 28.50 2.30 -23.73 -10.25 122.44 0.07 0.39 0.17 0.21
B0304.5 28.50 0.04 -0.41 -10.54 126.08 -0.00 0.01 0.37 0.01
B0304.6 28.50 0.05 1.89 10.37 107.39 0.19 -1.48 -8.13 237.35 0.00 0.08 0.45 0.02
B0304.7 28.50 -0.00 0.16 5.16 212.72 0.03 -0.09 -2.83 335.39 0.02 0.09 3.09 0.03
B0304.8 28.50 0.03 -0.15 -5.79 209.08 -0.00 0.05 1.97 0.01
B0304.9 28.50 0.00 -0.00 -0.19 332.20 0.00 0.17 6.68 0.03
B0310.1 28.50 0.05 0.11 0.09 252.85 0.08 5.28 4.16 1.30
B0310.2 28.50 1.33 39.27 13.04 76.79 3.22 -36.50 -12.12 158.79 0.23 4.43 1.47 326.88 0.97 -5.38 -1.79 0.13
B0310.3 28.50 0.01 0.20 5.26 96.38 0.02 -0.33 -8.68 177.92 -0.00 0.24 6.44 337.81 0.04 -0.05 -1.31 0.03
B0310.5 28.50 -0.01 4.61 3.13 132.92 0.47 -0.72 -0.49 354.54 0.31 9.36 6.36 1.53
B0310.6 28.50 0.10 -0.17 -0.12 422.94 0.03 41.75 29.47 467.17 1.88 -38.52 -27.19 1.21
B0331.1 28.50 0.01 0.01 0.05 174.42 0.01 0.77 4.66 366.85 0.16 -0.27 -1.62 0.12
B0331.2 28.50 0.00 0.00 0.09 277.93 0.00 0.19 4.98 0.04
B0334.1 28.50 -0.10 6.39 0.84 399.68 2.27 68.45 8.97 8.08
B0334.10 28.50 0.00 -0.00 -0.06 176.70 0.00 0.27 8.64 284.77 0.03 -0.07 -2.26 0.02
B0334.11 28.50 2.27 -32.64 -17.54 86.41 0.38 -0.05 -0.03 0.36
B0334.13 28.50 0.08 0.18 0.04 416.10 0.15 116.26 24.25 460.33 5.29 -34.75 -7.25 4.45
B0334.15 28.50 2.11 -24.93 -8.41 80.43 0.82 15.55 5.25 237.59 3.26 -13.35 -4.51 -0.03
B0334.2 28.50 0.04 -0.21 -4.28 199.04 0.00 0.00 0.00 389.65 0.00 0.48 9.90 0.05
B0334.3 28.50 0.81 3.68 2.13 2.48
B0334.4 28.50 15.59 -117.19 -8.82 102.37 6.94 -12.19 -0.92 2.28
B0334.5 28.50 2.11 -23.15 -7.63 82.82 0.86 16.65 5.49 234.36 3.38 -13.72 -4.52 -0.05
B0334.6 28.50 0.03 -0.05 -0.07 209.08 0.03 2.62 3.77 0.75
B0334.7 28.50 0.00 0.01 0.45 354.08 0.00 0.12 6.66 0.02
B0334.8 28.50 1.42 -17.91 -15.26 89.15 0.33 0.37 0.31 0.48
B0336.1 28.50 0.69 32.50 9.28 137.27 4.23 -15.29 -4.37 309.75 1.59 -5.93 -1.69 0.55
B0336.10 28.50 -10.70 361.22 2.09 154.02
B0336.11 28.50 0.00 0.88 0.82 247.38 0.20 3.92 3.65 1.13
B0336.12 28.50 -0.01 1.71 7.89 116.96 0.14 0.43 1.98 303.92 0.22 -0.87 -4.01 412.45 0.13 0.83 3.85 0.19
B0336.13 28.50 4.89 -42.10 -9.36 101.46 1.81 -4.05 -0.90 0.26
B0336.2 28.50 7.32 68.05 3.54 329.46 27.80 -58.76 -3.06 18.69
B0336.3 28.50 3.71 -11.15 -4.95 185.36 1.96 -1.05 -0.47 1.65
B0336.4 28.50 0.21 5.97 5.74 217.74 1.34 -3.28 -3.16 0.46
B0336.5 28.50 3.00 -12.97 -3.98 214.55 0.58 -1.49 -0.46 0.18
B0336.6 28.50 3.31 -39.04 -14.96 66.80 1.81 -2.49 -0.96 0.77
B0336.7 28.50 0.92 -3.79 -5.70 133.38 0.52 -0.78 -1.18 0.24
B0336.8 28.50 11.66 -25.38 -1.81 0.09
B0336.9 28.50 0.61 0.80 1.25 251.94 0.79 -2.82 -4.42 0.14
B0344.2 28.50 0.07 -0.01 -0.00 331.28 0.07 23.50 6.53 3.67
B0348.1 28.50 0.00 0.03 1.91 0.02
B0348.2 28.50 0.00 0.05 0.68 339.49 0.02 0.59 8.37 441.64 0.08 -0.53 -7.55 0.05
B0348.4 28.50 0.12 1.55 0.83 242.82 0.45 6.64 3.57 2.06
B0348.5 28.50 0.01 -0.00 -0.01 344.96 0.01 2.24 7.28 0.32
B0348.6 28.50 12.04 -99.17 -8.75 126.54 2.32 -4.80 -0.42 0.60
B0350.2 28.50 -0.11 14.80 2.29 6.64
B0350.3 28.50 0.01 -0.18 -0.78 109.29 -0.00 1.23 5.45 299.18 0.23 -0.96 -4.25 0.05
B0353.1 28.50 0.04 7.05 1.38 240.54 1.53 29.36 5.73 364.12 5.16 -13.74 -2.68 3.51
B0361.10 28.50 3.56 -23.29 -6.99 157.09 0.56 9.49 2.85 3.67
B0361.11 28.50 0.01 -0.04 -1.85 324.15 -0.00 0.22 9.64 438.49 0.02 -0.10 -4.35 0.02
B0361.2 28.50 1.32 -9.56 -11.05 113.77 0.50 -0.08 -0.09 0.47
B0361.3 28.50 0.83 -5.77 -6.03 158.85 0.08 14.00 14.63 223.36 0.98 0.02 0.02 466.51 0.99 -42.55 -44.47 0.22
B0361.4 28.50 0.01 0.03 0.16 389.65 0.02 2.10 10.67 0.22
B0361.5 28.50 0.78 -6.88 -5.43 101.66 0.27 7.48 5.90 295.10 1.72 -3.82 -3.02 1.00
B0361.6 28.50 2.07 -13.56 -8.26 109.67 0.97 -1.61 -0.98 0.36
B0361.7 28.50 0.97 -13.62 -17.79 83.22 0.23 0.80 1.04 0.55
B0361.8 28.50 2.70 -29.59 -14.00 103.74 0.47 0.60 0.28 0.70
B0361.9 28.50 -0.03 1.63 2.23 0.72
B0365.1 28.50 0.31 -2.50 -4.30 127.51 0.06 2.66 4.58 375.04 0.72 -4.14 -7.12 0.26
B0365.3 28.50 6.21 -34.21 -1.17 242.82 -1.12 126.33 4.31 29.41
B0365.5 28.50 -0.09 1.97 0.48 264.02 0.38 27.39 6.70 414.35 4.49 -21.13 -5.17 3.01
B0365.6 28.50 0.00 0.16 0.21 354.08 0.05 5.86 7.76 0.82
B0365.7 28.50 0.00 0.01 0.17 332.65 0.00 0.41 6.09 0.07
B0379.1 28.50 -0.01 0.50 0.48 404.70 0.18 11.43 10.96 1.09
B0379.2 28.50 -0.00 0.11 2.92 350.89 0.03 -0.10 -2.63 0.02
B0379.3 28.50 3.29 -18.72 -7.73 133.38 1.32 -1.68 -0.69 0.73
B0379.4 28.50 0.37 -1.40 -0.61 327.64 -0.05 15.16 6.62 2.33
B0379.6 28.50 0.01 -0.01 -0.05 283.60 0.01 1.01 6.77 421.63 0.15 -0.34 -2.29 0.13
B0379.7 28.50 0.00 0.02 0.75 303.92 0.01 0.10 4.33 0.02
B0391.10 28.50 -0.01 0.46 4.53 230.96 0.08 -0.04 -0.37 0.07
B0391.11 28.50 0.01 0.01 0.06 389.65 0.01 1.52 10.76 0.15
B0391.12 28.50 0.00 0.01 0.52 252.40 0.00 0.06 5.49 410.63 0.01 -0.02 -1.48 0.01
B0391.3 28.50 -0.00 0.03 2.20 0.01
B0391.4 28.50 -0.00 0.02 0.34 331.28 0.01 0.57 10.03 422.48 0.06 -0.01 -0.12 0.06
B0391.5 28.50 0.09 4.05 5.45 227.02 0.89 -4.81 -6.47 350.81 0.30 0.43 0.58 0.35
B0391.6 28.50 -0.00 0.08 2.94 374.15 0.03 -0.03 -1.22 0.02
B0391.9 28.50 0.01 1.05 5.77 203.60 0.19 -1.38 -7.62 343.14 -0.00 0.80 4.44 437.99 0.07 -0.78 -4.31 0.04
B0393.1 28.50 -1.10 211.83 2.11 95.50
B0393.2 28.50 4.01 -53.79 -16.39 85.96 0.92 0.07 0.02 0.94
B0393.3 28.50 6.50 -32.29 -5.04 188.10 1.35 -4.40 -0.69 0.04
B0393.4 28.50 0.02 -0.14 -6.39 185.82 0.00 0.01 0.48 0.00
B0393.5 28.50 -0.04 1.80 0.51 235.98 0.34 23.15 6.53 386.46 3.82 -20.05 -5.66 1.86
B0393.6 28.50 4.16 -59.92 -15.07 95.08 0.17 -0.03 -0.01 0.16
B0393.7 28.50 -0.00 0.09 1.16 244.60 0.02 0.45 5.90 358.14 0.07 0.03 0.33 0.07
B0393.8 28.50 3.36 33.22 6.85 103.74 5.86 -29.80 -6.14 273.37 0.80 1.10 0.23 1.03
B0393.9 28.50 0.00 0.35 0.67 360.01 0.12 3.40 6.45 0.54
B0395.1 28.50 -0.00 0.28 0.44 162.11 0.03 4.10 6.39 313.50 0.65 -3.01 -4.70 0.14
B0395.2 28.50 0.01 0.43 0.15 278.39 0.12 19.44 6.58 438.44 3.23 -26.89 -9.11 2.00
B0395.3 28.50 0.15 8.21 3.90 277.48 2.19 -5.35 -2.54 1.08
B0399.1 28.50 -0.00 0.06 0.36 378.25 0.02 1.44 8.72 0.17
B0399.2 28.50 0.01 -0.01 -0.06 336.76 0.00 1.20 7.26 0.18
B0403.2 28.50 0.00 0.07 0.47 156.64 0.01 0.42 2.81 0.15
B0403.3 28.50 0.00 0.01 0.15 358.14 0.01 0.77 10.50 449.70 0.08 -0.35 -4.76 0.07
B0403.4 28.50 0.05 121.70 7.65 124.72 11.75 23.71 1.49 307.57 16.09 -69.78 -4.39 3.74
B0403.5 28.50 -0.01 0.30 0.17 418.38 0.11 43.60 24.83 465.80 2.18 -30.73 -17.50 1.60
B0403.6 28.50 0.00 0.00 0.02 356.82 0.00 0.97 8.16 0.13
B0410.1 28.50 -0.00 0.27 1.91 292.52 0.07 0.85 6.10 387.37 0.15 -0.50 -3.54 0.10
B0410.2 28.50 1.59 33.40 9.02 105.25 4.16 -12.93 -3.49 321.58 1.36 -5.41 -1.46 0.48
B0410.3 28.50 -0.08 1.67 1.70 0.68
B0412.1 28.50 -0.00 0.23 1.57 309.68 0.06 1.73 11.60 361.26 0.15 -0.35 -2.38 0.11
B0412.2 28.50 0.01 0.30 1.42 245.56 0.07 2.09 9.92 322.62 0.23 -1.26 -6.01 479.48 0.03 19.54 92.92 0.13
B0412.3 28.50 0.94 -4.53 -5.62 161.65 0.34 9.81 12.18 246.01 1.17 -3.69 -4.58 0.29
B0412.4 28.50 91.82 -153.22 -1.57 171.23 69.95 -1080.16 -11.08 233.70 2.47 393.33 4.04 363.20 53.41 -499.60 -5.13 -7.19
B0414.1 28.50 -0.00 1.55 9.47 130.19 0.15 -0.17 -1.06 0.09
B0414.2 28.50 0.04 0.17 0.33 172.67 0.07 2.77 5.26 350.28 0.56 -1.72 -3.27 0.33
B0414.3 28.50 32.61 -344.81 -11.22 117.42 1.95 -3.22 -0.10 0.76
B0414.5 28.50 4.61 -59.47 -13.60 103.28 0.16 0.47 0.11 0.34
B0414.6 28.50 1.23 -11.61 -11.04 125.17 0.11 0.07 0.07 0.13
B0414.7 28.50 0.80 -2.22 -2.12 153.90 0.53 11.15 10.68 247.84 1.57 -4.56 -4.37 0.49
B0414.8 28.50 0.57 2.03 2.65 229.60 0.97 -3.03 -3.96 0.20
B0416.1 28.50 0.04 0.47 0.39 185.36 0.11 6.89 5.74 364.12 1.35 -6.06 -5.05 0.62
B0416.2 28.50 0.00 -0.01 -0.57 305.75 0.00 0.12 8.66 417.47 0.01 -0.08 -5.64 0.01
B0416.3 28.50 0.00 0.01 0.13 290.24 0.01 0.42 5.12 0.09
B0416.4 28.50 0.96 -6.35 -7.01 175.79 0.02 0.01 0.02 0.02
B0416.5 28.50 3.44 64.62 7.16 152.99 11.49 -30.98 -3.43 1.22
B0416.6 28.50 0.03 1.51 2.24 0.72
B0416.7 28.50 0.00 0.01 0.09 395.12 0.01 1.71 11.23 0.16
B0432.1 28.50 0.07 -0.57 -9.40 136.12 0.01 -0.00 -0.02 0.01
B0432.10 28.50 0.81 5.73 3.92 152.99 1.52 -9.63 -6.58 267.44 0.42 -1.79 -1.23 0.03
B0432.11 28.50 0.00 0.00 0.16 411.54 0.00 0.21 12.14 0.02
B0432.12 28.50 0.01 -0.07 -3.81 125.63 -0.00 0.04 1.96 286.14 0.01 -0.07 -3.81 349.98 0.00 0.14 7.50 0.02
B0432.13 28.50 0.85 -1.90 -1.88 -0.01
B0432.14 28.50 0.13 -0.29 -0.43 391.93 0.02 7.63 11.34 0.73
B0432.2 28.50 7.15 -41.18 -6.56 146.60 2.29 -4.64 -0.74 0.72
B0432.3 28.50 1.89 16.02 3.47 201.32 4.65 -16.67 -3.61 -0.07
B0432.4 28.50 4.30 -7.10 -1.94 1.06
B0432.5 28.50 0.02 -0.05 -0.51 362.75 -0.00 0.88 8.46 0.11
B0432.6 28.50 0.43 -3.82 -3.81 133.84 0.02 4.60 4.59 372.78 1.12 -6.64 -6.62 0.38
B0432.7 28.50 0.58 -3.25 -2.29 161.52 0.15 7.79 5.50 357.40 1.67 -8.11 -5.72 0.64
B0432.8 28.50 1.19 -13.61 -11.85 83.22 0.44 -0.95 -0.83 0.06
B0432.9 28.50 0.67 0.25 0.35 171.83 0.71 -3.25 -4.59 372.67 0.06 0.04 0.05 0.06
B0454.1 28.50 1.94 -5.84 -3.96 204.97 0.91 -1.87 -1.27 0.39
B0454.10 28.50 0.00 0.02 0.27 333.11 0.01 0.88 12.31 400.60 0.07 -0.03 -0.37 0.07
B0454.2 28.50 0.02 -0.04 -1.12 325.65 0.00 0.41 11.40 410.55 0.04 -0.04 -1.13 0.04
B0454.3 28.50 -0.00 0.05 1.72 339.95 0.02 0.18 6.29 420.66 0.03 -0.19 -6.80 0.02
B0454.4 28.50 0.00 0.02 0.67 355.91 0.01 0.29 12.65 412.91 0.02 0.02 0.73 0.02
B0454.5 28.50 -0.00 0.16 1.54 197.68 0.03 1.05 10.45 275.20 0.11 -0.73 -7.20 412.00 0.01 0.03 0.26 0.01
B0454.6 28.50 0.02 0.11 0.29 239.42 0.05 1.98 5.17 408.88 0.38 -1.70 -4.45 0.25
B0454.7 28.50 -0.00 0.03 1.59 0.01
B0454.8 28.50 0.01 0.02 0.03 359.56 0.01 6.29 14.00 420.20 0.39 0.70 1.56 0.44
B0454.9 28.50 1.08 -1.85 -2.01 0.24
B0457.1 28.50 4.49 -43.95 -14.41 104.20 1.17 21.32 6.99 295.26 5.24 -13.99 -4.59 2.59
B0457.2 28.50 0.01 0.12 0.25 407.44 0.06 6.06 12.09 0.53
B0457.4 28.50 0.02 -0.13 -7.30 149.03 0.00 0.06 3.65 266.35 0.01 -0.16 -9.01 325.01 -0.00 0.13 7.54 0.02
B0457.6 28.50 0.00 0.46 0.23 351.80 0.15 14.49 7.23 2.07
B0462.1 28.50 0.02 -0.03 -0.18 183.39 0.01 1.24 6.88 330.53 0.19 -0.74 -4.09 0.08
B0462.3 28.50 0.62 51.61 24.66 64.07 2.46 -24.10 -11.52 158.00 0.19 -0.21 -0.10 0.13
B0462.4 28.50 0.03 0.27 0.73 350.89 0.12 2.26 6.08 0.42
B0462.5 28.50 0.03 0.26 6.16 102.37 0.05 -0.60 -13.97 189.92 -0.00 0.15 3.52 437.99 0.03 -0.34 -7.87 0.02
B0464.1 28.50 6.69 -56.44 -11.93 97.81 2.77 -2.42 -0.51 1.84
B0464.2 28.50 2.09 -3.87 -2.34 0.32
B0464.3 28.50 19.68 -126.66 -3.88 214.55 -3.89 132.07 4.05 31.76
B0464.4 28.50 1.56 -24.92 -13.33 90.06 0.02 2.80 1.50 441.64 1.00 20.12 10.76 1.87
B0464.5 28.50 1.35 6.73 2.87 399.23 3.85 -13.66 -5.83 2.68
B0464.6 28.50 4.10 -9.44 -2.01 -0.20
B0464.7 28.50 26.36 302.02 5.85 110.45 51.11 -313.78 -6.07 248.72 7.72 -32.97 -0.64 -0.05
B0464.8 28.50 1.81 -9.95 -6.97 155.72 0.54 0.02 0.02 0.55
B0464.9 28.50 3.17 -24.87 -8.28 114.68 1.03 -2.42 -0.81 0.14
B0478.1 28.50 0.01 0.32 0.20 278.23 0.09 9.83 6.19 440.59 1.69 -6.30 -3.97 1.41
B0478.3 28.50 0.02 0.09 0.12 320.34 0.04 3.89 5.62 0.68
B0491.1 28.50 0.43 6.17 6.31 155.72 1.21 -2.75 -2.82 0.31
B0491.2 28.50 0.06 0.63 6.36 93.71 0.10 -0.59 -5.95 282.95 -0.01 1.17 11.89 362.75 0.09 -0.13 -1.30 0.07
B0491.3 28.50 -0.00 0.07 2.34 0.03
B0491.4 28.50 -0.00 0.26 0.31 259.00 0.06 4.53 5.45 441.40 0.88 -6.78 -8.16 0.59
B0491.5 28.50 13.24 -79.84 -8.44 145.24 3.92 -0.17 -0.02 3.86
B0491.6 28.50 0.43 -0.66 -0.91 258.78 0.28 3.19 4.44 1.00
B0491.7 28.50 0.52 0.68 1.22 242.00 0.66 -3.80 -6.80 379.34 0.14 0.18 0.32 0.16
B0491.8 28.50 0.00 0.00 0.02 352.26 0.00 1.04 7.57 0.14
B0495.1 28.50 0.00 0.02 0.26 184.91 0.00 0.24 3.88 428.41 0.06 -0.17 -2.67 0.05
B0495.10 28.50 0.04 0.37 0.22 185.36 0.10 7.46 4.41 413.82 1.80 -4.79 -2.84 1.46
B0495.2 28.50 1.15 -1.53 -1.28 0.45
B0495.4 28.50 0.01 0.84 0.58 211.36 0.16 5.03 3.45 1.53
B0495.5 28.50 0.24 2.99 5.11 187.64 0.71 -2.03 -3.46 0.11
B0495.6 28.50 11.11 -19.79 -1.76 204.80 7.62 -91.63 -8.13 264.02 2.19 -7.88 -0.70 0.45
B0495.7 28.50 2.25 23.38 9.84 67.26 3.16 -14.08 -5.92 170.77 1.70 12.03 5.06 254.68 2.71 -9.74 -4.10 0.47
B0495.8 28.50 2.40 -4.34 -2.63 0.42
B0495.9 28.50 1.43 -2.60 -2.24 0.24
B0496.1 28.50 0.00 0.03 1.01 318.52 0.01 0.13 4.35 0.03
B0496.11 28.50 -0.01 0.28 2.50 0.11
B0496.2 28.50 0.00 0.06 0.34 163.48 0.01 0.82 4.92 330.83 0.15 0.09 0.55 0.16
B0496.3 28.50 0.04 0.92 0.50 182.94 0.18 8.75 4.77 362.05 1.75 -0.90 -0.49 1.64
B0496.5 28.50 0.00 0.02 0.20 346.33 0.01 0.54 6.99 0.08
B0496.6 28.50 -0.00 0.03 0.87 326.72 0.01 0.28 7.98 424.31 0.04 -0.14 -3.90 0.03
B0496.7 28.50 0.06 1.09 0.20 259.69 0.31 22.93 4.26 5.47
B0496.8 28.50 -0.08 2.97 2.50 1.28
B0507.1 28.50 0.03 0.61 0.19 274.28 0.18 21.17 6.67 420.20 3.27 -9.72 -3.06 2.64
B0507.10 28.50 0.00 0.02 0.11 190.84 0.01 0.56 3.08 0.17
B0507.11 28.50 0.00 0.05 1.43 311.68 0.02 0.24 6.52 409.72 0.04 -0.15 -4.10 0.03
B0507.2 28.50 0.22 2.63 2.21 1.42
B0507.3 28.50 0.10 3.91 3.39 301.64 1.17 -5.12 -4.43 0.23
B0507.4 28.50 -0.00 0.02 1.05 324.44 0.01 0.09 4.73 0.02
B0507.5 28.50 0.01 -0.09 -4.88 99.18 -0.00 0.18 9.86 181.72 0.01 -0.10 -5.13 272.92 0.01 0.07 3.74 0.02
B0507.6 28.50 0.00 0.01 0.17 362.29 0.00 0.24 7.73 0.03
B0507.7 28.50 0.00 0.01 0.43 213.91 0.00 0.21 6.42 358.31 0.03 -0.08 -2.49 0.02
B0507.8 28.50 -0.00 0.05 0.58 296.63 0.01 0.36 4.36 0.08
B0507.9 28.50 -0.00 0.06 2.41 0.03
B0511.1 28.50 -0.57 25.33 3.81 331.74 7.11 -18.96 -2.85 4.22
B0511.10 28.50 3.58 -8.22 -2.09 -0.17
B0511.11 28.50 0.03 -0.25 -2.91 135.25 0.01 0.62 7.21 297.68 0.11 -0.26 -3.07 0.06
B0511.12 28.50 1.03 -0.72 -0.48 166.67 0.93 18.08 12.05 235.52 2.17 -6.46 -4.31 0.56
B0511.13 28.50 2.69 -30.83 -12.28 98.27 0.54 -0.82 -0.33 0.22
B0511.14 28.50 1.07 -9.89 -6.58 77.29 0.59 6.70 4.46 244.19 1.71 -6.55 -4.36 0.13
B0511.2 28.50 0.04 0.42 5.23 217.74 0.12 -0.33 -4.09 0.03
B0511.3 28.50 0.00 0.00 0.02 270.64 0.00 0.09 4.68 0.02
B0511.4 28.50 0.01 -0.17 -8.21 86.87 0.00 -0.01 -0.50 318.06 0.00 0.25 12.31 373.24 0.02 0.04 2.13 0.02
B0511.5 28.50 0.08 -0.02 -0.01 415.64 0.07 63.98 24.08 473.56 3.78 -137.83 -51.88 2.27
B0511.6 28.50 0.31 52.96 8.67 152.53 6.88 -19.83 -3.25 0.30
B0511.7 28.50 4.38 -10.59 -2.14 -0.45
B0511.8 28.50 0.29 5.24 5.40 239.17 1.39 -2.42 -2.49 0.80
B0511.9 28.50 5.08 -11.26 -2.09 -0.06
B0513.1 28.50 1.95 53.40 8.47 123.35 7.02 -67.93 -10.77 172.60 3.67 15.01 2.38 316.24 5.83 -37.88 -6.01 -0.55
B0513.2 28.50 7.82 -35.79 -5.22 141.59 3.78 -10.49 -1.53 0.18
B0513.3 28.50 -2.09 647.86 6.02 99.64 44.00 -242.19 -2.25 271.09 2.47 1308.40 12.16 348.16 103.30 -307.08 -2.85 61.43
B0513.4 28.50 0.00 0.27 1.55 0.13
B0513.5 28.50 0.01 0.08 0.21 385.09 0.04 3.45 9.70 0.38
B0513.6 28.50 0.03 0.13 3.49 102.83 0.04 -0.49 -13.16 183.08 0.00 0.04 1.05 0.01
B0513.9 28.50 0.01 0.04 0.12 415.64 0.02 4.62 13.76 0.34
B0523.1 28.50 0.01 0.18 7.55 100.55 0.03 -0.24 -9.71 219.56 -0.00 0.09 3.56 0.02
B0523.3 28.50 0.87 -3.12 -3.69 59.05 0.78 -61.08 -72.08 71.36 0.02 0.36 0.42 0.17
B0523.5 28.50 0.52 6.13 5.36 236.44 1.80 -4.56 -3.99 0.66
B0524.2 28.50 0.00 0.08 5.00 177.01 0.01 -0.27 -16.80 240.78 -0.00 0.10 6.37 449.88 0.02 -0.39 -24.28 0.00
B0524.3 28.50 0.00 0.00 0.18 186.28 0.00 0.10 7.65 303.01 0.01 -0.01 -0.72 0.01
B0524.4 28.50 0.00 0.01 2.14 0.01
B0524.5 28.50 0.02 -0.27 -14.46 106.02 -0.00 0.03 1.57 0.01
B0524.6 28.50 2.72 -26.48 -9.94 101.00 0.80 -0.95 -0.36 0.44
B0545.1 28.50 0.05 3.17 1.06 380.53 1.17 19.10 6.41 3.15
B0545.3 28.50 0.00 0.03 0.37 246.92 0.01 0.29 3.79 0.08
B0545.4 28.50 0.00 0.15 1.18 359.10 0.05 0.61 4.86 0.13
B0546.1 28.50 23.68 -151.80 -6.68 183.08 0.21 23.40 1.03 7.26
B0546.2 28.50 3.62 -28.60 -11.26 121.52 0.96 0.41 0.16 1.11
B0546.3 28.50 0.13 0.96 2.03 0.57
B0546.4 28.50 2.03 -13.75 -5.95 120.61 0.76 0.76 0.33 282.49 0.89 9.65 4.18 2.84
B0546.5 28.50 0.00 0.10 5.12 96.88 0.01 -0.05 -2.79 246.76 -0.00 0.06 3.20 460.50 0.01 0.28 14.66 0.02
B0547.1 28.50 2.70 7.25 2.26 179.44 3.79 -34.95 -10.91 238.72 1.72 -4.82 -1.50 0.54
B0547.2 28.50 0.00 0.02 0.70 384.64 0.01 0.39 14.48 438.44 0.03 -0.40 -14.96 0.01
B0547.4 28.50 0.00 -0.01 -0.24 303.92 0.00 0.19 5.51 0.03
B0554.1 28.50 0.00 0.03 0.18 391.48 0.01 1.40 10.11 0.14
B0554.2 28.50 -0.00 0.03 2.16 0.01
B0554.3 28.50 0.01 0.01 0.35 219.76 0.02 -33.25 -1174.86 220.21 0.00 0.15 5.33 393.67 0.03 -0.15 -5.26 0.01
B0554.4 28.50 0.00 -0.00 -0.11 303.01 0.00 0.16 8.81 406.07 0.02 -0.00 -0.10 0.02
B0554.5 28.50 0.00 -0.01 -0.57 322.16 -0.00 0.10 6.81 0.02
B0554.6 28.50 0.00 0.00 0.18 368.68 0.00 0.18 8.51 0.02
B0554.7 28.50 0.01 0.25 13.28 66.81 0.02 -0.09 -5.04 249.58 0.00 0.08 4.30 0.02
B0563.1 28.50 0.77 24.90 16.78 62.70 1.63 -17.03 -11.47 153.90 0.07 -0.11 -0.07 0.04
B0563.10 28.50 -0.00 0.05 2.44 0.02
B0563.2 28.50 0.04 0.44 0.18 254.45 0.14 13.14 5.23 447.98 2.69 -20.02 -7.97 1.96
B0563.4 28.50 0.60 4.70 2.25 2.75
B0563.5 28.50 0.01 -0.00 -0.03 296.17 0.01 0.40 5.52 0.08
B0563.6 28.50 0.04 -0.16 -0.48 296.17 -0.00 1.69 5.21 0.32
B0563.7 28.50 0.01 0.09 0.59 325.36 0.04 0.80 5.51 0.17
B0563.8 28.50 2.87 81.18 11.56 100.48 8.71 -148.87 -21.21 156.96 0.30 0.34 0.05 0.41
B0563.9 28.50 0.03 -0.18 -5.57 238.20 -0.00 0.16 5.04 400.44 0.02 -0.07 -2.08 0.02
B0564.1 28.50 4.19 -29.90 -9.51 113.77 1.64 -1.81 -0.58 0.96
B0564.10 28.50 0.10 8.95 10.05 110.21 0.83 -19.01 -21.34 149.00 0.09 3.59 4.03 351.67 0.82 -1.59 -1.79 0.61
B0564.11 28.50 1.68 -12.52 -9.82 127.81 0.43 3.66 2.87 228.94 0.80 -1.73 -1.36 0.36
B0564.2 28.50 0.52 -0.99 -2.00 0.07
B0564.3 28.50 -0.01 0.36 3.78 296.17 0.09 -0.02 -0.20 0.09
B0564.4 28.50 0.00 0.04 1.78 0.02
B0564.6 28.50 0.00 0.31 0.24 298.00 0.08 6.55 5.11 1.30
B0564.7 28.50 1.44 -15.91 -16.87 98.72 0.32 6.64 7.04 234.61 1.23 -2.35 -2.49 0.64
B0564.9 28.50 0.00 0.19 0.18 296.17 0.05 5.32 5.11 1.06
BE0003N10.1 28.50 0.72 -9.26 -16.32 96.19 0.10 2.20 3.89 274.57 0.49 -1.72 -3.03 0.13
BE0003N10.2 28.50 0.82 -1.44 -1.51 0.16
BE0003N10.3 28.50 0.04 0.41 0.49 129.73 0.08 3.74 4.51 359.56 0.94 -5.73 -6.91 0.23
BE10.1 28.50 0.02 -0.13 -8.02 124.72 0.00 -0.02 -1.44 311.68 0.00 0.06 3.75 0.01
BE10.2 28.50 0.03 0.78 0.16 348.16 0.28 36.42 7.58 5.24
BE10.3 28.50 0.25 8.66 10.94 101.46 0.89 -7.72 -9.75 207.25 0.07 -0.18 -0.23 0.02
BE10.4 28.50 0.05 0.92 8.46 90.58 0.11 -0.83 -7.66 217.02 0.00 0.03 0.30 406.45 0.01 1.28 11.78 0.11
BE10.5 28.50 0.06 0.81 6.50 132.01 0.14 -1.68 -13.50 207.25 0.01 -0.01 -0.10 0.01
C01A2.1 28.50 0.05 4.17 6.69 184.91 0.70 -2.00 -3.21 0.10
C01A2.2 28.50 0.04 0.21 0.08 208.16 0.07 11.89 4.79 422.03 2.62 -13.66 -5.50 1.76
C01A2.3 28.50 0.35 -0.23 -0.25 132.53 0.33 6.44 6.80 268.19 1.20 -2.09 -2.21 0.75
C01A2.4 28.50 1.95 -4.13 -1.76 0.07
C01A2.5 28.50 4.95 -11.26 -2.35 -0.19
C01A2.6 28.50 0.01 0.01 0.35 181.11 0.01 -0.14 -9.25 248.07 -0.00 0.07 4.79 0.02
C01A2.7 28.50 0.16 -0.29 -0.27 384.64 0.06 11.27 10.69 1.19
C01A2.9 28.50 0.05 -0.21 -4.49 276.23 -0.00 0.25 5.33 440.00 0.04 -0.18 -3.81 0.03
C01B10.10 28.50 -0.03 1.24 2.27 0.54
C01B10.11 28.50 -0.08 7.54 0.32 257.87 1.64 117.83 5.03 449.84 24.26 -167.02 -7.13 18.47
C01B10.3 28.50 0.01 0.04 0.24 398.77 0.02 1.67 10.26 0.17
C01B10.4 28.50 -0.00 0.45 2.21 0.20
C01B10.44 28.50 -0.00 0.05 3.45 313.96 0.01 0.00 0.22 0.01
C01B10.5 28.50 -6.10 172.38 1.41 241.24 30.57 693.70 5.66 369.70 119.68 -87.43 -0.71 109.64
C01B10.6 28.50 0.03 0.39 0.13 305.29 0.14 15.50 5.30 2.92
C01B10.7 28.50 0.02 -0.25 -12.79 64.03 0.01 -0.02 -0.96 334.17 0.00 0.30 15.86 384.74 0.02 0.03 1.32 0.02
C01B10.8 28.50 1.48 -18.08 -15.72 92.34 0.33 0.44 0.39 0.50
C01B10.9 28.50 0.75 -5.86 -8.79 125.27 0.18 5.06 7.60 252.16 0.82 -2.89 -4.34 0.15
C01B12.1 28.50 0.03 -0.05 -0.35 281.28 0.02 1.31 8.54 398.57 0.17 -0.27 -1.75 0.15
C01B12.2 28.50 0.47 3.71 3.58 297.08 1.46 -0.44 -0.43 1.38
C01B12.3 28.50 -0.00 0.53 0.60 184.89 0.08 4.46 5.03 384.93 0.97 -3.75 -4.23 0.60
C01B12.4 28.50 0.00 0.07 0.30 283.40 0.02 1.07 4.73 0.24
C01B12.5 28.50 -0.01 0.12 2.53 0.05
C01B12.8 28.50 0.99 -3.16 -3.41 296.63 0.14 -0.21 -0.23 0.10
C01B4.1 28.50 0.00 0.36 19.56 75.92 0.02 -0.32 -17.30 133.84 0.00 0.01 0.38 0.00
C01B4.10 28.50 0.00 0.09 14.71 92.80 0.01 -0.07 -10.93 212.72 -0.00 0.02 3.72 0.01
C01B4.3 28.50 -0.00 0.01 0.92 212.72 0.00 0.03 3.33 0.01
C01B4.5 28.50 -0.00 0.10 6.60 116.14 0.01 -0.02 -1.32 384.99 0.00 0.18 12.06 469.44 0.02 -0.32 -21.09 0.01
C01B4.6 28.50 0.48 -2.43 -5.95 186.28 0.09 -0.23 -0.55 0.02
C01B4.7 28.50 0.02 -0.00 -0.10 369.59 0.02 0.40 8.16 0.06
C01B4.8 28.50 0.01 0.06 3.76 120.06 0.01 -0.06 -4.10 309.12 -0.00 0.10 6.73 0.02
C01B4.9 28.50 0.38 -5.44 -13.88 97.15 0.01 0.07 0.17 331.74 0.03 2.21 5.63 0.36
C01B7.1 28.50 -0.51 23.51 4.46 292.98 5.71 -15.85 -3.00 2.67
C01B7.3 28.50 -0.04 1.59 3.44 339.04 0.46 -1.75 -3.77 0.20
C01B7.4 28.50 -0.05 3.52 3.12 385.09 1.21 -1.69 -1.50 1.04
C01B7.5 28.50 -0.01 0.23 0.77 365.03 0.07 5.00 16.48 418.84 0.34 -3.48 -11.46 469.00 0.16 8.10 26.66 0.29
C01B7.6 28.50 -0.00 0.82 0.39 181.12 0.12 10.11 4.88 380.57 2.14 -13.27 -6.40 0.76
C01B7.7 28.50 0.00 -0.00 -0.00 395.58 0.00 0.25 10.81 0.02
C01B9.1 28.50 0.02 -0.07 -0.39 355.45 0.00 1.32 7.95 0.17
C01B9.4 28.50 0.01 1.37 10.77 129.83 0.15 -2.51 -19.68 186.43 0.01 -0.00 -0.00 0.01
C01C10.1 28.50 0.04 0.79 0.34 214.09 0.19 14.44 6.16 365.94 2.38 -10.10 -4.31 1.19
C01C10.2 28.50 0.01 0.15 0.19 295.72 0.05 3.87 4.99 0.78
C01C10.3 28.50 0.26 2.94 2.43 1.60
C01C10.4 28.50 -0.09 2.63 0.73 235.90 0.45 22.91 6.41 379.20 3.74 -9.90 -2.77 2.69
C01C4.1 28.50 0.00 0.08 0.29 375.97 0.03 2.61 8.97 0.32
C01C4.2 28.50 0.00 0.00 0.14 364.12 0.00 0.27 8.12 0.03
C01C4.3 28.50 0.00 0.08 0.23 294.80 0.02 1.68 4.86 0.34
C01C7.1 28.50 0.50 -1.75 -0.72 179.59 0.23 9.79 4.06 400.51 2.40 -3.85 -1.60 2.07
C01F1.1 28.50 2.47 -4.34 -1.91 0.49
C01F1.2 28.50 1.04 -1.63 -2.32 0.29
C01F1.3 28.50 -0.03 5.88 1.49 128.11 0.55 22.42 5.70 292.60 4.24 -18.30 -4.65 0.73
C01F1.4 28.50 0.02 -0.02 -0.19 303.92 0.02 0.60 5.18 0.12
C01F1.5 28.50 -0.00 0.17 0.17 302.10 0.04 7.16 7.20 448.48 1.09 -9.55 -9.60 0.75
C01F1.6 28.50 1.96 -42.57 -27.91 59.96 0.62 0.21 0.14 0.71
C01F4.2 28.50 0.04 -0.15 -0.61 327.64 -0.00 1.59 6.62 0.25
C01F6.1 28.50 3.22 -37.60 -13.83 96.90 0.65 -0.43 -0.16 0.48
C01F6.2 28.50 0.04 -0.32 -9.47 135.66 0.01 0.03 0.80 0.01
C01F6.4 28.50 1.35 -15.48 -13.88 101.92 0.21 -0.16 -0.14 0.15
C01F6.5 28.50 8.20 276.42 11.82 101.00 28.24 -288.46 -12.34 164.84 9.83 -23.72 -1.01 2.25
C01F6.6 28.50 -0.39 10.22 2.02 4.27
C01F6.8 28.50 3.36 -16.45 -6.08 97.36 2.23 -4.24 -1.57 0.59
C01F6.9 28.50 60.05 -138.50 -1.98 -3.11
C01G10.1 28.50 -0.00 0.15 7.07 171.68 0.02 -0.13 -6.22 275.20 0.01 -0.01 -0.63 0.00
C01G10.10 28.50 0.53 -0.57 -1.53 325.81 0.36 2.49 6.69 0.76
C01G10.11 28.50 1.37 -7.44 -2.68 173.51 0.29 8.22 2.96 2.84
C01G10.12 28.50 0.13 2.16 5.51 168.49 0.43 -1.35 -3.45 0.00
C01G10.14 28.50 0.02 0.15 6.80 69.54 0.02 -0.30 -13.33 147.52 0.00 0.01 0.47 0.00
C01G10.15 28.50 -0.00 0.16 3.34 338.12 0.05 -0.10 -2.18 0.03
C01G10.16 28.50 -0.01 0.48 2.25 258.31 0.10 1.32 6.15 342.62 0.21 -1.11 -5.19 0.05
C01G10.17 28.50 -0.00 0.17 5.38 169.40 0.02 -0.12 -3.71 334.48 0.00 0.41 13.18 395.12 0.03 0.00 0.09 0.03
C01G10.18 28.50 -0.00 0.01 0.62 443.00 0.01 0.44 18.53 0.02
C01G10.2 28.50 0.00 0.00 0.28 136.22 0.00 0.15 13.11 194.19 0.01 0.00 0.02 0.01
C01G10.3 28.50 -0.00 0.06 2.23 146.15 0.01 0.17 6.78 262.88 0.03 -0.26 -10.51 325.36 0.01 -0.01 -0.46 0.01
C01G10.4 28.50 -0.00 0.26 1.96 237.56 0.05 0.76 5.73 337.98 0.13 -1.04 -7.83 442.96 0.02 0.87 6.57 0.06
C01G10.5 28.50 0.01 0.58 1.70 174.93 0.10 1.43 4.19 352.54 0.35 -2.09 -6.11 0.07
C01G10.6 28.50 0.01 -0.06 -0.81 184.00 0.00 0.74 9.74 243.28 0.05 -0.02 -0.28 411.08 0.04 0.45 5.90 0.07
C01G10.7 28.50 0.72 -10.87 -17.58 76.84 0.19 -0.16 -0.27 0.13
C01G10.8 28.50 21.57 -153.28 -7.69 148.88 3.12 -8.19 -0.41 0.37
C01G10.9 28.50 0.14 8.61 7.05 168.04 1.34 -7.47 -6.12 299.36 0.36 -1.39 -1.14 0.10
C01G12.1 28.50 0.01 1.81 0.65 266.08 0.44 19.75 7.11 394.67 2.98 -13.52 -4.87 1.76
C01G12.10 28.50 0.00 0.56 2.72 174.42 0.08 2.39 11.61 231.88 0.22 -1.51 -7.32 402.88 -0.04 2.39 11.60 0.16
C01G12.11 28.50 -0.01 1.03 4.45 269.27 0.24 -2.69 -11.60 352.72 0.02 0.45 1.92 0.08
C01G12.13 28.50 0.00 0.01 0.43 222.62 0.00 0.07 4.80 417.20 0.02 -0.10 -6.79 0.01
C01G12.2 28.50 0.05 -0.02 -0.03 414.73 0.04 11.77 14.09 0.86
C01G12.3 28.50 0.75 12.87 11.54 71.82 1.31 -10.96 -9.82 185.36 0.06 -0.16 -0.15 0.01
C01G12.5 28.50 0.06 1.04 10.29 76.43 0.11 -1.61 -16.02 131.20 0.03 -0.08 -0.82 394.12 0.00 0.47 4.64 0.05
C01G12.6 28.50 0.18 -0.37 -0.27 409.26 0.04 18.65 13.29 1.44
C01G12.7 28.50 0.02 -0.04 -0.46 325.81 0.01 0.57 6.15 0.10
C01G12.8 28.50 0.03 1.25 18.13 73.83 0.08 -0.98 -14.28 143.63 0.01 -0.06 -0.94 317.24 0.00 0.05 0.77 0.01
C01G12.9 28.50 0.02 -0.08 -4.35 283.40 -0.00 0.04 1.96 0.01
C01G5.2 28.50 0.13 -0.68 -3.90 138.49 0.05 0.63 3.61 424.01 0.23 -1.30 -7.52 0.15
C01G5.3 28.50 -0.00 0.04 2.11 0.02
C01G5.4 28.50 0.00 0.02 1.67 177.61 0.00 -0.04 -2.77 297.54 -0.00 0.14 10.40 407.44 0.01 -0.09 -6.38 0.01
C01G5.5 28.50 1.32 -13.09 -11.62 114.68 0.19 -0.27 -0.24 0.09
C01G5.6 28.50 4.89 51.26 6.72 93.71 8.24 -53.43 -7.01 212.72 1.88 -5.73 -0.75 0.32
C01G5.7 28.50 -0.01 0.25 0.78 240.08 0.05 2.66 8.27 351.80 0.34 -2.82 -8.76 419.75 0.15 1.40 4.37 0.24
C01G5.8 28.50 0.62 -1.36 -1.94 0.00
C01G5.9 28.50 0.02 0.44 0.27 211.09 0.10 12.54 7.83 334.82 1.65 -7.89 -4.92 0.47
C01G6.1 28.50 -0.98 103.83 0.85 150.81 11.72 525.46 4.32 361.73 122.55 -595.03 -4.90 49.50
C01G6.2 28.50 0.25 2.73 6.26 107.84 0.46 -2.55 -5.85 249.20 0.10 -0.36 -0.83 0.02
C01G6.3 28.50 14.68 296.62 8.97 99.25 35.66 -142.56 -4.31 336.61 1.83 -5.14 -0.16 1.07
C01G6.4 28.50 2.64 -7.49 -4.24 252.40 0.96 4.17 2.36 1.93
C01G6.5 28.50 6.02 -64.51 -14.20 102.83 1.23 3.65 0.80 2.62
C01G6.6 28.50 1.31 -18.28 -18.92 75.47 0.45 0.18 0.19 0.52
C01G6.7 28.50 0.10 2.77 1.31 370.96 1.05 10.54 4.99 2.24
C01G6.8 28.50 1.88 19.04 4.04 269.27 6.47 -4.40 -0.93 400.14 5.89 -35.20 -7.48 2.92
C01G6.9 28.50 0.04 0.46 0.12 306.20 0.17 24.91 6.25 464.44 4.11 -44.05 -11.05 3.22
C01G8.1 28.50 8.60 -134.22 -15.18 90.52 0.28 0.27 0.03 0.38
C01G8.2 28.50 0.39 0.68 1.81 214.55 0.51 -1.48 -3.95 0.11
C01G8.3 28.50 2.61 -28.21 -13.66 99.18 0.61 -0.42 -0.20 0.45
C01G8.4 28.50 0.51 -3.36 -7.05 95.53 0.29 -0.47 -0.98 0.11
C01G8.5 28.50 3.98 -23.74 -3.88 122.99 1.73 28.26 4.62 320.63 7.32 2.72 0.45 7.77
C01G8.6 28.50 1.53 -28.60 -19.91 75.01 0.20 -0.14 -0.10 0.14
C01G8.9 28.50 1.30 34.28 4.86 248.75 8.85 -23.19 -3.29 3.38
C01H6.1 28.50 0.00 0.03 0.19 393.76 0.01 1.42 10.68 0.14
C01H6.2 28.50 0.01 0.27 0.50 216.37 0.06 1.87 3.40 0.56
C01H6.3 28.50 -0.03 0.56 2.41 0.22
C01H6.4 28.50 0.00 0.15 0.41 276.11 0.04 1.68 4.52 0.39
C01H6.5 28.50 1.47 -17.90 -6.39 127.45 -0.30 13.96 4.98 343.14 2.71 -18.26 -6.52 0.13
C01H6.6 28.50 0.01 0.11 1.26 207.98 0.03 0.67 7.83 304.56 0.09 -0.10 -1.18 0.08
C01H6.7 28.50 2.66 21.45 5.92 100.09 4.19 -9.65 -2.66 0.48
C01H6.8 28.50 -0.20 7.06 2.30 3.02
C01H6.9 28.50 0.86 6.06 4.46 126.54 1.45 -7.07 -5.20 300.28 0.22 -1.01 -0.74 0.04
C02A12.1 28.50 0.00 -0.01 -0.27 295.26 0.00 0.15 4.97 0.03
C02A12.10 28.50 0.00 -0.00 -0.03 335.70 0.00 0.21 13.04 415.58 0.02 -0.09 -5.25 0.01
C02A12.2 28.50 0.01 -0.16 -9.13 68.55 -0.00 0.04 2.57 392.12 0.01 -0.08 -4.55 0.01
C02A12.3 28.50 -0.00 0.04 2.64 441.64 0.01 -0.27 -18.00 0.00
C02A12.4 28.50 0.00 0.01 0.29 366.40 0.01 0.42 8.00 0.06
C02A12.5 28.50 -0.00 0.03 2.15 0.02
C02A12.6 28.50 -0.00 0.04 4.48 235.98 0.01 -0.07 -7.05 296.63 0.00 0.03 3.31 0.01
C02A12.8 28.50 0.00 -0.01 -1.19 174.42 0.00 0.08 9.24 258.32 0.01 0.00 0.30 0.01
C02A12.9 28.50 0.00 -0.04 -2.13 86.87 -0.00 0.16 8.09 174.88 0.01 0.02 1.07 409.26 0.02 -0.08 -4.09 0.01
C02B10.1 28.50 2.36 -16.86 -8.61 86.87 1.37 -2.61 -1.33 0.33
C02B10.2 28.50 7.47 -49.27 -7.59 152.08 1.38 -0.04 -0.01 1.37
C02B10.3 28.50 -0.67 20.93 3.57 335.84 5.76 -6.06 -1.03 4.86
C02B10.4 28.50 12.54 -43.73 -3.95 220.02 4.16 -10.56 -0.95 1.37
C02B10.5 28.50 0.98 23.10 7.57 157.09 3.95 -10.73 -3.52 0.44
C02B10.6 28.50 -0.00 0.06 2.03 0.02
C02B4.1 28.50 0.00 0.40 0.50 334.93 0.12 4.71 5.97 0.83
C02B4.2 28.50 0.31 4.24 4.75 236.44 1.19 -0.32 -0.35 1.11
C02B4.3 28.50 -0.00 0.08 6.53 126.90 0.01 -0.05 -4.00 300.92 -0.00 0.11 9.27 419.81 0.01 -0.06 -4.82 0.01
C02B4.4 28.50 0.03 -0.06 -0.10 329.00 0.01 3.99 6.61 0.63
C02B8.1 28.50 -0.00 0.64 4.96 247.38 0.14 -0.52 -3.97 0.01
C02B8.2 28.50 0.00 0.28 8.01 159.91 0.04 -0.34 -9.89 226.76 0.01 -0.06 -1.87 395.51 0.00 0.11 3.25 0.01
C02B8.3 28.50 0.02 -0.08 -0.92 363.20 -0.00 0.77 9.19 0.09
C02B8.4 28.50 -0.02 0.76 1.24 216.83 0.12 4.66 7.58 318.06 0.59 -0.62 -1.01 0.49
C02B8.5 28.50 0.00 0.00 0.18 278.39 0.00 0.11 4.47 0.03
C02B8.6 28.50 0.16 12.59 8.63 151.62 1.71 -3.90 -2.68 0.41
C02B8.7 28.50 -0.00 0.14 2.93 363.66 0.04 -0.30 -6.24 0.01
C02C2.1 28.50 0.03 -0.03 -0.10 392.84 0.02 3.68 10.77 0.35
C02C2.3 28.50 -0.01 0.55 0.41 184.45 0.08 4.34 3.24 1.38
C02C2.4 28.50 0.01 -0.01 -0.08 399.23 0.01 0.75 10.84 0.08
C02C2.5 28.50 0.01 0.06 0.07 332.65 0.03 5.83 6.52 0.92
C02C6.1 28.50 0.65 -1.38 -0.44 163.93 0.47 8.39 2.64 3.16
C02C6.2 28.50 -0.05 4.17 3.63 211.17 0.71 -0.56 -0.49 340.55 0.64 3.43 2.99 1.13
C02C6.3 28.50 0.14 1.85 0.39 243.73 0.54 18.97 3.97 5.10
C02D4.1 28.50 0.03 -0.02 -0.02 425.44 0.02 20.17 31.78 476.72 1.05 -68.38 -107.72 0.52
C02D4.2 28.50 0.01 0.03 0.17 248.75 0.02 0.78 3.98 0.20
C02D5.1 28.50 0.01 0.05 0.04 366.85 0.03 13.85 9.33 1.66
C02D5.2 28.50 -0.07 4.37 2.29 1.92
C02D5.3 28.50 0.03 -0.15 -1.82 240.75 -0.00 0.44 5.43 427.90 0.08 -0.41 -5.00 0.06
C02D5.4 28.50 1.84 -19.71 -4.86 132.82 -0.22 28.18 6.94 299.09 4.47 -17.48 -4.31 1.22
C02E11.1 28.50 1.84 6.75 2.92 303.01 3.69 -14.10 -6.10 1.13
C02E7.1 28.50 -0.00 0.03 2.24 0.01
C02E7.10 28.50 0.00 0.04 2.23 0.02
C02E7.13 28.50 0.00 -0.02 -0.70 346.33 -0.00 0.14 6.44 0.02
C02E7.2 28.50 0.00 0.01 0.39 331.28 0.01 0.38 10.26 415.89 0.04 -0.16 -4.27 0.03
C02E7.3 28.50 0.00 0.01 0.22 337.81 0.00 0.25 10.83 411.61 0.02 0.02 0.72 0.02
C02E7.4 28.50 0.00 0.04 0.22 347.70 0.01 1.20 7.26 0.18
C02E7.5 28.50 0.00 0.03 0.23 309.85 0.01 0.73 5.51 0.14
C02E7.6 28.50 3.55 2.49 0.02 308.94 4.24 660.07 5.70 120.13
C02E7.7 28.50 0.75 4.36 0.07 382.81 2.29 666.68 10.48 70.09
C02E7.8 28.50 0.00 0.02 0.21 324.90 0.01 0.63 5.90 0.11
C02E7.9 28.50 0.00 0.03 1.99 0.01
C02F12.1 28.50 -0.22 4.03 2.23 1.61
C02F12.10 28.50 -0.00 0.50 5.78 127.81 0.05 -0.18 -2.00 272.22 0.02 0.32 3.62 0.09
C02F12.3 28.50 0.00 0.21 0.18 414.28 0.08 26.37 22.26 479.48 1.80 -135.81 -114.63 1.12
C02F12.4 28.50 1.51 9.05 3.36 196.31 3.03 -15.35 -5.69 356.36 0.57 -1.24 -0.46 0.41
C02F12.5 28.50 0.00 0.01 0.14 392.39 0.00 0.47 10.39 0.05
C02F12.7 28.50 -0.53 8.35 2.45 3.28
C02F12.8 28.50 0.58 -5.90 -14.36 101.53 0.14 2.71 6.59 216.56 0.46 -1.09 -2.65 0.16
C02F12.9 28.50 0.00 0.02 0.40 277.48 0.01 0.54 9.91 360.47 0.05 -0.07 -1.20 0.04
C02F4.1 28.50 1.12 -7.02 -7.62 123.25 0.46 4.97 5.39 261.28 1.14 -4.15 -4.51 0.22
C02F4.2 28.50 0.05 2.66 0.33 183.08 0.46 22.24 2.79 7.17
C02F4.4 28.50 0.04 -0.03 -0.01 303.47 0.04 14.92 7.09 448.02 2.19 -8.60 -4.09 1.88
C02F4.5 28.50 0.00 0.02 0.32 383.72 0.01 0.45 9.06 0.05
C02F5.1 28.50 2.57 10.82 3.24 118.10 3.54 -13.30 -3.98 336.34 0.64 -3.82 -1.14 0.07
C02F5.10 28.50 0.24 -0.65 -2.81 325.36 0.05 -0.12 -0.52 0.03
C02F5.11 28.50 -0.01 1.52 4.81 268.57 0.35 -2.72 -8.64 353.30 0.12 0.30 0.94 0.16
C02F5.12 28.50 0.11 6.92 11.15 117.51 0.72 -0.09 -0.15 359.89 0.70 -3.21 -5.17 0.30
C02F5.13 28.50 1.59 -11.39 -8.49 114.23 0.62 -1.30 -0.97 0.14
C02F5.14 28.50 0.04 0.01 0.01 301.19 0.04 5.84 5.24 1.11
C02F5.2 28.50 -0.00 0.61 4.42 240.54 0.13 -0.03 -0.23 0.12
C02F5.3 28.50 2.75 17.06 6.15 98.72 3.95 -10.52 -3.79 361.84 1.18 0.54 0.20 1.25
C02F5.4 28.50 3.55 -7.04 -1.92 0.34
C02F5.5 28.50 0.00 0.11 2.11 0.05
C02F5.6 28.50 0.94 4.59 4.88 64.98 1.10 -14.49 -15.43 132.47 0.13 0.26 0.28 0.22
C02F5.7 28.50 0.40 -1.38 -1.42 211.81 0.14 5.38 5.52 415.64 1.24 -4.92 -5.05 0.90
C02F5.8 28.50 -0.05 2.03 5.72 239.17 0.38 -2.46 -6.93 359.56 0.08 0.38 1.09 0.13
C02F5.9 28.50 19.28 -240.17 -13.00 102.83 1.43 -0.92 -0.05 1.08
C02G6.1 28.50 0.00 0.04 0.88 183.84 0.01 0.18 4.30 391.57 0.04 -0.19 -4.36 0.03
C02G6.2 28.50 -0.00 0.04 2.24 0.02
C02G6.3 28.50 0.01 0.24 0.11 328.09 0.09 14.27 6.44 2.32
C02H6.1 28.50 0.00 0.00 0.09 313.96 0.00 0.09 5.40 0.02
C02H6.2 28.50 -0.00 0.08 0.33 381.44 0.02 2.28 9.56 0.26
C02H7.1 28.50 0.01 0.10 0.45 207.43 0.03 1.35 5.98 356.69 0.23 -0.05 -0.20 0.22
C02H7.2 28.50 0.00 0.01 0.15 382.25 0.01 1.30 18.16 432.01 0.07 0.01 0.21 0.07
C02H7.3 28.50 0.00 0.63 0.54 184.71 0.10 5.23 4.53 381.56 1.13 -2.29 -1.98 0.90
C03A3.1 28.50 -0.06 3.45 1.02 164.39 0.41 17.58 5.18 334.48 3.40 -4.50 -1.33 2.73
C03A3.2 28.50 0.97 -10.31 -6.91 129.73 -0.08 4.49 3.01 1.52
C03A3.3 28.50 0.01 0.05 0.13 292.52 0.02 1.80 5.11 0.36
C03A7.10 28.50 0.00 0.03 0.76 358.19 0.01 0.19 5.50 0.03
C03A7.11 28.50 -0.02 4.92 6.04 140.11 0.53 -0.83 -1.02 277.23 0.41 1.89 2.32 0.80
C03A7.12 28.50 0.01 0.44 3.47 320.80 0.14 -0.70 -5.59 0.03
C03A7.13 28.50 -0.00 0.19 1.06 209.26 0.03 1.37 7.86 311.50 0.17 -0.76 -4.33 0.04
C03A7.14 28.50 0.19 -0.14 -0.02 422.94 0.14 161.24 28.13 480.40 9.40 -894.12 -155.98 5.73
C03A7.2 28.50 0.01 0.06 0.64 204.52 0.02 0.65 6.57 326.72 0.10 -0.45 -4.59 0.03
C03A7.3 28.50 0.00 -0.08 -4.32 66.39 -0.00 0.12 6.07 166.81 0.01 -0.14 -7.11 235.73 0.00 0.08 4.17 0.02
C03A7.4 28.50 0.01 -0.01 -0.07 411.08 0.01 1.69 13.38 0.13
C03A7.5 28.50 0.00 -0.00 -0.12 381.44 0.00 0.24 8.92 0.03
C03A7.6 28.50 0.00 -0.08 -7.86 110.50 -0.00 0.17 17.80 186.57 0.01 -0.15 -15.37 233.50 0.00 0.02 2.00 0.01
C03A7.7 28.50 0.05 -0.39 -7.56 153.77 0.00 22.56 436.30 155.14 0.03 -0.18 -3.43 349.66 -0.00 0.36 6.99 0.05
C03A7.8 28.50 0.05 -0.40 -6.76 114.60 0.01 -0.03 -0.50 400.68 0.00 0.98 16.39 461.27 0.06 -0.49 -8.32 0.05
C03A7.9 28.50 -0.00 0.04 2.12 0.02
C03B1.1 28.50 0.01 0.05 0.96 177.61 0.01 0.50 9.36 257.87 0.05 -0.54 -10.11 347.70 0.00 0.05 0.88 0.01
C03B1.10 28.50 0.01 0.02 0.30 279.30 0.01 0.42 5.16 448.93 0.08 -0.45 -5.54 0.07
C03B1.12 28.50 14.24 121.33 5.06 123.80 25.81 -172.85 -7.21 220.02 9.17 -31.46 -1.31 0.85
C03B1.13 28.50 0.05 3.74 12.45 112.86 0.36 -3.69 -12.29 168.95 0.16 -0.22 -0.73 0.09
C03B1.14 28.50 0.00 0.08 0.87 447.11 0.04 1.65 16.98 0.10
C03B1.2 28.50 0.00 -0.00 -0.06 326.72 0.00 0.22 6.67 0.04
C03B1.3 28.50 -0.00 0.09 2.19 0.04
C03B1.4 28.50 0.00 0.02 0.61 258.78 0.01 0.12 3.97 0.03
C03B1.5 28.50 0.00 0.02 0.10 275.20 0.01 0.92 4.63 0.20
C03B1.6 28.50 0.00 0.00 0.07 378.71 0.00 0.27 9.49 0.03
C03B1.7 28.50 0.08 3.96 10.53 114.68 0.42 -1.08 -2.88 0.02
C03B1.9 28.50 -0.00 0.22 9.78 132.39 0.02 -0.09 -3.79 293.27 0.01 0.06 2.61 0.02
C03B8.2 28.50 -0.00 1.71 9.50 123.06 0.16 0.15 0.84 266.27 0.18 -1.11 -6.17 364.93 0.07 0.81 4.50 0.17
C03B8.3 28.50 -0.00 0.23 5.30 236.89 0.05 -0.12 -2.75 0.02
C03B8.4 28.50 1.43 31.17 10.34 95.08 3.51 -7.11 -2.36 0.74
C03C10.1 28.50 13.41 -87.64 -5.55 106.93 6.54 92.44 5.85 260.60 20.74 -74.75 -4.73 4.01
C03C10.2 28.50 -0.04 1.10 4.09 307.57 0.27 -1.37 -5.08 0.03
C03C10.3 28.50 59.36 -348.26 -6.37 154.36 15.52 -49.23 -0.90 -0.73
C03C10.4 28.50 9.36 -74.00 -8.69 126.08 2.14 -4.03 -0.47 0.70
C03C10.5 28.50 -1.31 29.63 3.71 333.56 7.73 -42.33 -5.30 1.34
C03C10.7 28.50 1.40 -7.68 -5.72 189.92 0.16 0.14 0.10 0.20
C03C10.9 28.50 -0.10 9.12 1.29 164.39 1.14 41.16 5.83 319.43 7.52 -35.75 -5.06 1.62
C03C11.1 28.50 0.00 -0.01 -0.23 316.69 0.00 0.30 10.08 411.08 0.03 -0.07 -2.32 0.03
C03C11.2 28.50 0.31 -3.67 -14.08 103.74 0.03 0.08 0.30 0.06
C03D6.1 28.50 -0.00 0.41 2.45 0.18
C03D6.3 28.50 1.85 -2.72 -2.17 0.61
C03D6.4 28.50 2.19 -6.29 -3.16 221.39 0.98 -2.48 -1.25 0.33
C03D6.5 28.50 3.50 -32.53 -9.77 126.54 0.32 -0.69 -0.21 0.07
C03D6.6 28.50 1.33 -10.21 -8.15 152.99 0.06 0.03 0.02 0.07
C03D6.8 28.50 2.21 143.40 6.64 170.32 22.54 -91.34 -4.23 381.44 3.26 -14.85 -0.69 1.73
C03E10.1 28.50 0.00 0.05 2.32 0.02
C03E10.3 28.50 0.00 0.08 1.85 0.04
C03E10.4 28.50 2.59 -27.28 -14.73 98.72 0.67 2.26 1.22 1.54
C03E10.5 28.50 -0.00 0.04 3.64 190.64 0.01 -0.03 -2.38 286.02 0.00 0.04 3.88 0.01
C03E10.6 28.50 -0.00 0.07 3.86 251.26 0.01 -0.05 -2.99 359.68 0.01 0.12 7.03 439.40 0.02 -0.09 -5.13 0.01
C03F11.1 28.50 0.00 0.02 0.17 338.58 0.01 0.64 6.54 0.10
C03F11.2 28.50 0.01 0.07 0.11 368.68 0.03 5.94 9.12 0.72
C03F11.3 28.50 -0.09 3.07 2.48 1.31
C03F11.4 28.50 0.00 0.04 0.26 277.48 0.01 0.71 4.42 0.16
C03G5.1 28.50 0.84 4.93 2.62 3.09
C03G5.10 28.50 -0.00 0.06 4.09 159.83 0.01 -0.04 -2.92 323.08 0.00 0.12 8.40 441.18 0.02 -0.05 -3.21 0.01
C03G5.11 28.50 0.01 -0.11 -4.85 160.74 -0.00 0.07 3.13 0.02
C03G5.12 28.50 0.00 0.12 4.70 195.40 0.02 -2.90 -111.43 202.69 0.00 0.08 3.13 412.45 0.02 -0.19 -7.43 0.00
C03G5.13 28.50 -0.00 0.09 6.00 167.58 0.01 -0.04 -2.60 326.72 0.01 0.14 9.13 387.83 0.01 -0.05 -3.24 0.01
C03G5.2 28.50 0.01 0.02 0.60 0.02
C03G5.7 28.50 -0.01 0.43 0.18 423.06 0.16 66.09 28.24 467.66 3.11 -66.12 -28.25 1.99
C03G5.8 28.50 0.01 -0.03 -0.92 270.64 -0.00 0.16 5.03 0.03
C03G5.9 28.50 0.00 0.02 1.68 0.01
C03G6.10 28.50 -0.00 0.31 1.14 158.92 0.04 1.35 5.01 334.02 0.27 -1.57 -5.83 0.04
C03G6.11 28.50 0.00 0.00 0.11 313.04 0.00 0.06 2.65 463.98 0.01 0.59 26.55 0.02
C03G6.12 28.50 -0.00 0.17 0.98 254.75 0.04 1.34 7.91 333.96 0.14 0.15 0.90 0.16
C03G6.13 28.50 0.00 0.01 0.04 394.67 0.01 1.74 10.71 0.16
C03G6.14 28.50 -0.00 0.03 2.24 0.02
C03G6.15 28.50 -0.01 0.77 1.05 364.57 0.25 4.36 5.94 0.77
C03G6.16 28.50 -0.00 0.02 1.38 313.04 0.01 0.07 3.99 0.02
C03G6.17 28.50 -0.00 0.13 0.48 297.08 0.03 1.25 4.69 0.27
C03G6.18 28.50 -0.00 0.03 2.25 0.01
C03G6.19 28.50 0.06 -0.17 -0.28 323.99 0.01 3.81 6.04 0.62
C03G6.2 28.50 0.00 0.00 0.02 404.24 0.00 0.19 11.76 0.02
C03G6.3 28.50 0.00 0.01 0.73 358.64 0.00 0.10 5.68 0.02
C03G6.5 28.50 0.00 0.09 1.28 387.37 0.03 0.39 5.45 0.07
C03G6.6 28.50 0.00 0.06 0.57 277.02 0.02 0.77 7.30 396.95 0.11 -0.88 -8.30 0.03
C03G6.7 28.50 0.00 0.01 0.98 374.60 0.01 0.09 5.98 0.01
C03G6.8 28.50 0.00 0.28 0.80 152.99 0.04 2.36 6.65 297.08 0.38 -1.28 -3.61 391.48 0.26 0.82 2.30 0.33
C03G6.9 28.50 -0.00 0.02 0.66 286.14 0.00 0.11 4.37 0.03
C03H12.1 28.50 0.21 7.85 8.60 158.92 1.23 -2.50 -2.74 0.42
C03H5.1 28.50 0.01 0.02 0.09 288.42 0.01 0.90 5.19 0.18
C03H5.2 28.50 1.17 -14.86 -10.30 95.92 0.17 6.96 4.82 240.33 1.17 2.04 1.41 1.67
C03H5.3 28.50 2.36 -5.47 -2.01 -0.13
C03H5.4 28.50 0.01 0.50 7.21 155.32 0.07 -0.63 -9.05 215.30 0.04 -0.14 -1.98 -0.00
C03H5.5 28.50 0.04 -0.03 -0.09 155.27 0.03 2.11 6.23 314.87 0.37 -1.66 -4.90 396.95 0.24 1.51 4.45 0.37
C03H5.6 28.50 -0.01 0.20 0.22 409.40 0.07 17.73 19.50 472.29 1.18 -22.82 -25.10 0.91
C03H5.7 28.50 0.06 3.22 17.76 76.79 0.22 -2.76 -15.22 150.59 0.02 0.04 0.22 0.03
C04A11.1 28.50 -0.01 0.37 0.44 330.37 0.10 4.60 5.51 0.81
C04A11.2 28.50 0.35 5.06 6.75 116.51 0.79 0.39 0.53 356.36 0.89 -6.19 -8.25 0.09
C04A11.3 28.50 0.84 0.66 0.40 155.72 0.92 12.89 7.86 270.64 2.40 -8.47 -5.17 0.59
C04A11.4 28.50 0.33 -1.55 -2.66 160.87 0.13 2.38 4.10 410.10 0.72 -1.05 -1.80 0.65
C04A11.5 28.50 0.00 0.04 0.25 386.92 0.01 1.49 10.07 0.16
C04A2.1 28.50 0.06 2.93 15.62 96.38 0.26 -3.00 -15.99 181.11 0.00 1.63 8.70 268.57 0.14 -0.43 -2.28 0.05
C04A2.3 28.50 0.48 26.54 6.45 140.67 3.46 6.70 1.63 360.89 4.93 -19.70 -4.79 2.50
C04A2.7 28.50 7.44 -65.19 -11.48 101.00 2.71 -1.94 -0.34 1.97
C04B4.1 28.50 0.00 0.01 0.68 350.89 0.00 0.17 13.18 399.68 0.01 0.00 0.29 0.01
C04B4.2 28.50 2.68 -47.14 -17.61 83.22 0.10 0.05 0.02 0.12
C04B4.3 28.50 0.00 0.01 0.87 284.77 0.00 0.04 3.99 0.01
C04B4.4 28.50 0.00 0.01 0.25 359.10 0.00 0.24 7.63 0.03
C04B4.5 28.50 -0.00 0.08 6.00 212.27 0.01 -0.24 -17.22 265.16 0.00 0.08 5.44 394.21 0.01 -0.04 -2.82 0.01
C04B4.6 28.50 0.00 -0.01 -0.70 113.77 0.00 0.04 3.86 322.62 0.01 -0.00 -0.24 0.01
C04C11.1 28.50 0.01 0.03 0.31 376.88 0.02 0.93 8.64 0.12
C04C11.2 28.50 -0.37 23.78 5.39 235.98 4.57 -8.71 -1.97 2.40
C04C3.1 28.50 0.10 -0.97 -3.03 72.23 0.06 6.36 19.82 122.80 0.38 -4.02 -12.52 211.17 0.03 0.04 0.12 0.04
C04C3.2 28.50 0.01 -0.03 -1.46 301.19 0.00 0.12 5.60 0.02
C04C3.3 28.50 4.87 -49.18 -12.70 110.12 0.86 1.76 0.45 1.52
C04C3.4 28.50 0.04 0.19 4.53 59.51 0.04 -0.36 -8.51 183.54 -0.00 0.06 1.41 0.02
C04C3.5 28.50 0.03 -0.03 -0.10 246.19 0.02 2.27 7.37 384.59 0.34 -0.73 -2.36 0.26
C04C3.6 28.50 0.00 0.01 0.32 357.73 0.00 0.26 7.87 0.04
C04C3.7 28.50 0.00 0.01 0.35 439.36 0.00 0.38 19.05 0.02
C04C3.9 28.50 0.01 -0.01 -0.07 390.11 0.01 1.13 10.76 0.11
C04D8.1 28.50 1.02 -3.82 -1.97 125.63 0.65 8.18 4.21 358.64 2.56 -0.09 -0.05 2.54
C04E12.10 28.50 0.00 0.01 0.64 271.55 0.00 0.05 3.89 0.01
C04E12.11 28.50 0.00 0.05 1.75 181.72 0.01 -0.07 -2.25 296.17 0.00 0.17 5.42 0.03
C04E12.12 28.50 0.00 0.00 0.05 357.28 0.00 0.18 6.47 0.02
C04E12.2 28.50 -0.00 0.06 2.96 207.25 0.01 -0.04 -1.84 384.64 0.00 0.18 8.36 0.02
C04E12.4 28.50 0.00 0.01 0.64 364.12 0.01 0.13 5.68 0.02
C04E12.5 28.50 -0.00 0.06 3.30 334.48 0.02 -0.03 -1.55 0.01
C04E12.6 28.50 0.00 0.02 1.01 355.00 0.01 0.11 5.60 0.02
C04E12.7 28.50 0.06 -0.76 -13.08 113.69 -0.00 0.11 1.82 356.95 0.02 0.58 9.94 424.82 0.06 -0.51 -8.80 0.03
C04E12.8 28.50 0.00 0.02 0.75 362.75 0.01 0.13 5.62 0.02
C04E12.9 28.50 0.00 0.01 0.74 349.52 0.00 0.08 5.27 0.01
C04E6.10 28.50 0.00 0.00 0.21 345.42 0.00 0.12 6.98 0.02
C04E6.11 28.50 0.25 -4.00 -15.11 75.92 0.06 1.60 6.05 272.92 0.38 -0.85 -3.22 0.20
C04E6.13 28.50 0.04 -0.10 -0.24 387.83 0.00 4.25 10.90 0.42
C04E6.2 28.50 0.00 0.01 0.17 315.78 0.00 0.24 5.74 0.04
C04E6.3 28.50 0.01 -0.01 -0.37 323.48 0.00 0.28 7.13 457.44 0.04 -0.75 -19.19 0.02
C04E6.4 28.50 0.00 0.03 2.12 169.72 0.00 -0.04 -2.68 264.47 0.00 0.07 4.47 0.02
C04E6.5 28.50 0.00 0.00 0.02 331.88 0.00 0.13 11.54 410.04 0.01 0.00 0.38 0.01
C04E6.6 28.50 -0.00 0.03 2.01 200.70 0.00 -0.05 -3.27 288.62 -0.00 0.09 5.45 0.02
C04E6.7 28.50 0.01 -0.00 -0.01 300.28 0.01 1.11 4.89 0.21
C04E6.8 28.50 0.00 0.01 0.15 277.02 0.01 0.38 4.13 0.08
C04E6.9 28.50 0.00 -0.01 -0.80 287.96 0.00 0.08 5.18 0.02
C04E7.1 28.50 0.04 0.13 2.72 86.01 0.04 -0.44 -9.37 191.00 -0.00 0.11 2.35 0.03
C04E7.2 28.50 1.05 12.04 9.10 85.96 1.75 -3.24 -2.45 0.45
C04E7.3 28.50 0.06 0.81 1.53 257.64 0.25 2.31 4.34 400.51 0.58 -2.30 -4.34 0.38
C04E7.4 28.50 0.02 0.62 1.98 264.47 0.16 1.82 5.80 359.23 0.34 -0.66 -2.10 0.25
C04E7.5 28.50 0.03 -0.14 -4.10 272.46 -0.00 0.02 0.62 0.00
C04F1.1 28.50 -0.00 0.01 0.80 326.72 0.00 0.07 5.08 0.02
C04F1.3 28.50 -0.10 7.60 3.62 321.25 2.12 -2.14 -1.02 1.77
C04F12.1 28.50 1.29 -18.82 -15.07 90.06 0.13 -0.04 -0.03 0.12
C04F12.10 28.50 0.36 -6.75 -2.99 77.52 0.03 15.16 6.72 241.66 2.52 -2.83 -1.25 1.83
C04F12.12 28.50 0.00 -0.00 -0.03 331.28 0.00 0.14 6.72 0.02
C04F12.3 28.50 -0.01 1.01 0.58 177.61 0.14 9.32 5.38 319.43 1.46 0.88 0.51 1.61
C04F12.4 28.50 2.27 100.72 1.25 392.39 38.93 466.02 5.79 81.85
C04F12.5 28.50 3.88 -32.41 -8.57 147.06 0.03 1.45 0.38 0.52
C04F12.6 28.50 -0.00 0.06 2.34 198.75 0.01 -0.21 -8.58 235.39 0.00 0.09 3.81 0.02
C04F12.7 28.50 0.01 0.01 0.12 352.72 0.01 0.51 6.83 0.08
C04F12.8 28.50 -0.13 2.46 2.02 0.99
C04F12.9 28.50 0.30 -1.82 -7.76 151.16 0.08 -0.08 -0.33 0.05
C04F2.1 28.50 -0.00 0.10 4.01 173.96 0.01 -0.03 -1.19 313.04 0.01 0.10 4.01 0.03
C04F2.4 28.50 -0.00 0.01 0.58 418.38 0.00 0.24 11.14 0.02
C04F5.1 28.50 0.69 -8.44 -15.09 91.88 0.16 0.11 0.19 0.20
C04F5.2 28.50 0.00 -0.00 -0.03 367.76 0.00 0.28 9.05 0.03
C04F5.3 28.50 0.00 0.01 0.03 367.31 0.01 2.15 9.07 0.26
C04F5.4 28.50 0.00 0.02 0.74 365.03 0.01 0.18 6.64 0.03
C04F5.5 28.50 0.00 0.01 0.32 411.08 0.00 0.19 10.71 0.02
C04F5.6 28.50 0.00 0.01 1.00 355.45 0.00 0.07 5.51 0.01
C04F5.7 28.50 0.00 0.93 8.99 157.29 0.12 -1.34 -12.95 244.21 0.00 0.05 0.51 0.02
C04F5.8 28.50 2.53 -11.02 -5.46 144.78 1.25 -2.47 -1.22 0.41
C04F5.9 28.50 0.35 -0.47 -2.31 0.13
C04F6.1 28.50 0.08 0.39 2.52 228.60 0.15 -0.87 -5.71 379.23 0.02 -0.14 -0.92 0.01
C04F6.2 28.50 0.01 0.15 0.42 337.21 0.06 2.94 8.18 446.65 0.38 -1.64 -4.56 0.32
C04F6.3 28.50 2.39 338.46 7.93 160.74 47.15 -351.25 -8.23 272.92 7.75 -37.45 -0.88 -0.17
C04F6.4 28.50 0.41 -0.66 -0.46 154.83 0.32 9.27 6.36 328.20 1.93 -5.18 -3.55 1.12
C04F6.5 28.50 -0.87 27.85 4.25 287.96 6.36 -28.26 -4.31 0.80
C04F6.7 28.50 0.00 0.01 0.26 298.45 0.00 0.15 6.63 427.96 0.02 -0.14 -6.13 0.02
C04G2.1 28.50 -0.00 0.74 3.86 127.00 0.07 -0.24 -1.28 439.81 -0.00 4.36 22.78 0.19
C04G2.10 28.50 0.05 0.40 5.95 101.57 0.08 -0.84 -12.54 187.13 0.00 0.09 1.38 0.03
C04G2.11 28.50 0.00 0.11 4.59 164.84 0.02 -0.10 -4.46 342.68 -0.00 0.19 7.97 0.03
C04G2.2 28.50 0.01 0.05 2.48 147.16 0.02 -0.11 -5.57 329.92 0.00 0.06 3.21 0.01
C04G2.4 28.50 0.13 -0.52 -3.67 268.36 0.00 0.12 0.81 0.03
C04G2.5 28.50 0.02 -0.13 -3.89 218.20 -0.00 0.16 4.75 457.60 0.03 -0.27 -8.34 0.03
C04G2.6 28.50 1.20 -7.66 -8.09 103.21 0.63 5.48 5.79 234.86 1.35 -4.17 -4.40 0.31
C04G2.7 28.50 0.00 0.93 0.44 203.15 0.16 10.90 5.10 370.04 1.98 -7.01 -3.28 1.18
C04G2.8 28.50 0.06 -0.59 -10.72 130.19 -0.00 0.19 3.47 406.07 0.05 -0.17 -3.08 0.04
C04G2.9 28.50 0.03 0.95 17.74 58.60 0.06 -0.68 -12.57 135.66 0.01 0.01 0.23 0.01
C04G6.1 28.50 0.00 0.08 0.18 359.56 0.03 3.66 7.90 0.49
C04G6.10 28.50 0.03 -0.04 -0.09 380.53 0.01 4.85 10.18 0.52
C04G6.11 28.50 0.00 0.00 0.04 359.10 0.00 0.95 8.13 0.12
C04G6.13 28.50 -0.00 0.04 2.06 0.02
C04G6.2 28.50 0.00 0.09 1.57 233.41 0.02 0.34 5.80 352.68 0.06 -0.13 -2.19 0.04
C04G6.3 28.50 0.43 -2.36 -1.84 125.17 0.20 5.01 3.91 394.21 1.55 -5.00 -3.90 1.10
C04G6.4 28.50 0.58 -8.16 -8.42 102.83 -0.03 4.50 4.64 358.64 1.12 -4.09 -4.22 0.61
C04G6.5 28.50 -0.00 0.66 0.62 329.46 0.20 5.44 5.12 1.04
C04G6.6 28.50 0.00 0.02 0.19 183.70 0.00 0.37 3.98 445.58 0.10 -0.72 -7.60 0.07
C04G6.7 28.50 0.02 -0.04 -0.04 410.25 0.01 17.42 20.33 470.38 1.06 -14.16 -16.53 0.86
C04H4.1 28.50 0.01 -0.01 -0.16 352.72 0.00 0.47 7.42 0.06
C04H5.1 28.50 0.70 4.18 3.96 152.99 1.22 -3.29 -3.12 0.13
C04H5.2 28.50 0.10 -0.50 -4.59 123.71 0.06 0.18 1.63 341.46 0.10 -1.67 -15.48 392.94 0.01 -0.10 -0.93 0.00
C04H5.3 28.50 0.00 0.01 0.28 335.70 0.00 0.56 13.39 394.58 0.04 -0.06 -1.46 0.03
C04H5.6 28.50 1.59 -3.30 -2.48 0.08
C04H5.7 28.50 -0.00 0.21 4.28 249.20 0.04 -0.09 -1.84 0.02
C04H5.8 28.50 0.16 -0.27 -0.15 406.52 0.06 35.30 19.51 472.19 2.38 -49.72 -27.48 1.77
C05A2.1 28.50 0.04 -0.04 -0.05 330.37 0.03 4.45 6.25 0.71
C05A9.1 28.50 -0.00 0.08 1.05 353.63 0.02 0.40 5.55 0.07
C05A9.2 28.50 -1.01 54.50 4.48 267.44 12.01 -35.34 -2.91 4.34
C05B10.1 28.50 0.27 -4.94 -2.90 99.28 -0.08 3.08 1.81 346.57 0.68 7.24 4.25 1.68
C05B5.1 28.50 -0.01 0.16 4.54 299.82 0.04 -0.31 -9.02 386.46 0.01 0.53 15.31 431.15 0.03 -0.21 -6.08 0.02
C05B5.11 28.50 -0.00 2.38 16.88 99.39 0.16 -2.00 -14.23 175.32 0.01 0.04 0.32 0.03
C05B5.12 28.50 -0.00 0.06 1.26 274.28 0.01 -0.14 -3.09 357.73 0.00 0.45 9.90 469.00 0.05 -0.59 -12.98 0.04
C05B5.2 28.50 0.00 0.20 4.14 167.12 0.03 -0.20 -4.16 298.00 0.00 0.25 5.19 0.05
C05B5.3 28.50 0.01 0.10 0.25 291.03 0.04 2.54 6.37 443.34 0.42 -1.76 -4.42 0.35
C05B5.4 28.50 0.14 11.09 11.24 125.99 1.22 -4.11 -4.16 377.90 0.18 0.63 0.64 0.25
C05B5.5 28.50 -0.00 0.05 0.50 365.03 0.02 0.76 7.00 0.11
C05B5.6 28.50 0.00 0.01 0.72 287.45 0.00 0.12 6.03 409.84 0.02 -0.03 -1.68 0.02
C05B5.7 28.50 0.20 -1.12 -0.68 122.53 0.10 6.55 3.97 293.70 1.22 2.25 1.36 1.65
C05B5.8 28.50 -0.03 2.92 1.19 413.82 1.10 21.14 8.63 2.59
C05C10.1 28.50 0.02 3.07 15.94 92.80 0.22 -3.87 -20.07 147.06 0.01 0.04 0.21 0.02
C05C10.2 28.50 1.47 12.09 6.51 104.35 2.39 -22.48 -12.11 173.84 0.82 -1.29 -0.69 0.42
C05C10.3 28.50 1.52 -15.31 -11.03 126.54 0.02 1.47 1.06 0.54
C05C10.4 28.50 -0.00 0.10 1.93 0.04
C05C10.5 28.50 33.84 -421.63 -13.18 105.56 1.35 0.77 0.02 1.64
C05C10.6 28.50 3.69 -46.68 -14.82 94.62 0.61 -0.46 -0.15 0.43
C05C10.7 28.50 0.54 -4.07 -8.67 148.43 0.05 0.29 0.62 0.15
C05C10.8 28.50 0.00 0.09 1.89 362.75 0.03 -0.42 -8.72 409.72 0.01 0.52 10.93 0.05
C05C12.1 28.50 0.00 0.03 0.64 378.25 0.02 0.40 7.35 0.06
C05C12.3 28.50 -0.01 0.20 0.32 330.37 0.05 3.63 5.90 0.61
C05C12.4 28.50 0.03 0.17 0.11 378.71 0.09 14.83 9.86 1.66
C05C12.5 28.50 0.00 0.01 0.36 355.00 0.00 0.20 6.43 0.03
C05C12.6 28.50 0.01 -0.02 -0.09 382.81 0.00 2.06 10.76 0.21
C05C8.1 28.50 1.33 -3.24 -1.84 -0.15
C05C8.2 28.50 2.85 -5.03 -2.61 0.56
C05C8.3 28.50 -1.23 53.10 4.82 260.15 11.07 -18.91 -1.72 6.83
C05C8.4 28.50 2.10 -2.85 -1.51 0.80
C05C8.5 28.50 1.00 -1.88 -2.14 0.15
C05C8.6 28.50 1.97 -13.79 -5.77 72.28 1.36 13.47 5.64 158.00 2.52 -11.50 -4.81 326.27 0.58 -2.54 -1.06 0.18
C05C8.7 28.50 -0.06 5.72 0.76 164.84 0.72 46.22 6.16 325.81 8.16 -38.18 -5.09 2.10
C05C8.8 28.50 0.00 -0.00 -0.03 303.47 0.00 0.32 5.47 0.06
C05C8.9 28.50 1.48 -0.35 -0.29 197.41 1.42 -7.47 -6.17 350.96 0.28 0.87 0.72 0.39
C05C9.1 28.50 -0.01 0.22 0.41 266.08 0.04 2.59 4.90 456.23 0.53 -3.75 -7.09 0.43
C05C9.2 28.50 0.00 0.05 0.40 353.63 0.02 0.74 6.37 0.11
C05C9.3 28.50 0.00 0.21 6.40 96.06 0.02 -0.07 -2.16 321.55 -0.00 0.22 6.55 0.03
C05D10.1 28.50 0.67 8.56 2.12 4.57
C05D10.2 28.50 0.01 0.09 0.11 219.11 0.02 3.82 4.67 442.55 0.88 -6.20 -7.57 0.62
C05D10.3 28.50 0.04 4.02 9.20 151.16 0.53 -4.27 -9.77 246.47 0.13 -0.36 -0.83 0.04
C05D10.4 28.50 -0.11 2.75 1.27 362.29 0.80 12.23 5.67 2.30
C05D11.1 28.50 2.54 5.68 2.40 64.14 2.74 -41.43 -17.52 120.80 0.39 0.71 0.30 0.65
C05D11.10 28.50 5.56 20.62 3.30 125.27 7.56 -38.57 -6.18 297.35 0.92 8.82 1.41 2.57
C05D11.11 28.50 16.70 -128.63 -9.26 154.81 0.46 12.41 0.89 4.55
C05D11.12 28.50 3.09 -19.09 -6.14 147.52 0.82 30.48 9.80 265.62 4.42 -32.76 -10.53 349.07 1.68 -3.24 -1.04 1.24
C05D11.13 28.50 0.13 2.46 2.03 1.25
C05D11.2 28.50 0.94 -1.11 -1.51 0.43
C05D11.3 28.50 9.18 -41.59 -4.75 241.91 0.30 0.81 0.09 0.50
C05D11.4 28.50 0.02 0.12 0.13 185.66 0.04 4.89 5.08 332.35 0.76 1.09 1.13 0.92
C05D11.5 28.50 0.01 0.28 1.29 181.26 0.06 1.12 5.14 339.49 0.23 -0.46 -2.10 0.17
C05D11.6 28.50 0.01 0.02 0.16 325.36 0.01 0.58 5.65 0.10
C05D11.7 28.50 4.13 20.05 4.87 68.17 4.92 -51.62 -12.53 150.71 0.66 2.96 0.72 1.65
C05D11.8 28.50 -0.01 9.47 8.37 153.90 1.18 -1.91 -1.69 0.55
C05D11.9 28.50 0.92 -1.49 -2.61 0.24
C05D12.1 28.50 0.01 0.23 0.31 252.40 0.06 3.14 4.27 0.79
C05D12.2 28.50 -0.00 0.04 0.64 385.55 0.01 0.49 8.19 0.06
C05D12.3 28.50 0.00 0.04 0.09 332.20 0.02 3.11 6.64 0.49
C05D12.4 28.50 0.66 59.16 20.49 75.01 3.42 -47.72 -16.53 145.69 0.04 0.31 0.11 0.15
C05D12.5 28.50 0.56 49.31 21.93 74.92 2.84 -39.56 -17.60 147.28 -0.02 0.48 0.21 0.14
C05D12.7 28.50 0.04 0.80 0.64 397.86 0.33 11.42 9.18 1.32
C05D2.1 28.50 0.54 -2.47 -2.63 181.72 0.16 5.03 5.35 387.99 1.20 -3.04 -3.24 0.91
C05D2.10 28.50 2.43 -5.08 -1.86 0.12
C05D2.3 28.50 -0.00 0.10 3.64 157.68 0.01 -0.05 -1.75 321.55 0.00 0.29 10.16 407.36 0.03 -0.05 -1.64 0.03
C05D2.4 28.50 -0.01 0.45 0.68 344.51 0.13 4.08 6.21 0.70
C05D2.5 28.50 3.22 -50.15 -16.26 88.24 0.22 -0.02 -0.01 0.21
C05D2.6 28.50 1.29 -1.90 -1.53 0.42
C05D2.8 28.50 -0.03 1.11 4.82 254.68 0.22 -2.07 -8.97 359.81 0.00 1.45 6.27 0.18
C05D9.1 28.50 1.61 -7.02 -6.65 184.91 0.51 1.10 1.04 0.84
C05D9.2 28.50 0.01 0.14 0.33 266.08 0.04 1.94 4.56 0.46
C05D9.3 28.50 -0.25 13.42 4.01 290.24 3.26 -9.94 -2.97 1.33
C05D9.4 28.50 0.01 0.33 0.38 377.80 0.12 7.94 8.98 0.97
C05D9.5 28.50 -0.10 28.94 6.92 182.17 4.35 -9.72 -2.32 1.41
C05D9.7 28.50 0.11 41.71 7.11 148.43 5.11 -15.75 -2.68 -0.18
C05D9.9 28.50 0.00 0.05 0.35 269.97 0.02 0.85 5.75 413.29 0.14 0.06 0.44 0.14
C05E11.1 28.50 1.12 19.96 5.39 166.12 3.86 -18.71 -5.05 329.62 0.80 -4.19 -1.13 0.16
C05E11.2 28.50 -0.00 0.01 0.59 320.34 0.00 0.12 5.00 0.02
C05E11.3 28.50 -0.21 13.62 3.32 349.52 4.16 -4.78 -1.17 3.52
C05E11.4 28.50 -0.00 0.03 1.88 170.77 0.00 -0.03 -1.43 333.56 0.00 0.12 6.57 0.02
C05E11.5 28.50 0.00 0.05 0.13 294.80 0.01 2.01 5.47 0.40
C05E11.6 28.50 0.00 0.02 0.21 363.66 0.01 0.73 6.68 0.10
C05E11.7 28.50 0.00 0.26 0.70 271.73 0.07 2.88 7.68 387.66 0.40 -2.28 -6.06 0.18
C05E11.8 28.50 0.04 -0.02 -0.01 415.71 0.03 30.71 24.17 474.93 1.85 -76.68 -60.37 1.12
C05E4.1 28.50 0.17 4.93 8.87 121.98 0.63 -5.85 -10.51 214.09 0.10 -0.36 -0.65 -0.00
C05E4.10 28.50 0.00 0.05 1.52 172.14 0.01 0.27 8.01 275.65 0.04 -0.11 -3.24 0.01
C05E4.11 28.50 0.00 0.04 1.27 246.01 0.01 0.15 4.93 393.76 0.03 -0.27 -8.94 0.01
C05E4.12 28.50 0.04 1.33 9.91 113.89 0.15 -1.20 -8.99 219.71 0.02 -0.02 -0.13 0.02
C05E4.13 28.50 0.00 0.02 0.41 270.64 0.01 0.62 11.55 350.89 0.06 -0.09 -1.71 0.04
C05E4.14 28.50 -0.00 0.25 2.97 384.64 0.09 -0.27 -3.21 0.06
C05E4.2 28.50 0.00 0.36 13.13 105.64 0.03 -0.20 -7.12 243.49 0.00 0.14 5.04 426.99 0.03 -0.14 -4.94 0.02
C05E4.3 28.50 -0.01 0.28 0.35 266.29 0.06 6.39 7.91 392.02 0.86 -3.45 -4.27 0.55
C05E4.4 28.50 0.00 0.02 1.24 325.97 0.01 0.08 5.09 452.61 0.02 -0.10 -6.22 0.01
C05E4.6 28.50 0.00 0.02 1.17 0.01
C05E4.7 28.50 0.00 0.01 0.45 181.72 0.00 0.21 8.19 259.69 0.02 0.02 0.84 0.03
C05E4.9 28.50 0.01 41.30 3.05 376.88 14.40 -93.92 -6.94 448.93 7.63 173.43 12.82 13.80
C05E7.1 28.50 0.13 0.04 0.01 362.75 0.14 36.08 8.71 4.53
C05E7.2 28.50 0.13 -0.10 -0.05 421.57 0.09 56.84 27.91 479.03 3.35 -271.63 -133.37 1.87
C05E7.3 28.50 0.02 0.07 0.35 275.65 0.03 0.83 4.23 0.21
C05E7.4 28.50 0.00 0.40 13.49 67.72 0.02 -0.06 -2.13 345.88 -0.00 0.37 12.51 434.80 0.03 -0.35 -12.03 0.01
C05G5.1 28.50 0.02 0.18 0.30 266.53 0.06 3.68 6.06 410.17 0.59 0.44 0.72 0.62
C05G5.2 28.50 0.60 -0.96 -2.29 0.16
C05G5.3 28.50 0.05 2.44 2.01 1.16
C05G5.4 28.50 0.43 22.49 6.03 160.69 3.40 3.31 0.89 380.40 4.13 -14.19 -3.80 2.65
C05G5.5 28.50 -0.04 5.61 6.92 171.68 0.76 -2.15 -2.66 0.09
C05G5.7 28.50 0.03 0.02 0.07 282.04 0.03 4.26 14.52 351.35 0.33 -0.96 -3.27 0.20
C05G6.1 28.50 0.03 0.29 0.83 181.56 0.07 3.04 8.73 295.45 0.42 -1.61 -4.63 0.11
C05H8.1 28.50 0.02 0.21 0.30 250.57 0.06 2.62 3.68 0.68
C06A1.1 28.50 10.41 -89.69 -9.20 101.92 3.83 -8.26 -0.85 0.67
C06A1.2 28.50 -0.08 2.02 1.03 404.24 0.68 16.91 8.57 2.04
C06A1.3 28.50 0.02 -0.16 -6.11 162.11 -0.00 0.04 1.42 284.32 0.00 0.19 7.00 419.29 0.03 -0.16 -6.02 0.02
C06A1.5 28.50 11.32 7.85 0.59 179.89 12.50 -44.31 -3.33 -0.99
C06A1.6 28.50 0.16 3.58 10.09 85.96 0.36 -5.35 -15.09 144.32 0.05 -0.13 -0.36 0.01
C06A1.7 28.50 0.01 -0.04 -2.92 288.88 -0.00 0.07 5.57 0.01
C06A12.3 28.50 0.04 -0.08 -0.30 122.53 0.04 1.77 6.42 293.70 0.34 -2.32 -8.39 404.62 0.08 2.43 8.80 0.28
C06A12.4 28.50 0.00 -0.00 -0.04 366.85 0.00 0.19 8.83 0.02
C06A12.5 28.50 0.01 0.04 1.52 0.02
C06A12.8 28.50 0.00 0.02 1.27 0.01
C06A5.1 28.50 1.42 -12.01 -9.52 87.32 0.71 -1.26 -1.00 0.21
C06A5.10 28.50 0.05 1.49 4.11 273.37 0.41 -3.74 -10.29 383.27 0.00 0.47 1.29 0.05
C06A5.11 28.50 0.97 -9.94 -6.00 86.87 0.39 2.56 1.55 404.24 1.20 10.51 6.34 2.05
C06A5.12 28.50 1.42 -3.41 -1.99 -0.13
C06A5.2 28.50 0.05 -0.14 -2.87 311.85 0.01 0.10 2.11 416.17 0.02 -0.31 -6.33 -0.00
C06A5.3 28.50 0.37 5.49 5.08 241.45 1.54 -3.48 -3.22 0.70
C06A5.4 28.50 0.01 0.57 5.70 186.28 0.10 -0.16 -1.65 0.05
C06A5.5 28.50 -0.01 2.35 8.08 110.12 0.18 0.59 2.03 284.32 0.29 -2.47 -8.49 380.99 0.05 0.10 0.35 0.06
C06A5.6 28.50 1.11 -15.80 -14.93 89.60 0.14 0.12 0.12 0.19
C06A5.7 28.50 1.51 -8.53 -2.20 157.55 0.41 10.34 2.67 3.79
C06A5.8 28.50 0.93 -17.60 -19.14 78.20 0.06 0.02 0.02 0.07
C06A5.9 28.50 2.43 -19.75 -8.72 136.57 0.29 -0.47 -0.21 0.13
C06A6.2 28.50 0.43 19.88 12.01 123.35 2.32 -20.87 -12.61 175.79 1.22 6.49 3.92 296.17 2.01 -7.09 -4.28 0.67
C06A6.3 28.50 2.27 -17.63 -11.82 93.71 1.12 -0.74 -0.49 0.83
C06A6.4 28.50 3.17 -30.12 -10.49 124.72 0.27 1.99 0.69 0.99
C06A6.5 28.50 -0.75 32.02 3.95 301.64 8.00 -28.20 -3.48 2.84
C06A6.7 28.50 -0.00 0.12 1.18 210.99 0.02 0.56 5.54 355.52 0.10 -0.08 -0.78 0.09
C06A8.1 28.50 2.24 -16.53 -7.12 120.16 0.73 8.55 3.68 421.12 3.30 -11.01 -4.74 2.60
C06A8.2 28.50 1.61 -2.93 -2.06 0.27
C06A8.3 28.50 6.04 339.29 9.58 139.65 43.75 -202.58 -5.72 300.92 11.09 17.15 0.48 14.23
C06A8.4 28.50 2.40 -33.50 -14.37 95.08 0.17 -0.22 -0.09 0.08
C06A8.5 28.50 0.88 50.45 7.96 158.92 7.46 -48.26 -7.61 270.18 2.09 -9.32 -1.47 0.10
C06A8.6 28.50 0.00 0.33 13.52 78.25 0.02 -0.08 -3.29 329.30 -0.00 0.28 11.45 411.47 0.02 -0.17 -7.04 0.01
C06A8.7 28.50 -0.00 0.02 0.51 404.24 0.01 0.43 10.35 0.04
C06A8.8 28.50 0.06 0.34 0.32 263.80 0.14 3.72 3.43 0.96
C06A8.9 28.50 0.00 0.26 0.81 385.55 0.09 2.35 7.47 0.33
C06B3.1 28.50 -0.00 0.04 1.95 0.02
C06B3.10 28.50 0.00 0.01 0.58 347.47 0.00 0.19 10.50 422.47 0.02 -0.02 -1.37 0.02
C06B3.11 28.50 0.00 0.00 0.33 227.33 0.00 0.08 6.46 330.48 0.01 0.01 1.14 0.01
C06B3.12 28.50 0.00 0.03 1.10 340.40 0.01 0.13 5.00 0.03
C06B3.13 28.50 -0.00 0.05 2.67 177.75 0.01 -0.01 -0.51 329.30 0.01 0.08 4.42 0.02
C06B3.14 28.50 0.00 0.02 1.19 355.32 0.01 0.21 10.35 410.55 0.02 -0.02 -1.03 0.02
C06B3.16 28.50 0.00 0.00 0.00 305.75 0.00 0.22 5.67 0.04
C06B3.2 28.50 0.00 0.05 2.07 0.02
C06B3.3 28.50 -0.03 1.06 2.38 0.45
C06B3.4 28.50 -0.11 6.88 3.96 288.42 1.68 -2.11 -1.21 1.27
C06B3.5 28.50 -0.00 0.07 3.30 178.52 0.01 -0.06 -2.70 266.08 0.00 0.15 7.01 393.76 0.02 -0.17 -8.29 0.01
C06B3.6 28.50 0.09 -1.10 -4.26 95.48 0.02 0.16 0.61 405.59 0.06 2.80 10.90 0.29
C06B3.7 28.50 0.00 0.02 0.33 375.97 0.01 0.56 8.36 0.07
C06B3.8 28.50 0.00 0.01 0.08 308.48 0.01 0.65 5.80 0.12
C06B3.9 28.50 0.00 0.02 0.91 210.44 0.00 0.06 3.26 0.02
C06B8.1 28.50 -0.01 1.29 1.59 111.95 0.10 5.05 6.21 269.72 0.90 -5.83 -7.17 383.72 0.23 -1.10 -1.35 0.12
C06B8.10 28.50 0.01 -0.01 -0.69 309.85 0.00 0.10 5.83 0.02
C06B8.11 28.50 -0.00 0.25 7.07 159.96 0.03 -0.15 -4.15 307.39 0.01 0.21 5.93 434.75 0.04 -0.23 -6.51 0.03
C06B8.2 28.50 0.01 0.27 0.27 272.46 0.07 5.33 5.45 448.93 1.01 -6.06 -6.20 0.80
C06B8.3 28.50 0.00 0.01 0.64 312.59 0.00 0.09 4.35 0.02
C06B8.4 28.50 -0.00 0.03 2.06 0.01
C06B8.6 28.50 0.00 0.05 1.12 151.83 0.01 0.27 6.18 291.54 0.04 -0.16 -3.70 0.01
C06B8.7 28.50 -0.11 10.02 4.63 273.37 2.35 -8.50 -3.93 0.55
C06B8.8 28.50 22.54 -34.50 -0.42 246.47 15.02 358.67 4.33 100.39
C06B8.9 28.50 0.00 0.03 2.01 0.01
C06C3.1 28.50 1.01 5.71 1.53 204.52 2.01 18.32 4.90 364.12 4.94 -23.50 -6.29 2.11
C06C3.10 28.50 0.02 0.34 0.22 302.10 0.11 7.99 5.15 1.56
C06C3.12 28.50 0.00 0.02 0.11 234.61 0.01 0.68 3.96 0.18
C06C3.3 28.50 0.02 0.05 0.27 300.73 0.03 0.93 5.00 0.20
C06C3.4 28.50 -0.02 1.23 0.79 276.56 0.28 16.19 10.38 361.84 1.66 -4.70 -3.01 1.09
C06C3.6 28.50 0.02 -0.06 -0.88 303.47 -0.00 0.38 5.61 0.07
C06C3.7 28.50 0.08 7.77 23.17 72.67 0.43 -2.30 -6.86 111.79 0.34 -1.24 -3.69 -0.13
C06C3.8 28.50 0.02 0.81 16.11 75.06 0.06 -0.77 -15.33 143.53 0.01 -0.06 -1.16 274.99 -0.00 0.24 4.85 0.05
C06C3.9 28.50 0.00 0.01 0.24 273.83 0.01 0.46 7.78 365.03 0.05 0.08 1.29 0.06
C06C6.1 28.50 -0.00 0.10 6.53 128.36 0.01 -0.05 -3.37 235.07 0.00 0.09 6.13 381.90 0.02 -0.07 -4.67 0.01
C06C6.2 28.50 0.00 -0.00 -0.27 269.27 0.00 0.06 4.35 0.01
C06C6.3 28.50 0.00 -0.00 -0.11 324.90 0.00 0.11 5.85 0.02
C06C6.4 28.50 0.00 0.26 0.27 345.88 0.08 6.22 6.62 0.94
C06C6.5 28.50 0.01 0.43 0.40 333.11 0.14 6.15 5.71 1.07
C06C6.6 28.50 0.00 -0.01 -0.84 332.04 -0.00 0.14 10.62 422.88 0.01 0.00 0.19 0.01
C06C6.7 28.50 0.00 0.01 0.46 331.29 0.00 0.15 11.30 409.26 0.01 -0.05 -3.94 0.01
C06C6.8 28.50 0.00 0.01 0.23 368.22 0.00 0.30 8.57 0.04
C06C6.9 28.50 0.00 -0.00 -0.17 373.12 0.00 0.33 14.86 444.79 0.03 -0.40 -18.46 0.01
C06E1.1 28.50 3.80 147.10 7.06 156.51 22.63 -137.50 -6.60 295.90 3.46 -13.16 -0.63 0.98
C06E1.10 28.50 0.22 3.95 5.17 233.24 1.03 -3.40 -4.46 0.18
C06E1.11 28.50 0.00 0.11 2.78 359.10 0.04 -0.03 -0.71 0.04
C06E1.3 28.50 -0.03 1.06 0.96 354.08 0.31 6.25 5.66 1.13
C06E1.4 28.50 0.01 0.01 0.02 306.66 0.01 3.63 6.10 0.66
C06E1.5 28.50 0.00 0.01 0.25 380.99 0.01 0.42 8.41 0.05
C06E1.6 28.50 -0.00 0.03 0.63 390.56 0.01 0.36 8.33 0.04
C06E1.7 28.50 0.01 -0.01 -0.04 277.02 0.00 1.12 4.65 0.24
C06E1.8 28.50 0.00 0.36 0.17 217.28 0.07 13.82 6.39 360.01 2.05 -11.62 -5.38 0.60
C06E1.9 28.50 0.57 -0.76 -2.36 0.23
C06E2.1 28.50 0.01 0.33 0.46 322.16 0.10 3.92 5.38 0.74
C06E2.2 28.50 0.00 -0.00 -0.03 377.80 0.00 0.30 9.00 0.03
C06E2.3 28.50 0.01 -0.01 -0.13 414.78 0.00 1.39 24.01 483.09 0.10 -28.36 -491.46 0.06
C06E2.5 28.50 3.41 59.48 7.22 126.86 9.26 -42.37 -5.14 331.29 0.60 -2.11 -0.26 0.27
C06E2.7 28.50 0.04 -0.14 -1.62 337.67 -0.00 0.59 6.74 0.09
C06E2.8 28.50 0.00 -0.00 -0.14 333.11 0.00 0.14 5.88 0.02
C06E2.9 28.50 0.02 0.88 1.81 106.48 0.09 6.86 14.10 170.77 0.53 -12.95 -26.64 208.62 0.04 -0.05 -0.10 0.03
C06E4.1 28.50 -0.00 0.08 2.42 0.03
C06E4.2 28.50 -0.04 3.51 0.44 180.35 0.49 34.90 4.42 344.47 6.22 10.23 1.30 7.65
C06E4.3 28.50 0.02 -0.13 -2.79 194.07 -0.00 0.07 1.43 407.14 0.01 0.43 9.36 0.05
C06E4.4 28.50 0.00 -0.01 -0.84 122.99 0.00 0.06 4.95 337.52 0.01 -0.07 -5.12 0.00
C06E4.5 28.50 -0.00 0.01 0.62 329.92 0.00 0.11 5.45 0.02
C06E4.6 28.50 0.00 -0.02 -1.29 214.09 0.00 0.05 3.58 0.02
C06E4.7 28.50 0.00 0.01 0.02 297.54 0.01 1.61 5.44 0.31
C06E4.8 28.50 -0.00 0.03 0.63 351.35 0.01 0.29 6.28 0.05
C06E7.1 28.50 3.02 -32.35 -16.01 91.43 0.98 9.86 4.88 195.85 2.01 -6.71 -3.32 323.08 1.16 0.71 0.35 1.28
C06E7.2 28.50 -0.01 0.63 1.22 326.27 0.18 2.24 4.35 0.53
C06E7.3 28.50 3.93 -47.44 -18.55 76.84 1.64 1.14 0.45 2.11
C06E7.4 28.50 0.22 4.96 0.78 161.06 0.88 51.18 8.05 274.04 6.66 -22.24 -3.50 1.98
C06E7.6 28.50 -0.00 0.14 0.64 246.01 0.03 1.56 6.90 375.06 0.23 -1.29 -5.74 0.09
C06E7.7 28.50 0.00 0.04 0.88 246.25 0.01 0.30 7.53 364.69 0.04 -0.28 -7.16 0.01
C06E7.88 28.50 0.23 3.02 0.35 241.79 0.87 50.37 5.85 416.01 9.65 -57.27 -6.65 5.73
C06E8.3 28.50 0.28 -1.88 -3.69 214.09 -0.07 2.22 4.35 0.53
C06E8.5 28.50 0.05 -0.06 -0.05 407.89 0.03 18.69 13.52 1.46
C06G1.1 28.50 0.05 0.24 0.06 295.26 0.12 21.57 5.71 4.20
C06G1.2 28.50 0.04 0.27 0.05 362.29 0.13 45.20 8.33 5.65
C06G1.4 28.50 0.79 45.62 5.02 246.47 10.73 -28.14 -3.09 4.03
C06G1.5 28.50 0.00 0.99 0.52 214.09 0.18 10.38 5.50 381.44 1.92 -6.01 -3.18 1.30
C06G1.6 28.50 -0.00 1.12 0.54 188.69 0.18 9.96 4.81 385.75 2.14 -9.35 -4.52 1.22
C06G3.1 28.50 0.22 0.59 0.73 394.67 0.44 6.78 8.36 1.05
C06G3.10 28.50 0.55 -9.78 -8.30 70.45 0.14 8.39 7.13 219.11 1.38 -3.53 -3.00 0.45
C06G3.11 28.50 9.79 -12.04 -1.14 173.51 8.04 -97.07 -9.18 251.48 0.48 33.49 3.17 368.22 4.38 -31.44 -2.97 0.73
C06G3.2 28.50 2.69 -17.90 -7.11 94.62 1.51 -3.75 -1.49 0.05
C06G3.3 28.50 0.00 0.22 1.23 402.88 0.09 1.15 6.46 0.18
C06G3.4 28.50 -0.00 0.13 5.77 173.51 0.02 -0.03 -1.42 306.66 0.01 0.05 2.42 0.02
C06G3.5 28.50 0.24 9.32 1.22 118.42 1.08 47.15 6.19 275.44 8.48 -55.57 -7.30 341.63 4.80 -5.92 -0.78 3.96
C06G3.6 28.50 -0.63 30.35 4.53 260.60 6.41 -6.33 -0.94 5.00
C06G3.7 28.50 0.56 4.41 6.15 148.86 1.09 -2.43 -3.39 303.74 0.71 3.32 4.63 1.31
C06G3.8 28.50 2.87 -22.54 -9.21 124.72 0.70 -1.10 -0.45 0.31
C06G3.9 28.50 0.21 -2.20 -1.31 75.92 0.11 10.71 6.39 235.52 1.82 -4.49 -2.68 0.70
C06G4.1 28.50 1.00 -9.20 -12.19 90.06 0.44 -0.29 -0.39 0.32
C06G4.2 28.50 1.58 -11.28 -8.65 163.02 0.06 2.08 1.59 448.02 0.65 20.57 15.76 1.40
C06G4.4 28.50 0.04 -0.27 -4.71 175.48 -0.00 0.26 4.51 404.16 0.06 -0.09 -1.47 0.05
C06G4.5 28.50 0.05 -0.21 -1.05 301.19 -0.01 1.17 5.87 0.21
C06G4.6 28.50 0.00 0.05 0.26 256.96 0.02 0.82 4.22 0.20
C06G8.1 28.50 -0.12 15.46 7.12 182.78 2.27 -16.46 -7.58 322.49 -0.03 4.70 2.16 0.73
C06G8.2 28.50 0.00 0.13 0.25 307.57 0.04 2.74 5.26 0.52
C06G8.3 28.50 -0.01 3.57 3.91 136.87 0.38 0.36 0.39 354.08 0.46 3.67 4.02 0.94
C06G8.4 28.50 0.00 0.01 0.39 309.40 0.00 0.12 5.32 0.02
C06H2.1 28.50 26.87 -114.99 -5.88 205.41 6.53 10.55 0.54 438.13 8.98 236.61 12.09 19.95
C06H2.2 28.50 -0.01 3.00 5.50 228.23 0.59 -1.35 -2.47 0.24
C06H2.3 28.50 1.19 -14.24 -12.05 94.62 0.25 -0.31 -0.27 0.13
C06H2.4 28.50 0.01 0.53 2.24 0.25
C06H2.5 28.50 0.00 0.04 0.13 354.54 0.02 2.43 7.62 0.33
C06H2.6 28.50 7.89 -86.33 -13.89 93.25 2.30 0.06 0.01 2.33
C06H2.7 28.50 1.30 0.00 0.00 51.30 1.30 -27.14 -20.84 97.36 0.05 0.13 0.10 0.10
C06H5.1 28.50 0.00 0.04 0.31 249.20 0.01 0.50 4.12 0.13
C06H5.2 28.50 -0.00 0.07 0.85 271.55 0.02 0.89 10.27 354.08 0.09 -0.58 -6.65 0.02
C06H5.6 28.50 0.01 0.50 0.80 183.08 0.09 4.18 6.69 322.16 0.67 -2.38 -3.81 0.29
C06H5.7 28.50 0.05 4.95 2.02 2.30
C06H5.8 28.50 0.11 -0.89 -8.10 157.94 -0.00 0.09 0.82 381.85 0.02 0.54 4.92 0.07
C07A12.1 28.50 -0.00 4.71 1.10 120.61 0.43 35.58 8.33 243.73 4.81 -30.47 -7.13 376.43 0.77 -6.06 -1.42 0.11
C07A12.2 28.50 0.04 0.14 0.13 419.09 0.10 26.97 24.64 483.58 1.83 -802.79 -733.34 1.09
C07A12.3 28.50 0.18 5.78 7.38 157.55 0.92 0.05 0.06 0.94
C07A12.4 28.50 12.90 319.25 4.73 247.38 82.78 -313.82 -4.65 8.37
C07A12.5 28.50 1.65 -2.60 -2.20 0.46
C07A12.7 28.50 0.28 13.62 6.70 184.00 2.40 -2.59 -1.27 1.62
C07A4.1 28.50 0.00 0.10 0.26 272.46 0.03 1.56 4.28 0.36
C07A4.2 28.50 0.01 -0.00 -0.01 154.36 0.01 1.10 9.19 268.81 0.13 -0.86 -7.16 354.08 0.06 0.09 0.74 0.07
C07A4.3 28.50 -0.00 0.05 2.33 174.71 0.01 -0.03 -1.29 334.63 0.00 0.13 6.47 0.02
C07A9.1 28.50 -0.00 0.08 2.07 0.03
C07A9.10 28.50 -0.00 0.03 0.74 318.40 0.01 0.46 9.89 392.67 0.04 -0.01 -0.13 0.04
C07A9.11 28.50 0.02 -0.03 -0.08 360.01 0.01 2.90 8.54 0.37
C07A9.12 28.50 0.03 0.06 0.05 217.28 0.05 4.90 4.01 1.35
C07A9.13 28.50 -0.01 0.15 0.49 318.97 0.04 2.92 9.73 416.56 0.32 -0.98 -3.26 0.26
C07A9.2 28.50 4.55 -10.63 -2.50 -0.29
C07A9.3 28.50 7.43 -13.36 -2.34 1.34
C07A9.4 28.50 0.00 0.05 1.03 417.47 0.02 0.33 7.45 0.05
C07A9.5 28.50 -0.00 0.21 0.40 302.19 0.05 4.22 8.05 414.94 0.53 -1.19 -2.26 0.45
C07A9.6 28.50 -0.01 1.49 1.44 166.67 0.20 8.79 8.49 274.74 1.15 -6.66 -6.44 363.20 0.56 -0.90 -0.87 0.45
C07A9.7 28.50 1.85 -3.50 -2.51 0.26
C07A9.8 28.50 -0.00 0.04 1.22 392.84 0.01 0.21 6.31 0.03
C07A9.9 28.50 0.32 -4.46 -2.89 90.52 0.05 3.84 2.49 1.56
C07B5.2 28.50 0.01 0.20 2.49 391.02 0.08 -0.30 -3.67 0.06
C07B5.3 28.50 0.00 0.08 0.25 398.32 0.04 3.57 10.50 0.34
C07B5.4 28.50 -0.03 2.16 2.97 370.96 0.71 -0.04 -0.05 0.71
C07B5.5 28.50 0.10 38.35 9.26 157.68 5.06 -44.08 -10.64 237.10 1.56 -3.46 -0.83 0.70
C07B5.6 28.50 -0.02 2.80 6.68 211.81 0.49 -1.44 -3.43 0.10
C07B5.8 28.50 -0.25 41.25 9.39 142.96 4.47 -38.71 -8.81 270.18 -0.46 42.14 9.59 355.91 3.16 -3.62 -0.82 2.69
C07C7.1 28.50 0.00 0.11 0.98 299.82 0.03 -0.37 -3.48 389.20 -0.00 1.14 10.63 0.10
C07D10.1 28.50 0.02 0.31 0.20 258.78 0.09 8.69 5.69 446.65 1.72 -22.96 -15.04 0.85
C07D10.2 28.50 2.10 -17.72 -14.34 96.44 0.89 1.48 1.20 1.47
C07D10.3 28.50 0.00 0.01 0.12 305.75 0.01 0.19 4.34 0.04
C07D10.4 28.50 0.18 -0.27 -0.08 392.48 0.08 51.38 14.94 480.40 4.60 -299.80 -87.19 3.37
C07D10.5 28.50 1.20 82.81 6.04 192.40 14.78 -80.17 -5.85 351.27 2.04 -12.57 -0.92 0.36
C07D10.6 28.50 0.11 5.49 6.16 181.11 0.95 -5.46 -6.13 294.08 0.33 -1.53 -1.72 0.04
C07D8.5 28.50 -0.00 0.09 3.29 172.43 0.01 -0.04 -1.56 340.12 0.01 0.16 5.83 0.03
C07D8.6 28.50 14.75 -93.38 -6.51 188.56 -0.20 5.31 0.37 1.38
C07E3.1 28.50 1.24 -2.13 -2.44 0.27
C07E3.10 28.50 0.05 2.98 0.66 276.56 0.79 40.57 8.94 376.88 4.86 -17.03 -3.75 3.02
C07E3.2 28.50 0.83 4.50 2.63 246.92 1.82 -7.67 -4.47 -0.01
C07E3.3 28.50 0.01 0.28 0.24 260.60 0.07 4.96 4.17 1.19
C07E3.4 28.50 0.03 -0.32 -11.67 114.60 0.00 0.01 0.25 317.32 0.00 0.16 5.92 427.56 0.02 -0.04 -1.43 0.02
C07E3.5 28.50 0.00 0.03 0.25 214.46 0.01 0.59 4.48 436.98 0.14 -0.79 -6.01 0.10
C07E3.6 28.50 2.09 -3.71 -0.97 144.78 1.66 22.76 5.97 311.22 5.45 -17.53 -4.59 2.41
C07E3.8 28.50 0.05 0.51 6.60 107.31 0.09 -0.83 -10.75 207.07 0.00 0.04 0.48 0.01
C07E3.9 28.50 0.06 5.39 3.39 305.81 1.56 -9.71 -6.11 377.74 0.86 7.31 4.60 1.64
C07F11.1 28.50 1.58 1.28 0.38 180.35 1.78 23.29 6.89 324.90 5.14 -15.93 -4.71 2.60
C07F11.2 28.50 0.01 -0.00 -0.02 385.55 0.01 0.68 9.88 0.08
C07G1.1 28.50 0.01 0.13 0.99 409.72 0.06 0.99 7.44 0.13
C07G1.2 28.50 0.01 0.11 1.06 390.56 0.05 0.64 6.07 0.11
C07G1.3 28.50 2.22 -13.48 -5.22 162.89 0.41 12.65 4.90 395.21 3.35 -9.70 -3.76 2.49
C07G1.4 28.50 1.00 -5.68 -3.43 173.51 0.18 5.86 3.54 2.00
C07G1.5 28.50 2.56 -11.22 -6.69 183.54 0.82 5.35 3.19 2.43
C07G1.6 28.50 0.00 0.05 1.09 388.74 0.02 0.24 5.60 0.04
C07G1.7 28.50 -0.00 0.20 4.83 134.19 0.02 0.00 0.12 394.76 0.02 0.22 5.40 0.04
C07G1.8 28.50 6.79 -29.62 -4.85 212.27 1.34 -2.70 -0.44 0.61
C07G2.1 28.50 25.60 -489.06 -19.10 79.57 0.62 -0.45 -0.02 0.44
C07G2.2 28.50 4.06 -40.92 -6.02 90.91 1.50 70.12 10.32 185.66 8.15 -39.34 -5.79 348.29 1.75 13.75 2.02 3.62
C07G2.3 28.50 14.60 -60.26 -5.50 236.89 2.05 19.39 1.77 6.85
C07G3.10 28.50 0.02 0.28 4.92 191.75 0.06 -0.66 -11.59 270.64 0.01 -0.08 -1.34 417.92 -0.00 0.32 5.63 0.02
C07G3.2 28.50 0.01 -0.01 -0.04 388.74 0.01 1.52 10.59 0.15
C07G3.3 28.50 0.02 -0.10 -4.57 267.44 0.00 0.05 2.05 0.01
C07G3.4 28.50 0.00 -0.00 -0.05 366.40 0.00 0.16 7.68 0.02
C07G3.5 28.50 0.00 0.03 1.73 0.01
C07G3.6 28.50 0.01 0.20 3.99 209.53 0.05 -0.19 -3.82 -0.00
C07G3.8 28.50 -0.00 0.36 6.96 107.84 0.03 -0.10 -1.93 265.16 0.01 0.09 1.75 448.48 0.03 0.66 12.67 0.05
C07G3.9 28.50 0.49 -1.71 -4.54 172.14 0.24 -0.46 -1.23 0.10
C07H4.1 28.50 -0.02 0.51 0.82 326.72 0.13 3.00 4.76 0.61
C07H4.2 28.50 0.81 4.47 3.59 252.40 1.81 -5.63 -4.52 0.50
C07H6.1 28.50 0.20 -0.82 -3.04 158.00 0.09 3.72 13.79 242.36 0.41 -0.56 -2.08 0.27
C07H6.2 28.50 7.83 -16.78 -1.76 0.17
C07H6.3 28.50 0.05 0.49 0.35 239.17 0.15 11.69 8.34 355.45 1.51 -7.23 -5.16 0.58
C07H6.4 28.50 1.28 -2.22 -2.27 0.27
C07H6.5 28.50 18.64 -210.28 -13.06 101.00 3.39 -2.78 -0.17 2.32
C07H6.6 28.50 0.20 1.70 4.05 267.90 0.60 -1.95 -4.64 0.18
C07H6.7 28.50 0.18 -1.89 -0.80 98.34 0.05 13.70 5.82 268.60 2.38 -3.11 -1.32 1.71
C07H6.8 28.50 0.88 0.44 0.48 254.68 0.98 -4.03 -4.41 0.05
C07H6.9 28.50 0.53 6.39 4.52 180.80 1.50 -12.95 -9.16 272.00 0.32 -1.44 -1.02 0.02
C08A9.1 28.50 0.02 0.03 0.19 388.28 0.03 1.46 9.44 0.17
C08A9.10 28.50 0.04 0.23 5.23 68.59 0.04 -0.28 -6.31 237.14 -0.00 0.13 2.91 0.03
C08A9.3 28.50 -0.00 0.08 5.23 91.49 0.01 -0.00 -0.14 352.58 0.00 0.09 5.79 0.02
C08A9.6 28.50 0.50 -0.99 -1.85 0.04
C08A9.7 28.50 0.69 42.50 18.96 73.19 2.59 -19.80 -8.83 191.75 0.25 -0.46 -0.20 0.11
C08A9.8 28.50 0.04 0.82 9.54 95.85 0.09 -0.48 -5.62 239.21 0.03 -0.06 -0.73 0.01
C08A9.9 28.50 0.02 -0.16 -8.58 154.81 -0.00 0.03 1.77 0.01
C08B11.1 28.50 4.59 -54.77 -14.01 95.99 0.89 -0.50 -0.13 0.70
C08B11.2 28.50 0.84 0.52 0.59 203.60 0.94 -3.28 -3.68 0.01
C08B11.3 28.50 3.97 22.89 4.85 106.48 5.75 -13.25 -2.81 0.75
C08B11.4 28.50 -0.01 2.18 1.94 163.80 0.28 10.07 8.98 245.79 1.11 -3.61 -3.22 0.25
C08B11.5 28.50 5.26 -9.99 -2.06 0.71
C08B11.6 28.50 1.88 -4.13 -2.18 -0.01
C08B11.7 28.50 2.30 7.35 2.27 179.25 3.41 -19.47 -6.00 338.92 0.30 -0.10 -0.03 0.29
C08B11.8 28.50 0.66 -1.18 -1.96 0.13
C08B11.9 28.50 2.34 31.85 4.87 164.39 6.67 -37.48 -5.73 297.54 1.68 -8.92 -1.36 0.01
C08B6.1 28.50 0.01 0.04 0.08 379.62 0.02 5.64 10.06 0.62
C08B6.10 28.50 0.06 0.25 0.34 329.46 0.14 3.69 5.04 0.71
C08B6.11 28.50 0.01 0.07 0.15 319.43 0.03 2.60 6.03 0.46
C08B6.12 28.50 0.00 -0.00 -0.05 379.62 0.00 0.14 9.22 0.02
C08B6.13 28.50 0.01 0.22 9.41 95.99 0.02 -0.22 -9.55 212.72 -0.00 0.17 7.37 379.62 0.03 -0.12 -5.30 0.01
C08B6.14 28.50 -0.00 0.04 2.23 0.02
C08B6.2 28.50 0.00 0.01 0.18 330.83 0.00 0.22 6.70 0.04
C08B6.3 28.50 0.00 0.03 0.15 303.47 0.01 1.04 5.29 0.20
C08B6.4 28.50 0.00 1.69 0.14 412.00 0.65 267.39 21.53 464.89 14.79 -191.32 -15.41 11.04
C08B6.5 28.50 0.00 0.00 0.02 345.88 0.00 0.26 7.22 0.04
C08B6.6 28.50 0.00 0.22 15.80 94.16 0.02 -0.11 -7.61 268.81 -0.00 0.12 8.30 391.48 0.01 -0.09 -6.29 0.00
C08B6.7 28.50 1.29 -5.34 -4.14 94.16 0.94 8.60 6.67 269.27 2.45 -5.53 -4.28 1.26
C08B6.8 28.50 4.25 -13.12 -3.56 269.72 1.09 -3.07 -0.83 0.43
C08B6.9 28.50 4.37 -30.74 -9.36 121.07 1.53 -1.62 -0.49 0.94
C08C3.1 28.50 0.04 0.05 0.08 145.24 0.05 3.96 6.30 296.17 0.65 -0.35 -0.56 0.58
C08C3.2 28.50 0.92 0.93 1.05 61.92 0.95 -119.13 -134.32 68.79 0.13 -0.11 -0.12 0.09
C08C3.3 28.50 -0.10 4.08 3.28 339.95 1.17 -3.19 -2.56 0.71
C08C3.4 28.50 7.88 -119.96 -15.15 90.06 0.50 -0.26 -0.03 0.40
C08D8.1 28.50 0.01 -0.01 -0.24 345.42 0.00 0.17 6.33 0.03
C08D8.2 28.50 0.01 0.66 0.35 217.10 0.13 10.90 5.85 370.61 1.80 -4.92 -2.64 1.24
C08E3.1 28.50 0.03 -0.05 -0.07 412.91 0.02 9.74 14.06 0.71
C08E3.10 28.50 -0.01 0.09 1.88 0.04
C08E3.11 28.50 0.00 -0.00 -0.09 357.28 0.00 0.18 8.36 0.02
C08E3.12 28.50 0.00 -0.02 -2.28 134.75 -0.00 0.04 3.54 437.08 0.01 -0.16 -15.03 0.00
C08E3.13 28.50 0.04 -0.02 -0.02 417.01 0.03 19.81 14.26 1.36
C08E3.14 28.50 -0.00 0.09 7.25 177.61 0.01 -0.10 -7.98 297.54 -0.00 0.09 7.12 407.44 0.01 -0.03 -2.40 0.01
C08E3.15 28.50 0.00 0.01 0.42 298.91 0.00 0.08 4.64 0.02
C08E3.2 28.50 0.01 0.14 9.99 67.72 0.02 -0.10 -7.15 215.46 0.00 0.02 1.72 0.01
C08E3.3 28.50 0.18 8.11 12.94 97.36 0.74 -14.52 -23.18 146.15 0.03 -0.05 -0.09 0.01
C08E3.4 28.50 0.02 -0.09 -1.87 292.07 -0.00 0.26 5.67 0.05
C08E3.5 28.50 0.00 -0.01 -0.79 363.20 0.00 0.14 8.27 0.02
C08E3.6 28.50 0.01 0.98 16.32 78.66 0.06 -0.38 -6.27 231.88 0.00 0.03 0.48 0.01
C08E3.7 28.50 -0.00 0.06 5.42 183.08 0.01 -0.04 -3.69 324.44 0.00 0.10 8.44 422.03 0.01 -0.09 -8.12 0.01
C08E3.8 28.50 0.00 0.05 2.90 168.95 0.01 -0.08 -4.38 296.17 -0.00 0.15 8.19 436.62 0.02 -0.11 -6.41 0.01
C08E3.9 28.50 0.00 -0.02 -0.82 258.78 0.00 0.10 4.68 0.02
C08E8.1 28.50 0.00 0.01 0.15 403.79 0.01 0.90 11.39 0.08
C08E8.10 28.50 0.01 0.04 0.08 384.18 0.02 4.57 10.36 0.48
C08E8.11 28.50 0.00 -0.00 -0.15 477.66 0.00 1.50 117.04 0.01
C08E8.2 28.50 -0.00 0.04 2.17 0.02
C08E8.3 28.50 -0.00 0.04 1.67 293.89 0.01 -0.12 -5.75 378.71 -0.00 0.39 18.65 448.48 0.03 -0.53 -25.11 0.01
C08E8.4 28.50 0.00 0.03 0.32 269.72 0.01 0.38 4.20 0.09
C08E8.5 28.50 0.01 -0.01 -0.07 410.63 0.01 1.66 13.04 0.13
C08E8.6 28.50 0.00 -0.01 -0.25 341.77 0.00 0.17 6.64 0.03
C08E8.9 28.50 0.00 0.00 0.03 367.76 0.00 0.25 12.45 447.56 0.02 -0.14 -6.74 0.02
C08F1.1 28.50 0.02 0.05 2.05 92.14 0.02 -0.17 -7.71 219.42 0.00 0.02 0.98 0.01
C08F1.10 28.50 0.10 70.23 6.61 178.07 10.60 -37.47 -3.52 -0.88
C08F1.11 28.50 -0.22 13.38 4.72 270.64 3.02 -12.40 -4.38 0.36
C08F1.3 28.50 0.34 12.53 8.95 115.96 1.44 -12.60 -9.00 213.91 0.20 -0.75 -0.54 0.00
C08F1.4 28.50 -0.01 0.26 0.44 288.88 0.06 2.80 4.85 0.61
C08F1.5 28.50 -0.03 1.11 2.23 0.48
C08F1.6 28.50 2.15 42.37 7.57 118.33 5.96 -33.06 -5.91 267.90 1.01 -3.90 -0.70 0.17
C08F1.8 28.50 0.04 2.02 15.84 79.12 0.14 -1.65 -12.93 150.71 0.02 -0.18 -1.42 282.04 0.00 0.43 3.35 0.09
C08F11.1 28.50 0.00 0.02 0.13 327.18 0.01 0.80 5.84 0.13
C08F11.10 28.50 0.01 -0.08 -6.06 191.29 -0.00 0.09 7.21 354.08 0.01 -0.02 -1.63 0.01
C08F11.11 28.50 -0.02 1.39 5.49 227.77 0.26 -3.42 -13.53 266.08 0.13 0.26 1.03 0.18
C08F11.12 28.50 0.00 0.07 4.35 172.14 0.01 -0.06 -3.86 397.40 -0.00 0.78 47.25 417.92 0.01 -0.10 -5.89 0.01
C08F11.13 28.50 -0.06 1.23 1.55 399.68 0.39 5.05 6.39 0.82
C08F11.17 28.50 0.00 0.04 2.16 173.51 0.01 -0.04 -1.91 363.66 -0.00 0.31 16.05 432.97 0.02 -0.25 -12.61 0.01
C08F11.2 28.50 -0.00 0.05 2.29 0.02
C08F11.3 28.50 0.00 0.01 0.58 406.98 0.00 0.11 9.84 0.01
C08F11.4 28.50 0.00 0.01 0.65 357.55 0.00 0.17 10.79 438.21 0.02 -0.18 -11.52 0.01
C08F11.5 28.50 0.00 0.00 0.04 365.48 0.00 0.53 8.59 0.07
C08F11.7 28.50 0.00 0.01 0.28 339.49 0.01 0.28 6.12 0.05
C08F11.8 28.50 -0.10 2.47 1.13 398.32 0.81 17.42 7.96 2.32
C08F11.9 28.50 -0.00 0.01 0.91 311.22 0.00 0.06 5.01 0.01
C08F8.1 28.50 3.45 31.73 4.52 158.15 7.56 -30.62 -4.37 385.70 0.59 -6.40 -0.91 -0.04
C08F8.2 28.50 0.76 -8.57 -14.62 84.59 0.28 -0.20 -0.35 0.20
C08F8.3 28.50 4.38 -43.98 -10.59 126.54 0.07 0.38 0.09 0.20
C08F8.4 28.50 0.06 1.28 9.72 101.99 0.15 -1.16 -8.85 219.76 0.01 0.00 0.00 0.01
C08F8.5 28.50 0.18 6.73 8.71 120.52 0.80 -8.59 -11.12 208.43 0.05 -0.04 -0.05 0.04
C08F8.6 28.50 0.02 0.22 6.19 101.00 0.04 -0.22 -6.14 292.98 -0.00 0.31 8.83 385.09 0.02 -0.06 -1.61 0.02
C08F8.7 28.50 -0.09 1.73 2.54 0.70
C08F8.8 28.50 -0.03 8.52 7.45 182.63 1.28 -12.64 -11.04 237.35 0.59 0.12 0.11 0.62
C08F8.9 28.50 3.88 -24.23 -6.05 189.92 -0.03 9.35 2.34 338.58 1.36 -8.47 -2.12 0.12
C08G5.1 28.50 0.00 0.02 1.06 298.91 0.00 0.06 3.75 0.02
C08G5.2 28.50 0.02 -0.07 -0.42 71.82 0.01 2.24 12.66 163.02 0.22 -3.90 -22.07 209.08 0.04 -0.09 -0.54 0.01
C08G5.3 28.50 0.01 -0.02 -1.01 385.55 0.00 0.19 9.03 0.02
C08G5.4 28.50 0.07 -0.17 -0.29 264.71 0.03 2.72 4.79 0.63
C08G5.5 28.50 0.05 1.08 0.31 298.00 0.34 30.76 8.96 367.76 2.49 5.58 1.62 3.14
C08G5.6 28.50 0.00 -0.01 -0.08 298.91 0.00 0.39 5.36 0.07
C08G5.7 28.50 0.03 0.45 0.33 301.16 0.15 18.69 13.65 382.02 1.66 -16.79 -12.27 464.76 0.28 42.11 30.76 1.11
C08G9.1 28.50 0.02 0.63 0.34 378.71 0.24 16.96 9.25 2.03
C08G9.2 28.50 0.01 0.21 0.22 272.46 0.06 7.85 8.03 389.65 0.98 -6.66 -6.81 0.35
C08H9.1 28.50 -0.00 0.06 0.63 414.73 0.02 1.00 10.89 0.09
C08H9.10 28.50 0.00 0.02 1.11 124.36 0.00 0.19 12.69 183.70 0.01 -0.00 -0.18 0.01
C08H9.11 28.50 0.00 0.02 1.12 350.89 0.01 0.07 4.96 0.02
C08H9.12 28.50 0.00 0.02 1.10 325.81 0.01 0.22 12.34 379.16 0.02 -0.05 -2.57 0.01
C08H9.13 28.50 0.00 0.00 0.16 352.26 0.00 0.12 6.51 0.02
C08H9.14 28.50 0.00 0.01 0.75 315.32 0.00 0.06 4.69 0.01
C08H9.15 28.50 0.12 2.49 1.12 337.67 0.89 10.12 4.55 2.38
C08H9.16 28.50 1.17 -1.71 -1.54 241.00 0.81 -4.82 -4.34 380.99 0.13 0.42 0.38 0.18
C08H9.2 28.50 4.78 69.26 3.76 257.87 20.67 -84.23 -4.57 1.58
C08H9.3 28.50 0.32 -1.63 -5.11 85.50 0.23 1.27 3.99 208.62 0.39 -1.24 -3.89 0.05
C08H9.4 28.50 0.00 0.01 0.41 323.53 0.00 0.12 5.40 0.02
C08H9.5 28.50 0.00 0.01 0.19 407.89 0.00 0.35 11.67 0.03
C08H9.6 28.50 -0.00 0.06 2.12 0.02
C08H9.7 28.50 -0.00 0.04 2.25 0.02
C09B7.1 28.50 0.00 0.02 0.23 327.18 0.01 0.57 5.74 0.10
C09B7.2 28.50 0.48 -2.19 -1.01 172.60 0.17 6.98 3.23 2.35
C09B8.1 28.50 0.06 0.10 0.05 302.56 0.09 11.79 5.27 2.23
C09B8.3 28.50 0.00 0.07 0.14 293.70 0.02 3.30 6.82 444.79 0.52 -2.74 -5.65 0.41
C09B8.4 28.50 0.37 5.74 5.59 158.46 1.12 -12.13 -11.81 241.45 0.11 -0.39 -0.38 0.02
C09B8.5 28.50 0.52 13.97 8.55 112.40 1.69 -16.47 -10.09 208.16 0.11 -0.17 -0.11 0.07
C09B8.6 28.50 -0.23 7.56 0.95 241.91 1.39 47.18 5.90 370.96 7.48 2.89 0.36 7.81
C09B8.7 28.50 0.59 15.21 7.20 173.96 2.80 -1.28 -0.61 402.42 2.51 -18.05 -8.55 1.03
C09B8.8 28.50 0.00 0.04 0.17 414.28 0.02 5.65 21.57 482.22 0.40 -61.04 -233.17 0.26
C09B9.1 28.50 0.00 0.01 0.36 405.16 0.00 0.28 10.58 0.03
C09B9.2 28.50 0.03 -0.28 -9.43 151.62 -0.00 0.06 2.19 0.02
C09B9.3 28.50 -0.01 0.13 3.01 437.53 0.05 -0.43 -10.24 0.03
C09B9.4 28.50 0.00 -0.01 -0.60 298.45 0.00 0.12 7.73 427.96 0.02 -0.07 -4.58 0.01
C09B9.6 28.50 0.05 -0.21 -3.35 259.69 0.00 0.29 4.66 0.07
C09B9.7 28.50 0.00 -0.01 -0.38 320.80 0.00 0.09 5.88 0.02
C09B9.8 28.50 0.01 0.20 0.15 329.00 0.07 8.72 6.27 1.42
C09C7.1 28.50 -0.01 1.20 0.76 130.19 0.11 7.97 5.06 307.57 1.52 -5.33 -3.38 0.58
C09D1.1 28.50 -0.03 1.60 0.64 273.83 0.36 9.56 3.85 2.37
C09D1.2 28.50 -0.01 0.29 1.63 388.74 0.09 0.90 4.98 0.18
C09D4.1 28.50 0.01 0.24 0.42 268.36 0.07 2.60 4.44 0.63
C09D4.2 28.50 0.18 9.62 9.99 113.77 1.00 -4.19 -4.35 322.62 0.12 -0.46 -0.48 0.05
C09D4.3 28.50 -0.00 0.09 3.88 173.22 0.01 -0.02 -0.84 317.48 0.01 0.21 9.48 387.57 0.02 -0.09 -3.96 0.01
C09D4.4 28.50 1.46 -17.03 -15.01 85.96 0.49 0.83 0.73 277.48 0.65 -1.53 -1.35 0.33
C09D4.5 28.50 15.54 247.14 2.03 128.23
C09D4.6 28.50 -0.01 0.39 5.57 237.14 0.08 -0.26 -3.65 400.68 0.03 0.36 5.12 0.06
C09D8.1 28.50 0.38 11.59 4.76 252.85 2.98 -1.01 -0.42 2.74
C09E10.2 28.50 0.05 1.16 0.81 169.23 0.21 5.97 4.19 385.35 1.50 -4.17 -2.93 1.09
C09E7.1 28.50 0.01 -0.02 -0.97 300.28 0.00 0.14 5.57 0.03
C09E7.10 28.50 0.00 -0.00 -0.01 389.65 0.00 1.08 11.04 0.11
C09E7.2 28.50 0.13 -0.66 -1.84 273.83 -0.03 1.86 5.17 0.36
C09E7.3 28.50 0.01 0.17 0.21 380.08 0.07 8.26 9.99 0.93
C09E7.4 28.50 0.32 0.34 0.49 158.53 0.37 7.67 10.95 249.10 1.06 -2.81 -4.02 0.40
C09E7.5 28.50 0.00 0.17 2.11 0.08
C09E7.6 28.50 0.01 1.40 4.49 268.14 0.35 -1.96 -6.28 391.38 0.10 -0.02 -0.07 0.10
C09E7.7 28.50 0.17 4.26 6.22 213.87 0.96 -4.81 -7.03 363.09 0.24 -0.28 -0.41 0.21
C09E7.8 28.50 0.15 -0.72 -4.67 184.00 0.04 1.07 6.93 333.56 0.20 -0.07 -0.45 0.19
C09E7.9 28.50 -0.02 2.13 7.17 190.38 0.33 -0.68 -2.29 0.13
C09E8.1 28.50 0.07 2.40 2.48 1.17
C09E8.2 28.50 0.03 0.02 0.02 363.66 0.04 10.32 8.78 1.29
C09E8.3 28.50 0.22 0.81 0.25 337.21 0.47 40.47 12.67 403.33 3.14 -4.44 -1.39 2.78
C09E9.1 28.50 2.27 -17.45 -8.77 155.72 0.05 2.04 1.02 0.72
C09F12.1 28.50 0.00 0.15 0.35 360.01 0.05 3.30 7.54 0.46
C09F12.2 28.50 -0.00 0.08 1.37 271.33 0.02 0.56 9.67 353.50 0.06 -0.23 -4.01 0.03
C09F12.3 28.50 0.00 0.01 0.08 312.13 0.01 0.90 6.13 0.16
C09F5.1 28.50 0.07 0.47 0.07 242.50 0.17 46.67 6.68 408.65 7.92 -57.39 -8.22 3.57
C09F5.2 28.50 1.11 -7.63 -8.65 128.36 0.35 -0.17 -0.20 0.29
C09F5.3 28.50 0.01 0.05 0.23 205.15 0.01 0.99 5.11 374.04 0.18 -0.15 -0.76 0.16
C09F9.1 28.50 0.02 0.76 6.71 161.33 0.12 -0.68 -5.96 341.63 0.00 0.04 0.39 0.01
C09F9.2 28.50 -0.08 16.95 1.42 117.56 1.43 69.30 5.81 277.43 12.51 -61.94 -5.19 -0.31
C09F9.3 28.50 0.01 0.09 0.46 356.82 0.04 1.30 6.76 0.20
C09G1.1 28.50 0.00 -0.02 -1.38 249.20 -0.00 0.05 4.20 0.01
C09G1.2 28.50 0.00 -0.00 -0.11 335.39 0.00 0.10 6.09 0.02
C09G1.3 28.50 0.03 0.88 11.88 97.67 0.09 -0.74 -10.02 217.36 -0.00 0.07 0.98 0.02
C09G1.4 28.50 0.15 -0.58 -0.90 237.35 0.03 2.68 4.16 0.69
C09G1.5 28.50 0.59 3.76 4.57 88.69 0.81 -5.40 -6.57 230.51 0.05 -0.53 -0.65 337.67 -0.01 5.80 7.06 0.84
C09G12.1 28.50 -0.00 0.45 0.61 132.47 0.05 6.84 9.18 236.44 0.76 -2.16 -2.89 0.22
C09G12.10 28.50 -0.00 0.22 3.81 302.56 0.06 -0.20 -3.44 0.02
C09G12.11 28.50 0.00 0.01 0.35 388.28 0.00 0.20 8.21 0.02
C09G12.16 28.50 0.00 0.00 0.14 323.08 0.00 0.14 5.24 0.03
C09G12.17 28.50 0.05 0.20 2.00 266.26 0.10 -0.92 -9.02 363.81 0.01 -0.06 -0.61 0.00
C09G12.2 28.50 0.02 -0.08 -3.75 274.28 0.00 0.02 1.22 0.01
C09G12.3 28.50 0.00 -0.04 -2.83 88.73 0.00 0.04 3.24 395.29 0.01 -0.09 -7.46 0.00
C09G12.5 28.50 -0.00 0.06 2.17 0.03
C09G12.6 28.50 0.00 0.00 0.12 334.48 0.00 0.13 10.56 416.56 0.01 0.01 0.53 0.01
C09G12.8 28.50 0.85 12.19 4.50 230.96 3.32 -9.83 -3.63 0.82
C09G12.9 28.50 1.89 2.79 1.90 328.55 2.73 -10.17 -6.93 1.14
C09G4.1 28.50 2.56 -36.20 -13.64 85.96 0.48 10.43 3.93 366.40 3.41 -13.31 -5.01 1.83
C09G4.2 28.50 0.00 0.87 0.54 327.64 0.26 8.43 5.24 1.59
C09G4.3 28.50 31.14 -75.40 -2.11 -3.24
C09G4.4 28.50 3.22 16.20 3.04 142.50 5.07 -26.60 -4.99 326.72 0.17 0.12 0.02 0.18
C09G4.5 28.50 9.47 -22.38 -2.18 -0.74
C09G5.1 28.50 0.00 0.03 0.18 359.10 0.02 1.44 7.70 0.20
C09G5.2 28.50 0.37 -1.71 -6.07 95.99 0.26 1.93 6.85 243.28 0.54 -2.24 -7.94 391.48 0.21 0.46 1.62 0.25
C09G5.3 28.50 -0.00 0.22 4.55 183.24 0.03 -0.02 -0.40 439.31 0.03 0.46 9.61 0.05
C09G5.4 28.50 0.19 -0.27 -0.10 406.07 0.08 35.42 12.81 2.86
C09G5.5 28.50 -0.01 1.79 4.65 229.14 0.35 -1.86 -4.82 417.92 0.00 4.58 11.88 0.31
C09G5.6 28.50 0.00 0.21 2.12 161.96 0.03 1.17 11.62 225.14 0.10 -0.13 -1.34 0.07
C09G5.7 28.50 0.03 -0.11 -4.35 256.96 0.00 0.09 3.36 0.02
C09G5.8 28.50 0.01 0.25 0.45 245.32 0.07 4.15 7.44 371.30 0.59 -2.68 -4.80 0.28
C09G9.1 28.50 3.19 -34.74 -14.12 104.20 0.56 1.64 0.67 1.19
C09G9.2 28.50 3.91 -23.19 -6.51 144.78 1.21 -3.46 -0.97 0.04
C09G9.3 28.50 0.01 0.05 0.37 283.59 0.02 1.01 7.21 417.23 0.15 -1.02 -7.31 0.08
C09G9.4 28.50 0.01 -0.04 -1.85 240.08 -0.00 0.17 8.30 383.72 0.02 -0.20 -9.83 0.00
C09G9.5 28.50 0.02 0.04 0.08 299.82 0.03 2.65 5.06 0.52
C09G9.6 28.50 14.07 -145.20 -10.46 122.44 0.43 0.09 0.01 0.46
C09G9.7 28.50 0.00 0.04 1.26 220.02 0.01 0.27 7.94 323.08 0.04 -0.11 -3.27 0.02
C09G9.8 28.50 0.00 0.01 0.22 365.48 0.00 0.35 8.18 0.05
C09H10.1 28.50 0.00 0.05 3.93 178.52 0.01 -0.17 -13.11 248.75 -0.00 0.08 6.27 427.50 0.01 -0.08 -5.96 0.01
C09H10.10 28.50 0.62 -4.40 -9.71 85.04 0.37 -0.43 -0.96 0.19
C09H10.2 28.50 -15.95 541.55 2.36 231.00
C09H10.3 28.50 9.15 21.79 2.76 69.54 10.04 -131.66 -16.66 128.36 2.30 9.73 1.23 375.97 4.71 -26.21 -3.32 1.86
C09H10.5 28.50 2.34 -17.54 -8.52 118.33 0.77 -1.28 -0.62 0.30
C09H10.6 28.50 2.83 -6.33 -2.28 -0.05
C09H10.7 28.50 2.67 2.56 0.79 181.59 3.07 -17.54 -5.42 325.37 0.54 -3.56 -1.10 -0.02
C09H10.8 28.50 0.01 1.03 4.87 114.61 0.10 -0.39 -1.83 347.93 0.01 1.73 8.19 0.24
C09H10.9 28.50 0.04 0.36 5.49 133.28 0.07 -0.35 -5.34 340.09 0.00 0.19 2.90 0.03
C09H5.1 28.50 0.00 0.02 1.48 0.01
C09H5.2 28.50 0.00 0.03 0.15 309.85 0.01 1.29 5.57 0.24
C09H5.3 28.50 -0.00 0.03 1.84 198.64 0.00 0.08 5.88 316.67 0.01 -0.01 -0.73 0.01
C09H5.4 28.50 0.00 0.01 0.18 388.74 0.00 0.49 10.69 0.05
C09H5.5 28.50 -0.00 0.08 0.71 319.88 0.02 0.56 5.24 0.11
C09H5.6 28.50 0.00 0.00 0.16 320.80 0.00 0.11 6.23 0.02
C09H5.7 28.50 -0.00 0.03 1.96 0.01
C09H5.9 28.50 0.00 0.01 0.71 287.05 0.00 0.06 4.01 0.02
C09H6.1 28.50 2.20 13.56 6.29 105.11 3.24 -37.12 -17.22 152.99 1.47 -0.85 -0.40 1.18
C09H6.2 28.50 0.11 11.68 4.37 260.60 2.82 0.42 0.16 398.77 2.88 -16.14 -6.03 1.50
C09H6.3 28.50 2.84 -21.61 -9.39 97.36 1.35 -2.08 -0.90 0.55
C10A4.1 28.50 0.03 -0.23 -8.73 160.61 -0.00 0.22 8.24 273.58 0.02 -0.35 -13.47 323.24 0.01 -0.01 -0.56 0.00
C10A4.10 28.50 -0.01 0.22 1.15 269.54 0.05 2.56 13.44 317.66 0.17 0.10 0.52 472.36 0.19 -5.38 -28.18 0.12
C10A4.2 28.50 -0.00 0.11 4.11 223.67 0.02 -0.10 -4.00 333.11 0.01 0.27 10.45 407.44 0.03 -0.11 -4.20 0.02
C10A4.3 28.50 -0.03 2.44 1.22 158.00 0.29 14.88 7.43 276.11 2.05 -12.96 -6.46 404.24 0.38 0.39 0.19 0.42
C10A4.4 28.50 0.00 0.04 1.86 0.02
C10A4.5 28.50 0.08 1.00 7.77 101.00 0.15 -1.97 -15.31 173.96 0.01 0.08 0.60 393.30 0.02 0.56 4.40 0.08
C10A4.6 28.50 0.00 -0.00 -0.06 269.97 0.00 0.20 13.88 314.70 0.01 0.03 1.72 0.01
C10A4.7 28.50 0.01 -0.33 -13.50 69.50 -0.00 0.08 3.37 402.05 0.03 -0.13 -5.39 0.02
C10A4.8 28.50 -0.11 7.64 6.76 196.31 1.17 -12.01 -10.64 265.62 0.34 -0.79 -0.70 0.17
C10A4.9 28.50 -0.00 0.09 4.22 127.89 0.01 0.00 0.00 325.29 0.01 0.09 3.94 0.02
C10B5.1 28.50 0.43 -3.97 -9.52 99.18 0.15 -0.39 -0.94 -0.01
C10B5.3 28.50 0.01 1.04 0.72 148.81 0.14 7.24 5.01 295.30 1.20 1.05 0.73 1.40
C10C5.1 28.50 0.18 9.71 4.30 302.10 2.84 -11.45 -5.07 0.75
C10C5.2 28.50 0.01 -0.05 -0.86 331.74 -0.00 0.40 6.93 0.06
C10C5.3 28.50 0.09 2.85 8.01 134.75 0.39 -3.27 -9.19 237.80 0.06 -0.20 -0.56 0.01
C10C5.4 28.50 0.03 5.69 16.76 96.38 0.42 -2.95 -8.68 232.13 0.02 0.02 0.06 0.02
C10C5.5 28.50 0.02 7.03 9.73 134.29 0.76 -7.16 -9.91 235.98 0.04 -0.09 -0.13 0.01
C10C5.6 28.50 1.42 -6.28 -4.24 159.83 0.60 19.64 13.27 246.92 2.31 -5.68 -3.84 0.96
C10C5.7 28.50 0.03 -0.05 -0.16 402.42 0.01 3.58 12.01 0.31
C10C6.1 28.50 2.08 -19.26 -12.27 110.12 0.51 1.42 0.91 1.04
C10C6.2 28.50 0.00 0.02 0.10 336.30 0.01 1.06 6.48 0.16
C10C6.3 28.50 0.01 -0.09 -6.50 132.01 0.00 0.01 0.71 366.85 0.00 0.20 14.85 414.28 0.01 -0.05 -3.54 0.01
C10C6.5 28.50 1.31 -4.30 -3.37 248.29 0.36 -0.88 -0.69 0.15
C10C6.6 28.50 2.61 -19.09 -11.44 126.90 0.73 7.18 4.30 284.97 1.86 -3.60 -2.16 1.14
C10C6.7 28.50 0.20 -1.08 -5.41 219.56 -0.01 0.39 1.97 0.10
C10E2.1 28.50 0.01 0.27 9.98 99.04 0.03 -0.22 -8.30 221.00 0.00 0.02 0.59 0.01
C10E2.2 28.50 0.00 0.07 0.93 364.57 0.02 0.42 5.86 0.07
C10E2.3 28.50 -0.29 4.46 2.46 1.74
C10E2.4 28.50 0.13 1.21 7.14 66.35 0.18 -1.28 -7.58 204.97 0.00 0.11 0.63 401.96 0.02 0.93 5.51 0.10
C10E2.5 28.50 0.09 1.01 5.80 112.49 0.17 -3.28 -18.87 161.79 0.01 0.03 0.18 347.11 0.02 0.57 3.30 0.10
C10E2.6 28.50 0.28 14.79 4.13 297.08 4.25 -17.64 -4.92 0.95
C10F3.1 28.50 1.37 -25.53 -18.69 78.20 0.11 0.06 0.04 0.13
C10F3.2 28.50 -0.01 0.59 0.61 207.71 0.09 6.70 6.93 329.92 0.91 -0.79 -0.81 0.79
C10F3.3 28.50 0.00 0.06 0.47 282.49 0.01 0.85 6.98 391.93 0.11 0.13 1.07 0.12
C10F3.4 28.50 -0.00 6.66 8.48 156.33 0.85 -2.98 -3.79 333.56 0.32 0.75 0.96 0.44
C10F3.5 28.50 0.31 33.39 6.15 176.24 5.25 -46.21 -8.51 251.48 1.77 -7.42 -1.37 0.04
C10F3.6 28.50 0.04 0.73 0.36 189.01 0.16 6.29 3.13 2.01
C10F3.7 28.50 0.17 0.11 0.01 396.95 0.21 276.19 16.51 476.29 22.13 -749.53 -44.80 15.98
C10G11.1 28.50 0.03 0.83 15.81 70.00 0.06 -1.18 -22.36 116.51 0.01 0.01 0.20 0.01
C10G11.10 28.50 0.06 0.57 7.36 59.51 0.08 -1.39 -17.94 114.68 0.00 0.01 0.11 0.01
C10G11.2 28.50 0.00 0.00 0.39 222.76 0.00 0.05 3.62 0.01
C10G11.3 28.50 -0.00 0.04 2.18 0.02
C10G11.4 28.50 -0.00 0.03 2.23 0.01
C10G11.5 28.50 0.86 -8.44 -10.34 124.26 0.05 2.22 2.72 0.85
C10G11.6 28.50 1.21 -14.08 -14.84 88.69 0.36 -0.05 -0.05 0.34
C10G11.7 28.50 14.69 282.32 10.42 95.99 33.74 -62.31 -2.30 9.53
C10G11.8 28.50 0.00 0.04 1.68 0.02
C10G11.9 28.50 0.02 -0.14 -6.65 180.65 -0.00 0.24 11.73 297.27 0.02 -0.27 -12.87 342.37 0.01 0.06 3.01 0.02
C10G6.1 28.50 0.11 2.35 0.55 153.91 0.40 15.25 3.60 438.85 4.75 -36.96 -8.72 3.06
C10G8.1 28.50 -0.00 0.01 0.44 294.80 0.00 0.09 4.83 0.02
C10G8.2 28.50 -0.00 0.21 2.38 0.09
C10G8.3 28.50 0.00 0.01 0.26 303.01 0.00 0.32 7.03 437.99 0.05 -0.55 -11.93 0.02
C10G8.4 28.50 -0.00 0.05 2.30 0.02
C10G8.5 28.50 -1.10 13.05 2.19 4.85
C10G8.6 28.50 -0.46 14.35 4.16 302.10 3.47 -7.98 -2.32 2.01
C10G8.7 28.50 -0.01 0.15 0.56 288.42 0.03 1.23 4.65 0.27
C10G8.8 28.50 0.01 0.57 0.24 176.70 0.09 7.88 3.34 2.51
C10H11.1 28.50 0.44 -0.45 -0.18 271.76 0.33 17.81 7.29 401.59 2.64 -16.03 -6.57 1.31
C10H11.10 28.50 1.02 -21.95 -22.96 69.08 0.13 -0.03 -0.04 0.12
C10H11.3 28.50 -0.01 2.98 10.49 88.63 0.17 0.52 1.83 292.26 0.28 -3.03 -10.67 365.15 0.06 -0.12 -0.43 0.04
C10H11.4 28.50 0.16 -0.75 -6.33 172.14 0.05 0.03 0.23 0.06
C10H11.5 28.50 -0.00 0.60 12.15 120.61 0.05 -0.27 -5.54 220.93 0.03 -0.02 -0.48 0.02
C10H11.6 28.50 0.01 0.30 1.20 277.48 0.08 0.80 3.22 0.25
C10H11.7 28.50 -0.00 0.26 11.08 105.11 0.02 -0.39 -16.41 155.27 -0.00 0.13 5.59 346.79 0.03 -0.12 -5.07 0.01
C10H11.8 28.50 0.93 -6.49 -10.29 116.51 0.36 0.74 1.18 440.27 0.60 -6.86 -10.88 0.30
C10H11.9 28.50 1.08 10.37 2.47 382.81 4.76 -41.96 -10.01 0.49
C11D2.1 28.50 0.00 -0.00 -0.08 338.45 0.00 0.15 10.33 445.13 0.02 -0.33 -22.34 0.00
C11D2.2 28.50 0.02 -0.04 -0.43 351.80 0.00 0.74 7.71 0.10
C11D2.3 28.50 0.01 0.27 1.92 0.13
C11D2.4 28.50 1.98 -15.71 -9.74 124.26 0.47 -0.41 -0.25 0.33
C11D2.6 28.50 0.02 -0.04 -0.12 345.88 0.00 2.59 7.65 0.36
C11D2.7 28.50 3.87 -9.12 -2.25 -0.29
C11D9.1 28.50 -0.00 0.41 0.37 329.00 0.12 6.90 6.15 1.19
C11E4.1 28.50 0.06 0.86 0.30 201.50 0.21 19.97 6.99 337.98 2.93 -26.63 -9.32 416.03 0.85 8.82 3.08 1.46
C11E4.2 28.50 0.00 0.30 0.50 217.28 0.06 2.98 4.97 351.35 0.46 -3.19 -5.32 434.34 0.19 8.09 13.49 0.60
C11E4.3 28.50 -0.01 0.11 2.37 0.04
C11E4.6 28.50 0.01 0.72 0.29 247.84 0.17 10.78 4.30 2.72
C11E4.7 28.50 0.00 0.02 0.69 278.39 0.01 0.14 4.60 0.03
C11E4.8 28.50 0.00 0.01 0.18 334.93 0.00 0.55 6.95 0.09
C11G10.1 28.50 -0.00 0.08 0.47 404.24 0.03 1.82 10.85 0.17
C11G10.2 28.50 0.00 0.15 0.32 331.28 0.05 2.68 5.81 0.46
C11G6.1 28.50 1.07 -1.76 -2.10 0.27
C11G6.2 28.50 0.06 3.08 13.06 98.20 0.27 -2.04 -8.67 218.01 0.03 -0.05 -0.23 0.01
C11G6.3 28.50 0.88 -1.15 -2.02 0.35
C11G6.4 28.50 0.33 1.27 1.96 0.91
C11H1.2 28.50 -0.01 3.50 5.94 208.16 0.62 -1.73 -2.93 0.15
C11H1.3 28.50 0.44 5.86 4.05 245.10 1.71 -0.84 -0.58 1.51
C11H1.4 28.50 0.00 2.79 11.97 123.35 0.27 -0.60 -2.56 0.05
C11H1.5 28.50 0.01 0.67 14.48 90.97 0.05 -0.24 -5.18 303.92 -0.00 0.32 6.90 454.86 0.05 -0.45 -9.75 0.03
C11H1.7 28.50 0.21 12.68 3.04 365.48 4.48 -18.40 -4.41 2.29
C11H1.8 28.50 3.38 -5.78 -2.19 0.75
C11H1.9 28.50 -0.09 5.63 2.34 2.48
C12C8.1 28.50 0.01 -0.04 -0.47 349.07 0.00 0.62 7.25 0.08
C12C8.2 28.50 -0.01 0.99 0.73 213.27 0.17 7.34 5.41 376.19 1.37 -3.56 -2.62 0.98
C12C8.3 28.50 1.77 -41.61 -24.46 69.08 0.08 0.24 0.14 0.18
C12D12.1 28.50 0.07 0.22 0.12 279.30 0.13 8.59 4.64 1.89
C12D12.2 28.50 0.03 0.16 0.16 415.64 0.09 22.27 22.05 466.26 1.22 -11.59 -11.48 1.01
C12D12.3 28.50 -0.02 0.80 2.50 0.35
C12D12.4 28.50 -0.00 0.02 0.71 315.78 0.01 0.16 5.44 0.03
C12D12.5 28.50 0.01 0.13 0.14 273.37 0.04 4.08 4.68 0.90
C12D5.10 28.50 -0.00 0.18 5.37 243.28 0.04 -0.23 -7.05 335.84 0.01 0.00 0.04 0.01
C12D5.11 28.50 -0.00 0.08 2.28 259.01 0.02 -0.06 -1.68 380.18 0.01 0.23 7.00 0.03
C12D5.2 28.50 0.02 1.15 1.14 95.08 0.09 7.46 7.39 239.17 1.17 -8.85 -8.76 344.05 0.24 -0.46 -0.45 0.18
C12D5.3 28.50 -0.00 0.05 1.17 251.25 0.01 0.32 7.16 351.67 0.04 -0.00 -0.07 0.04
C12D5.4 28.50 -0.00 0.27 6.90 175.33 0.04 -0.05 -1.35 0.02
C12D5.5 28.50 0.00 -0.00 -0.13 267.90 0.00 0.20 7.20 387.37 0.03 0.01 0.33 0.03
C12D5.7 28.50 -0.01 0.43 0.98 182.02 0.06 2.74 6.29 326.88 0.46 -0.73 -1.67 0.34
C12D5.8 28.50 -0.00 0.67 0.91 102.83 0.05 5.74 7.84 240.08 0.84 -4.67 -6.37 368.22 0.24 -0.91 -1.24 0.13
C12D5.9 28.50 -0.00 0.32 2.75 187.80 0.05 1.37 11.76 243.49 0.13 -0.96 -8.21 359.43 0.02 0.07 0.64 0.03
C12D8.1 28.50 1.38 17.59 6.88 181.72 4.08 -8.37 -3.27 1.54
C12D8.10 28.50 3.66 -32.78 -11.86 130.19 0.33 4.92 1.78 2.07
C12D8.11 28.50 1.09 -11.65 -14.02 99.18 0.26 0.44 0.53 0.43
C12D8.12 28.50 0.00 0.04 2.21 0.02
C12D8.13 28.50 0.00 0.01 0.16 392.39 0.00 0.45 9.60 0.05
C12D8.14 28.50 0.02 0.11 0.06 404.70 0.07 21.80 12.28 1.81
C12D8.15 28.50 0.00 0.01 0.08 368.22 0.00 0.68 8.08 0.08
C12D8.16 28.50 0.04 -0.05 -0.07 401.96 0.02 10.22 12.56 0.87
C12D8.17 28.50 0.03 -0.02 -0.03 408.35 0.02 8.43 13.15 0.66
C12D8.18 28.50 -0.00 0.06 2.86 210.44 0.01 -0.12 -5.38 306.66 -0.00 0.14 6.14 0.02
C12D8.19 28.50 0.00 -0.00 -0.04 410.63 0.00 0.58 13.13 0.04
C12D8.20 28.50 -0.00 0.05 2.26 0.02
C12D8.21 28.50 0.00 0.04 0.16 360.01 0.02 1.86 7.89 0.25
C12D8.4 28.50 0.00 0.08 3.14 275.20 0.02 -0.39 -15.25 321.25 0.01 0.09 3.35 418.84 0.01 -0.21 -8.16 0.00
C12D8.5 28.50 0.00 0.06 0.75 380.53 0.02 0.54 7.17 0.08
C12D8.6 28.50 0.00 0.02 0.13 410.17 0.01 2.14 12.67 0.17
C12D8.8 28.50 0.00 0.01 0.28 319.88 0.00 0.20 5.53 0.04
C12D8.9 28.50 0.01 -0.06 -2.14 244.64 -0.00 0.14 4.61 0.03
C13A10.1 28.50 0.00 -0.01 -0.18 375.06 0.00 0.43 9.76 0.05
C13A10.2 28.50 0.04 -0.12 -0.31 387.83 0.00 4.17 11.04 0.41
C13A2.1 28.50 0.00 0.01 1.19 324.74 0.00 0.10 8.31 411.47 0.01 -0.05 -4.44 0.01
C13A2.10 28.50 -0.00 0.05 3.46 196.31 0.01 -0.03 -1.91 359.56 0.00 0.10 6.53 0.02
C13A2.11 28.50 0.00 0.00 0.31 348.16 0.00 0.08 6.18 0.01
C13A2.12 28.50 0.00 0.03 0.27 272.00 0.01 0.51 4.55 0.12
C13A2.2 28.50 0.00 -0.00 -0.29 358.52 0.00 0.10 9.62 453.46 0.01 -0.21 -20.70 0.00
C13A2.3 28.50 0.00 0.01 0.17 332.65 0.00 0.38 6.05 0.06
C13A2.4 28.50 0.00 -0.05 -3.65 92.34 -0.00 0.16 12.58 172.60 0.01 -0.01 -0.82 0.01
C13A2.5 28.50 -0.00 0.02 0.78 278.59 0.00 0.20 7.69 386.56 0.03 -0.02 -0.65 0.03
C13A2.6 28.50 0.00 0.01 0.60 325.36 0.00 0.10 5.74 0.02
C13A2.7 28.50 0.00 0.01 0.56 314.87 0.01 0.10 4.76 0.02
C13A2.9 28.50 -0.00 0.07 5.24 199.96 0.01 -0.11 -8.21 320.80 -0.00 0.15 10.58 428.41 0.01 -0.09 -6.52 0.01
C13B4.1 28.50 0.74 -9.24 -13.93 77.29 0.29 -0.82 -1.23 366.40 0.05 2.73 4.12 0.37
C13B4.2 28.50 12.17 -105.92 -9.63 123.80 2.08 -5.43 -0.49 0.12
C13B7.1 28.50 0.00 0.01 1.81 0.01
C13B7.2 28.50 -0.00 0.02 4.15 194.03 0.00 -0.02 -3.47 252.40 0.00 0.01 2.21 0.01
C13B7.3 28.50 0.01 0.14 4.90 183.08 0.03 -0.23 -8.10 302.10 0.00 0.00 0.00 0.00
C13B7.4 28.50 0.01 0.03 2.18 302.56 0.02 -0.12 -7.99 441.64 -0.00 0.05 3.26 0.00
C13B7.5 28.50 0.02 0.14 6.13 67.26 0.02 -0.28 -12.09 151.16 0.00 0.00 0.18 0.00
C13B7.6 28.50 2.48 -26.86 -13.55 103.28 0.47 0.09 0.04 0.51
C13B9.2 28.50 0.23 -1.20 -5.91 163.93 0.07 -0.06 -0.30 0.05
C13B9.3 28.50 3.34 -26.48 -6.75 92.40 1.65 34.75 8.85 207.43 5.64 -5.74 -1.46 4.05
C13B9.4 28.50 0.00 0.09 0.13 348.61 0.03 5.10 7.20 0.73
C13C12.1 28.50 -0.01 0.53 0.65 354.08 0.16 5.20 6.33 0.84
C13C12.2 28.50 0.09 0.14 0.05 265.64 0.13 17.64 6.35 439.72 3.20 -34.49 -12.41 1.65
C13C4.1 28.50 0.06 -0.06 -0.18 215.46 0.05 1.30 3.66 0.40
C13C4.2 28.50 0.23 -1.26 -1.75 152.53 0.07 2.36 3.28 0.86
C13C4.3 28.50 -0.09 1.98 2.51 0.81
C13C4.4 28.50 0.08 8.40 6.99 175.88 1.32 -7.42 -6.18 328.80 0.18 0.33 0.28 0.24
C13C4.5 28.50 0.04 0.57 0.50 210.90 0.15 8.27 7.14 350.44 1.30 -2.95 -2.54 0.90
C13C4.6 28.50 0.10 -0.70 -7.81 138.30 0.02 -0.14 -1.59 293.03 0.00 0.22 2.43 0.04
C13C4.7 28.50 0.00 0.04 0.19 380.08 0.01 1.92 9.71 0.21
C13C4.8 28.50 0.00 0.01 0.24 356.82 0.00 0.21 7.70 0.03
C13D9.1 28.50 -0.01 0.27 0.87 360.92 0.08 1.81 5.92 0.31
C13D9.2 28.50 0.00 0.02 0.52 303.92 0.00 0.14 4.82 0.03
C13D9.3 28.50 -0.00 0.02 2.36 0.01
C13D9.4 28.50 -0.00 0.03 2.32 0.01
C13D9.5 28.50 0.00 -0.00 -0.05 138.85 0.00 0.06 3.71 399.68 0.02 -0.07 -4.29 0.01
C13D9.6 28.50 0.00 -0.01 -0.36 366.85 0.00 0.25 17.30 422.94 0.02 -0.17 -11.89 0.01
C13D9.7 28.50 0.04 -0.41 -10.58 130.64 -0.00 0.06 1.58 0.02
C13D9.8 28.50 0.00 0.04 2.13 0.02
C13D9.9 28.50 -0.00 0.95 7.45 184.91 0.15 -0.94 -7.39 313.04 0.02 -0.04 -0.33 0.02
C13E3.1 28.50 0.02 0.19 0.37 196.48 0.05 2.64 5.00 351.67 0.46 0.47 0.88 0.52
C13F10.1 28.50 -0.01 1.20 0.69 320.34 0.34 8.33 4.77 1.71
C13F10.2 28.50 3.13 -2.05 -0.70 170.63 2.84 -27.19 -9.32 246.25 0.78 -1.53 -0.52 0.42
C13F10.4 28.50 1.44 -6.02 -5.06 147.27 0.72 5.32 4.47 383.43 1.98 -12.21 -10.26 0.75
C13F10.5 28.50 2.81 -13.86 -6.17 155.72 1.04 -1.55 -0.69 0.53
C13F10.6 28.50 2.45 -12.80 -7.80 127.91 1.17 -1.25 -0.76 0.73
C13F10.7 28.50 7.86 12.47 1.46 98.62 8.74 -106.25 -12.42 159.11 2.31 -6.71 -0.78 0.13
C13G3.1 28.50 -0.03 0.62 1.61 426.13 0.22 2.94 7.59 0.39
C13G3.2 28.50 -0.06 1.80 0.79 248.98 0.34 18.17 7.97 332.35 1.85 1.40 0.61 2.07
C13G3.3 28.50 1.73 -2.25 -2.08 0.70
C13G5.1 28.50 -0.26 14.66 5.67 216.64 2.50 -18.73 -7.24 330.53 0.37 1.22 0.47 0.56
C13G5.2 28.50 3.37 -37.90 -12.31 105.56 0.45 -0.58 -0.19 0.23
C14A11.2 28.50 -0.01 1.76 0.73 241.91 0.37 11.35 4.72 439.81 2.62 -14.37 -5.97 1.97
C14A11.3 28.50 0.09 4.83 4.44 227.32 1.05 0.26 0.24 1.12
C14A11.5 28.50 -0.00 0.08 0.50 251.94 0.02 0.71 4.24 0.18
C14A11.6 28.50 0.00 0.06 0.39 277.93 0.02 0.78 4.76 0.18
C14A11.7 28.50 0.01 0.01 0.02 305.75 0.01 1.99 5.84 0.36
C14A11.9 28.50 0.84 -13.07 -10.87 79.98 0.16 6.13 5.10 270.39 1.33 0.15 0.13 1.36
C14A4.1 28.50 -1.07 88.84 6.97 178.07 12.22 -37.12 -2.91 0.84
C14A4.10 28.50 15.55 -57.74 -4.14 218.65 4.57 -4.49 -0.32 3.38
C14A4.11 28.50 5.28 -40.83 -11.42 108.76 2.00 0.44 0.12 2.17
C14A4.12 28.50 0.01 0.39 0.48 209.81 0.08 5.17 6.31 321.87 0.66 0.91 1.11 0.81
C14A4.13 28.50 0.00 0.02 0.59 198.31 0.01 0.28 6.76 326.92 0.04 -0.06 -1.54 0.03
C14A4.14 28.50 0.11 -1.41 -1.03 90.97 0.02 8.27 6.02 255.13 1.38 -4.17 -3.04 0.42
C14A4.15 28.50 0.01 -0.04 -0.18 302.10 0.00 1.95 9.24 415.19 0.22 -0.78 -3.69 0.17
C14A4.2 28.50 -0.21 8.67 5.08 247.84 1.69 -3.46 -2.02 0.87
C14A4.3 28.50 0.88 -8.21 -6.51 93.77 0.34 9.78 7.76 229.80 1.67 -4.24 -3.36 0.59
C14A4.4 28.50 1.94 -6.86 -5.42 158.92 1.04 -1.49 -1.18 0.56
C14A4.5 28.50 2.64 -4.33 -2.12 0.67
C14A4.6 28.50 -0.09 6.26 5.08 218.65 1.10 -0.19 -0.16 1.05
C14A4.7 28.50 -0.07 1.91 2.40 0.80
C14A4.8 28.50 0.00 0.01 0.13 291.16 0.00 0.29 5.57 0.06
C14A4.9 28.50 0.43 -0.79 -0.03 298.00 0.22 147.01 5.55 27.64
C14A6.1 28.50 0.00 -0.01 -0.19 320.80 0.00 0.26 5.72 0.04
C14A6.12 28.50 0.00 0.00 0.07 406.07 0.00 0.30 11.32 0.03
C14A6.13 28.50 0.00 -0.01 -0.33 417.47 0.00 0.31 13.61 0.02
C14A6.2 28.50 0.00 0.02 1.98 205.88 0.00 -0.04 -4.36 296.63 0.00 0.07 7.07 436.16 0.01 -0.03 -3.01 0.01
C14A6.3 28.50 -0.00 0.03 2.15 0.01
C14A6.5 28.50 0.00 0.02 2.53 161.65 0.00 -0.02 -2.30 316.24 -0.00 0.16 16.26 387.83 0.01 -0.09 -8.90 0.00
C14A6.6 28.50 0.00 0.05 2.70 208.80 0.01 -0.14 -7.02 298.72 -0.00 0.18 9.04 417.40 0.02 -0.20 -10.32 0.01
C14A6.7 28.50 0.01 -0.02 -0.34 336.76 0.01 0.39 6.27 0.06
C14A6.8 28.50 0.01 -0.04 -2.15 268.84 0.00 0.14 6.93 401.34 0.02 -0.04 -1.94 0.02
C14B1.1 28.50 18.35 -92.31 -4.37 118.15 10.08 100.46 4.75 280.62 26.40 -108.15 -5.12 4.35
C14B1.10 28.50 0.47 0.42 0.95 216.37 0.55 -1.73 -3.89 0.08
C14B1.12 28.50 1.98 -22.15 -11.24 106.48 0.25 -0.53 -0.27 0.05
C14B1.2 28.50 4.49 -97.16 -22.63 67.72 0.68 -0.97 -0.22 0.28
C14B1.3 28.50 0.26 3.35 6.59 134.61 0.62 -4.36 -8.56 254.11 0.09 2.62 5.16 0.70
C14B1.4 28.50 5.44 -10.80 -2.18 0.52
C14B1.5 28.50 4.48 -9.14 -2.07 0.31
C14B1.6 28.50 0.56 -0.96 -1.84 0.12
C14B1.7 28.50 0.13 -0.88 -10.08 134.26 0.04 0.57 6.55 228.57 0.09 -0.12 -1.42 0.06
C14B1.8 28.50 2.76 -7.39 -2.93 327.64 0.55 -1.63 -0.64 0.29
C14B1.9 28.50 2.93 -56.55 -19.37 78.20 0.12 0.09 0.03 0.16
C14B4.2 28.50 0.00 0.34 0.40 192.37 0.06 4.04 4.75 383.62 0.83 -1.77 -2.08 0.65
C14B9.1 28.50 0.27 7.98 0.22 301.64 2.45 175.82 4.80 34.60
C14B9.10 28.50 32.13 -136.84 -4.60 231.42 4.37 -16.01 -0.54 0.32
C14B9.2 28.50 0.21 30.30 1.84 167.58 4.42 103.97 6.30 293.89 17.55 -68.90 -4.17 4.42
C14B9.3 28.50 0.04 0.19 0.08 302.10 0.09 13.57 5.74 2.57
C14B9.4 28.50 9.82 -23.04 -2.46 -0.68
C14B9.6 28.50 0.45 7.04 4.57 266.99 2.13 -6.48 -4.20 0.72
C14B9.7 28.50 11.68 123.97 1.97 68.21
C14B9.8 28.50 0.23 3.55 4.49 262.43 1.06 -2.05 -2.59 0.61
C14C10.1 28.50 0.01 -0.03 -0.90 280.21 0.00 0.17 5.52 0.03
C14C10.2 28.50 0.43 -0.74 -2.23 0.09
C14C10.3 28.50 1.97 -2.27 -1.74 0.94
C14C10.4 28.50 0.13 6.47 4.71 250.57 1.57 -3.48 -2.53 0.76
C14C10.5 28.50 2.93 -31.36 -13.80 103.28 0.58 0.75 0.33 0.87
C14C10.6 28.50 4.85 77.05 4.85 171.23 15.84 -127.39 -8.02 241.00 6.96 -26.15 -1.65 0.59
C14C10.7 28.50 0.10 -0.21 -0.15 395.12 0.02 22.20 15.93 464.44 1.56 -8.75 -6.28 1.38
C14C11.1 28.50 0.03 -0.03 -1.05 132.61 0.03 -0.28 -8.81 239.45 -0.00 0.28 8.91 302.19 0.02 -0.07 -2.12 0.00
C14C11.2 28.50 0.86 -14.40 -17.32 85.50 0.04 0.06 0.08 0.07
C14C11.3 28.50 -0.21 6.90 3.63 287.05 1.57 1.02 0.54 1.77
C14C11.4 28.50 0.00 0.04 0.10 334.93 0.01 2.73 6.52 0.42
C14C11.5 28.50 -0.00 0.04 1.23 341.32 0.01 0.14 4.81 0.03
C14C11.6 28.50 0.86 -11.69 -14.35 94.62 0.08 -0.09 -0.11 0.05
C14C11.7 28.50 2.54 -5.37 -1.60 0.09
C14C11.8 28.50 0.11 1.71 0.18 324.90 0.62 99.76 10.46 399.68 8.08 7.55 0.79 8.72
C14C6.1 28.50 0.02 0.76 14.55 58.93 0.04 -0.32 -6.23 166.36 0.01 -0.04 -0.69 313.44 0.00 0.32 6.11 0.06
C14C6.10 28.50 0.00 0.01 0.12 350.44 0.00 0.33 7.86 0.05
C14C6.12 28.50 0.00 0.03 1.63 0.01
C14C6.13 28.50 0.00 0.02 1.76 0.01
C14C6.2 28.50 0.00 -0.01 -0.12 392.84 0.00 0.64 10.58 0.06
C14C6.3 28.50 0.00 0.01 0.76 323.08 0.00 0.08 4.59 0.02
C14C6.4 28.50 -0.00 0.04 2.12 0.02
C14C6.5 28.50 0.05 0.09 0.06 421.45 0.09 46.38 27.51 469.42 2.31 -48.84 -28.97 1.58
C14C6.6 28.50 0.00 0.01 0.58 323.99 0.00 0.07 5.42 0.01
C14C6.7 28.50 0.00 0.01 0.69 300.63 0.00 0.07 7.44 415.55 0.01 -0.03 -2.73 0.01
C14C6.8 28.50 0.00 0.01 0.41 296.14 0.00 0.12 7.43 420.80 0.02 -0.11 -6.52 0.01
C14C6.9 28.50 -0.00 0.04 2.71 197.39 0.01 -0.06 -3.98 254.45 0.00 0.06 3.74 0.02
C14E2.1 28.50 0.03 -0.13 -3.00 262.88 -0.00 0.22 5.20 0.05
C14E2.2 28.50 0.03 0.53 10.24 71.82 0.05 -0.12 -2.24 0.00
C14E2.3 28.50 0.00 0.01 0.81 226.90 0.00 0.09 5.09 350.84 0.02 0.02 1.01 0.02
C14E2.4 28.50 0.00 -0.01 -0.38 321.16 0.00 0.15 7.06 477.34 0.02 -1.95 -93.79 0.01
C14E2.5 28.50 0.00 0.02 0.44 380.53 0.01 0.33 8.36 0.04
C14E2.6 28.50 -0.00 0.02 0.73 317.15 0.01 0.18 7.25 436.62 0.03 -0.11 -4.26 0.02
C14E2.7 28.50 -0.00 0.06 0.30 386.92 0.02 1.86 9.77 0.20
C14F11.1 28.50 10.22 -138.96 -14.10 101.46 0.08 1.72 0.17 0.74
C14F11.2 28.50 -0.00 9.60 3.47 330.37 2.90 -9.66 -3.50 1.41
C14F11.3 28.50 0.00 0.01 0.19 390.11 0.00 0.55 10.43 0.06
C14F11.4 28.50 0.00 0.01 0.25 361.38 0.01 0.45 7.73 0.06
C14F11.5 28.50 -0.02 0.32 0.37 293.44 0.07 6.71 7.72 378.71 0.64 1.90 2.19 0.84
C14F11.6 28.50 -1.87 44.24 3.19 411.54 15.08 -74.80 -5.39 9.62
C14F11.7 28.50 -0.01 1.00 3.95 287.05 0.24 -0.85 -3.39 0.07
C14F5.1 28.50 0.26 29.52 6.06 127.00 3.17 5.83 1.20 5.25
C14F5.2 28.50 -0.00 0.11 0.57 256.50 0.02 0.77 3.98 0.20
C14F5.3 28.50 -0.07 3.02 0.88 266.99 0.65 25.62 7.43 378.25 3.50 -17.08 -4.95 1.69
C14F5.4 28.50 -0.05 6.11 5.28 188.31 0.93 -1.88 -1.62 335.71 0.65 3.70 3.20 1.20
C14F5.5 28.50 3.87 -11.98 -4.47 119.24 2.78 21.08 7.87 216.83 4.84 -18.31 -6.83 371.87 2.00 -0.38 -0.14 1.96
C14H10.1 28.50 -0.27 5.04 2.44 2.02
C14H10.2 28.50 0.31 5.76 1.10 339.18 2.10 50.11 9.54 414.80 5.89 -35.89 -6.83 3.39
C14H10.3 28.50 0.02 0.95 0.46 293.89 0.28 16.61 7.98 412.45 2.24 -8.49 -4.08 1.63
C14H10.4 28.50 0.00 0.01 0.78 313.04 0.01 0.08 4.35 0.02
C15A11.1 28.50 0.01 0.03 0.41 345.88 0.01 0.37 6.00 0.06
C15A11.2 28.50 0.00 -0.00 -0.07 277.48 0.00 0.32 4.50 0.07
C15A11.3 28.50 -0.00 0.20 0.26 326.72 0.06 4.68 5.96 0.80
C15A11.4 28.50 0.10 0.20 0.03 377.80 0.17 66.88 10.20 7.31
C15A11.5 28.50 0.02 0.07 0.84 199.96 0.03 -0.27 -3.21 329.46 -0.00 0.70 8.43 467.17 0.09 -2.89 -34.98 0.04
C15A11.6 28.50 0.02 0.27 2.39 341.32 0.11 -0.87 -7.56 -0.01
C15A11.7 28.50 -0.00 0.10 1.23 419.29 0.04 0.68 8.48 0.08
C15A7.1 28.50 -0.04 0.60 2.51 0.24
C15A7.2 28.50 0.00 0.14 0.48 303.92 0.04 1.53 5.41 0.32
C15A7.4 28.50 0.00 0.03 1.01 299.93 0.01 0.20 6.75 414.83 0.03 -0.15 -5.09 0.02
C15B12.1 28.50 -0.02 2.82 6.78 112.49 0.22 0.84 2.01 294.16 0.37 -1.36 -3.27 0.12
C15B12.2 28.50 0.00 0.01 0.15 361.38 0.00 0.37 7.94 0.05
C15B12.3 28.50 0.05 -0.10 -1.38 0.01
C15B12.4 28.50 -0.00 0.10 4.20 172.60 0.01 -0.03 -1.30 291.16 0.01 0.08 3.45 0.03
C15B12.5 28.50 0.00 0.04 0.22 334.02 0.01 1.23 6.62 0.20
C15B12.6 28.50 0.09 1.16 2.37 0.62
C15B12.7 28.50 0.60 -1.02 -1.04 171.68 0.46 3.08 3.15 1.42
C15B12.8 28.50 0.00 0.41 8.44 154.81 0.06 -0.33 -6.66 308.94 0.00 0.14 2.76 0.03
C15B12.9 28.50 0.00 0.07 0.28 188.56 0.01 1.45 5.99 347.70 0.25 -1.95 -8.01 405.16 0.13 0.14 0.57 0.14
C15C6.1 28.50 0.13 0.81 0.09 328.09 0.38 57.46 6.42 9.37
C15C6.2 28.50 0.01 -0.03 -0.53 329.00 0.00 0.36 5.42 0.06
C15C6.3 28.50 3.03 -10.09 -5.91 199.33 1.31 4.32 2.53 330.98 1.88 -5.19 -3.04 1.08
C15C6.4 28.50 2.73 -19.08 -8.06 125.63 0.88 -1.53 -0.65 0.33
C15C7.1 28.50 2.21 -7.16 -3.46 335.84 0.01 5.82 2.81 0.88
C15C7.2 28.50 -0.03 5.77 9.75 114.68 0.47 0.46 0.77 277.02 0.55 -5.24 -8.85 329.92 0.27 1.68 2.84 0.53
C15C7.4 28.50 0.01 0.22 0.61 268.76 0.06 4.00 11.02 349.61 0.38 -3.52 -9.70 449.07 0.03 6.92 19.08 0.28
C15C7.5 28.50 0.43 8.17 0.68 278.39 2.48 46.97 3.94 12.16
C15C7.6 28.50 0.00 0.03 0.76 271.09 0.01 0.30 7.02 384.18 0.04 -0.03 -0.75 0.04
C15C7.7 28.50 -0.00 2.87 2.35 1.31
C15C8.1 28.50 0.00 0.06 0.19 306.66 0.02 1.62 5.44 0.31
C15C8.2 28.50 -0.00 0.27 0.15 291.49 0.07 14.27 7.71 421.38 1.93 -22.82 -12.33 0.49
C15C8.3 28.50 0.02 0.32 0.26 408.80 0.14 22.38 18.75 465.35 1.40 -11.94 -10.01 1.17
C15C8.4 28.50 3.73 -42.63 -13.96 65.89 2.13 -3.50 -1.14 0.67
C15C8.5 28.50 0.02 -0.03 -0.19 345.42 0.01 0.96 6.36 0.15
C15C8.6 28.50 0.00 0.01 0.07 388.74 0.01 1.30 10.41 0.13
C15C8.7 28.50 8.61 -25.70 -3.19 362.75 0.02 14.60 1.81 1.80
C15C8.8 28.50 0.06 0.11 0.03 425.71 0.10 113.94 32.69 483.54 6.69 -3456.26 -991.70 3.39
C15F1.1 28.50 -0.02 0.28 0.20 380.99 0.08 13.84 9.94 1.51
C15F1.2 28.50 0.02 0.31 5.80 95.60 0.04 -0.50 -9.37 177.30 0.00 0.34 6.30 337.52 0.06 0.03 0.52 0.06
C15F1.3 28.50 1.23 -8.86 -8.67 94.69 0.64 5.00 4.89 186.43 1.10 -3.31 -3.24 0.11
C15F1.4 28.50 0.99 2.30 1.89 192.66 1.36 -6.32 -5.19 376.88 0.20 0.77 0.63 0.28
C15F1.5 28.50 0.15 1.79 7.47 90.91 0.26 -2.12 -8.85 194.77 0.04 -0.06 -0.27 0.02
C15F1.6 28.50 10.48 -110.59 -13.31 107.39 1.76 31.76 3.82 211.36 5.06 -10.90 -1.31 2.08
C15F1.7 28.50 15.95 -152.72 -9.65 123.80 1.40 -0.60 -0.04 1.18
C15F1.8 28.50 0.07 1.56 9.71 101.46 0.18 -1.08 -6.74 217.74 0.06 -0.19 -1.21 0.01
C15H11.1 28.50 0.03 -0.30 -9.23 112.86 0.01 -0.00 -0.03 0.01
C15H11.10 28.50 0.04 -0.32 -6.20 136.01 0.00 0.86 16.65 174.27 0.03 0.04 0.72 448.97 0.04 -0.60 -11.52 0.02
C15H11.11 28.50 0.03 0.06 0.31 334.93 0.04 1.23 6.19 0.23
C15H11.13 28.50 0.01 -0.05 -2.30 154.69 -0.00 0.09 3.91 418.45 0.02 -0.03 -1.36 0.02
C15H11.2 28.50 0.16 3.44 8.69 122.16 0.48 -2.46 -6.22 299.92 0.04 2.01 5.07 0.41
C15H11.3 28.50 1.68 18.98 10.93 104.65 3.13 -12.16 -7.00 260.15 1.24 1.98 1.14 1.68
C15H11.4 28.50 7.87 -101.60 -14.49 85.96 2.03 -2.31 -0.33 1.11
C15H11.5 28.50 0.87 -7.55 -10.00 94.16 0.38 -0.59 -0.78 0.15
C15H11.6 28.50 1.71 -21.34 -12.51 97.36 0.24 -0.50 -0.29 0.05
C15H11.7 28.50 9.70 -128.28 -14.56 92.80 1.46 -0.36 -0.04 1.32
C15H11.8 28.50 4.00 -10.18 -2.08 -0.65
C15H11.9 28.50 2.85 5.70 1.80 211.08 3.90 -18.38 -5.80 383.12 0.73 3.48 1.10 1.09
C15H7.3 28.50 0.00 0.01 0.61 322.62 0.00 0.09 5.22 0.02
C15H7.4 28.50 -0.00 0.04 2.13 0.02
C15H9.1 28.50 -0.01 2.36 4.05 298.45 0.63 -2.12 -3.64 0.23
C15H9.11 28.50 -0.18 3.07 0.70 386.46 0.92 38.20 8.69 4.67
C15H9.2 28.50 0.03 0.04 0.10 392.39 0.05 4.79 11.05 0.49
C15H9.3 28.50 0.01 0.02 0.26 287.51 0.01 0.38 4.67 0.09
C15H9.4 28.50 0.47 2.07 2.87 411.08 1.27 -4.82 -6.69 0.91
C15H9.5 28.50 0.12 2.78 3.90 271.55 0.80 0.06 0.09 0.81
C15H9.6 28.50 16.75 189.36 4.22 237.80 56.39 -175.78 -3.92 13.02
C15H9.7 28.50 0.03 16.90 8.94 156.16 2.18 -10.20 -5.39 347.19 0.24 -1.64 -0.87 0.01
C15H9.8 28.50 -0.17 26.42 11.54 115.14 2.12 -5.92 -2.59 -0.06
C15H9.9 28.50 0.54 3.42 0.27 292.52 1.44 55.84 4.39 12.16
C16A11.1 28.50 0.00 -0.00 -0.08 355.45 0.00 0.44 7.83 0.06
C16A11.10 28.50 0.38 -5.01 -14.99 95.08 0.05 -0.01 -0.02 0.05
C16A11.2 28.50 0.62 -0.68 -1.38 0.31
C16A11.3 28.50 0.11 -0.80 -9.31 118.33 0.03 0.00 0.01 0.03
C16A11.4 28.50 2.37 -29.22 -12.76 105.56 0.12 0.59 0.26 0.34
C16A11.5 28.50 0.00 -0.01 -0.14 100.02 0.00 0.24 6.41 273.13 0.04 -0.46 -12.64 325.97 0.02 0.12 3.28 0.04
C16A11.6 28.50 1.54 -15.30 -10.67 123.35 0.09 -0.16 -0.11 0.03
C16A11.7 28.50 0.02 -0.09 -4.33 239.63 -0.00 0.06 2.81 0.01
C16A11.8 28.50 0.03 -0.36 -11.31 127.00 -0.00 0.03 1.08 0.01
C16A11.9 28.50 -0.01 0.20 2.50 0.08
C16A3.1 28.50 0.34 1.82 3.40 176.24 0.61 -1.88 -3.52 0.03
C16A3.10 28.50 2.50 -10.31 -5.12 266.99 0.04 6.67 3.31 1.49
C16A3.2 28.50 0.24 2.95 4.78 189.47 0.71 -2.34 -3.79 0.02
C16A3.3 28.50 0.78 4.89 3.44 222.30 1.73 -6.14 -4.32 0.12
C16A3.4 28.50 4.69 -7.05 -2.44 1.48
C16A3.5 28.50 19.42 -151.11 -9.82 115.14 6.33 -5.79 -0.38 4.19
C16A3.6 28.50 0.05 43.24 6.04 210.44 7.92 -40.37 -5.64 351.35 2.23 0.92 0.13 2.35
C16A3.7 28.50 1.23 -1.85 -1.57 0.38
C16A3.8 28.50 1.64 -2.69 -1.89 0.42
C16A3.9 28.50 3.70 140.36 2.15 67.71
C16B8.1 28.50 -0.04 1.42 2.19 0.60
C16B8.2 28.50 -0.00 0.12 0.32 324.90 0.03 3.77 10.16 400.60 0.32 0.58 1.57 0.37
C16B8.3 28.50 0.05 0.64 0.16 382.36 0.28 39.31 9.59 4.29
C16B8.4 28.50 -0.04 6.70 5.33 239.63 1.37 -4.07 -3.23 0.38
C16C10.1 28.50 0.49 -5.88 -15.29 77.75 0.20 -0.18 -0.46 0.13
C16C10.10 28.50 2.40 -19.24 -9.22 134.29 0.36 -0.85 -0.41 0.07
C16C10.11 28.50 9.95 -85.13 -13.53 107.84 3.20 6.16 0.98 5.52
C16C10.12 28.50 -0.00 0.20 4.02 170.35 0.02 -0.09 -1.89 355.84 0.01 0.29 5.93 0.04
C16C10.13 28.50 -0.00 0.27 5.97 161.39 0.03 -0.08 -1.65 388.93 0.02 0.29 6.28 0.04
C16C10.2 28.50 1.97 -7.48 -4.03 207.71 0.63 -2.38 -1.28 -0.03
C16C10.3 28.50 10.08 -193.75 -19.22 78.20 0.45 0.20 0.02 0.54
C16C10.4 28.50 19.88 -49.10 -2.42 -2.50
C16C10.5 28.50 0.74 -2.71 -1.75 102.37 0.54 19.36 12.49 183.54 2.11 -5.25 -3.39 0.53
C16C10.6 28.50 3.19 -15.15 -5.45 130.64 1.64 -3.29 -1.18 0.47
C16C10.7 28.50 3.23 -36.70 -15.42 88.69 1.03 0.07 0.03 1.05
C16C10.8 28.50 0.69 23.70 6.03 179.29 4.26 -20.14 -5.12 371.07 0.40 -1.77 -0.45 0.20
C16C10.9 28.50 0.01 -0.04 -0.19 246.92 0.00 0.94 4.35 0.22
C16C2.1 28.50 -0.12 7.49 3.80 304.38 1.94 -7.45 -3.78 0.60
C16C2.2 28.50 -0.07 7.43 2.43 3.32
C16C2.3 28.50 0.37 1.83 2.27 1.20
C16C2.4 28.50 2.64 -23.30 -11.10 122.44 0.45 1.35 0.64 0.94
C16C4.1 28.50 0.02 -0.05 -1.90 228.43 0.01 0.10 3.55 464.42 0.03 -0.58 -21.20 0.02
C16C4.10 28.50 0.01 -0.01 -0.48 353.63 0.00 0.22 10.79 445.28 0.02 -0.31 -15.31 0.01
C16C4.11 28.50 -0.00 0.03 2.22 0.01
C16C4.12 28.50 0.02 -0.13 -5.93 198.59 0.00 0.01 0.46 0.00
C16C4.13 28.50 0.00 -0.01 -0.59 203.60 0.00 0.03 3.36 0.01
C16C4.14 28.50 0.00 -0.01 -0.47 215.92 0.00 0.07 5.76 385.09 0.01 -0.05 -3.78 0.01
C16C4.15 28.50 0.00 0.00 0.20 364.12 0.00 0.27 18.21 417.01 0.02 -0.15 -10.52 0.01
C16C4.16 28.50 0.01 -0.02 -0.83 345.88 0.00 0.24 11.73 443.46 0.02 -0.38 -18.94 0.01
C16C4.17 28.50 0.26 6.28 7.60 133.80 0.92 -9.50 -11.50 209.34 0.20 -0.49 -0.60 0.07
C16C4.18 28.50 0.03 0.49 5.42 181.11 0.11 -0.74 -8.23 284.08 0.03 -0.13 -1.50 0.00
C16C4.3 28.50 0.01 -0.10 -9.09 95.53 -0.00 0.21 18.98 160.74 0.01 -0.14 -12.80 241.91 0.00 0.04 3.87 0.01
C16C4.4 28.50 0.00 0.02 1.31 154.58 0.01 -0.05 -3.90 294.00 -0.00 0.08 6.28 0.01
C16C4.5 28.50 0.01 0.70 14.19 101.39 0.06 -0.44 -9.03 235.32 -0.00 0.07 1.37 0.02
C16C4.6 28.50 0.19 7.25 15.22 76.84 0.54 -4.08 -8.55 202.24 0.03 -0.06 -0.12 0.01
C16C4.8 28.50 0.00 0.00 0.17 410.63 0.00 0.16 11.71 0.01
C16C4.9 28.50 0.00 0.00 0.38 312.87 0.00 0.09 6.98 443.88 0.01 -0.06 -4.88 0.01
C16C8.10 28.50 0.00 0.07 3.43 188.26 0.01 -0.31 -15.98 228.88 0.00 0.10 5.47 387.73 0.02 -0.17 -9.13 -0.00
C16C8.11 28.50 1.31 6.16 4.14 58.14 1.50 -21.12 -14.18 128.36 0.01 0.08 0.05 0.04
C16C8.12 28.50 0.40 -6.17 -15.56 90.06 0.02 0.06 0.14 0.04
C16C8.13 28.50 0.01 -0.15 -4.58 95.01 -0.00 0.15 4.65 317.77 0.03 -0.08 -2.41 0.02
C16C8.14 28.50 0.76 -7.37 -10.25 125.17 0.05 0.13 0.18 0.10
C16C8.16 28.50 1.29 -9.73 -8.77 153.90 0.07 0.23 0.21 0.14
C16C8.17 28.50 0.01 -0.05 -3.42 262.43 -0.00 0.11 7.78 408.80 0.01 -0.07 -4.90 0.01
C16C8.18 28.50 0.01 -0.03 -1.14 304.38 -0.00 0.13 5.84 0.02
C16C8.19 28.50 0.00 0.02 1.02 315.32 0.01 0.17 7.46 388.74 0.02 0.01 0.30 0.02
C16C8.2 28.50 0.06 0.38 0.08 327.18 0.17 29.95 6.04 4.88
C16C8.20 28.50 0.76 -6.71 -9.43 132.47 0.06 0.04 0.06 0.07
C16C8.21 28.50 0.00 0.07 1.57 246.92 0.02 0.45 9.54 313.96 0.05 -0.04 -0.89 0.04
C16C8.22 28.50 0.00 -0.07 -3.68 88.69 0.00 0.01 0.66 335.39 0.00 0.20 10.66 418.38 0.02 -0.07 -3.85 0.01
C16C8.4 28.50 2.25 0.00 0.00 52.67 2.25 -55.60 -25.73 90.52 0.14 0.08 0.04 0.18
C16C8.5 28.50 0.97 -11.03 -12.41 120.16 -0.04 1.06 1.19 0.34
C16C8.7 28.50 0.01 -0.11 -6.53 134.50 -0.00 0.36 21.26 172.88 0.01 0.01 0.53 0.01
C16C8.8 28.50 0.01 0.10 5.01 159.24 0.02 -0.15 -7.12 303.19 -0.00 0.16 7.61 455.35 0.02 -0.11 -5.12 0.02
C16C8.9 28.50 0.00 -0.00 -0.06 130.65 0.00 0.95 55.56 147.22 0.02 -0.29 -16.70 195.53 0.00 0.02 0.94 0.01
C16D2.1 28.50 -0.01 0.92 0.83 270.64 0.21 4.11 3.69 1.09
C16D2.2 28.50 0.01 0.16 0.10 356.82 0.06 12.09 7.66 1.61
C16D2.3 28.50 0.00 0.02 0.29 257.41 0.01 0.26 3.62 0.07
C16D6.1 28.50 0.01 0.22 1.03 276.56 0.06 0.79 3.73 0.22
C16D6.2 28.50 0.02 -0.06 -0.31 356.82 0.00 1.55 8.26 0.20
C16D6.3 28.50 0.00 0.00 0.10 189.92 0.00 0.10 3.41 0.03
C16D9.1 28.50 -0.02 0.28 0.47 402.42 0.09 6.94 11.48 0.66
C16D9.2 28.50 0.01 0.14 0.30 192.04 0.03 2.44 5.50 377.90 0.48 -2.57 -5.79 0.21
C16D9.3 28.50 -0.01 0.30 0.74 190.38 0.04 1.22 3.04 0.40
C16D9.4 28.50 -0.14 2.27 2.60 0.89
C16D9.5 28.50 0.00 0.01 0.06 354.54 0.01 1.71 7.80 0.23
C16D9.6 28.50 0.23 0.17 0.30 353.63 0.28 3.67 6.30 0.76
C16D9.7 28.50 -0.00 0.02 0.94 270.64 0.01 0.20 7.78 380.99 0.03 -0.08 -3.14 0.02
C16D9.8 28.50 0.00 0.02 0.65 301.64 0.01 0.17 4.64 0.04
C16D9.9 28.50 -0.00 0.32 0.58 294.35 0.08 2.57 4.59 0.57
C16E9.1 28.50 0.00 0.08 0.49 300.73 0.02 0.68 4.33 0.15
C16E9.2 28.50 0.73 -2.54 -3.88 194.03 0.31 2.40 3.67 1.01
C16E9.4 28.50 -0.04 1.68 0.46 265.16 0.36 14.99 4.05 3.64
C16H3.1 28.50 0.01 -0.03 -0.18 360.47 0.00 1.17 8.12 0.15
C16H3.2 28.50 0.09 6.45 0.22 359.10 2.22 224.10 7.59 30.32
C16H3.3 28.50 -0.25 16.24 5.74 232.33 3.06 -6.12 -2.16 1.52
C17A2.1 28.50 -0.00 0.03 2.12 0.01
C17A2.2 28.50 -0.00 0.07 5.14 184.45 0.01 -0.04 -3.11 337.21 0.00 0.12 8.78 429.32 0.01 -0.11 -8.13 0.01
C17A2.3 28.50 0.00 0.01 0.43 246.92 0.00 0.10 6.59 382.36 0.02 -0.09 -5.76 0.01
C17A2.4 28.50 -0.00 0.07 5.15 89.60 0.00 -0.02 -1.43 320.80 -0.00 0.17 12.00 398.77 0.01 -0.03 -1.95 0.01
C17A2.5 28.50 -0.00 0.05 2.01 0.02
C17A2.7 28.50 0.00 -0.04 -2.31 75.01 -0.00 0.19 10.19 165.30 0.02 -0.19 -10.33 263.80 -0.00 0.09 4.87 0.02
C17A2.8 28.50 -0.00 0.03 1.82 0.01
C17B7.1 28.50 -0.00 0.03 2.38 0.01
C17B7.10 28.50 0.00 0.03 2.78 115.96 0.00 -0.02 -2.00 276.32 -0.00 0.07 5.43 0.01
C17B7.11 28.50 0.28 -2.79 -13.05 113.77 0.05 0.19 0.91 0.12
C17B7.12 28.50 0.00 0.21 9.08 128.71 0.02 -0.12 -5.00 338.32 0.00 0.07 3.17 0.01
C17B7.14 28.50 0.00 0.00 0.24 362.29 0.00 0.15 7.15 0.02
C17B7.2 28.50 -0.00 0.03 2.16 0.01
C17B7.3 28.50 0.01 -0.04 -2.64 302.10 -0.00 0.15 10.05 401.59 0.01 -0.07 -4.70 0.01
C17B7.4 28.50 0.00 0.02 0.87 341.77 0.01 0.09 5.28 0.02
C17B7.5 28.50 -0.00 0.04 3.46 203.60 0.01 -0.05 -4.68 264.71 0.00 0.04 3.73 0.01
C17B7.8 28.50 -0.00 0.02 1.15 319.88 0.01 0.12 7.42 410.17 0.02 -0.01 -0.33 0.02
C17B7.9 28.50 0.01 -0.03 -0.87 300.73 -0.00 0.39 10.47 411.08 0.04 -0.31 -8.33 0.02
C17C3.1 28.50 0.11 1.83 3.94 248.75 0.51 -2.10 -4.52 0.01
C17C3.10 28.50 0.23 4.92 13.45 74.10 0.45 -6.25 -17.10 144.32 0.01 0.02 0.05 0.02
C17C3.11 28.50 0.01 -0.01 -0.81 293.44 0.00 0.08 5.02 0.02
C17C3.12 28.50 0.03 -0.20 -0.57 124.26 0.01 2.25 6.41 278.39 0.35 -0.67 -1.90 0.22
C17C3.13 28.50 0.01 0.05 4.60 160.28 0.01 -0.14 -11.63 264.71 -0.00 0.06 5.03 0.01
C17C3.15 28.50 -0.00 1.20 12.04 98.27 0.08 -0.17 -1.67 0.02
C17C3.18 28.50 0.02 -0.18 -0.56 131.08 0.00 2.21 7.00 273.52 0.32 -0.24 -0.75 404.77 0.29 -1.53 -4.84 0.17
C17C3.19 28.50 -0.00 0.06 1.69 330.37 0.02 0.50 13.17 380.08 0.04 -0.28 -7.33 0.01
C17C3.2 28.50 0.01 0.04 3.65 166.21 0.01 -0.14 -11.91 267.90 -0.00 0.08 6.65 448.48 0.01 -0.10 -7.86 0.01
C17C3.20 28.50 0.01 -0.05 -1.59 320.34 -0.00 0.23 6.93 0.04
C17C3.3 28.50 -0.04 1.59 4.32 296.63 0.39 -3.55 -9.66 373.69 0.11 1.67 4.55 483.59 0.30 -197.26 -536.77 0.12
C17C3.4 28.50 0.00 0.01 0.11 353.63 0.01 0.58 7.64 0.08
C17C3.5 28.50 -0.00 0.07 2.34 0.03
C17C3.6 28.50 0.01 -0.04 -1.73 196.76 0.00 0.29 13.11 272.92 0.02 -0.10 -4.58 0.00
C17C3.7 28.50 0.42 21.32 20.80 60.00 1.09 -12.68 -12.37 140.79 0.06 -0.11 -0.10 0.03
C17C3.8 28.50 0.14 4.57 16.94 73.64 0.35 -6.03 -22.35 127.91 0.02 0.01 0.05 0.02
C17C3.9 28.50 0.01 0.25 14.45 72.32 0.02 -0.25 -14.86 132.57 0.00 0.00 0.18 0.01
C17D12.1 28.50 2.85 -41.12 -15.59 95.53 0.09 15.87 6.02 299.36 3.33 -15.70 -5.95 0.42
C17D12.2 28.50 -0.00 2.84 0.73 158.00 0.37 23.25 5.97 324.44 4.24 -14.98 -3.85 1.84
C17D12.3 28.50 0.00 0.06 0.76 249.20 0.01 0.29 3.59 0.08
C17D12.5 28.50 -0.00 0.20 4.65 256.04 0.04 -0.08 -1.88 0.02
C17D12.6 28.50 0.00 0.02 0.71 160.28 0.01 0.26 8.75 266.08 0.03 -0.07 -2.37 0.02
C17D12.7 28.50 3.09 -6.93 -2.33 -0.07
C17D12.9 28.50 0.00 0.05 0.97 293.29 0.01 0.64 11.70 355.97 0.05 -0.03 -0.59 0.05
C17E4.1 28.50 0.01 0.24 0.45 212.08 0.06 4.34 7.98 334.17 0.59 -3.10 -5.70 0.12
C17E4.10 28.50 2.37 -13.24 -6.73 154.36 0.71 12.66 6.44 265.16 2.11 2.90 1.47 2.74
C17E4.11 28.50 22.77 -1.50 -0.06 172.83 22.55 -180.72 -7.55 266.65 5.60 -25.33 -1.06 0.08
C17E4.2 28.50 0.94 61.03 9.22 113.77 6.14 -14.79 -2.23 0.66
C17E4.3 28.50 36.26 -574.36 -16.14 89.15 1.43 1.79 0.05 2.13
C17E4.4 28.50 40.69 -551.52 -13.83 98.72 1.96 4.70 0.12 3.77
C17E4.5 28.50 38.83 -76.39 -2.10 4.00
C17E4.6 28.50 3.09 -13.52 -5.40 145.24 1.51 -2.85 -1.14 0.55
C17E4.9 28.50 0.37 10.70 0.79 264.25 2.89 45.55 3.38 12.92
C17E7.1 28.50 0.01 0.07 0.45 266.27 0.03 1.82 11.81 323.10 0.13 0.12 0.79 0.15
C17E7.10 28.50 0.00 0.00 0.11 392.84 0.00 0.15 9.96 0.01
C17E7.11 28.50 -0.00 0.03 2.96 208.16 0.01 -0.08 -7.21 266.99 0.00 0.06 5.68 416.56 0.01 -0.00 -0.47 0.01
C17E7.12 28.50 22.72 -177.87 -7.39 150.71 0.99 -1.55 -0.06 0.47
C17E7.13 28.50 -0.16 3.67 3.31 340.86 0.98 -1.42 -1.28 0.78
C17E7.2 28.50 0.00 0.03 1.63 0.02
C17E7.3 28.50 0.03 -0.31 -10.50 120.61 -0.00 0.02 0.59 0.01
C17E7.4 28.50 5.26 0.00 0.00 53.12 5.26 -128.67 -24.75 93.25 0.10 0.36 0.07 0.24
C17E7.5 28.50 0.00 0.01 0.13 320.34 0.01 0.52 5.81 0.09
C17E7.6 28.50 0.03 -0.28 -3.64 120.70 0.00 0.02 0.31 354.87 0.01 0.58 7.44 0.08
C17E7.7 28.50 0.00 0.01 0.28 349.98 0.00 0.17 7.53 0.03
C17E7.8 28.50 0.00 0.04 0.30 317.15 0.01 1.08 9.01 405.61 0.11 0.05 0.42 0.11
C17E7.9 28.50 2.96 -30.73 -11.49 122.89 0.06 0.02 0.01 0.07
C17F3.1 28.50 0.00 0.00 0.06 272.00 0.00 0.12 4.25 0.03
C17F3.3 28.50 0.00 0.01 0.19 384.18 0.00 0.25 8.46 0.03
C17F4.1 28.50 0.00 -0.00 -0.15 229.76 0.00 0.09 6.08 387.04 0.02 -0.04 -2.77 0.01
C17F4.10 28.50 0.00 0.02 0.63 352.26 0.01 0.16 6.54 0.03
C17F4.11 28.50 0.00 0.02 0.11 408.65 0.01 4.41 19.67 470.34 0.28 -4.13 -18.41 0.22
C17F4.12 28.50 0.01 0.04 0.11 306.66 0.02 1.89 5.64 0.36
C17F4.2 28.50 0.03 0.19 0.09 330.37 0.09 13.00 6.14 2.09
C17F4.3 28.50 0.00 0.00 0.02 324.44 0.00 1.79 11.52 413.36 0.16 -0.54 -3.48 0.13
C17F4.4 28.50 0.00 0.01 0.82 332.35 0.00 0.23 15.56 371.52 0.01 -0.01 -0.37 0.01
C17F4.5 28.50 2.25 -30.60 -13.47 97.36 0.14 -0.35 -0.15 0.01
C17F4.6 28.50 0.04 -0.05 -0.50 297.08 0.02 0.49 4.84 0.12
C17F4.7 28.50 -0.02 2.38 0.71 401.05 0.87 31.86 9.47 3.53
C17F4.8 28.50 0.61 2.00 2.52 134.99 0.82 -9.93 -12.51 210.08 0.08 -0.19 -0.24 0.03
C17G1.1 28.50 0.00 -0.00 -0.05 391.48 0.00 0.47 10.51 0.05
C17G1.2 28.50 -0.00 0.86 17.30 96.92 0.06 -0.61 -12.26 180.04 0.01 0.01 0.21 0.01
C17G1.3 28.50 0.06 27.78 10.86 129.43 2.86 -19.24 -7.53 234.00 0.85 -2.58 -1.01 0.20
C17G1.4 28.50 0.31 24.91 8.90 157.09 3.51 -8.69 -3.10 0.67
C17G1.5 28.50 -0.12 5.58 4.36 278.39 1.27 -3.55 -2.77 0.54
C17G1.6 28.50 0.01 -0.13 -3.81 118.33 -0.00 0.03 1.02 325.81 0.01 0.16 4.84 0.03
C17G1.7 28.50 0.76 0.14 0.01 296.17 0.80 91.31 8.79 407.89 11.00 -24.26 -2.34 9.14
C17G1.8 28.50 -0.02 25.04 5.31 197.68 4.21 -14.84 -3.14 -0.04
C17G10.1 28.50 1.95 -23.82 -14.78 85.50 0.59 -0.65 -0.40 0.33
C17G10.10 28.50 0.02 0.36 9.13 92.34 0.04 -0.20 -5.11 329.92 -0.01 0.35 8.87 456.23 0.04 -0.34 -8.57 0.03
C17G10.2 28.50 1.18 -8.25 -9.08 99.18 0.60 -0.93 -1.03 0.24
C17G10.3 28.50 0.00 0.00 0.12 330.83 0.00 0.23 5.78 0.04
C17G10.4 28.50 1.78 19.80 6.47 145.69 4.10 -9.68 -3.16 0.82
C17G10.5 28.50 -0.00 0.71 0.17 309.85 0.20 23.60 5.52 4.32
C17G10.6 28.50 0.02 0.26 10.01 73.64 0.03 -0.19 -7.39 204.52 0.01 0.02 0.96 367.31 0.01 -0.08 -2.97 0.00
C17G10.7 28.50 0.07 0.04 0.15 399.23 0.08 2.32 9.55 0.28
C17G10.8 28.50 0.75 9.94 4.03 298.45 3.44 -10.53 -4.27 1.48
C17G10.9 28.50 3.55 -6.00 -1.68 0.81
C17H1.10 28.50 0.00 0.01 0.45 345.88 0.00 0.13 6.40 0.02
C17H1.13 28.50 -0.00 0.03 2.07 0.01
C17H1.14 28.50 -0.00 0.06 3.82 132.47 0.01 -0.03 -1.83 353.17 -0.00 0.19 12.63 440.72 0.02 -0.10 -6.86 0.01
C17H1.2 28.50 0.00 0.01 0.21 380.99 0.00 0.37 9.54 0.04
C17H1.3 28.50 0.00 0.02 0.77 341.32 0.01 0.12 5.32 0.02
C17H1.4 28.50 0.00 -0.00 -0.05 358.64 0.00 0.14 7.90 0.02
C17H1.5 28.50 0.00 0.01 0.39 301.64 0.00 0.11 5.14 0.02
C17H1.6 28.50 0.00 0.02 0.61 287.96 0.00 0.11 4.40 0.03
C17H1.7 28.50 0.00 0.02 0.91 353.17 0.01 0.14 5.46 0.03
C17H1.8 28.50 0.00 0.01 0.48 338.12 0.00 0.18 11.80 402.88 0.01 0.01 0.37 0.02
C17H1.9 28.50 0.00 0.01 0.51 279.30 0.00 0.07 3.95 0.02
C17H11.1 28.50 0.00 0.04 0.15 322.16 0.01 1.43 5.87 0.25
C17H11.2 28.50 0.62 -7.91 -15.25 97.81 0.07 2.55 4.91 299.36 0.59 -1.76 -3.39 0.26
C17H11.4 28.50 -0.00 0.01 1.27 339.95 0.00 0.13 10.60 401.51 0.01 -0.03 -2.62 0.01
C17H11.5 28.50 -0.00 0.21 1.18 297.08 0.06 0.67 3.75 0.18
C17H11.6 28.50 -0.13 7.89 4.11 305.75 2.05 -4.74 -2.47 1.21
C17H12.1 28.50 3.05 -26.35 -12.12 119.70 0.65 7.39 3.40 275.78 1.80 -2.36 -1.08 1.31
C17H12.10 28.50 0.00 0.05 0.27 393.76 0.02 2.06 10.55 0.21
C17H12.11 28.50 0.00 0.03 0.17 361.38 0.01 1.67 8.19 0.22
C17H12.12 28.50 -0.00 0.18 4.04 282.95 0.04 -0.02 -0.35 0.04
C17H12.13 28.50 3.85 -33.29 -10.70 119.24 0.83 1.28 0.41 1.30
C17H12.14 28.50 5.70 -8.98 -0.43 273.83 3.50 95.14 4.56 23.55
C17H12.2 28.50 1.98 -15.92 -10.53 85.96 1.06 -1.22 -0.81 0.58
C17H12.3 28.50 0.00 0.05 1.44 121.07 0.01 0.26 7.37 248.29 0.04 -0.42 -11.93 326.27 0.01 0.03 0.93 0.01
C17H12.4 28.50 0.00 0.24 0.68 388.28 0.09 3.11 8.75 0.39
C17H12.5 28.50 0.00 0.04 2.31 0.02
C17H12.6 28.50 0.00 -0.00 -0.04 388.28 0.00 0.43 10.66 0.04
C17H12.8 28.50 -0.01 3.14 1.86 180.96 0.46 11.65 6.90 285.94 1.69 -3.04 -1.80 1.08
C17H12.9 28.50 -0.57 9.74 2.50 3.87
C18A11.1 28.50 0.01 0.13 0.26 213.18 0.04 1.48 3.11 0.44
C18A11.2 28.50 0.02 -0.01 -0.02 366.40 0.02 4.66 8.87 0.57
C18A11.3 28.50 0.00 0.36 0.22 323.99 0.11 9.83 5.95 1.69
C18A11.4 28.50 -0.00 0.14 6.13 179.44 0.02 -0.10 -4.29 378.71 -0.00 0.48 20.69 439.36 0.03 -0.40 -17.08 0.01
C18A11.5 28.50 0.17 4.41 8.53 112.17 0.54 -3.55 -6.87 238.14 0.09 -0.34 -0.66 0.01
C18A11.6 28.50 -0.00 0.19 7.16 172.14 0.03 -0.42 -15.79 232.33 0.00 0.02 0.69 0.01
C18A11.7 28.50 0.18 6.54 0.40 265.16 1.73 63.68 3.90 15.69
C18A3.1 28.50 0.73 -5.54 -8.35 105.11 0.30 -0.61 -0.93 0.07
C18A3.10 28.50 0.06 0.80 0.56 402.88 0.36 13.86 9.72 1.49
C18A3.11 28.50 0.00 0.10 4.03 282.04 0.03 -0.35 -13.80 334.93 0.01 0.03 1.35 0.01
C18A3.2 28.50 1.18 5.10 3.27 216.37 2.14 -6.29 -4.03 0.46
C18A3.3 28.50 1.60 1.09 0.66 154.36 1.74 -5.40 -3.30 -0.05
C18A3.4 28.50 0.06 2.73 0.99 328.09 0.88 13.61 4.93 3.00
C18A3.5 28.50 9.31 -16.08 -2.22 1.98
C18A3.6 28.50 -0.11 1.98 0.33 360.01 0.54 46.81 7.73 6.37
C18A3.7 28.50 -0.00 0.17 4.04 278.34 0.04 -0.28 -6.77 384.38 0.01 0.27 6.48 0.04
C18A3.8 28.50 0.26 31.50 7.34 158.00 4.34 -13.55 -3.16 -0.08
C18A3.9 28.50 0.04 1.00 6.25 160.15 0.17 -1.05 -6.58 271.76 0.06 -0.23 -1.45 0.01
C18B10.1 28.50 -0.00 0.04 2.05 238.05 0.01 -0.09 -4.47 328.70 0.00 0.12 6.19 0.02
C18B10.2 28.50 -0.00 0.10 6.39 176.24 0.01 -0.00 -0.19 0.01
C18B10.3 28.50 -0.00 0.04 3.22 200.41 0.01 -0.06 -4.85 267.90 0.00 0.06 4.61 0.02
C18B10.4 28.50 0.02 0.18 7.10 60.81 0.03 -0.17 -6.67 212.81 0.00 0.03 1.37 0.01
C18B10.5 28.50 0.00 -0.00 -0.02 380.53 0.00 0.32 9.85 0.03
C18B10.6 28.50 0.04 0.67 8.58 101.92 0.09 -1.24 -15.86 173.05 -0.00 0.18 2.34 0.06
C18B10.7 28.50 -0.00 0.10 4.03 286.14 0.02 -0.01 -0.57 0.02
C18B10.8 28.50 0.00 0.05 1.99 0.03
C18B12.1 28.50 0.00 0.00 0.01 350.44 0.00 0.52 6.84 0.07
C18B12.2 28.50 0.01 0.10 0.12 352.72 0.05 6.11 7.29 0.85
C18B12.3 28.50 0.00 0.03 0.20 211.07 0.00 0.53 3.93 455.22 0.13 -0.81 -6.08 0.11
C18B12.4 28.50 1.72 -5.72 -3.75 159.37 0.97 4.85 3.17 2.55
C18B12.5 28.50 0.06 0.49 1.59 0.29
C18B12.6 28.50 -0.03 5.54 8.08 115.49 0.45 1.36 1.98 264.74 0.66 -2.35 -3.42 0.14
C18B2.1 28.50 0.00 0.01 0.15 387.83 0.00 0.51 9.72 0.05
C18B2.2 28.50 0.00 0.01 0.21 250.57 0.00 0.15 3.99 0.04
C18B2.3 28.50 0.01 1.16 0.33 399.23 0.44 40.03 11.43 3.85
C18B2.4 28.50 0.99 -2.06 -1.57 165.30 0.71 3.95 3.01 1.97
C18B2.5 28.50 0.02 0.96 0.18 292.52 0.27 27.28 5.08 5.51
C18B2.6 28.50 0.00 0.01 0.21 273.83 0.00 0.32 4.62 0.07
C18C4.1 28.50 -0.01 0.24 1.51 303.01 0.06 0.54 3.47 0.16
C18C4.10 28.50 1.28 6.47 1.89 4.23
C18C4.2 28.50 -0.00 0.22 0.91 348.16 0.07 1.34 5.60 0.25
C18C4.3 28.50 -0.07 1.79 2.41 0.75
C18C4.5 28.50 -0.34 6.46 2.56 2.60
C18C4.7 28.50 0.00 0.78 0.77 180.80 0.12 3.19 3.17 1.09
C18C4.9 28.50 0.00 0.07 0.28 357.28 0.03 1.89 7.27 0.27
C18D1.1 28.50 2.33 127.98 14.01 85.96 9.68 -22.65 -2.48 0.65
C18D1.2 28.50 0.00 0.05 1.05 292.07 0.02 0.19 3.81 0.05
C18D1.3 28.50 0.01 0.31 0.30 417.92 0.13 24.37 23.17 481.31 1.67 -216.14 -205.46 0.98
C18D1.4 28.50 0.01 0.04 0.34 358.19 0.02 0.83 7.50 0.13
C18D11.1 28.50 -1.06 16.00 2.17 6.24
C18D11.10 28.50 -0.00 0.11 4.96 194.48 0.02 -0.34 -15.15 237.35 0.00 0.10 4.52 432.06 0.02 -0.08 -3.50 0.02
C18D11.2 28.50 -0.02 5.71 9.04 120.52 0.50 0.69 1.09 285.88 0.61 -4.74 -7.50 343.28 0.34 1.13 1.78 0.50
C18D11.3 28.50 2.53 -23.81 -8.58 90.97 1.04 18.36 6.61 221.39 3.43 -12.27 -4.42 0.20
C18D11.4 28.50 2.92 -5.24 -1.80 0.53
C18D11.6 28.50 0.00 -0.16 -6.47 69.08 -0.00 0.14 5.55 165.30 0.01 -0.05 -2.09 323.99 0.00 0.15 5.77 0.03
C18D11.7 28.50 0.00 0.03 0.49 254.22 0.01 0.35 5.28 404.70 0.06 0.06 0.88 0.07
C18D11.9 28.50 0.00 0.00 0.04 444.37 0.00 0.61 23.59 0.03
C18D4.2 28.50 0.00 -0.00 -0.03 338.58 0.00 0.29 6.93 0.04
C18D4.3 28.50 0.00 0.00 0.11 417.92 0.00 0.23 13.34 0.02
C18D4.4 28.50 0.00 -0.02 -1.04 215.92 -0.00 0.06 3.77 0.02
C18D4.5 28.50 0.00 0.00 0.29 124.16 0.00 0.17 15.67 174.73 0.01 -0.06 -5.94 318.23 -0.00 0.07 6.07 0.01
C18D4.6 28.50 0.30 0.69 2.18 350.44 0.52 -2.17 -6.84 0.23
C18D4.8 28.50 0.01 -0.06 -4.20 233.24 -0.00 0.06 4.51 0.01
C18D4.9 28.50 0.00 0.01 0.34 326.72 0.00 0.08 5.39 0.02
C18E3.1 28.50 0.04 0.34 6.46 94.62 0.07 -0.35 -6.65 249.20 0.01 0.02 0.42 0.02
C18E3.2 28.50 3.78 2.93 0.76 168.81 4.19 -18.99 -4.96 333.71 1.06 -4.40 -1.15 0.40
C18E3.3 28.50 0.50 7.84 9.51 125.63 1.26 -10.91 -13.24 189.75 0.56 -0.38 -0.46 0.45
C18E3.4 28.50 -0.01 2.49 10.79 123.35 0.23 -1.79 -7.73 172.14 0.14 0.29 1.26 0.23
C18E3.5 28.50 3.17 -28.28 -9.24 131.10 0.26 -0.74 -0.24 0.00
C18E3.6 28.50 1.54 -12.71 -9.21 128.36 0.27 -0.32 -0.23 0.15
C18E3.7 28.50 1.66 -18.96 -12.61 111.49 0.08 0.31 0.21 0.20
C18E3.8 28.50 2.07 -29.05 -15.16 96.44 0.10 0.11 0.06 0.14
C18E3.9 28.50 2.51 -31.93 -14.99 89.60 0.56 -0.56 -0.26 0.34
C18E9.1 28.50 -0.00 0.55 0.71 295.72 0.14 3.75 4.83 0.85
C18E9.10 28.50 2.21 -3.61 -2.02 0.56
C18E9.11 28.50 3.73 -21.20 -6.85 126.54 1.65 9.32 3.01 205.43 2.39 -7.15 -2.31 0.39
C18E9.2 28.50 0.41 6.24 2.01 3.25
C18E9.3 28.50 2.39 -3.98 -2.17 0.58
C18E9.4 28.50 20.33 -93.90 -5.23 210.90 3.21 6.44 0.36 4.97
C18E9.5 28.50 0.05 0.24 0.14 274.74 0.11 7.93 4.55 1.78
C18E9.6 28.50 3.64 -46.58 -16.43 96.38 0.48 12.81 4.52 257.64 2.54 -2.40 -0.85 2.00
C18E9.7 28.50 -0.02 0.41 0.23 327.64 0.10 10.89 6.10 1.81
C18E9.8 28.50 0.00 0.01 0.41 332.20 0.00 0.16 9.64 420.93 0.02 -0.06 -3.50 0.01
C18E9.9 28.50 0.13 1.45 0.32 260.60 0.47 18.36 4.08 4.58
C18F10.2 28.50 -0.00 0.07 1.61 450.30 0.03 0.45 10.60 0.04
C18F10.4 28.50 -0.01 0.25 3.33 365.94 0.08 -0.16 -2.18 0.06
C18F10.5 28.50 -0.00 0.15 2.49 0.06
C18F10.6 28.50 -0.00 0.07 1.99 0.03
C18F10.7 28.50 2.76 -22.68 -8.86 148.88 0.03 1.51 0.59 0.53
C18F10.8 28.50 -0.00 0.19 0.62 243.68 0.04 2.20 7.14 375.99 0.33 -1.67 -5.43 0.15
C18F10.9 28.50 -0.00 0.06 2.36 0.03
C18F3.2 28.50 3.92 -27.15 -4.99 153.85 0.51 32.56 5.99 305.10 5.44 3.18 0.58 6.01
C18F3.4 28.50 -0.19 54.78 10.28 108.76 4.21 -2.35 -0.44 3.32
C18G1.1 28.50 -0.00 0.49 0.48 383.27 0.17 9.24 9.13 1.11
C18G1.2 28.50 0.26 12.33 8.42 137.48 1.60 -8.46 -5.78 276.56 0.43 -1.37 -0.94 0.14
C18G1.3 28.50 -0.00 0.03 2.27 0.01
C18G1.4 28.50 0.99 -21.18 -22.18 72.28 0.06 0.06 0.07 0.09
C18G1.5 28.50 24.45 -244.08 -10.97 124.72 0.96 -2.06 -0.09 0.22
C18G1.6 28.50 0.00 -0.00 -0.02 329.92 0.00 0.52 6.15 0.09
C18G1.7 28.50 -0.00 0.03 1.94 0.01
C18G1.8 28.50 0.00 0.01 0.21 411.54 0.00 0.28 11.54 0.02
C18G1.9 28.50 0.02 -0.06 -3.56 319.88 -0.00 0.21 12.36 416.56 0.02 -0.13 -7.95 0.01
C18H2.1 28.50 0.00 0.02 0.58 181.42 0.00 0.20 5.11 379.02 0.04 -0.22 -5.67 0.02
C18H2.2 28.50 0.09 1.00 5.01 269.27 0.33 -0.34 -1.69 0.25
C18H2.3 28.50 0.00 0.02 1.35 228.68 0.00 0.04 3.61 432.52 0.01 -0.06 -5.39 0.01
C18H2.4 28.50 0.00 0.14 5.93 132.47 0.02 0.05 1.93 331.28 0.02 -0.06 -2.50 0.02
C18H2.5 28.50 -0.00 0.02 0.87 124.16 0.00 0.11 4.98 323.69 0.02 -0.12 -5.44 0.00
C18H7.1 28.50 0.04 0.08 0.09 405.61 0.07 9.62 11.87 0.83
C18H7.10 28.50 0.00 0.02 0.69 359.56 0.01 0.13 4.75 0.02
C18H7.11 28.50 0.00 0.00 0.01 391.48 0.00 0.80 11.24 0.08
C18H7.12 28.50 0.00 0.03 2.07 173.05 0.01 -0.05 -3.18 323.53 -0.00 0.15 9.72 443.46 0.02 -0.20 -13.63 0.01
C18H7.13 28.50 0.00 0.01 0.10 399.68 0.01 0.88 11.75 0.08
C18H7.2 28.50 0.03 0.03 0.02 376.88 0.04 14.87 9.85 1.64
C18H7.3 28.50 0.12 1.20 6.52 80.03 0.18 -1.27 -6.90 187.64 0.05 -0.23 -1.25 326.72 0.01 1.10 5.97 0.19
C18H7.4 28.50 0.03 -0.28 -10.32 126.08 0.00 0.01 0.38 0.00
C18H7.5 28.50 0.00 0.00 0.08 413.82 0.00 0.28 12.59 0.02
C18H7.6 28.50 0.00 0.01 0.28 347.70 0.00 0.23 7.00 0.03
C18H7.7 28.50 0.01 -0.03 -1.60 343.14 0.00 0.19 10.80 428.41 0.02 -0.08 -4.45 0.01
C18H7.8 28.50 0.00 0.00 0.08 341.46 0.00 0.22 15.74 390.66 0.02 -0.07 -5.13 0.01
C18H7.9 28.50 -0.00 0.15 6.04 192.66 0.02 -0.04 -1.41 0.01
C18H9.1 28.50 0.00 0.05 0.53 279.30 0.01 0.51 5.58 443.00 0.10 -0.32 -3.56 0.08
C18H9.2 28.50 1.59 -10.95 -8.46 134.29 0.44 2.32 1.79 1.25
C18H9.3 28.50 2.51 -19.76 -10.87 100.55 1.09 -0.52 -0.29 0.89
C18H9.5 28.50 -0.00 0.26 5.58 125.17 0.02 -0.11 -2.29 332.20 0.00 0.27 5.72 0.04
C18H9.6 28.50 0.01 0.04 0.09 389.65 0.03 4.89 10.67 0.49
C18H9.7 28.50 -0.02 0.64 0.29 359.56 0.20 17.35 7.87 2.37
C18H9.8 28.50 -0.00 0.16 0.58 269.27 0.04 2.16 7.85 377.80 0.27 -0.01 -0.04 0.27
C23F12.1 28.50 -0.73 16.49 3.20 388.74 5.22 -37.00 -7.17 1.67
C23F12.3 28.50 -0.00 0.14 2.40 0.06
C23F12.4 28.50 0.06 5.21 3.37 308.94 1.52 -2.40 -1.55 1.10
C23G10.1 28.50 0.03 0.26 7.04 68.17 0.04 -0.49 -13.28 142.96 0.00 -0.00 -0.00 0.00
C23G10.10 28.50 0.00 -0.00 -0.00 355.00 0.00 0.68 7.86 0.09
C23G10.11 28.50 0.23 -0.67 -3.04 342.68 0.02 0.51 2.33 0.09
C23G10.2 28.50 5.65 -41.50 -8.22 152.53 0.51 1.85 0.37 1.12
C23G10.3 28.50 10.61 256.13 1.91 127.40
C23G10.4 28.50 10.51 -66.48 -7.37 152.99 2.23 -2.25 -0.25 1.49
C23G10.5 28.50 -0.06 2.10 3.32 368.68 0.65 -3.92 -6.20 0.20
C23G10.6 28.50 -0.00 0.20 1.42 179.89 0.03 0.86 6.05 318.06 0.15 -0.74 -5.22 0.02
C23G10.7 28.50 1.36 -1.85 -1.52 0.51
C23G10.8 28.50 3.45 -1.04 -0.38 215.92 3.26 -9.43 -3.40 0.72
C23H3.1 28.50 1.02 -7.56 -2.92 161.73 0.02 23.16 8.95 287.17 2.92 -7.65 -2.95 1.41
C23H3.2 28.50 -0.05 0.88 0.99 352.26 0.24 4.98 5.64 0.89
C23H3.3 28.50 0.66 -1.10 -1.93 0.15
C23H3.4 28.50 -0.02 9.16 6.08 221.39 1.75 -3.07 -2.04 0.94
C23H3.5 28.50 1.31 -8.10 -6.14 91.82 0.80 6.53 4.96 182.47 1.39 -4.66 -3.53 -0.01
C23H3.7 28.50 0.02 0.24 0.67 382.36 0.11 2.56 7.23 0.37
C23H3.9 28.50 -0.06 1.97 0.70 327.64 0.53 40.47 14.30 385.09 2.85 -5.33 -1.88 2.32
C23H4.1 28.50 -0.06 3.22 0.71 152.99 0.35 35.44 7.82 260.60 4.16 -3.82 -0.84 3.30
C23H4.2 28.50 0.00 0.20 0.19 298.18 0.06 6.90 6.67 446.69 1.08 -4.54 -4.39 0.91
C23H4.3 28.50 0.00 0.11 0.96 385.09 0.04 0.86 7.26 0.13
C23H4.4 28.50 0.00 0.76 10.24 135.85 0.08 -0.40 -5.37 309.26 0.01 -0.06 -0.81 0.00
C23H4.6 28.50 0.11 4.11 8.60 123.80 0.50 -3.49 -7.30 241.45 0.09 -0.38 -0.80 -0.01
C23H4.7 28.50 0.00 0.06 0.19 268.36 0.02 1.59 4.90 0.36
C23H4.8 28.50 0.01 0.06 0.12 292.98 0.02 2.68 5.76 0.53
C23H5.1 28.50 0.19 5.10 8.64 124.72 0.68 -6.67 -11.31 225.04 0.01 0.11 0.18 0.04
C23H5.11 28.50 0.00 0.03 0.28 269.27 0.01 0.47 4.71 0.11
C23H5.12 28.50 0.03 -0.17 -5.98 188.10 0.00 0.02 0.78 0.01
C23H5.2 28.50 0.01 -0.01 -0.04 304.38 0.00 1.48 5.64 0.27
C23H5.3 28.50 -0.02 1.34 0.40 251.03 0.28 12.65 3.75 3.23
C23H5.7 28.50 -0.00 0.02 0.64 280.67 0.01 0.17 4.45 0.04
C23H5.8 28.50 -0.05 1.12 1.27 380.53 0.34 5.41 6.13 0.90
C23H5.9 28.50 0.13 1.05 4.21 146.60 0.26 -1.66 -6.65 296.63 0.01 0.17 0.70 0.04
C24A1.1 28.50 0.05 0.89 0.12 387.83 0.37 81.13 10.80 8.21
C24A1.2 28.50 0.04 0.13 0.04 298.45 0.07 22.18 7.64 430.69 3.01 -32.84 -11.31 1.24
C24A1.3 28.50 -0.06 1.75 2.93 397.86 0.59 -1.44 -2.42 0.47
C24A11.1 28.50 0.00 0.37 6.21 173.15 0.05 -0.41 -7.00 256.50 0.02 0.12 2.02 0.05
C24A11.2 28.50 0.00 0.03 0.31 401.51 0.01 1.01 10.58 0.10
C24A11.5 28.50 0.00 0.02 0.55 412.45 0.01 0.40 10.78 0.04
C24A11.6 28.50 -0.00 0.06 1.51 0.03
C24A11.8 28.50 2.62 -30.14 -13.23 110.66 0.15 13.93 6.12 289.14 2.63 -8.50 -3.73 443.42 1.32 17.51 7.69 2.04
C24A11.9 28.50 0.51 -6.36 -6.13 101.00 0.05 3.02 2.92 1.21
C24A3.1 28.50 0.00 0.01 0.21 391.93 0.00 0.46 9.88 0.05
C24A3.2 28.50 -0.04 8.58 0.24 319.43 2.45 202.23 5.72 35.83
C24A3.4 28.50 0.03 2.25 4.73 241.93 0.51 -2.03 -4.26 383.17 0.22 1.36 2.86 0.36
C24A3.6 28.50 -0.01 0.80 0.32 266.08 0.18 16.57 6.64 405.61 2.49 -0.82 -0.33 2.43
C24A3.8 28.50 0.00 0.03 3.66 148.88 0.01 -0.03 -2.73 371.87 -0.00 0.17 18.08 445.28 0.01 -0.20 -21.57 0.00
C24A3.9 28.50 0.00 -0.01 -0.58 334.93 0.00 0.11 6.66 0.02
C24A8.1 28.50 0.00 0.05 0.23 324.44 0.01 1.16 5.85 0.20
C24A8.3 28.50 0.55 13.90 8.53 118.79 1.80 -10.01 -6.14 192.66 1.06 -2.94 -1.80 0.20
C24A8.4 28.50 -0.24 20.17 4.57 274.74 4.72 -14.57 -3.30 1.67
C24A8.5 28.50 0.01 0.06 0.44 380.53 0.03 1.13 7.83 0.15
C24A8.6 28.50 -0.14 7.22 4.07 298.45 1.80 -2.89 -1.63 1.27
C24B5.1 28.50 0.00 0.17 0.36 330.83 0.05 2.84 6.17 0.49
C24B5.2 28.50 2.39 -21.25 -11.37 85.96 1.17 -1.58 -0.85 0.53
C24B5.3 28.50 -0.01 1.03 0.64 169.86 0.14 9.58 5.96 313.04 1.51 -1.90 -1.18 1.18
C24B5.4 28.50 0.01 1.37 0.63 183.70 0.22 11.73 5.44 355.32 2.24 -9.93 -4.60 0.95
C24B5.5 28.50 0.00 -0.01 -0.94 210.54 0.00 0.07 4.48 403.49 0.02 -0.10 -6.05 0.01
C24B9.1 28.50 -0.00 0.02 2.25 0.01
C24B9.10 28.50 0.00 0.00 0.25 385.09 0.00 0.08 8.23 0.01
C24B9.11 28.50 0.00 -0.01 -0.27 311.22 0.00 0.11 5.12 0.02
C24B9.12 28.50 0.01 -0.07 -3.21 142.50 0.00 0.01 0.46 422.48 0.00 0.29 13.22 0.02
C24B9.14 28.50 -0.00 0.08 5.14 191.75 0.01 0.01 0.81 0.01
C24B9.15 28.50 0.00 0.01 0.80 313.96 0.00 0.13 7.72 417.92 0.02 -0.07 -4.00 0.01
C24B9.16 28.50 0.00 0.05 2.52 180.35 0.01 -0.06 -3.05 290.70 0.00 0.11 5.30 0.02
C24B9.2 28.50 -0.00 0.06 3.91 187.03 0.01 -0.14 -8.77 240.78 0.00 0.06 3.69 0.02
C24B9.3 28.50 0.62 -4.67 -5.36 147.48 0.07 1.00 1.15 389.05 0.31 6.56 7.53 0.94
C24B9.4 28.50 0.00 0.01 0.90 344.96 0.00 0.07 5.50 0.01
C24B9.5 28.50 0.00 0.03 2.07 189.01 0.01 -0.08 -5.39 293.44 -0.00 0.08 5.79 0.01
C24B9.6 28.50 0.01 -0.11 -5.28 151.62 0.00 0.02 1.09 356.36 0.01 0.12 5.93 0.02
C24B9.7 28.50 0.00 0.02 1.79 0.01
C24B9.8 28.50 0.00 0.01 0.63 318.47 0.00 0.10 8.91 418.18 0.01 -0.06 -5.25 0.01
C24B9.9 28.50 -0.05 1.01 0.91 304.38 0.23 14.98 13.54 363.66 1.12 -5.66 -5.12 0.44
C24D10.1 28.50 0.02 0.23 6.86 92.80 0.04 -0.23 -6.86 250.12 -0.00 0.04 1.36 0.01
C24D10.2 28.50 0.01 0.07 1.95 349.07 0.03 -0.26 -7.18 -0.00
C24D10.4 28.50 4.72 -49.13 -12.31 86.87 1.85 -2.54 -0.64 0.84
C24D10.5 28.50 0.82 -6.07 -7.89 158.92 0.03 0.26 0.33 0.11
C24D10.6 28.50 7.18 -83.14 -14.60 89.60 2.10 -1.39 -0.24 1.55
C24D10.7 28.50 -0.01 0.43 6.35 188.10 0.06 -0.46 -6.77 325.36 -0.00 0.38 5.59 422.03 0.03 -0.32 -4.72 0.01
C24D10.8 28.50 0.04 0.40 6.91 75.01 0.06 -0.56 -9.56 182.17 0.00 0.03 0.46 367.76 0.01 0.22 3.68 0.03
C24D10.9 28.50 0.01 -0.02 -0.10 246.01 0.01 0.73 3.86 0.18
C24F3.1 28.50 9.86 -88.20 -12.12 121.34 1.67 44.12 6.06 262.87 7.92 -22.96 -3.15 2.83
C24F3.2 28.50 0.52 -1.06 -1.88 0.04
C24F3.3 28.50 0.01 0.02 0.03 359.10 0.02 6.24 8.62 0.80
C24F3.4 28.50 1.03 -10.83 -12.28 120.61 0.03 4.04 4.58 240.54 0.52 -1.29 -1.46 0.20
C24F3.5 28.50 0.00 0.01 0.46 222.14 0.00 0.07 4.17 445.96 0.02 -0.16 -9.65 0.01
C24F3.6 28.50 0.56 -1.17 -1.54 0.03
C24G6.1 28.50 2.56 -44.66 -17.81 80.94 0.21 -0.21 -0.08 0.13
C24G6.2 28.50 0.04 0.02 0.03 215.92 0.04 3.63 3.98 1.02
C24G6.3 28.50 0.75 -5.57 -11.69 129.93 0.19 4.06 8.53 273.03 0.77 -1.97 -4.13 0.35
C24G6.4 28.50 -0.07 6.91 5.59 222.76 1.27 -1.43 -1.16 0.90
C24G6.6 28.50 -0.01 1.30 2.52 167.12 0.18 6.23 12.07 220.93 0.51 -0.63 -1.22 0.34
C24G6.7 28.50 0.04 0.12 0.05 366.40 0.08 21.00 8.66 2.56
C24G6.8 28.50 4.35 -8.29 -2.27 0.57
C24G7.1 28.50 -0.00 0.04 3.26 139.76 0.00 -0.01 -0.40 296.17 0.00 0.09 6.87 400.60 0.01 -0.00 -0.30 0.01
C24G7.2 28.50 0.00 -0.00 -0.09 303.01 0.00 0.09 4.66 0.02
C24G7.4 28.50 -0.00 0.18 0.40 293.44 0.05 3.61 7.89 406.52 0.45 -0.42 -0.93 0.42
C24H10.1 28.50 -0.02 4.49 1.22 165.89 0.60 17.67 4.80 354.87 3.94 -19.05 -5.18 1.47
C24H10.2 28.50 0.67 -7.89 -7.23 104.65 0.07 3.18 2.92 1.28
C24H10.3 28.50 -0.05 4.37 1.13 175.79 0.59 23.10 5.99 323.53 4.01 -15.93 -4.13 1.44
C24H10.4 28.50 0.00 -0.00 -0.07 199.38 0.00 0.19 5.38 382.91 0.04 -0.09 -2.66 0.03
C24H10.5 28.50 0.02 0.63 0.29 187.64 0.12 6.30 2.86 1.99
C24H11.1 28.50 0.02 0.42 10.85 73.04 0.04 -0.33 -8.57 190.60 0.00 0.02 0.61 0.01
C24H11.2 28.50 0.02 0.28 10.34 71.78 0.03 -0.21 -7.86 207.07 -0.00 0.02 0.63 0.00
C24H11.3 28.50 1.13 18.06 8.48 87.32 2.19 -35.04 -16.45 148.88 0.03 0.19 0.09 0.09
C24H11.4 28.50 0.01 0.07 4.13 105.03 0.02 -0.15 -8.81 236.23 -0.00 0.13 7.72 314.13 0.01 0.04 2.03 0.01
C24H11.5 28.50 14.21 -62.39 -4.15 228.68 1.72 -4.05 -0.27 0.68
C24H11.6 28.50 0.20 11.24 3.18 159.96 1.68 239.90 67.80 167.72 3.54 -66.80 -18.88 216.10 0.31 -0.63 -0.18 0.14
C24H11.7 28.50 1.00 -6.75 -2.79 107.64 0.46 9.34 3.86 386.52 3.07 -9.59 -3.96 2.13
C24H11.8 28.50 0.04 -0.16 -0.36 309.85 -0.00 2.63 5.84 0.46
C24H11.9 28.50 1.12 -2.10 -2.45 0.17
C24H12.1 28.50 0.01 10.07 11.53 126.54 0.99 -2.97 -3.40 -0.07
C24H12.10 28.50 0.20 8.40 10.28 101.39 0.81 -5.25 -6.43 238.96 0.09 -0.30 -0.37 0.02
C24H12.11 28.50 0.19 8.23 8.83 122.44 0.96 -2.75 -2.95 -0.03
C24H12.12 28.50 0.07 2.70 7.16 143.30 0.38 -2.83 -7.51 214.36 0.17 -0.68 -1.79 -0.01
C24H12.2 28.50 0.04 1.38 9.76 124.72 0.18 -0.45 -3.21 0.01
C24H12.4 28.50 1.44 8.06 3.46 191.75 2.75 -8.85 -3.80 0.16
C24H12.5 28.50 1.75 -1.86 -1.05 200.41 1.43 -9.62 -5.44 336.76 0.12 -0.46 -0.26 0.05
C24H12.6 28.50 0.04 0.39 5.11 135.20 0.08 -0.35 -4.61 345.42 0.00 -0.02 -0.29 0.00
C24H12.7 28.50 0.21 12.79 8.71 117.33 1.34 0.92 0.63 205.71 1.42 -8.60 -5.86 349.20 0.19 -1.20 -0.81 0.03
C24H12.8 28.50 0.21 7.55 8.27 124.36 0.94 -8.11 -8.88 234.82 0.04 -0.07 -0.08 0.02
C25A1.1 28.50 6.83 23.42 2.97 104.80 8.61 -71.87 -9.12 192.84 2.29 -5.98 -0.76 0.54
C25A1.10 28.50 6.48 -1.11 -0.20 172.14 6.32 -18.32 -3.30 0.60
C25A1.11 28.50 0.09 5.45 2.79 381.44 2.01 -2.27 -1.16 1.78
C25A1.12 28.50 3.08 -21.25 -8.70 127.00 0.99 -1.19 -0.49 0.56
C25A1.13 28.50 4.09 -49.16 -16.61 81.85 1.47 0.72 0.24 1.76
C25A1.15 28.50 -0.00 0.09 1.49 115.60 0.01 0.35 6.00 256.96 0.06 -0.09 -1.47 0.04
C25A1.16 28.50 58.29 437.12 4.49 128.36 101.94 -404.55 -4.16 381.90 -0.62 225.20 2.31 22.48
C25A1.2 28.50 0.08 -0.24 -0.58 255.34 0.02 2.35 5.64 443.84 0.47 -3.28 -7.87 0.33
C25A1.3 28.50 1.31 -2.84 -2.40 0.02
C25A1.4 28.50 4.54 -10.04 -2.14 -0.03
C25A1.5 28.50 7.73 -99.11 -14.64 95.14 1.13 -2.05 -0.30 273.62 0.76 22.55 3.33 5.52
C25A1.6 28.50 49.65 407.75 4.86 129.58 90.86 -376.10 -4.48 378.89 -2.90 210.38 2.51 19.32
C25A1.7 28.50 0.31 -2.17 -7.00 101.93 0.15 2.18 7.05 278.26 0.53 -1.15 -3.72 0.29
C25A1.8 28.50 127.41 -1296.02 -10.92 124.72 2.71 4.21 0.04 4.22
C25A1.9 28.50 8.29 -56.98 -7.52 144.78 1.66 -4.12 -0.54 0.26
C25A11.1 28.50 0.00 0.06 0.98 233.70 0.01 0.34 5.91 365.48 0.06 -0.31 -5.39 0.02
C25A11.2 28.50 1.34 0.00 0.00 55.38 1.34 -24.07 -19.46 102.30 0.22 0.22 0.18 0.30
C25A11.4 28.50 0.10 6.33 0.67 159.83 0.93 39.44 4.18 380.08 9.61 -47.29 -5.01 4.68
C25A6.1 28.50 0.00 0.02 0.26 332.20 0.00 0.36 6.17 0.06
C25A8.1 28.50 0.03 -0.23 -6.06 142.96 0.01 0.09 2.45 443.46 0.04 -0.87 -23.12 -0.00
C25A8.2 28.50 0.03 0.40 9.89 70.45 0.04 -0.24 -6.02 265.62 -0.00 0.39 9.60 345.88 0.03 0.08 2.02 0.04
C25A8.4 28.50 -0.00 0.03 2.11 0.01
C25A8.5 28.50 0.01 -0.06 -2.12 271.91 0.00 0.19 7.10 417.41 0.03 -0.12 -4.45 0.02
C25B8.1 28.50 -0.02 10.21 15.07 100.09 0.71 -1.51 -2.23 346.33 0.34 2.59 3.82 477.20 0.68 -49.80 -73.47 0.32
C25B8.3 28.50 -0.05 3.56 0.80 156.51 0.40 26.31 5.89 325.97 4.86 -14.68 -3.28 2.54
C25B8.4 28.50 4.17 366.45 7.68 147.52 47.79 -151.58 -3.18 -3.29
C25B8.5 28.50 0.00 0.19 0.81 171.23 0.03 1.30 5.59 328.09 0.23 -0.15 -0.63 0.21
C25B8.6 28.50 -0.05 0.97 2.28 0.39
C25B8.7 28.50 0.00 0.02 0.41 309.85 0.01 0.27 5.11 0.05
C25B8.8 28.50 -0.01 0.28 0.80 277.02 0.06 2.72 7.70 388.28 0.37 -0.59 -1.66 0.31
C25D7.1 28.50 0.00 0.17 5.27 220.67 0.04 -0.41 -12.69 303.74 0.00 0.10 3.10 415.58 0.01 -0.17 -5.17 0.00
C25D7.10 28.50 1.20 -15.40 -9.47 72.32 0.52 15.46 9.51 178.67 2.17 -7.84 -4.82 380.88 0.58 0.86 0.53 0.67
C25D7.12 28.50 0.00 0.01 0.24 298.00 0.00 0.39 10.93 391.02 0.04 -0.23 -6.53 0.02
C25D7.15 28.50 0.02 0.06 0.08 375.06 0.04 7.13 9.18 0.82
C25D7.16 28.50 0.01 2.03 11.50 85.96 0.13 0.23 1.30 237.35 0.16 -0.68 -3.86 -0.00
C25D7.3 28.50 0.40 12.82 8.62 120.25 1.57 -10.06 -6.76 239.98 0.37 -1.38 -0.93 0.03
C25D7.4 28.50 0.00 0.01 0.22 363.20 0.00 0.26 7.58 0.04
C25D7.5 28.50 0.04 -0.07 -0.21 361.84 0.02 2.86 8.84 0.37
C25D7.6 28.50 10.20 -42.81 -4.45 246.92 0.85 -2.77 -0.29 0.20
C25D7.7 28.50 4.15 -57.34 -10.89 82.71 1.04 64.60 12.27 173.36 6.90 -22.18 -4.21 402.96 1.81 22.07 4.19 3.61
C25D7.8 28.50 6.59 -61.54 -10.86 116.05 1.20 -1.18 -0.21 0.76
C25D7.9 28.50 -0.01 0.40 2.69 185.93 0.06 0.04 0.27 408.05 0.06 1.13 7.64 0.15
C25E10.1 28.50 -0.00 0.08 1.33 292.98 0.02 0.23 3.87 0.06
C25E10.10 28.50 0.00 0.00 0.01 415.33 0.00 1.46 21.02 465.39 0.08 -0.34 -4.86 0.07
C25E10.11 28.50 0.00 0.01 0.04 332.20 0.01 1.02 6.12 0.16
C25E10.12 28.50 -0.06 2.65 1.38 327.18 0.73 7.96 4.14 1.98
C25E10.13 28.50 0.00 0.03 0.06 331.74 0.01 2.67 6.40 0.42
C25E10.2 28.50 0.00 0.04 0.64 315.32 0.01 0.29 4.87 0.06
C25E10.3 28.50 0.00 0.02 0.39 352.72 0.01 0.28 7.10 0.04
C25E10.4 28.50 0.00 0.02 0.62 330.83 0.01 0.15 4.95 0.03
C25E10.5 28.50 0.00 0.01 0.07 333.56 0.01 1.29 6.69 0.20
C25E10.7 28.50 0.00 0.01 0.61 331.28 0.00 0.21 10.87 409.72 0.02 -0.07 -3.77 0.02
C25E10.8 28.50 0.00 0.03 0.55 355.45 0.01 0.32 5.98 0.05
C25E10.9 28.50 0.00 0.06 0.23 101.46 0.00 1.39 5.70 294.80 0.27 -1.86 -7.62 419.75 0.04 0.66 2.72 0.08
C25F6.1 28.50 1.22 15.42 4.44 177.16 3.51 -39.65 -11.42 242.36 0.92 -3.08 -0.89 0.18
C25F6.2 28.50 -2.21 75.81 4.17 322.16 20.05 -49.50 -2.72 12.02
C25F6.3 28.50 0.03 20.96 9.37 131.10 2.18 -3.60 -1.61 0.91
C25F6.4 28.50 -0.01 1.70 1.31 162.56 0.21 8.84 6.78 294.35 1.38 -2.33 -1.79 0.94
C25F6.6 28.50 0.01 0.02 0.05 331.13 0.01 3.62 9.47 438.40 0.40 -1.23 -3.21 0.34
C25F6.7 28.50 -0.03 3.84 0.80 282.14 0.94 24.81 5.14 445.93 5.01 -19.03 -3.94 4.27
C25F6.8 28.50 -0.00 0.06 0.26 391.30 0.02 2.99 13.74 474.04 0.27 -4.60 -21.10 0.22
C25F9.1 28.50 -0.03 0.71 1.79 0.29
C25F9.10 28.50 0.00 0.24 0.19 305.29 0.07 6.58 5.22 1.25
C25F9.11 28.50 0.00 0.21 0.51 389.65 0.08 3.57 8.66 0.42
C25F9.12 28.50 0.00 0.07 0.25 290.24 0.02 1.23 4.44 0.26
C25F9.13 28.50 0.00 0.01 0.62 316.24 0.00 0.05 4.54 0.01
C25F9.14 28.50 0.02 0.67 0.21 360.92 0.24 24.95 7.86 3.33
C25F9.15 28.50 0.00 0.03 0.39 323.08 0.01 0.47 5.71 0.09
C25F9.16 28.50 0.00 0.02 0.19 355.00 0.01 0.90 7.88 0.13
C25F9.2 28.50 -0.00 0.13 1.94 0.06
C25F9.4 28.50 -0.00 0.02 0.55 372.78 0.01 0.29 7.50 0.04
C25F9.5 28.50 -0.00 0.10 0.28 324.90 0.03 2.29 6.34 0.39
C25F9.6 28.50 0.01 0.21 0.22 330.37 0.07 5.52 5.89 0.92
C25F9.7 28.50 0.00 0.01 0.06 356.36 0.01 1.45 7.57 0.19
C25F9.8 28.50 -0.00 0.02 2.05 0.01
C25F9.9 28.50 0.00 0.01 0.19 272.00 0.00 0.23 3.95 0.05
C25G4.1 28.50 0.01 -0.03 -2.32 290.63 -0.00 0.14 10.78 390.75 0.01 -0.01 -1.02 0.01
C25G4.10 28.50 2.13 41.57 9.67 93.25 4.82 -35.17 -8.18 194.48 1.26 -4.26 -0.99 0.03
C25G4.2 28.50 -0.36 37.39 6.81 182.33 5.39 -17.94 -3.27 358.52 2.23 2.14 0.39 2.49
C25G4.3 28.50 0.37 1.77 2.46 235.77 0.74 -4.62 -6.43 390.66 0.02 0.38 0.53 0.06
C25G4.4 28.50 0.48 -9.66 -21.10 68.17 0.10 -0.19 -0.41 0.02
C25G4.5 28.50 1.84 13.35 4.88 151.16 3.47 -9.43 -3.45 0.33
C25G4.6 28.50 0.06 -0.39 -6.83 179.44 0.00 0.02 0.33 0.01
C25G4.7 28.50 0.00 0.03 1.33 142.50 0.00 0.15 7.37 250.57 0.02 0.01 0.28 407.44 0.02 -0.14 -6.57 0.01
C25G4.8 28.50 0.01 -0.05 -2.24 274.28 -0.00 0.10 4.27 0.02
C25G6.1 28.50 -0.00 0.23 0.41 380.53 0.08 5.06 8.90 0.60
C25G6.2 28.50 0.02 17.66 7.01 191.29 2.90 -16.20 -6.43 334.48 0.58 2.36 0.94 0.93
C25G6.3 28.50 -0.00 0.07 0.49 352.72 0.02 1.01 6.66 0.16
C25G6.4 28.50 0.02 0.10 0.44 404.24 0.05 2.34 9.75 0.24
C25G6.5 28.50 0.05 2.05 6.91 161.65 0.32 -2.61 -8.79 273.83 0.03 -0.07 -0.22 0.02
C25H3.1 28.50 -0.00 0.05 2.29 0.02
C25H3.10 28.50 -0.00 0.02 0.66 209.99 0.00 0.08 2.95 0.02
C25H3.11 28.50 0.25 -2.88 -3.73 99.25 0.05 3.63 4.69 325.65 0.87 -1.11 -1.44 0.70
C25H3.12 28.50 0.00 13.06 6.25 189.92 2.11 -1.72 -0.82 1.61
C25H3.14 28.50 1.67 -15.39 -11.21 105.56 0.49 -0.20 -0.15 0.41
C25H3.15 28.50 -0.01 0.47 0.14 412.91 0.17 76.02 22.01 469.45 4.47 -86.91 -25.16 3.16
C25H3.16 28.50 0.03 0.07 0.56 373.24 0.05 0.96 8.12 0.16
C25H3.17 28.50 2.42 -16.45 -6.84 185.82 -0.17 8.76 3.64 355.00 1.31 -10.86 -4.52 -0.09
C25H3.3 28.50 2.69 -23.69 -9.51 120.61 0.50 -0.77 -0.31 0.22
C25H3.4 28.50 1.00 -9.45 -12.26 104.65 0.28 -0.07 -0.10 0.25
C25H3.5 28.50 0.18 -0.20 -0.03 334.02 0.12 38.12 6.53 5.86
C25H3.6 28.50 3.10 -22.05 -10.00 106.93 1.37 -0.75 -0.34 1.09
C25H3.7 28.50 3.33 -24.08 -7.66 149.34 0.42 1.25 0.40 0.84
C25H3.8 28.50 0.27 -2.19 -3.43 102.30 0.11 2.49 3.91 378.81 0.79 -1.23 -1.94 0.66
C25H3.9 28.50 15.07 -96.90 -8.06 154.36 2.87 0.48 0.04 3.03
C26B2.1 28.50 0.28 3.94 4.63 215.46 1.01 -3.22 -3.78 0.15
C26B2.2 28.50 0.00 0.02 0.21 335.39 0.01 0.44 5.78 0.07
C26B2.3 28.50 0.08 1.92 0.36 251.48 0.51 20.12 3.81 5.19
C26B2.4 28.50 0.01 -0.02 -0.17 327.64 0.00 0.77 6.46 0.12
C26B2.5 28.50 0.00 0.04 0.24 338.12 0.01 1.05 6.98 0.16
C26B2.6 28.50 0.86 0.60 1.07 135.66 0.92 -1.86 -3.34 0.27
C26B2.7 28.50 1.96 -24.63 -14.69 98.27 0.24 0.99 0.59 0.62
C26B2.8 28.50 0.10 -0.26 -0.29 395.12 0.00 11.15 12.49 1.00
C26B9.1 28.50 0.19 4.64 3.51 284.32 1.38 -5.62 -4.26 0.25
C26B9.2 28.50 0.01 0.14 0.19 323.99 0.05 5.66 8.02 450.30 0.76 -6.59 -9.33 0.54
C26B9.3 28.50 -0.18 5.20 0.64 246.01 0.95 47.06 5.75 414.73 8.89 -34.82 -4.26 6.46
C26B9.5 28.50 0.00 0.56 0.17 321.71 0.17 20.25 6.08 3.46
C26B9.6 28.50 -0.04 1.61 0.57 206.73 0.25 14.25 5.05 337.28 2.11 2.76 0.98 2.52
C26B9.7 28.50 0.12 -0.11 -0.03 293.89 0.09 27.38 7.30 439.36 4.08 -18.74 -5.00 3.23
C26C6.1 28.50 5.21 40.25 5.14 104.65 8.27 -19.93 -2.55 0.70
C26C6.10 28.50 -0.00 0.23 0.92 241.00 0.05 0.90 3.57 0.27
C26C6.2 28.50 2.82 7.07 0.62 173.05 3.84 52.20 4.61 364.12 13.82 -16.43 -1.45 11.84
C26C6.3 28.50 0.00 0.08 1.06 361.38 0.03 0.39 5.22 0.08
C26C6.4 28.50 0.00 0.06 0.21 327.18 0.02 1.79 6.23 0.30
C26C6.5 28.50 0.43 49.47 9.53 159.37 6.91 -14.89 -2.87 2.07
C26C6.6 28.50 -0.01 0.13 2.42 0.05
C26C6.7 28.50 -0.01 0.53 0.55 157.09 0.06 5.72 5.98 328.55 1.04 -9.63 -10.05 384.64 0.50 1.08 1.13 0.61
C26C6.8 28.50 0.03 -0.00 -0.00 348.16 0.03 1.35 7.63 0.21
C26C6.9 28.50 -0.01 0.93 0.71 238.26 0.18 5.00 3.79 1.41
C26D10.1 28.50 5.33 -47.37 -10.25 95.08 2.18 -4.38 -0.95 0.47
C26D10.2 28.50 21.02 169.68 6.22 91.43 31.70 -77.21 -2.83 1.35
C26D10.3 28.50 0.09 1.80 10.26 74.10 0.17 -1.13 -6.42 154.81 0.08 0.83 4.73 288.42 0.19 -0.90 -5.15 0.01
C26D10.4 28.50 -0.02 0.67 2.33 0.29
C26D10.5 28.50 0.00 0.76 0.52 246.53 0.17 8.76 5.99 400.64 1.52 -3.25 -2.22 1.25
C26D10.6 28.50 0.02 0.24 0.17 301.19 0.09 7.33 5.23 1.43
C26D10.7 28.50 -0.00 0.03 1.19 275.86 0.01 0.18 6.98 390.20 0.03 -0.11 -4.31 0.02
C26E1.1 28.50 -0.00 0.06 3.13 386.46 0.02 -0.13 -7.35 0.01
C26E1.2 28.50 0.00 0.04 0.65 395.58 0.02 0.48 8.51 0.06
C26E1.3 28.50 -0.01 0.46 2.91 316.91 0.12 -0.45 -2.84 408.11 0.08 0.98 6.16 0.16
C26E6.1 28.50 0.00 -0.06 -1.72 126.86 -0.00 0.13 3.78 418.32 0.04 -0.20 -5.55 0.02
C26E6.11 28.50 1.96 -6.73 -3.82 229.60 0.61 -1.52 -0.86 0.22
C26E6.12 28.50 1.26 -4.99 -3.89 205.43 0.38 -0.99 -0.77 0.10
C26E6.2 28.50 1.07 -12.40 -2.26 85.50 0.37 22.82 4.16 329.46 5.93 -33.52 -6.11 0.74
C26E6.3 28.50 1.13 11.32 4.31 211.36 3.20 -10.58 -4.02 0.31
C26E6.4 28.50 3.03 -5.60 -2.29 0.48
C26E6.5 28.50 6.60 -49.35 -8.93 100.55 3.05 -4.90 -0.89 1.16
C26E6.6 28.50 0.21 6.39 5.34 234.16 1.52 -3.11 -2.60 0.74
C26E6.7 28.50 2.00 -20.68 -12.81 92.34 0.68 -0.58 -0.36 0.45
C26E6.8 28.50 0.87 11.61 8.23 102.37 1.73 -9.70 -6.88 225.95 0.53 -0.80 -0.57 0.32
C26E6.9 28.50 1.43 8.73 4.74 134.29 2.35 -13.68 -7.44 205.43 1.38 -3.75 -2.04 0.34
C26F1.1 28.50 0.60 9.14 0.85 420.66 4.19 104.54 9.74 10.86
C26F1.10 28.50 0.01 0.71 0.19 377.80 0.25 34.37 9.09 3.92
C26F1.2 28.50 0.00 0.00 0.04 403.79 0.01 1.29 12.11 0.11
C26F1.3 28.50 6.99 -23.02 -3.43 263.80 1.57 -1.67 -0.25 1.20
C26F1.4 28.50 10.05 178.38 1.65 91.39
C26F1.5 28.50 0.31 1.84 0.30 353.63 0.91 44.76 7.33 6.77
C26F1.6 28.50 0.01 -0.01 -0.14 353.63 0.01 0.64 8.09 0.09
C26F1.7 28.50 1.15 -12.64 -11.31 120.61 -0.01 1.18 1.06 393.30 0.31 7.18 6.43 0.97
C26F1.9 28.50 5.74 95.15 1.30 272.00 28.91 482.10 6.57 362.29 72.44 -173.21 -2.36 51.27
C26G2.1 28.50 -0.33 8.94 3.49 383.72 2.84 -13.71 -5.35 1.46
C26G2.2 28.50 0.01 0.06 0.10 337.67 0.03 3.81 6.60 0.58
C26H9A.1 28.50 0.74 -12.37 -19.78 72.73 0.19 -0.16 -0.25 450.76 0.13 6.83 10.92 0.36
C26H9A.2 28.50 0.00 5.61 4.71 262.88 1.32 -1.75 -1.47 0.93
C27A12.10 28.50 3.91 24.58 4.79 135.33 6.54 -23.49 -4.58 306.45 2.52 -7.51 -1.46 1.18
C27A12.2 28.50 2.09 -15.21 -9.79 85.96 1.22 -1.66 -1.07 0.55
C27A12.3 28.50 2.25 -21.44 -12.02 78.66 1.18 -1.57 -0.88 0.54
C27A12.4 28.50 0.02 0.83 8.93 109.59 0.08 -1.89 -20.44 154.23 -0.00 0.42 4.54 367.43 0.09 -0.50 -5.36 0.03
C27A12.5 28.50 -0.00 0.51 0.94 183.54 0.08 3.20 5.88 335.84 0.56 -2.02 -3.71 0.26
C27A12.6 28.50 3.00 32.35 8.91 64.52 4.17 -33.96 -9.36 150.71 1.24 -2.89 -0.79 0.28
C27A12.7 28.50 2.11 -4.02 -1.76 0.28
C27A12.8 28.50 1.92 -14.03 -11.67 98.72 0.94 -0.52 -0.43 0.74
C27A12.9 28.50 0.34 -1.40 -3.90 151.62 0.17 4.36 12.14 245.56 0.58 -1.70 -4.74 0.17
C27A2.1 28.50 1.79 -3.74 -2.30 0.08
C27A2.2 28.50 1.91 112.93 1.46 361.84 39.55 374.03 4.84 85.43
C27A2.3 28.50 24.27 -196.05 -8.55 130.64 4.24 -11.71 -0.51 0.10
C27A2.4 28.50 0.00 0.19 2.14 0.09
C27A2.5 28.50 0.01 0.00 0.01 385.55 0.01 3.97 10.81 0.41
C27A2.6 28.50 2.92 20.13 5.32 78.66 3.93 -13.83 -3.65 329.92 0.45 -2.27 -0.60 0.10
C27A2.7 28.50 0.00 0.02 0.15 377.80 0.01 1.32 9.47 0.15
C27A2.8 28.50 -0.01 0.91 0.44 266.08 0.21 8.17 3.98 1.99
C27A7.1 28.50 0.00 2.19 9.98 132.47 0.23 -1.70 -7.76 269.72 -0.00 0.95 4.31 0.20
C27A7.2 28.50 0.01 0.04 0.05 308.48 0.02 6.22 7.68 445.74 0.87 -5.63 -6.95 0.66
C27A7.3 28.50 0.00 0.01 0.06 319.43 0.01 0.91 6.00 0.15
C27A7.4 28.50 -0.00 0.10 0.23 273.51 0.02 3.09 7.22 408.27 0.44 -1.35 -3.16 0.34
C27A7.5 28.50 0.26 -0.05 -0.22 132.99 0.26 -2.69 -11.45 212.27 0.04 0.15 0.65 0.09
C27A7.6 28.50 0.68 0.00 0.00 54.13 0.68 -2.42 -3.73 82.66 0.61 -1.87 -2.89 -0.14
C27A7.7 28.50 -0.00 0.03 2.24 0.01
C27A7.8 28.50 0.00 0.02 0.17 300.28 0.01 0.68 4.80 0.14
C27A7.9 28.50 -0.00 0.02 0.83 266.99 0.00 0.09 4.01 0.02
C27B7.1 28.50 4.54 -53.64 -14.16 101.00 0.65 -0.25 -0.07 0.56
C27B7.2 28.50 2.10 -12.28 -6.32 111.04 1.08 -2.44 -1.25 0.17
C27B7.4 28.50 2.00 -0.76 -0.49 225.49 1.85 -5.72 -3.72 0.37
C27B7.5 28.50 3.79 -35.70 -10.04 128.82 0.21 -0.60 -0.17 -0.00
C27B7.6 28.50 -0.00 0.07 2.00 186.89 0.01 0.25 6.74 295.07 0.04 -0.07 -1.80 0.03
C27B7.7 28.50 0.01 0.09 0.20 188.56 0.02 1.99 4.52 406.07 0.45 -0.99 -2.24 0.38
C27B7.8 28.50 11.25 -99.78 -13.12 104.20 3.70 4.99 0.66 5.60
C27B7.9 28.50 0.01 0.17 0.33 322.16 0.06 2.58 4.84 0.48
C27C12.1 28.50 1.26 -2.77 -1.90 0.00
C27C12.2 28.50 0.85 -1.96 -3.33 384.64 0.16 3.39 5.76 0.49
C27C12.3 28.50 0.66 -10.74 -16.44 86.41 0.04 0.01 0.01 0.04
C27C12.4 28.50 0.42 1.07 1.38 166.67 0.57 9.29 12.07 239.17 1.24 -3.52 -4.57 0.38
C27C12.5 28.50 0.09 -0.23 -1.22 329.92 0.02 1.26 6.71 0.21
C27C12.6 28.50 0.11 1.40 2.00 0.75
C27C12.7 28.50 -0.01 0.29 0.80 245.10 0.05 1.15 3.19 0.33
C27C7.1 28.50 1.48 -20.51 -13.74 100.09 0.02 0.23 0.15 0.10
C27C7.3 28.50 0.01 0.16 8.87 88.10 0.02 0.00 0.15 339.12 0.02 -0.12 -6.73 -0.00
C27C7.4 28.50 0.01 -0.05 -2.01 184.46 0.00 0.17 6.18 340.43 0.03 -0.10 -3.57 0.01
C27C7.5 28.50 0.01 0.26 15.27 71.36 0.02 -0.16 -9.60 145.24 0.01 -0.02 -1.11 0.00
C27C7.7 28.50 0.11 6.85 20.47 74.56 0.43 -6.15 -18.38 142.96 0.01 0.02 0.06 0.02
C27C7.8 28.50 -0.00 0.05 2.37 0.02
C27D11.1 28.50 5.25 -8.04 -1.96 1.59
C27D6.1 28.50 0.00 0.02 0.23 332.65 0.01 0.83 9.11 436.62 0.09 -0.20 -2.23 0.08
C27D6.10 28.50 -0.00 0.02 1.93 165.30 0.00 -0.03 -3.02 269.27 -0.00 0.09 8.15 414.28 0.01 -0.10 -9.53 0.00
C27D6.11 28.50 0.02 -0.12 -7.34 187.19 -0.00 0.06 3.41 0.02
C27D6.12 28.50 0.07 -0.16 -0.46 386.92 0.01 3.46 9.68 0.35
C27D6.3 28.50 0.01 -0.02 -0.37 302.10 0.00 0.37 7.82 442.09 0.05 -0.46 -9.84 0.03
C27D6.4 28.50 1.43 -20.36 -10.19 77.29 0.43 10.52 5.26 209.53 1.82 2.38 1.19 2.48
C27D6.6 28.50 -0.00 0.01 0.53 328.55 0.00 0.15 5.67 0.03
C27D6.8 28.50 0.00 0.02 1.97 0.01
C27D6.9 28.50 -0.00 0.04 1.90 0.02
C27D8.1 28.50 0.01 -0.02 -0.84 254.68 0.00 0.27 10.73 351.35 0.03 -0.07 -2.94 0.02
C27D8.2 28.50 0.01 0.17 0.71 172.14 0.04 1.10 4.48 380.53 0.26 -1.31 -5.33 0.13
C27D8.3 28.50 0.07 1.73 2.45 0.86
C27D8.4 28.50 1.08 -8.74 -10.06 114.23 0.33 -0.43 -0.50 0.17
C27D9.1 28.50 1.95 -35.45 -18.21 81.85 0.05 0.13 0.07 0.11
C27D9.2 28.50 -0.00 0.02 1.35 277.02 0.01 0.06 3.44 0.02
C27F2.1 28.50 0.00 0.24 0.54 264.71 0.06 2.95 6.53 412.91 0.50 -3.10 -6.87 0.27
C27F2.10 28.50 2.35 -4.53 -2.04 0.28
C27F2.2 28.50 0.01 -0.03 -0.09 363.66 0.00 2.38 8.56 0.29
C27F2.4 28.50 1.52 -0.28 -0.19 266.99 1.46 -10.16 -6.92 377.80 0.33 -1.17 -0.80 0.21
C27F2.5 28.50 3.63 -26.27 -10.02 94.16 1.90 -2.03 -0.78 1.11
C27F2.6 28.50 0.01 -0.02 -0.59 285.68 0.00 0.15 5.04 0.03
C27F2.7 28.50 0.16 -1.14 -6.17 156.64 0.01 0.37 2.02 0.13
C27F2.8 28.50 3.68 -6.71 -2.32 0.62
C27F2.9 28.50 3.38 -43.93 -16.87 70.00 1.56 -1.35 -0.52 1.00
C27H2.2 28.50 0.11 0.16 0.12 130.19 0.12 11.09 8.22 239.17 1.33 -2.14 -1.58 0.81
C27H5.1 28.50 -0.04 1.26 0.33 264.25 0.26 16.32 4.26 3.85
C27H5.2 28.50 0.02 0.11 0.26 213.64 0.04 1.55 3.77 0.46
C27H5.3 28.50 1.42 66.65 14.37 92.34 5.68 -10.70 -2.31 1.48
C27H5.4 28.50 0.01 0.33 2.34 401.96 0.13 -0.87 -6.09 0.06
C27H5.5 28.50 0.03 0.35 0.73 282.95 0.12 3.04 6.45 397.86 0.47 -2.74 -5.81 0.23
C27H5.6 28.50 -0.00 0.05 0.73 360.47 0.01 0.36 5.77 0.06
C27H5.7 28.50 0.01 0.11 0.46 278.84 0.04 1.95 8.33 386.00 0.24 -0.45 -1.91 0.20
C27H5.8 28.50 0.02 0.24 0.24 324.90 0.09 6.12 5.97 1.07
C27H6.1 28.50 0.03 0.17 0.07 308.48 0.07 12.65 5.53 2.30
C27H6.2 28.50 4.55 -8.51 -2.46 0.67
C27H6.3 28.50 1.30 -10.18 -9.26 142.50 0.14 -0.02 -0.02 0.13
C27H6.4 28.50 3.44 11.74 2.91 159.24 4.97 -25.94 -6.43 299.09 1.34 -1.78 -0.44 1.01
C27H6.8 28.50 5.61 -37.29 -8.28 123.80 2.06 -3.24 -0.72 0.89
C27H6.9 28.50 2.47 -22.16 -10.07 123.35 0.37 -0.26 -0.12 0.28
C28A5.1 28.50 0.90 -9.45 -12.04 106.93 0.16 -0.15 -0.19 0.10
C28A5.2 28.50 0.30 2.80 8.44 58.63 0.38 -3.55 -10.73 135.77 0.11 -0.14 -0.41 0.06
C28A5.3 28.50 0.01 0.08 0.10 287.51 0.03 6.43 7.52 411.54 0.83 -0.84 -0.98 0.76
C28A5.4 28.50 -0.77 125.78 12.50 118.33 10.53 -30.04 -2.99 -0.47
C28A5.6 28.50 0.01 0.93 23.87 65.40 0.05 -0.35 -8.98 185.21 0.01 0.01 0.29 0.01
C28C12.1 28.50 0.03 -0.42 -3.84 117.42 -0.01 0.90 8.15 244.64 0.11 -0.24 -2.14 393.76 0.07 0.44 4.01 0.11
C28C12.10 28.50 0.30 -3.41 -6.43 76.38 0.14 3.00 5.65 247.84 0.65 -0.57 -1.08 0.52
C28C12.11 28.50 0.00 0.00 0.08 406.07 0.00 0.50 11.82 0.04
C28C12.12 28.50 1.78 -20.10 -12.54 98.72 0.36 -0.60 -0.37 0.13
C28C12.13 28.50 0.00 0.00 0.02 386.92 0.00 0.25 10.06 0.03
C28C12.2 28.50 4.08 -95.35 -23.62 68.63 0.26 -0.42 -0.10 0.08
C28C12.3 28.50 0.00 1.16 31.66 57.68 0.04 -0.69 -18.86 115.14 -0.00 0.27 7.27 172.60 0.01 -0.01 -0.17 0.01
C28C12.4 28.50 -0.00 0.03 0.28 362.29 0.01 0.91 8.15 0.12
C28C12.5 28.50 0.01 0.08 0.11 336.30 0.04 5.15 6.80 0.80
C28C12.7 28.50 -0.06 36.40 6.99 188.85 5.77 -22.91 -4.40 383.37 1.32 0.55 0.10 1.37
C28C12.8 28.50 0.00 0.09 2.27 187.09 0.02 -0.20 -4.92 303.45 -0.00 0.26 6.33 0.04
C28C12.9 28.50 0.10 3.36 8.30 155.72 0.53 -0.75 -1.85 0.28
C28D4.1 28.50 0.05 0.45 0.46 240.54 0.15 5.68 5.78 379.16 0.93 0.59 0.60 1.00
C28D4.10 28.50 0.04 0.29 4.17 135.55 0.08 -0.92 -13.15 213.91 0.00 0.40 5.67 277.68 0.03 -0.14 -1.94 0.00
C28D4.2 28.50 0.92 -10.50 -14.21 101.68 0.15 1.22 1.65 338.14 0.44 3.45 4.66 0.94
C28D4.3 28.50 9.57 -86.94 -9.50 130.64 0.69 -1.70 -0.19 0.08
C28D4.4 28.50 0.00 -0.01 -0.44 302.10 0.00 0.09 5.39 0.02
C28D4.5 28.50 0.01 -0.17 -7.00 87.88 0.00 -0.00 -0.08 315.18 0.00 0.13 5.10 0.02
C28D4.7 28.50 0.00 -0.00 -0.03 325.36 0.00 0.13 5.39 0.02
C28D4.8 28.50 -0.00 0.07 5.28 181.41 0.01 -0.05 -3.89 303.29 0.00 0.10 7.17 414.21 0.01 -0.02 -1.30 0.01
C28D4.9 28.50 0.41 -4.20 -4.94 124.72 0.01 2.76 3.25 1.00
C28F5.1 28.50 0.00 0.04 1.67 192.66 0.01 -0.06 -2.28 320.80 0.00 0.23 8.90 438.90 0.03 -0.41 -16.18 0.01
C28F5.2 28.50 0.00 0.01 0.04 350.89 0.01 1.69 7.54 0.23
C28F5.4 28.50 0.00 0.01 0.43 305.11 0.00 0.09 7.75 405.08 0.01 -0.03 -2.56 0.01
C28G1.1 28.50 -0.00 0.04 0.52 389.20 0.01 0.68 8.95 0.08
C28G1.2 28.50 0.00 0.05 0.95 122.53 0.01 0.28 5.39 301.92 0.06 -0.79 -15.19 349.39 0.02 -0.11 -2.06 0.01
C28G1.3 28.50 0.03 6.37 6.91 192.20 1.08 -3.02 -3.27 0.19
C28G1.4 28.50 0.21 14.95 11.89 106.93 1.39 -16.39 -13.03 182.17 0.15 -0.59 -0.47 -0.03
C28G1.5 28.50 0.02 0.11 0.09 380.99 0.07 12.71 10.21 1.38
C28G1.6 28.50 0.01 -0.00 -0.02 361.84 0.01 1.39 8.06 0.18
C28H8.1 28.50 23.57 -55.91 -2.36 -1.92
C28H8.11 28.50 -0.00 3.86 2.18 1.76
C28H8.12 28.50 5.71 -34.52 -6.07 104.88 3.08 29.53 5.19 165.80 4.88 -15.26 -2.68 0.01
C28H8.2 28.50 -0.02 0.76 4.80 278.39 0.17 -1.71 -10.81 380.99 -0.00 0.86 5.41 0.08
C28H8.3 28.50 2.51 -8.01 -4.72 188.10 1.23 -1.33 -0.79 0.84
C28H8.4 28.50 10.67 -63.63 -6.39 114.23 5.21 -12.47 -1.25 0.60
C28H8.5 28.50 0.01 -0.02 -0.20 354.54 0.00 0.88 8.02 0.12
C28H8.6 28.50 0.42 4.97 1.79 268.23 1.61 -12.18 -4.38 380.51 0.24 31.72 11.41 3.54
C28H8.7 28.50 0.00 0.15 5.04 233.70 0.03 -0.23 -7.36 324.90 0.01 0.12 3.90 0.03
C28H8.8 28.50 0.00 0.10 2.61 269.72 0.03 -0.22 -5.43 323.99 0.01 0.17 4.33 0.04
C28H8.9 28.50 3.83 4.89 2.23 134.29 4.35 -6.74 -3.08 1.99
C29A12.1 28.50 2.92 -43.62 -15.86 90.06 0.23 -0.31 -0.11 0.11
C29A12.3 28.50 2.87 19.87 4.45 120.15 4.69 -29.16 -6.53 242.96 1.11 -4.35 -0.97 0.06
C29A12.4 28.50 0.01 0.34 0.26 302.56 0.10 6.51 5.06 1.29
C29A12.6 28.50 0.00 0.30 0.16 270.18 0.08 10.89 5.78 451.67 2.05 -21.44 -11.39 1.35
C29A12.7 28.50 0.00 0.10 0.16 302.56 0.03 3.16 5.10 0.60
C29E4.1 28.50 0.16 -1.67 -12.13 104.65 0.04 -0.04 -0.31 0.02
C29E4.10 28.50 0.01 0.12 4.44 142.61 0.02 -0.14 -5.16 322.00 -0.00 0.19 7.04 0.03
C29E4.12 28.50 8.51 52.19 4.01 122.99 13.44 -71.04 -5.46 306.48 0.41 4.09 0.31 1.13
C29E4.13 28.50 1.38 -11.52 -10.19 101.46 0.54 -0.64 -0.57 0.29
C29E4.14 28.50 0.00 0.54 5.26 179.44 0.08 0.07 0.66 399.68 0.10 -0.37 -3.55 0.07
C29E4.15 28.50 -0.03 3.05 0.83 137.59 0.30 16.66 4.52 346.19 3.78 -23.00 -6.24 0.60
C29E4.17 28.50 0.02 0.75 3.01 346.33 0.25 -0.62 -2.50 0.17
C29E4.2 28.50 3.26 11.74 3.34 127.45 4.42 -15.15 -4.31 334.48 1.28 -3.65 -1.04 0.74
C29E4.3 28.50 0.83 1.32 1.32 187.49 1.04 -4.77 -4.79 353.76 0.25 -1.86 -1.87 0.01
C29E4.4 28.50 1.73 -4.71 -2.85 328.55 0.32 -1.16 -0.70 0.14
C29E4.5 28.50 -0.02 3.58 2.96 370.96 1.20 -3.35 -2.77 0.82
C29E4.7 28.50 0.34 3.15 6.00 127.91 0.65 -2.18 -4.16 385.09 0.09 0.91 1.73 0.18
C29E4.8 28.50 4.08 -60.36 -16.51 86.41 0.58 -0.78 -0.21 0.27
C29E6.1 28.50 -0.07 5.27 1.79 131.10 0.47 22.71 7.69 250.57 3.18 -11.92 -4.04 0.39
C29E6.2 28.50 0.03 0.24 0.38 218.20 0.07 2.90 4.60 437.53 0.71 -4.42 -7.01 0.50
C29E6.3 28.50 0.00 -0.02 -1.54 245.56 -0.00 0.08 6.48 413.36 0.01 -0.05 -4.22 0.01
C29E6.4 28.50 0.00 0.10 0.39 318.97 0.03 1.49 6.02 0.27
C29E6.5 28.50 -0.00 0.66 0.36 175.95 0.10 9.57 5.15 358.44 1.84 -4.05 -2.18 1.33
C29F3.1 28.50 -0.02 7.37 12.42 106.48 0.56 -0.13 -0.22 0.51
C29F3.2 28.50 -0.00 0.06 0.07 357.73 0.02 7.26 8.57 0.94
C29F3.3 28.50 0.00 0.04 0.19 380.99 0.02 1.78 9.46 0.20
C29F3.4 28.50 0.01 -0.04 -0.52 324.90 -0.00 0.47 6.97 0.07
C29F3.5 28.50 0.04 0.16 0.05 388.38 0.10 51.21 16.51 444.41 2.96 2.26 0.73 3.06
C29F3.6 28.50 0.00 0.00 0.07 342.68 0.00 0.28 6.94 0.04
C29F3.7 28.50 0.02 0.44 0.42 393.30 0.18 10.95 10.42 1.18
C29F4.1 28.50 1.93 -2.21 -0.06 416.83 1.07 895.88 24.66 474.51 52.75 -2092.37 -57.60 31.84
C29F4.2 28.50 0.00 0.05 0.34 329.46 0.01 0.81 6.00 0.14
C29F4.3 28.50 0.02 -0.05 -0.45 359.56 0.00 0.86 8.42 0.11
C29F5.1 28.50 0.06 1.32 0.24 265.16 0.37 24.13 4.45 5.67
C29F5.2 28.50 0.00 -0.00 -0.03 381.90 0.00 0.74 10.15 0.08
C29F5.3 28.50 -0.00 0.05 2.07 0.02
C29F5.4 28.50 0.00 0.00 0.15 394.21 0.01 0.30 10.26 0.03
C29F5.5 28.50 0.00 -0.00 -0.08 354.08 0.00 0.19 12.52 441.18 0.02 -0.27 -18.40 0.01
C29F5.7 28.50 0.05 -0.22 -2.01 307.12 -0.01 0.67 6.22 0.11
C29F5.8 28.50 0.00 0.00 0.22 220.93 0.00 0.04 3.26 0.01
C29F7.1 28.50 -0.03 0.59 2.36 0.24
C29F7.2 28.50 0.60 56.88 11.32 116.96 5.63 -38.57 -7.68 235.52 1.06 -2.76 -0.55 0.37
C29F7.3 28.50 0.44 10.03 2.15 5.01
C29F7.4 28.50 2.25 38.75 10.92 79.98 4.24 -92.09 -25.95 125.53 0.04 0.16 0.05 0.10
C29F7.5 28.50 1.58 29.64 11.64 78.66 3.07 -59.87 -23.50 128.82 0.07 0.27 0.11 0.17
C29F7.6 28.50 0.08 3.61 13.47 99.18 0.33 -2.96 -11.01 194.03 0.05 -0.01 -0.02 0.05
C29F7.7 28.50 0.01 0.00 0.06 180.92 0.01 0.15 5.91 190.61 0.02 -0.33 -13.27 249.13 -0.00 0.08 3.11 0.01
C29F9.1 28.50 -0.06 2.44 3.75 317.15 0.64 -0.21 -0.33 0.61
C29F9.10 28.50 0.00 0.02 0.14 278.84 0.01 0.60 4.79 0.13
C29F9.11 28.50 -0.00 0.03 2.37 0.01
C29F9.12 28.50 0.00 0.02 0.14 329.02 0.01 0.97 8.64 441.89 0.12 -0.37 -3.34 0.10
C29F9.13 28.50 0.01 -0.00 -0.04 290.24 0.01 0.53 4.77 0.11
C29F9.2 28.50 0.02 0.13 0.10 302.10 0.06 6.83 5.24 1.30
C29F9.3 28.50 -0.00 0.17 0.15 331.28 0.05 7.80 6.56 1.24
C29F9.4 28.50 0.00 0.08 0.14 303.92 0.02 3.44 6.00 0.65
C29F9.5 28.50 0.01 -0.14 -10.69 92.40 0.00 -0.00 -0.20 337.06 0.00 0.24 19.02 380.88 0.01 -0.04 -2.79 0.01
C29F9.6 28.50 0.00 0.01 0.34 262.43 0.00 0.23 6.10 401.51 0.03 0.02 0.42 0.04
C29F9.7 28.50 -0.09 11.91 3.83 299.36 3.13 -0.75 -0.24 2.99
C29F9.8 28.50 -0.00 0.21 1.91 0.09
C29F9.9 28.50 0.00 0.00 0.04 387.83 0.00 0.17 9.61 0.02
C29G2.1 28.50 0.05 -0.47 -9.48 143.41 0.00 0.08 1.64 0.03
C29G2.2 28.50 0.03 0.60 9.97 89.15 0.06 -0.71 -11.92 183.08 -0.00 0.19 3.25 372.32 0.03 -0.09 -1.48 0.02
C29G2.3 28.50 0.02 0.14 0.07 420.66 0.08 57.48 27.32 463.52 2.54 -30.30 -14.40 1.90
C29G2.4 28.50 0.00 0.00 0.04 297.54 0.00 0.08 7.50 416.10 0.01 -0.01 -1.31 0.01
C29G2.5 28.50 0.00 0.02 0.24 376.88 0.01 0.60 8.48 0.07
C29G2.6 28.50 0.08 -0.08 -0.03 359.10 0.06 24.30 8.68 3.10
C29H12.1 28.50 1.44 -12.77 -10.04 121.07 0.26 -0.22 -0.18 0.18
C29H12.2 28.50 11.62 -91.22 -8.77 120.61 3.22 -5.41 -0.52 1.25
C29H12.3 28.50 0.02 0.03 0.04 336.76 0.03 5.17 6.70 0.79
C29H12.5 28.50 0.32 -4.20 -15.61 91.43 0.05 0.05 0.20 0.08
C29H12.6 28.50 0.02 0.94 0.28 267.90 0.24 15.60 4.63 3.62
C30A5.10 28.50 -0.00 0.12 0.12 337.67 0.04 6.80 6.97 1.03
C30A5.2 28.50 0.07 1.23 1.25 225.95 0.32 3.95 4.00 445.28 1.18 -9.20 -9.32 0.82
C30A5.3 28.50 13.61 -87.87 -7.82 133.84 4.36 -6.18 -0.55 2.19
C30A5.4 28.50 0.00 0.02 0.46 181.71 0.00 0.15 4.07 402.21 0.04 -0.11 -3.06 0.03
C30A5.5 28.50 0.00 0.00 0.15 267.90 0.00 0.20 10.46 350.89 0.02 -0.00 -0.16 0.02
C30A5.7 28.50 0.01 1.65 0.81 167.50 0.24 11.05 5.43 325.77 1.99 -1.56 -0.76 1.74
C30B5.1 28.50 2.58 -58.44 -22.62 70.45 0.13 0.04 0.02 0.15
C30B5.2 28.50 6.75 -43.99 -8.40 98.72 3.66 -4.95 -0.95 1.75
C30B5.3 28.50 0.04 0.16 3.78 77.75 0.05 -0.39 -9.14 179.44 0.01 -0.03 -0.68 350.44 0.00 0.28 6.59 0.04
C30B5.4 28.50 2.17 -6.76 -3.62 298.00 0.35 -0.38 -0.21 0.28
C30B5.5 28.50 0.00 0.03 0.27 333.11 0.01 0.66 6.03 0.11
C30B5.6 28.50 0.00 0.01 0.20 386.92 0.00 0.46 9.04 0.05
C30B5.7 28.50 0.00 0.03 0.18 244.64 0.01 0.53 3.50 0.14
C30B5.9 28.50 0.00 0.50 0.24 272.92 0.12 8.58 4.12 1.94
C30C11.1 28.50 3.32 3.26 0.80 171.54 3.79 -38.93 -9.52 274.95 -0.24 7.46 1.82 1.33
C30C11.2 28.50 8.77 -62.36 -8.82 122.44 2.92 -3.65 -0.52 1.59
C30C11.4 28.50 5.74 -67.28 -11.48 98.27 1.05 5.57 0.95 3.20
C30D11.1 28.50 0.02 0.44 0.74 366.85 0.17 4.17 6.94 0.66
C30E1.2 28.50 0.00 0.01 0.26 276.11 0.00 0.25 9.81 365.94 0.03 -0.01 -0.26 0.02
C30E1.3 28.50 0.02 -0.08 -1.73 247.25 -0.00 0.25 5.74 433.17 0.05 -0.37 -8.32 0.03
C30E1.4 28.50 0.00 0.00 0.04 273.58 0.00 0.11 6.00 435.76 0.02 -0.14 -7.42 0.01
C30E1.5 28.50 0.01 0.21 0.27 294.35 0.06 6.19 8.22 412.91 0.80 -1.76 -2.34 0.67
C30E1.6 28.50 0.00 -0.01 -0.34 237.80 0.00 0.07 4.32 0.02
C30E1.7 28.50 0.00 0.00 0.25 348.29 0.00 0.22 12.54 415.71 0.02 -0.01 -0.34 0.02
C30E1.8 28.50 0.00 0.01 0.50 248.75 0.00 0.16 7.12 375.52 0.02 -0.05 -2.08 0.02
C30F12.1 28.50 0.22 -0.53 -0.26 365.94 0.04 17.55 8.62 2.12
C30F12.2 28.50 0.72 -9.83 -17.18 80.48 0.21 0.22 0.39 0.30
C30F12.3 28.50 0.02 0.17 1.79 131.39 0.04 -0.36 -3.83 271.46 -0.01 0.50 5.30 0.10
C30F12.4 28.50 4.36 -68.68 -16.01 89.15 0.20 -0.16 -0.04 0.13
C30F12.5 28.50 0.07 1.87 1.12 349.98 0.67 7.28 4.36 1.65
C30F12.6 28.50 0.07 0.15 0.29 308.48 0.11 2.58 5.03 0.56
C30F12.7 28.50 0.00 0.08 0.19 298.91 0.03 2.14 5.13 0.42
C30F2.1 28.50 0.00 -0.00 -0.02 360.47 0.00 0.87 8.05 0.11
C30F2.2 28.50 0.02 -0.07 -0.56 274.28 -0.00 0.60 4.56 0.13
C30F2.3 28.50 0.00 0.03 0.12 395.12 0.01 3.11 10.71 0.29
C30F2.4 28.50 0.00 0.05 0.27 393.30 0.02 2.01 10.06 0.21
C30F2.5 28.50 -0.05 1.08 2.03 0.44
C30F8.2 28.50 4.05 0.09 0.01 326.72 4.08 78.47 6.01 16.46
C30F8.3 28.50 -0.01 0.25 0.26 282.04 0.06 4.80 5.07 1.03
C30F8.4 28.50 -0.01 7.30 4.33 256.96 1.65 -4.59 -2.72 0.61
C30G12.1 28.50 0.01 0.14 0.24 240.54 0.04 2.35 4.11 0.62
C30G12.2 28.50 0.00 0.07 0.12 414.73 0.03 11.67 21.45 482.22 0.82 -119.78 -220.19 0.54
C30G12.3 28.50 0.01 -0.05 -3.20 124.95 -0.00 0.03 1.95 439.67 0.01 0.15 8.97 0.02
C30G12.4 28.50 -0.01 0.18 0.16 299.82 0.04 8.03 6.95 440.27 1.17 -2.68 -2.32 1.05
C30G12.6 28.50 0.40 -5.14 -14.43 79.12 0.14 -0.15 -0.43 0.08
C30G12.7 28.50 1.78 -37.22 -22.26 71.82 0.17 0.23 0.14 0.26
C30G4.2 28.50 0.00 0.01 0.44 329.00 0.01 0.35 16.02 386.00 0.03 -0.08 -3.84 0.02
C30G4.3 28.50 0.05 2.10 15.11 76.38 0.15 -1.00 -7.22 208.62 0.02 0.02 0.15 0.03
C30G4.4 28.50 -0.01 0.28 1.08 391.48 0.09 1.79 6.99 0.26
C30G4.5 28.50 0.01 0.00 0.03 413.36 0.01 2.99 21.55 479.94 0.21 -14.81 -106.94 0.14
C30G4.6 28.50 0.02 1.97 25.14 72.69 0.11 -1.38 -17.66 146.03 0.00 0.02 0.19 0.01
C30G4.7 28.50 0.15 -0.98 -3.81 172.60 0.01 2.23 8.71 292.98 0.28 -1.22 -4.76 423.40 0.12 1.72 6.70 0.22
C30G7.1 28.50 0.06 -0.43 -1.65 159.83 0.00 1.02 3.93 385.09 0.23 0.32 1.23 0.26
C30G7.2 28.50 0.00 0.58 0.29 350.89 0.19 14.08 6.89 2.07
C30G7.3 28.50 0.03 -0.17 -5.04 239.17 -0.00 0.06 1.89 0.01
C30G7.4 28.50 0.02 -0.25 -13.16 97.30 -0.00 0.41 21.14 157.57 0.02 -0.20 -10.16 276.29 0.00 0.09 4.73 0.02
C30G7.5 28.50 -0.00 0.01 0.39 441.18 0.00 0.42 19.65 0.02
C30H6.1 28.50 0.00 -0.00 -0.18 360.92 0.00 0.19 7.25 0.02
C30H6.10 28.50 0.01 0.04 0.06 355.00 0.03 5.93 7.74 0.80
C30H6.12 28.50 0.00 0.04 0.15 353.17 0.01 2.10 7.24 0.29
C30H6.2 28.50 0.01 0.07 0.21 291.16 0.02 2.27 6.43 438.44 0.36 -0.44 -1.24 0.34
C30H6.3 28.50 0.00 0.01 0.54 340.86 0.00 0.13 5.90 0.02
C30H6.4 28.50 -0.00 0.05 1.97 0.02
C30H6.5 28.50 0.02 0.01 0.01 380.99 0.03 10.96 10.66 1.16
C30H6.6 28.50 0.16 -0.87 -5.90 177.61 0.03 1.21 8.23 307.12 0.19 -0.82 -5.59 0.04
C30H6.7 28.50 6.17 -43.06 -10.44 127.91 1.89 3.50 0.85 3.14
C30H6.8 28.50 1.74 -12.11 -8.12 117.88 0.66 -1.02 -0.68 0.28
C30H6.9 28.50 1.04 -1.60 -1.82 0.31
C30H7.2 28.50 4.48 -39.70 -11.14 129.28 0.48 7.86 2.21 3.27
C31A11.1 28.50 0.00 -0.00 -0.12 255.13 0.00 0.08 4.78 0.02
C31A11.10 28.50 0.00 0.01 0.80 331.74 0.00 0.16 9.72 416.10 0.02 -0.07 -4.32 0.01
C31A11.3 28.50 0.00 0.00 0.23 256.96 0.00 0.08 6.66 381.90 0.01 0.01 0.68 0.01
C31A11.4 28.50 0.01 0.16 4.90 85.96 0.02 -0.10 -3.19 274.28 -0.00 0.15 4.78 0.03
C31A11.5 28.50 -0.00 0.03 0.89 358.64 0.01 0.23 5.93 0.04
C31A11.6 28.50 0.00 -0.00 -0.41 225.49 0.00 0.03 3.36 0.01
C31A11.7 28.50 -0.00 0.03 1.16 380.53 0.01 0.16 5.77 0.03
C31A11.9 28.50 0.00 0.02 1.65 0.01
C31B8.1 28.50 -0.00 0.04 2.09 0.02
C31B8.11 28.50 0.01 -0.02 -0.56 382.81 0.00 0.26 9.32 0.03
C31B8.12 28.50 0.02 -0.19 -8.19 141.59 0.00 0.00 0.09 0.00
C31B8.13 28.50 0.00 0.00 0.02 406.07 0.00 0.24 11.93 0.02
C31B8.16 28.50 -0.00 0.05 1.89 0.02
C31B8.2 28.50 0.00 0.01 0.17 350.44 0.00 0.28 7.20 0.04
C31B8.4 28.50 0.00 0.00 0.11 237.25 0.00 0.18 5.48 414.31 0.03 -0.06 -1.79 0.03
C31B8.6 28.50 0.01 0.03 1.72 118.88 0.01 -0.06 -3.22 296.44 -0.00 0.13 6.67 459.39 0.02 -0.37 -18.88 0.01
C31B8.7 28.50 0.00 0.29 0.58 208.99 0.06 2.67 5.31 377.66 0.51 -0.92 -1.83 0.41
C31B8.8 28.50 0.00 0.02 0.34 407.89 0.01 0.54 11.41 0.05
C31B8.9 28.50 0.05 0.54 6.57 97.81 0.09 -0.99 -11.95 189.01 -0.00 0.09 1.05 0.02
C31C9.1 28.50 0.02 8.14 7.18 184.30 1.29 -9.91 -8.74 296.82 0.17 -0.07 -0.06 0.16
C31C9.2 28.50 13.18 178.76 6.53 125.17 30.47 -179.71 -6.57 268.36 4.73 -18.17 -0.66 0.81
C31C9.3 28.50 -0.05 2.12 2.27 0.91
C31C9.4 28.50 0.05 3.43 10.93 111.49 0.33 -4.47 -14.24 158.00 0.12 -0.29 -0.92 0.03
C31C9.6 28.50 0.01 0.00 0.07 390.11 0.01 0.47 9.78 0.05
C31C9.7 28.50 -0.02 1.03 0.94 135.20 0.09 5.85 5.35 322.62 1.19 -7.74 -7.07 441.18 0.27 14.81 13.53 0.91
C31C9.8 28.50 0.09 1.96 8.71 112.40 0.25 -3.47 -15.44 179.44 0.02 0.40 1.77 396.95 0.11 -0.81 -3.59 0.04
C31E10.1 28.50 0.00 -0.01 -0.25 336.61 0.00 0.27 11.78 399.14 0.02 0.06 2.78 0.02
C31E10.3 28.50 0.01 -0.05 -3.11 271.55 -0.00 0.08 5.42 0.02
C31E10.4 28.50 0.00 0.01 0.45 313.04 0.00 0.08 4.94 0.02
C31E10.5 28.50 1.45 -2.25 -2.42 0.42
C31E10.6 28.50 -0.01 4.57 4.04 278.84 1.13 -3.96 -3.49 0.32
C31E10.7 28.50 0.24 138.53 10.56 130.19 14.33 -30.95 -2.36 3.36
C31E10.8 28.50 -0.01 0.35 2.15 0.15
C31G12.1 28.50 1.41 30.75 8.49 110.21 3.93 -49.67 -13.72 184.15 0.25 -0.41 -0.11 0.13
C31G12.2 28.50 0.00 -0.01 -0.39 309.85 0.00 0.08 5.41 0.01
C31G12.3 28.50 0.01 0.11 6.91 116.88 0.02 -0.27 -16.97 183.39 -0.00 0.13 8.24 296.36 0.01 -0.07 -4.47 -0.00
C31G12.4 28.50 0.03 -0.12 -3.24 286.60 -0.00 0.19 5.46 0.04
C31H1.1 28.50 0.00 0.01 0.22 276.11 0.00 0.15 4.67 0.03
C31H1.2 28.50 0.00 0.03 0.47 267.90 0.01 0.49 8.73 379.16 0.06 -0.42 -7.58 0.02
C31H1.5 28.50 -0.00 0.09 3.98 182.63 0.01 -0.15 -6.37 249.66 0.00 0.09 4.03 0.03
C31H1.6 28.50 0.03 1.44 0.41 243.97 0.34 15.79 4.54 449.88 3.59 -19.66 -5.65 2.91
C31H1.7 28.50 0.00 0.09 0.46 251.03 0.02 1.01 4.94 433.43 0.21 -1.79 -8.76 0.12
C31H1.8 28.50 4.88 -77.10 -16.64 90.06 0.13 0.25 0.05 0.23
C31H2.1 28.50 0.04 1.13 0.34 270.72 0.31 20.56 6.22 418.90 3.36 -3.35 -1.01 3.14
C31H2.2 28.50 0.01 0.04 0.39 290.24 0.01 1.19 12.40 360.92 0.10 -0.30 -3.14 0.06
C31H2.3 28.50 0.01 0.01 0.05 381.90 0.01 2.68 10.20 0.29
C31H2.4 28.50 0.13 7.61 7.78 150.71 1.06 -8.51 -8.70 236.44 0.33 -1.25 -1.28 0.02
C31H5.1 28.50 0.00 0.02 0.26 320.80 0.01 0.37 5.91 0.07
C31H5.3 28.50 0.00 0.13 0.41 329.92 0.04 1.86 5.67 0.33
C31H5.4 28.50 0.95 438.64 11.14 132.01 46.36 -390.81 -9.92 242.82 3.05 8.41 0.21 5.08
C31H5.5 28.50 0.09 1.26 0.59 256.50 0.38 7.68 3.59 2.13
C31H5.6 28.50 0.04 -0.10 -0.15 416.94 0.01 16.31 25.38 470.35 0.88 -20.71 -32.21 0.59
C31H5.7 28.50 0.09 -1.61 -5.58 93.96 -0.01 2.21 7.64 246.70 0.32 -1.10 -3.79 415.03 0.14 1.60 5.54 0.25
C32A3.1 28.50 2.93 -21.69 -9.87 95.53 1.48 -2.20 -1.00 0.62
C32A3.2 28.50 0.67 -4.36 -8.23 90.45 0.40 3.47 6.55 249.44 0.95 -4.02 -7.59 392.02 0.38 0.31 0.59 0.41
C32A3.3 28.50 1.32 -17.91 -16.02 95.08 0.12 0.89 0.79 0.47
C32A9.1 28.50 0.00 0.03 0.69 369.59 0.01 0.37 7.58 0.05
C32B5.1 28.50 -0.33 20.07 6.34 208.16 3.27 -12.49 -3.94 -0.18
C32B5.10 28.50 1.17 22.33 12.18 72.15 2.14 -27.80 -15.16 146.71 0.07 -0.03 -0.02 0.06
C32B5.11 28.50 0.03 -0.09 -0.39 331.89 0.01 2.88 12.48 406.37 0.22 0.10 0.41 0.23
C32B5.12 28.50 0.01 3.04 7.71 148.88 0.38 -0.31 -0.78 0.27
C32B5.13 28.50 0.01 0.27 2.54 357.73 0.10 -0.37 -3.48 0.05
C32B5.14 28.50 0.64 26.62 9.27 121.79 3.12 -27.60 -9.61 226.01 0.24 -0.41 -0.14 0.14
C32B5.15 28.50 0.14 6.12 7.52 150.89 0.89 -6.36 -7.82 270.55 0.13 -0.59 -0.73 0.01
C32B5.16 28.50 0.61 25.15 9.17 124.26 3.02 -32.58 -11.88 209.53 0.25 -0.63 -0.23 0.07
C32B5.17 28.50 0.02 2.36 10.88 121.98 0.24 -2.35 -10.84 220.93 0.01 0.12 0.53 0.04
C32B5.2 28.50 0.02 1.26 21.33 68.21 0.07 -0.32 -5.45 266.77 0.00 0.62 10.51 316.52 0.03 -0.18 -3.06 0.00
C32B5.3 28.50 0.02 0.29 7.94 104.20 0.04 -0.23 -6.36 272.46 0.00 0.04 1.07 0.01
C32B5.4 28.50 0.01 0.23 1.34 61.79 0.02 3.08 18.18 126.54 0.22 -2.90 -17.13 182.63 0.06 0.18 1.07 0.11
C32B5.5 28.50 0.37 11.35 9.22 110.12 1.30 -9.84 -7.99 230.05 0.12 -0.33 -0.27 0.03
C32B5.6 28.50 0.08 -0.18 -1.81 0.00
C32B5.7 28.50 0.21 28.17 7.73 156.18 3.81 -27.92 -7.67 237.35 1.54 -4.08 -1.12 0.54
C32B5.9 28.50 -0.00 0.61 15.09 104.27 0.05 -0.42 -10.40 199.67 0.00 0.09 2.25 358.52 0.02 -0.14 -3.49 0.00
C32C4.1 28.50 -0.00 0.77 7.15 182.17 0.12 -0.35 -3.20 391.02 0.04 0.58 5.33 0.10
C32C4.2 28.50 0.01 0.31 1.36 246.06 0.08 -0.57 -2.53 376.41 0.01 2.19 9.70 0.24
C32C4.3 28.50 0.01 2.66 8.00 141.25 0.31 -0.64 -1.93 474.95 0.10 -10.18 -30.64 0.00
C32C4.5 28.50 0.00 0.01 0.33 359.56 0.00 0.14 6.76 0.02
C32C4.7 28.50 0.00 0.13 6.18 122.34 0.01 -0.04 -1.95 358.77 0.00 0.15 7.15 0.02
C32C4.8 28.50 0.00 0.20 3.92 269.27 0.05 -0.49 -9.78 337.67 0.02 0.10 1.93 0.03
C32D5.1 28.50 0.02 0.04 0.14 292.52 0.03 1.43 4.97 0.31
C32D5.10 28.50 0.64 1.39 2.25 198.59 0.88 -2.17 -3.53 0.26
C32D5.11 28.50 2.81 -10.31 -6.15 158.46 1.47 -0.34 -0.20 1.36
C32D5.12 28.50 -0.05 3.10 0.94 185.36 0.44 18.12 5.51 353.63 3.48 -9.65 -2.94 2.22
C32D5.14 28.50 -0.00 0.04 0.77 176.06 0.01 0.23 4.39 375.56 0.05 -0.04 -0.79 0.05
C32D5.2 28.50 0.02 0.63 0.57 181.72 0.12 7.42 6.80 327.64 1.20 -3.56 -3.26 0.64
C32D5.3 28.50 0.76 -7.86 -6.71 103.66 0.16 6.68 5.70 301.37 1.48 -1.78 -1.52 1.16
C32D5.4 28.50 0.00 0.07 3.19 359.10 0.02 -0.08 -3.69 0.01
C32D5.5 28.50 3.17 10.57 3.24 133.73 4.28 -17.70 -5.43 264.93 1.96 -5.08 -1.56 0.84
C32D5.6 28.50 0.00 0.03 0.14 280.67 0.01 1.05 4.91 0.22
C32D5.7 28.50 0.18 -0.55 -0.79 187.49 0.09 3.83 5.42 375.17 0.81 -1.19 -1.69 0.68
C32D5.8 28.50 5.16 -23.81 -3.89 267.90 -0.54 32.44 5.29 6.48
C32D5.9 28.50 47.21 960.03 8.66 118.79 133.89 -507.72 -4.58 358.64 12.12 229.41 2.07 40.99
C32E12.1 28.50 0.00 0.05 0.68 299.09 0.01 0.54 8.18 403.41 0.07 -0.34 -5.05 0.04
C32E12.2 28.50 0.00 0.06 0.22 282.49 0.02 1.35 5.14 0.29
C32E12.3 28.50 0.02 0.09 0.04 308.48 0.05 13.79 5.96 2.47
C32E12.4 28.50 0.01 0.20 0.26 270.64 0.06 5.79 7.73 389.20 0.74 -3.39 -4.52 0.42
C32E12.5 28.50 0.21 4.82 2.02 2.41
C32E8.1 28.50 0.00 0.04 0.98 198.71 0.01 0.14 3.58 434.39 0.04 -0.21 -5.54 0.03
C32E8.10 28.50 0.83 -10.68 -4.50 125.70 -0.21 9.36 3.94 400.02 2.36 -4.09 -1.72 2.01
C32E8.11 28.50 0.50 2.44 2.02 1.62
C32E8.12 28.50 0.00 0.01 0.26 241.91 0.00 0.22 3.83 0.06
C32E8.2 28.50 1.66 203.33 2.17 94.38
C32E8.3 28.50 2.77 -26.09 -5.25 131.56 0.08 0.62 0.13 279.30 0.17 25.15 5.06 5.33
C32E8.4 28.50 0.01 0.49 12.16 90.97 0.04 -0.19 -4.68 304.38 -0.00 0.14 3.48 444.37 0.02 0.57 14.16 0.04
C32E8.5 28.50 2.25 -8.01 -3.81 212.27 0.78 -2.41 -1.15 0.12
C32E8.6 28.50 0.00 0.02 0.15 323.53 0.01 0.92 5.89 0.16
C32E8.7 28.50 0.04 0.38 0.67 271.55 0.13 3.55 6.26 410.63 0.62 -1.20 -2.12 0.54
C32E8.8 28.50 3.43 -52.79 -16.20 90.97 0.13 1.30 0.40 348.61 0.47 10.91 3.35 1.95
C32E8.9 28.50 0.34 -2.66 -7.67 139.31 0.04 0.34 0.99 345.88 0.11 2.11 6.08 0.41
C32F10.1 28.50 1.21 -1.14 -1.26 0.69
C32F10.2 28.50 2.84 7.20 2.04 159.37 3.78 -19.35 -5.49 324.90 0.58 -2.93 -0.83 0.11
C32F10.4 28.50 0.05 1.34 0.49 228.23 0.32 9.88 3.65 2.85
C32F10.5 28.50 1.76 -5.16 -2.83 305.75 0.33 -1.28 -0.70 0.10
C32F10.6 28.50 4.83 126.27 14.86 68.63 9.90 -60.40 -7.11 213.64 1.14 -3.13 -0.37 0.29
C32F10.8 28.50 1.05 -17.80 -22.58 73.64 0.25 0.42 0.53 0.42
C32H11.1 28.50 0.00 0.01 0.40 329.00 0.00 0.09 6.04 0.02
C32H11.10 28.50 0.00 0.05 1.88 111.04 0.01 14.22 507.94 112.40 0.03 -0.55 -19.76 159.83 0.00 0.02 0.76 0.01
C32H11.11 28.50 0.00 0.02 0.30 363.66 0.01 0.42 8.16 0.06
C32H11.12 28.50 0.00 0.03 0.12 386.46 0.01 2.48 10.17 0.26
C32H11.13 28.50 0.00 0.01 0.90 348.16 0.00 0.04 4.73 0.01
C32H11.2 28.50 0.00 0.00 0.06 310.76 0.00 0.10 5.71 0.02
C32H11.3 28.50 0.00 -0.00 -0.01 352.26 0.00 0.40 6.99 0.06
C32H11.4 28.50 0.03 0.17 0.06 364.12 0.09 26.32 8.66 3.26
C32H11.5 28.50 0.02 0.01 0.01 360.01 0.02 7.61 8.45 0.97
C32H11.6 28.50 -0.00 0.08 2.24 0.03
C32H11.7 28.50 0.18 0.97 4.90 89.60 0.23 -0.90 -4.58 303.90 0.04 0.10 0.51 0.06
C32H11.8 28.50 0.00 0.01 0.29 363.20 0.01 0.42 8.07 0.06
C32H11.9 28.50 -0.00 0.14 3.65 190.84 0.02 -0.26 -6.69 243.73 0.01 0.26 6.63 375.52 0.04 -0.24 -6.33 0.01
C33A11.1 28.50 -0.13 2.38 2.34 0.95
C33A11.2 28.50 0.21 2.78 5.09 199.96 0.69 -2.14 -3.91 0.08
C33A11.4 28.50 -0.01 0.89 0.69 268.81 0.20 5.48 4.27 1.38
C33A12.1 28.50 16.79 30.16 1.61 99.18 18.92 -71.48 -3.82 377.34 -0.96 66.97 3.58 6.22
C33A12.10 28.50 -0.00 0.04 2.22 0.02
C33A12.11 28.50 0.00 0.00 0.01 390.56 0.00 0.31 10.48 0.03
C33A12.12 28.50 0.36 35.65 23.47 67.68 1.76 -17.15 -11.29 162.89 0.13 -0.20 -0.13 0.06
C33A12.13 28.50 0.10 -0.32 -1.38 388.28 -0.01 2.43 10.40 0.22
C33A12.14 28.50 0.00 0.20 5.27 119.79 0.02 -0.32 -8.32 188.72 0.00 0.01 0.35 404.62 0.00 0.44 11.52 0.04
C33A12.15 28.50 0.00 0.01 0.19 290.89 0.01 0.20 6.01 426.65 0.03 -0.17 -5.12 0.02
C33A12.19 28.50 0.02 -0.00 -0.03 364.12 0.01 1.38 8.55 0.18
C33A12.2 28.50 0.71 -0.36 -0.06 388.74 0.58 59.12 10.41 6.24
C33A12.3 28.50 2.63 -18.13 -9.10 130.19 0.79 6.76 3.39 3.19
C33A12.4 28.50 0.11 0.43 0.12 286.14 0.22 17.09 4.63 3.61
C33A12.6 28.50 0.00 0.14 0.61 272.67 0.04 3.11 13.51 333.26 0.22 -0.25 -1.07 0.19
C33A12.7 28.50 0.89 -1.79 -2.02 0.08
C33A12.8 28.50 0.00 0.01 0.32 324.90 0.00 0.14 5.09 0.03
C33B4.2 28.50 0.00 0.04 0.24 320.80 0.01 0.99 6.23 0.17
C33B4.3 28.50 -0.15 8.93 2.44 3.93
C33B4.4 28.50 2.50 -37.65 -16.11 95.99 -0.04 1.70 0.73 0.62
C33B4.5 28.50 -0.00 0.07 0.37 269.03 0.02 1.09 5.48 443.50 0.21 -0.79 -3.98 0.17
C33C12.1 28.50 0.03 0.25 1.70 0.15
C33C12.10 28.50 0.91 -7.46 -2.70 145.24 0.04 13.11 4.74 353.17 2.76 -15.73 -5.69 0.70
C33C12.11 28.50 -0.00 0.04 0.78 266.63 0.01 0.29 5.92 412.48 0.05 -0.15 -3.00 0.04
C33C12.3 28.50 0.00 0.15 0.46 359.10 0.06 2.20 6.60 0.33
C33C12.4 28.50 0.11 1.69 9.82 80.03 0.20 -1.29 -7.47 235.98 -0.01 0.30 1.76 0.07
C33C12.5 28.50 0.40 15.21 9.21 121.08 1.81 -20.09 -12.17 203.53 0.15 -0.38 -0.23 0.05
C33C12.7 28.50 0.00 0.03 0.69 293.23 0.01 0.30 7.27 407.81 0.04 -0.09 -2.16 0.04
C33C12.8 28.50 0.01 -0.00 -0.11 329.76 0.01 0.27 9.57 432.01 0.04 -0.08 -2.68 0.03
C33C12.9 28.50 0.70 -5.27 -10.15 115.14 0.24 -0.04 -0.07 0.23
C33D12.1 28.50 -0.04 2.01 3.47 335.39 0.57 -0.35 -0.60 0.52
C33D12.2 28.50 -0.00 0.16 0.55 297.60 0.04 2.22 7.44 417.91 0.31 -0.25 -0.85 0.29
C33D12.3 28.50 0.00 0.01 0.12 357.28 0.00 0.53 7.47 0.07
C33D12.6 28.50 0.00 0.06 0.78 330.83 0.02 0.39 5.39 0.08
C33D12.7 28.50 -0.14 6.09 5.40 243.28 1.17 -3.56 -3.16 0.31
C33D3.1 28.50 -0.08 9.87 6.15 208.16 1.69 -3.12 -1.94 0.83
C33D3.3 28.50 0.00 0.06 0.56 283.86 0.02 0.48 4.37 0.11
C33D3.4 28.50 0.00 0.08 3.10 151.62 0.01 -0.06 -2.37 298.91 0.00 0.13 5.21 0.03
C33D3.5 28.50 0.00 0.01 0.32 390.56 0.00 0.22 8.63 0.02
C33D9.1 28.50 0.00 0.35 0.23 245.17 0.08 10.00 6.52 392.94 1.55 -3.76 -2.45 1.21
C33D9.10 28.50 0.01 0.08 0.14 362.29 0.04 4.91 7.86 0.64
C33D9.13 28.50 -0.58 43.02 5.88 196.31 6.64 -18.96 -2.59 1.18
C33D9.2 28.50 -0.00 0.05 2.07 0.02
C33D9.3 28.50 0.02 -0.10 -2.35 162.56 0.01 0.15 3.51 0.06
C33D9.4 28.50 -0.00 0.02 0.80 411.54 0.01 0.25 9.91 0.02
C33D9.6 28.50 -0.36 20.44 4.06 229.14 3.74 3.56 0.71 4.65
C33D9.8 28.50 -0.03 3.78 4.24 215.46 0.68 0.58 0.65 0.83
C33E10.1 28.50 0.78 12.69 8.57 89.60 1.56 -6.98 -4.71 294.80 0.13 -0.46 -0.31 0.04
C33E10.10 28.50 0.06 0.42 5.82 71.41 0.08 -0.54 -7.42 209.26 0.00 -0.01 -0.08 0.00
C33E10.2 28.50 0.75 -2.78 -3.92 246.47 0.14 -0.65 -0.92 -0.02
C33E10.5 28.50 0.00 0.04 2.03 0.02
C33E10.6 28.50 -0.00 0.03 2.45 0.01
C33E10.8 28.50 0.02 -0.04 -0.76 367.31 0.01 0.44 8.60 0.06
C33F10.1 28.50 0.04 -0.19 -4.44 274.99 -0.01 0.19 4.48 442.05 0.03 -0.37 -8.68 0.01
C33F10.11 28.50 0.01 -0.04 -1.22 271.09 -0.00 0.21 7.19 438.90 0.03 -0.45 -15.11 0.01
C33F10.12 28.50 0.02 -0.10 -4.76 241.00 0.00 0.06 2.62 0.01
C33F10.13 28.50 0.17 26.60 7.39 158.46 3.63 -9.81 -2.73 0.43
C33F10.14 28.50 1.79 -10.55 -6.96 116.05 0.87 -1.50 -0.99 0.32
C33F10.2 28.50 0.28 1.47 4.11 208.16 0.55 -1.43 -3.98 0.15
C33F10.4 28.50 1.04 -11.24 -11.91 89.15 0.36 -0.79 -0.83 0.05
C33F10.5 28.50 0.01 1.07 0.44 190.19 0.18 11.30 4.65 395.03 2.50 -10.60 -4.36 1.55
C33F10.7 28.50 -0.01 13.72 4.83 248.29 3.00 -12.29 -4.32 0.10
C33F10.8 28.50 0.01 0.01 0.09 116.96 0.01 1.09 15.86 175.79 0.07 -0.42 -6.14 333.56 0.01 -0.02 -0.29 0.01
C33F10.9 28.50 0.02 0.23 2.07 251.87 0.07 -1.56 -14.12 307.48 -0.02 0.84 7.62 458.55 0.11 -1.50 -13.56 0.07
C33G3.1 28.50 0.01 0.31 0.23 290.24 0.09 6.56 4.79 1.37
C33G3.3 28.50 0.26 -0.02 -0.00 417.99 0.25 155.33 25.22 484.04 10.51 -11697.78 -1899.48 5.18
C33G3.4 28.50 0.17 20.87 8.29 151.62 2.74 -13.71 -5.44 304.38 0.65 -3.47 -1.38 0.02
C33G3.5 28.50 0.02 -0.02 -0.96 180.35 0.02 -0.14 -7.62 266.99 0.00 0.05 2.56 394.67 0.01 -0.10 -5.27 0.00
C33G3.6 28.50 0.15 1.51 3.50 351.80 0.64 -3.16 -7.31 0.22
C33G8.1 28.50 0.00 0.04 2.18 163.02 0.01 -0.07 -4.07 302.10 -0.00 0.10 6.13 0.02
C33G8.10 28.50 0.00 0.98 7.88 117.69 0.09 -0.55 -4.46 238.43 0.03 0.53 4.27 447.45 0.14 -1.19 -9.57 0.09
C33G8.11 28.50 -0.01 0.40 0.95 324.90 0.11 1.98 4.69 0.42
C33G8.12 28.50 -0.04 4.15 5.96 206.34 0.69 -1.21 -1.73 0.36
C33G8.13 28.50 0.00 0.03 1.73 0.01
C33G8.2 28.50 -0.00 0.02 0.75 327.18 0.01 0.15 5.64 0.03
C33G8.3 28.50 0.00 0.01 0.25 257.41 0.01 0.18 4.10 0.05
C33G8.4 28.50 0.01 -0.01 -0.02 392.39 0.01 3.07 11.49 0.29
C33G8.5 28.50 -0.00 0.06 0.52 384.18 0.02 0.95 8.75 0.12
C33G8.6 28.50 -0.08 1.71 2.18 0.70
C33G8.7 28.50 0.12 -1.12 -3.06 124.95 0.01 2.60 7.08 276.20 0.40 -1.92 -5.21 0.00
C33G8.8 28.50 -0.03 2.11 5.51 200.41 0.34 -0.04 -0.10 0.33
C33G8.9 28.50 -0.05 3.76 7.19 171.68 0.48 -0.26 -0.49 0.40
C33H5.1 28.50 -0.00 0.20 5.18 246.47 0.04 -0.11 -2.79 0.02
C33H5.10 28.50 1.75 -4.80 -3.23 353.63 0.19 1.53 1.03 0.39
C33H5.11 28.50 1.36 -15.90 -13.34 104.65 0.15 9.18 7.70 243.28 1.42 -2.72 -2.28 0.77
C33H5.12 28.50 12.59 77.52 4.56 95.61 17.80 -80.29 -4.72 253.74 5.10 -20.08 -1.18 0.47
C33H5.13 28.50 0.08 0.21 0.21 281.12 0.13 3.89 3.84 0.92
C33H5.14 28.50 0.58 0.82 0.84 172.00 0.69 -2.83 -2.91 349.66 0.19 9.56 9.81 479.03 1.43 -67.71 -69.47 1.06
C33H5.15 28.50 1.92 0.58 0.28 191.29 2.02 -11.48 -5.48 321.71 0.52 -2.21 -1.05 0.16
C33H5.16 28.50 -0.00 0.05 2.28 0.02
C33H5.17 28.50 0.01 -0.23 -0.50 98.72 -0.00 3.79 8.24 209.08 0.42 -0.07 -0.15 0.40
C33H5.18 28.50 0.49 -0.42 -0.27 243.73 0.40 5.93 3.85 1.83
C33H5.19 28.50 2.08 -30.93 -17.54 85.96 0.30 0.63 0.36 0.55
C33H5.2 28.50 -0.00 0.11 1.35 303.47 0.03 0.53 6.62 418.38 0.09 -0.55 -6.87 0.05
C33H5.4 28.50 0.09 2.45 7.54 153.32 0.39 -1.85 -5.71 316.86 0.09 -0.27 -0.83 0.04
C33H5.6 28.50 2.83 -22.51 -9.13 125.63 0.65 -1.13 -0.46 0.24
C33H5.7 28.50 3.15 -5.76 -2.27 0.52
C33H5.8 28.50 1.72 -2.92 -1.88 0.39
C33H5.9 28.50 0.09 5.81 7.40 190.38 1.03 -2.14 -2.73 0.40
C34B2.1 28.50 0.00 0.29 0.48 247.38 0.06 4.89 8.13 331.74 0.48 0.49 0.81 0.55
C34B2.10 28.50 1.81 58.07 5.68 190.84 11.24 -37.88 -3.71 0.12
C34B2.11 28.50 0.02 0.24 0.19 274.74 0.08 5.59 4.46 1.25
C34B2.2 28.50 27.12 -198.68 -7.48 117.88 9.36 -26.76 -1.01 -0.45
C34B2.3 28.50 0.01 0.02 0.89 161.79 0.01 -0.07 -3.36 303.74 -0.00 0.14 6.47 0.02
C34B2.4 28.50 0.00 -0.01 -0.46 240.54 0.00 0.09 3.89 0.02
C34B2.5 28.50 1.83 -16.56 -10.93 95.53 0.72 -1.10 -0.73 0.30
C34B2.6 28.50 2.98 -19.73 -8.23 132.01 0.94 -0.80 -0.33 0.65
C34B2.7 28.50 1.66 -23.66 -15.47 73.64 0.59 -1.18 -0.77 0.11
C34B2.8 28.50 27.51 -179.75 -7.21 154.36 4.88 -9.20 -0.37 1.85
C34B2.9 28.50 0.03 0.01 0.02 185.36 0.03 2.05 3.36 0.65
C34B4.1 28.50 0.03 0.74 0.49 242.36 0.19 7.74 5.19 420.20 1.57 -2.45 -1.64 1.41
C34B4.2 28.50 0.82 -11.49 -9.35 98.72 0.01 2.84 2.31 1.11
C34B4.3 28.50 0.00 0.07 0.27 390.56 0.03 2.57 10.41 0.27
C34B4.4 28.50 0.21 -2.04 -4.50 127.45 0.01 1.17 2.58 0.43
C34B4.5 28.50 0.00 0.06 2.33 193.86 0.01 -0.02 -0.60 381.09 0.01 0.19 7.67 0.03
C34B4.7 28.50 0.00 0.01 0.50 354.08 0.00 0.29 11.61 423.85 0.02 0.00 0.01 0.02
C34B7.1 28.50 0.03 0.14 0.22 378.71 0.08 5.50 8.92 0.66
C34B7.2 28.50 1.63 -13.74 -10.58 87.78 0.81 -1.03 -0.79 0.41
C34B7.3 28.50 0.02 0.04 0.93 271.21 0.03 -0.31 -7.24 336.02 0.01 0.29 6.71 0.05
C34B7.4 28.50 1.65 -12.92 -8.87 97.36 0.76 -1.64 -1.12 0.13
C34C12.1 28.50 0.01 0.26 10.98 103.66 0.03 -0.11 -4.60 355.13 -0.00 0.28 11.59 444.41 0.02 -0.16 -6.63 0.02
C34C12.2 28.50 1.64 -3.46 -1.98 0.06
C34C12.3 28.50 3.98 -19.45 -6.18 121.52 2.17 -4.14 -1.31 0.67
C34C12.4 28.50 3.84 -23.58 -7.33 168.49 0.54 5.22 1.62 2.19
C34C12.5 28.50 0.31 18.50 4.94 192.20 3.34 2.56 0.68 4.09
C34C12.6 28.50 0.04 0.71 0.23 190.87 0.15 16.43 5.27 360.55 2.94 -1.51 -0.49 2.75
C34C12.7 28.50 0.00 0.18 0.58 387.83 0.07 2.63 8.72 0.32
C34C12.8 28.50 6.58 -78.35 -14.98 93.71 1.47 -0.75 -0.14 1.18
C34C12.9 28.50 0.01 0.03 0.15 386.46 0.02 1.65 9.18 0.19
C34C6.1 28.50 0.00 0.00 0.12 360.47 0.00 0.14 7.35 0.02
C34C6.2 28.50 0.75 -3.91 -4.29 122.99 0.38 6.67 7.32 272.25 1.38 -5.06 -5.55 0.30
C34C6.3 28.50 0.01 0.26 0.16 320.34 0.08 10.00 6.28 1.73
C34C6.4 28.50 0.73 -5.90 -12.20 121.80 0.18 2.41 4.97 240.72 0.46 -0.38 -0.79 0.37
C34C6.5 28.50 -0.05 2.90 4.84 248.75 0.59 -0.57 -0.95 0.45
C34C6.6 28.50 0.21 5.71 3.35 296.63 1.74 -4.35 -2.55 0.92
C34C6.7 28.50 0.01 0.12 0.20 355.00 0.05 4.70 7.72 0.66
C34C6.8 28.50 -0.00 0.10 2.24 0.05
C34C6.9 28.50 0.02 0.62 6.87 151.62 0.10 -0.42 -4.65 381.90 0.00 0.18 2.00 0.02
C34D1.1 28.50 0.01 0.01 0.05 314.87 0.01 1.36 5.76 0.24
C34D1.2 28.50 -0.00 0.10 3.26 178.98 0.01 -0.07 -2.32 308.94 0.00 0.25 7.69 443.00 0.04 -0.51 -16.09 0.02
C34D1.3 28.50 0.01 0.06 0.07 326.72 0.03 5.38 6.42 0.88
C34D1.4 28.50 0.00 0.03 0.10 296.17 0.01 1.55 5.17 0.30
C34D1.5 28.50 0.01 0.13 0.20 272.46 0.04 2.95 4.45 0.67
C34D10.1 28.50 1.11 9.97 7.94 104.96 1.88 -11.92 -9.50 207.51 0.65 0.57 0.45 0.81
C34D10.2 28.50 -0.01 0.63 1.26 418.38 0.24 3.93 7.86 0.50
C34D4.1 28.50 0.00 0.27 0.47 217.55 0.06 2.66 4.64 419.36 0.59 -1.62 -2.82 0.49
C34D4.10 28.50 0.05 -0.59 -10.89 125.63 -0.00 0.16 2.93 390.56 0.04 -0.03 -0.52 0.04
C34D4.11 28.50 0.01 0.45 1.93 168.81 0.07 3.57 15.31 219.83 0.25 -1.07 -4.61 415.71 0.04 0.89 3.83 0.11
C34D4.12 28.50 10.63 -31.25 -3.20 364.12 0.15 7.05 0.72 0.99
C34D4.13 28.50 4.94 -39.54 -10.04 114.00 1.56 -2.17 -0.55 389.05 0.96 20.06 5.09 2.87
C34D4.14 28.50 0.54 25.72 4.69 252.85 6.31 -16.28 -2.97 2.54
C34D4.15 28.50 -0.01 0.89 0.23 417.72 0.33 93.25 23.99 462.55 4.51 -41.92 -10.78 3.59
C34D4.2 28.50 0.02 -0.07 -2.63 257.41 0.00 0.16 5.96 421.12 0.03 -0.12 -4.48 0.02
C34D4.3 28.50 0.00 0.17 7.74 68.68 0.01 -0.04 -1.86 283.12 0.00 0.16 7.35 395.43 0.02 0.01 0.32 0.02
C34D4.4 28.50 6.29 -64.67 -13.84 90.52 2.28 -0.42 -0.09 2.12
C34D4.8 28.50 0.00 0.00 0.14 349.98 0.00 0.14 6.74 0.02
C34D4.9 28.50 0.02 -0.02 -0.03 418.84 0.01 17.19 26.33 475.84 0.99 -44.26 -67.78 0.61
C34E10.1 28.50 1.83 -8.10 -6.63 135.20 0.97 8.16 6.67 287.05 2.21 -6.55 -5.36 0.91
C34E10.10 28.50 0.66 6.25 4.22 180.80 1.61 -9.23 -6.23 330.37 0.23 -1.10 -0.75 0.06
C34E10.11 28.50 1.00 -14.89 -9.87 91.37 0.07 10.30 6.83 266.75 1.87 -5.62 -3.73 0.65
C34E10.2 28.50 2.42 -5.57 -2.19 -0.12
C34E10.3 28.50 0.16 2.61 5.36 229.14 0.68 -1.52 -3.13 0.29
C34E10.4 28.50 0.25 0.22 0.47 129.38 0.27 3.34 7.05 266.77 0.73 -2.37 -5.00 0.21
C34E10.5 28.50 1.63 -17.38 -13.37 99.64 0.40 -0.25 -0.20 0.30
C34E10.6 28.50 63.51 -423.68 -9.07 151.62 11.34 54.32 1.16 29.42
C34E10.7 28.50 0.04 36.91 9.78 114.68 3.22 -1.12 -0.30 300.73 3.01 -18.97 -5.03 -0.47
C34E10.8 28.50 1.95 -19.18 -13.22 79.12 0.98 -1.15 -0.80 0.51
C34E10.9 28.50 0.00 0.36 3.56 295.72 0.10 -0.34 -3.33 0.04
C34E11.1 28.50 0.88 1.95 0.92 233.70 1.28 12.17 5.71 380.08 3.06 -5.23 -2.46 2.52
C34E11.2 28.50 -0.02 0.41 0.37 355.45 0.12 7.69 6.89 1.11
C34E11.3 28.50 -0.02 1.15 0.60 245.56 0.23 11.34 5.91 395.58 1.93 -8.68 -4.52 1.16
C34E11.4 28.50 0.00 0.29 1.72 152.45 0.04 1.08 6.38 276.40 0.17 -0.25 -1.48 0.12
C34E11.7 28.50 -0.02 1.90 0.58 250.35 0.40 18.99 5.78 393.85 3.13 -15.36 -4.68 1.74
C34E7.1 28.50 0.05 0.77 0.35 246.92 0.22 8.63 3.92 2.27
C34E7.3 28.50 0.00 0.03 0.17 414.59 0.01 3.82 22.41 459.83 0.19 -0.64 -3.76 0.17
C34E7.4 28.50 -0.29 69.71 7.56 182.63 10.45 -73.12 -7.93 296.17 2.15 -0.56 -0.06 2.04
C34F11.1 28.50 0.00 0.61 11.32 116.51 0.05 -0.10 -1.83 0.02
C34F11.2 28.50 0.00 0.10 3.32 237.72 0.03 -0.25 -7.82 356.64 -0.00 0.50 15.73 428.17 0.03 -0.02 -0.52 0.03
C34F11.3 28.50 0.25 -0.24 -0.08 263.80 0.19 13.47 4.38 3.16
C34F11.4 28.50 0.05 -0.46 -8.00 139.76 0.00 0.13 2.21 0.04
C34F11.5 28.50 0.00 -0.03 -2.01 150.25 0.00 0.05 3.22 0.02
C34F11.6 28.50 0.02 0.03 0.50 255.58 0.03 -1.05 -16.73 293.35 -0.01 0.78 12.48 388.23 0.07 -0.41 -6.49 0.03
C34F11.8 28.50 0.00 0.02 0.40 402.88 0.01 0.57 10.29 0.05
C34F11.9 28.50 0.40 7.00 3.45 324.44 2.47 -4.22 -2.08 1.79
C34F6.1 28.50 -0.00 0.07 0.22 298.45 0.02 2.96 8.99 411.54 0.35 -1.73 -5.27 0.23
C34F6.10 28.50 -0.00 3.24 3.05 385.09 1.15 -3.42 -3.22 0.81
C34F6.11 28.50 -0.02 0.78 2.55 0.33
C34F6.12 28.50 -0.00 0.30 6.31 188.56 0.05 -0.05 -1.00 0.03
C34F6.2 28.50 0.11 1.38 3.45 231.67 0.39 -4.07 -10.12 285.88 0.17 -0.60 -1.50 0.05
C34F6.3 28.50 0.00 0.21 4.28 223.21 0.05 -0.17 -3.42 0.00
C34F6.4 28.50 0.43 5.04 5.88 139.31 0.99 -3.42 -3.99 386.46 0.15 0.08 0.09 0.15
C34F6.5 28.50 0.14 1.53 0.68 160.28 0.34 16.11 7.18 297.54 2.55 -15.10 -6.73 388.74 1.18 1.50 0.67 1.32
C34F6.6 28.50 0.08 1.06 0.63 158.79 0.22 11.20 6.66 290.44 1.70 -5.83 -3.47 0.56
C34F6.7 28.50 0.16 1.60 3.84 277.93 0.56 -1.81 -4.34 0.19
C34F6.8 28.50 0.34 7.92 4.68 239.63 2.01 -7.42 -4.39 0.19
C34F6.9 28.50 0.04 5.40 8.39 133.28 0.61 0.39 0.61 405.24 0.71 -2.62 -4.08 0.50
C34G6.1 28.50 0.27 1.53 1.93 0.97
C34G6.2 28.50 0.01 0.06 0.45 414.73 0.03 1.37 10.98 0.13
C34G6.3 28.50 0.03 -0.11 -2.07 331.28 0.00 0.36 7.02 0.06
C34G6.4 28.50 0.12 11.79 11.93 118.33 1.18 -11.16 -11.29 189.92 0.38 -0.07 -0.08 0.36
C34G6.5 28.50 0.98 -2.18 -2.13 -0.02
C34G6.6 28.50 -0.98 76.51 1.76 158.46 8.96 260.10 5.97 303.47 46.68 -236.32 -5.43 3.90
C34G6.7 28.50 3.63 -14.33 -7.00 156.18 1.80 2.83 1.38 2.73
C34H3.1 28.50 0.10 1.78 0.67 181.11 0.38 14.47 5.47 356.42 2.91 -8.44 -3.19 1.83
C34H3.2 28.50 -0.09 7.96 5.72 201.32 1.28 0.42 0.30 370.50 1.35 -4.98 -3.58 0.79
C34H4.1 28.50 0.00 0.03 0.52 392.39 0.02 0.52 8.54 0.06
C34H4.2 28.50 0.01 0.01 0.02 393.30 0.01 4.19 11.31 0.39
C34H4.3 28.50 0.01 0.09 0.22 413.32 0.05 8.74 20.49 468.89 0.54 -7.02 -16.45 0.43
C34H4.4 28.50 0.33 -0.13 -0.01 383.27 0.29 144.08 10.56 14.87
C34H4.5 28.50 0.31 -3.18 -12.69 98.27 0.09 -0.03 -0.12 467.17 0.08 5.36 21.39 0.17
C35A11.1 28.50 -0.00 0.07 0.19 358.64 0.02 2.84 8.06 0.38
C35A11.2 28.50 0.01 0.37 0.49 217.74 0.08 4.87 6.39 367.76 0.81 -4.13 -5.43 0.32
C35A11.3 28.50 0.00 0.02 0.96 271.09 0.01 0.11 5.30 402.42 0.02 -0.09 -4.49 0.01
C35A11.4 28.50 -0.00 0.05 0.21 415.64 0.02 5.98 23.05 461.70 0.29 -2.03 -7.81 0.25
C35A5.1 28.50 0.00 0.00 0.03 360.01 0.00 1.17 8.37 0.15
C35A5.10 28.50 0.02 0.14 0.08 412.60 0.07 38.97 22.00 483.59 2.84 -1371.01 -774.06 1.59
C35A5.11 28.50 -0.01 12.22 0.23 289.79 3.18 263.22 4.93 54.43
C35A5.2 28.50 -0.00 1.28 12.46 93.32 0.08 -0.66 -6.42 192.82 0.01 0.45 4.36 419.23 0.12 -0.96 -9.31 0.05
C35A5.3 28.50 0.01 0.09 0.33 321.71 0.03 1.46 5.45 0.27
C35A5.4 28.50 0.01 -0.03 -1.46 247.84 -0.00 0.08 4.72 0.02
C35A5.5 28.50 0.01 0.19 0.20 270.39 0.06 5.34 5.53 448.51 1.01 -8.50 -8.80 0.70
C35A5.6 28.50 -0.04 1.14 1.68 278.24 0.24 -1.63 -2.41 382.29 0.07 6.12 9.07 0.70
C35A5.7 28.50 -0.00 0.12 0.37 289.79 0.03 1.54 4.74 0.33
C35A5.8 28.50 2.67 -4.61 -1.97 0.56
C35A5.9 28.50 -0.00 0.93 3.77 301.19 0.25 -0.30 -1.22 0.20
C35B1.1 28.50 5.01 -39.15 -10.86 127.91 1.12 3.56 0.99 414.28 2.14 25.58 7.10 3.93
C35B1.2 28.50 0.42 3.51 5.80 189.92 0.99 -1.82 -3.02 0.45
C35B1.3 28.50 0.00 0.07 1.96 0.03
C35B1.4 28.50 0.04 0.58 4.85 167.12 0.12 -0.84 -6.95 303.47 0.01 -0.00 -0.01 0.01
C35B1.5 28.50 1.05 9.74 1.07 362.75 4.31 45.54 5.01 9.85
C35B1.7 28.50 0.06 -0.16 -0.22 391.48 0.00 8.27 11.64 0.77
C35B1.8 28.50 0.02 0.31 5.44 160.87 0.06 -0.49 -8.50 291.42 -0.00 0.08 1.36 0.01
C35B1.9 28.50 0.01 -0.00 -0.06 328.39 0.01 0.57 15.71 385.45 0.04 -0.18 -4.91 0.02
C35B8.1 28.50 0.03 0.01 0.03 313.38 0.04 3.55 11.06 403.92 0.36 -1.65 -5.13 0.23
C35B8.2 28.50 -0.00 11.04 6.75 193.57 1.82 -2.86 -1.75 0.99
C35B8.3 28.50 0.06 2.55 5.42 226.40 0.56 -0.41 -0.88 0.46
C35B8.4 28.50 -0.02 1.02 0.51 251.03 0.20 7.67 3.85 1.99
C35C5.1 28.50 0.43 20.45 9.65 115.60 2.21 -19.49 -9.20 185.36 0.85 -2.79 -1.32 0.02
C35C5.10 28.50 -0.02 0.88 0.38 274.28 0.20 14.35 6.18 414.73 2.21 -0.11 -0.05 2.21
C35C5.11 28.50 0.12 2.08 4.20 271.55 0.62 -1.82 -3.67 0.24
C35C5.2 28.50 -0.00 0.03 2.07 0.01
C35C5.3 28.50 3.35 46.81 5.50 202.24 11.48 -26.57 -3.12 3.99
C35C5.4 28.50 -0.03 48.25 7.03 171.23 6.85 -18.05 -2.63 1.20
C35C5.5 28.50 -0.02 0.87 0.74 236.93 0.16 7.10 6.08 368.91 1.10 -0.50 -0.43 1.04
C35C5.6 28.50 0.49 -0.82 -2.06 178.22 0.37 4.42 11.08 265.86 0.76 -0.18 -0.46 0.72
C35C5.8 28.50 0.00 0.10 2.11 0.05
C35C5.9 28.50 0.06 -0.02 -0.02 391.02 0.05 8.73 10.48 0.87
C35D10.1 28.50 4.43 -48.36 -11.14 96.44 1.14 11.71 2.70 267.90 3.15 -14.90 -3.43 -0.08
C35D10.10 28.50 4.17 -38.35 -9.10 101.99 1.35 38.32 9.09 175.02 4.15 -12.35 -2.93 0.33
C35D10.11 28.50 0.09 -0.35 -4.44 296.17 -0.01 0.62 7.91 378.71 0.05 -0.09 -1.19 0.04
C35D10.12 28.50 0.03 -0.01 -0.01 273.37 0.03 3.88 4.90 0.85
C35D10.13 28.50 28.83 -108.63 -3.88 268.81 2.72 -8.22 -0.29 0.95
C35D10.14 28.50 0.00 0.00 0.01 364.12 0.00 1.53 8.60 0.19
C35D10.15 28.50 0.00 0.01 0.73 317.86 0.01 0.12 6.34 445.56 0.02 -0.11 -5.68 0.02
C35D10.16 28.50 2.84 -27.22 -3.50 75.42 1.56 85.80 11.04 166.99 9.42 -24.57 -3.16 1.62
C35D10.17 28.50 -0.08 62.37 8.18 137.48 6.72 -1.22 -0.16 6.30
C35D10.2 28.50 0.02 -0.10 -1.46 321.38 -0.01 0.92 13.09 405.45 0.07 -0.05 -0.72 0.07
C35D10.3 28.50 0.00 0.06 1.94 0.03
C35D10.4 28.50 0.71 -4.21 -5.82 103.89 0.39 5.14 7.11 258.32 1.19 -2.35 -3.25 0.65
C35D10.5 28.50 1.94 -22.66 -16.58 76.38 0.85 -0.41 -0.30 0.68
C35D10.6 28.50 2.83 -21.77 -9.44 97.81 1.32 -1.92 -0.83 0.58
C35D10.7 28.50 1.07 -4.24 -5.07 159.37 0.52 -1.07 -1.28 0.17
C35D10.8 28.50 0.07 6.77 10.42 135.66 0.80 -2.87 -4.41 350.44 0.18 -0.34 -0.52 0.14
C35D10.9 28.50 0.90 8.31 4.62 167.90 2.06 -8.73 -4.85 351.03 0.46 -0.70 -0.39 0.36
C35D6.1 28.50 -0.00 0.08 5.97 213.82 0.01 -0.13 -8.94 309.68 0.00 0.13 8.94 400.51 0.01 -0.08 -5.85 0.01
C35D6.10 28.50 -0.00 0.03 2.13 0.01
C35D6.2 28.50 0.00 0.07 4.49 207.07 0.01 -0.06 -3.38 341.46 0.01 0.19 11.69 402.96 0.02 -0.11 -6.61 0.01
C35D6.3 28.50 0.24 3.97 8.75 93.32 0.50 -7.81 -17.22 157.68 -0.00 0.11 0.23 0.03
C35D6.4 28.50 1.88 91.80 20.42 60.42 4.81 -57.66 -12.83 138.40 0.31 0.17 0.04 0.37
C35D6.9 28.50 -0.00 0.09 5.41 177.16 0.01 -0.07 -4.16 303.47 0.00 0.08 4.53 0.02
C35E7.1 28.50 4.28 331.17 22.57 68.17 17.42 -140.63 -9.58 178.52 1.90 -3.06 -0.21 0.96
C35E7.10 28.50 0.01 1.11 5.49 170.77 0.17 -0.59 -2.93 -0.02
C35E7.11 28.50 0.27 -1.09 -0.50 279.30 -0.00 11.11 5.10 2.28
C35E7.2 28.50 0.02 0.10 0.07 269.72 0.05 6.10 4.71 1.35
C35E7.3 28.50 0.53 17.96 11.40 102.37 1.85 -20.29 -12.88 188.56 0.10 -0.20 -0.13 0.05
C35E7.4 28.50 -0.03 2.32 0.71 249.66 0.49 15.35 4.66 439.81 3.41 -19.98 -6.07 2.51
C35E7.5 28.50 2.49 197.40 9.87 112.33 19.04 -65.89 -3.30 339.67 4.06 -28.18 -1.41 -0.03
C35E7.6 28.50 -0.10 37.40 7.21 191.29 5.99 -37.06 -7.14 296.17 2.10 -3.00 -0.58 1.54
C35E7.7 28.50 -0.00 0.27 4.39 113.75 0.02 -0.04 -0.65 370.84 0.01 0.48 7.65 0.07
C35E7.8 28.50 0.45 -4.67 -11.52 118.33 0.03 0.04 0.10 0.05
C35E7.9 28.50 -0.00 0.18 4.80 180.80 0.03 -0.13 -3.48 327.18 0.01 0.34 9.18 397.86 0.03 0.05 1.28 0.04
C36A4.1 28.50 0.02 -0.08 -4.92 266.99 -0.00 0.09 5.90 0.02
C36A4.10 28.50 0.01 3.84 11.57 129.28 0.40 -2.68 -8.07 192.20 0.23 0.56 1.68 375.97 0.33 -2.28 -6.86 0.08
C36A4.11 28.50 0.00 0.25 2.10 0.12
C36A4.2 28.50 -0.00 0.16 0.43 297.08 0.04 1.66 4.39 0.35
C36A4.3 28.50 0.07 0.94 1.98 0.49
C36A4.4 28.50 3.77 -67.10 -18.75 80.94 0.25 0.54 0.15 0.47
C36A4.5 28.50 1.40 -18.39 -13.72 96.44 0.15 -0.12 -0.09 0.11
C36A4.6 28.50 -0.03 0.88 2.30 0.37
C36A4.8 28.50 0.78 3.62 3.22 150.68 1.22 -5.85 -5.20 326.90 0.19 -0.67 -0.59 0.09
C36A4.9 28.50 3.46 -53.77 -16.33 87.84 0.27 -0.01 -0.00 301.46 0.27 7.32 2.22 1.61
C36B1.1 28.50 0.04 0.31 0.23 189.47 0.09 3.88 2.85 1.24
C36B1.10 28.50 0.01 0.27 2.24 418.38 0.12 -0.59 -4.80 0.08
C36B1.11 28.50 11.47 -184.04 -16.29 81.40 1.73 -3.50 -0.31 0.32
C36B1.12 28.50 10.55 -85.57 -9.70 127.91 2.05 -0.85 -0.10 1.74
C36B1.13 28.50 0.01 0.02 0.36 377.34 0.02 0.47 7.94 0.07
C36B1.14 28.50 11.05 -7.40 -0.63 134.40 10.27 -68.47 -5.87 248.97 2.43 -11.58 -0.99 -0.30
C36B1.3 28.50 5.44 -11.84 -2.05 0.04
C36B1.4 28.50 9.52 -119.91 -13.26 97.81 1.20 -2.04 -0.23 0.42
C36B1.5 28.50 0.61 4.69 4.37 164.98 1.25 -4.79 -4.47 358.97 0.32 -1.28 -1.19 0.16
C36B1.6 28.50 0.00 0.01 0.17 387.37 0.01 0.73 9.66 0.08
C36B1.7 28.50 17.58 -156.25 -9.36 119.70 3.33 -7.48 -0.45 0.60
C36B1.8 28.50 2.34 -24.25 -14.78 85.50 0.96 -0.49 -0.30 0.76
C36B1.9 28.50 0.52 -1.22 -1.76 155.27 0.37 6.11 8.83 274.74 1.10 -1.72 -2.48 0.74
C36B7.1 28.50 -0.00 1.24 11.83 114.23 0.11 -1.01 -9.62 218.20 0.00 0.09 0.85 0.02
C36B7.2 28.50 0.00 0.03 0.27 206.97 0.01 0.67 5.82 363.08 0.11 -0.34 -2.94 0.07
C36B7.3 28.50 -0.01 5.88 12.26 125.63 0.56 -5.19 -10.81 200.87 0.17 0.01 0.02 0.17
C36B7.4 28.50 0.00 0.00 0.03 234.16 0.00 0.20 3.77 0.05
C36B7.5 28.50 0.00 0.04 0.07 386.00 0.02 5.92 10.82 0.60
C36B7.6 28.50 0.33 28.07 9.26 149.34 3.72 -9.20 -3.03 0.64
C36B7.7 28.50 0.01 -0.01 -0.26 323.53 0.00 0.32 6.42 0.06
C36B7.8 28.50 0.00 0.12 0.30 305.29 0.03 1.92 5.07 0.38
C36C5.10 28.50 0.00 0.00 0.07 422.03 0.00 0.18 14.32 0.01
C36C5.11 28.50 0.00 0.02 1.93 0.01
C36C5.12 28.50 -0.00 0.04 1.97 0.02
C36C5.14 28.50 0.00 -0.01 -0.46 187.19 0.00 0.04 1.88 389.65 0.01 0.12 6.00 0.02
C36C5.15 28.50 -0.00 0.02 0.44 440.27 0.01 0.69 19.08 0.04
C36C5.2 28.50 0.00 0.01 0.64 246.47 0.00 0.05 3.53 0.01
C36C5.3 28.50 0.00 0.00 0.19 391.02 0.00 0.19 8.89 0.02
C36C5.4 28.50 0.00 -0.02 -1.23 242.00 -0.00 0.13 7.07 352.14 0.01 0.04 2.10 0.02
C36C5.5 28.50 0.00 0.15 3.53 161.19 0.02 -0.13 -3.19 252.74 0.01 0.13 3.22 0.04
C36C5.6 28.50 0.00 0.02 1.09 341.32 0.01 0.09 4.42 0.02
C36C5.7 28.50 0.01 -0.01 -0.56 332.20 0.00 0.15 6.37 0.02
C36C5.8 28.50 0.01 0.22 7.50 98.02 0.02 0.03 0.90 269.14 0.03 -0.48 -16.65 336.71 -0.01 0.24 8.30 0.03
C36C5.9 28.50 0.02 0.18 7.90 71.19 0.03 -0.16 -6.73 249.02 -0.00 0.05 2.16 0.01
C36C9.1 28.50 1.17 -12.88 -11.87 116.05 0.05 0.06 0.06 0.07
C36C9.2 28.50 0.13 2.92 13.81 63.12 0.23 -4.40 -20.81 115.51 -0.00 0.06 0.26 0.02
C36C9.3 28.50 0.92 -14.62 -16.80 88.24 0.05 -0.02 -0.02 0.04
C36C9.4 28.50 -0.00 0.07 2.30 0.03
C36C9.5 28.50 0.01 0.03 0.27 335.84 0.02 0.62 5.99 0.11
C36C9.6 28.50 0.01 -0.06 -3.53 130.54 0.00 0.04 2.32 400.52 0.01 -0.12 -7.04 0.00
C36E6.1 28.50 1.51 21.64 9.06 88.69 2.81 -5.93 -2.48 0.47
C36E6.2 28.50 0.55 15.05 11.35 129.28 2.07 -4.04 -3.05 0.63
C36E6.3 28.50 -0.11 12.95 0.46 323.99 3.72 149.70 5.30 27.75
C36E6.5 28.50 0.08 14.99 0.55 297.54 4.11 114.53 4.23 25.52
C36E6.8 28.50 -0.00 0.34 8.62 162.11 0.04 -0.65 -16.30 217.28 0.01 -0.01 -0.29 0.01
C36E8.1 28.50 3.51 -4.89 -2.02 1.28
C36E8.2 28.50 -0.00 0.38 0.31 250.57 0.08 5.19 4.23 1.30
C36E8.3 28.50 -0.08 31.61 8.73 155.72 3.94 -10.70 -2.96 0.42
C36E8.4 28.50 -0.01 1.70 1.01 149.80 0.20 8.81 5.24 325.81 1.75 -6.07 -3.61 0.79
C36E8.5 28.50 154.65 -936.58 -6.55 160.74 30.80 -54.36 -0.38 13.20
C36E8.6 28.50 0.01 -0.14 -6.18 76.18 0.00 0.08 3.71 311.82 0.02 -0.13 -5.74 393.30 0.01 0.06 2.76 0.02
C36F7.1 28.50 -0.45 35.92 6.65 184.91 5.17 -11.33 -2.10 1.78
C36F7.2 28.50 0.94 -13.13 -15.38 90.97 0.12 0.05 0.06 0.14
C36F7.4 28.50 -0.15 3.82 3.12 382.81 1.21 -4.43 -3.62 0.76
C36F7.5 28.50 0.00 0.02 0.26 277.73 0.01 0.47 7.18 410.10 0.07 -0.31 -4.78 0.05
C36H8.1 28.50 -0.00 0.08 3.08 366.85 0.02 -0.07 -2.63 0.02
C36H8.2 28.50 0.10 1.01 0.21 272.00 0.35 21.17 4.40 4.85
C36H8.3 28.50 0.05 0.20 0.13 381.90 0.12 15.25 10.11 1.68
C37A2.2 28.50 2.77 13.64 4.39 100.09 3.75 -4.19 -1.35 362.75 2.65 -17.68 -5.69 0.50
C37A2.3 28.50 0.01 0.22 4.91 173.05 0.05 -0.48 -10.56 268.81 -0.00 0.15 3.24 0.03
C37A2.4 28.50 1.83 -4.16 -2.52 -0.07
C37A2.5 28.50 0.68 8.08 6.18 188.56 1.97 -4.95 -3.78 0.51
C37A2.6 28.50 0.04 0.59 4.47 241.91 0.17 -0.50 -3.77 0.05
C37A2.7 28.50 6.44 191.55 2.20 93.79
C37A2.8 28.50 1.50 5.20 2.60 243.28 2.62 -8.52 -4.26 0.57
C37A5.1 28.50 -0.00 0.13 0.38 189.47 0.02 1.77 5.22 374.60 0.35 -2.43 -7.16 0.08
C37A5.11 28.50 -0.08 1.47 1.60 0.59
C37A5.2 28.50 0.09 4.39 4.28 254.05 1.08 -7.34 -7.16 390.45 0.08 6.28 6.13 0.67
C37A5.3 28.50 -0.01 0.34 2.48 229.53 0.06 -0.45 -3.33 381.22 -0.01 1.29 9.55 0.13
C37A5.4 28.50 0.01 -0.01 -0.03 395.12 0.01 2.59 10.88 0.24
C37A5.7 28.50 0.42 -2.50 -6.93 126.08 0.18 -0.39 -1.08 0.04
C37A5.8 28.50 -0.00 0.06 1.74 161.33 0.01 0.34 9.49 249.88 0.04 -0.15 -4.17 390.47 0.02 0.11 3.05 0.03
C37A5.9 28.50 0.03 6.34 4.44 278.84 1.62 -3.56 -2.49 0.89
C37C3.1 28.50 0.95 -6.23 -8.95 125.17 0.35 -0.38 -0.55 0.21
C37C3.10 28.50 0.00 0.01 0.20 355.45 0.00 0.38 7.20 0.05
C37C3.11 28.50 0.00 0.10 0.33 379.62 0.04 3.01 9.38 0.35
C37C3.12 28.50 -0.00 0.44 0.91 398.77 0.16 4.00 8.22 0.51
C37C3.13 28.50 0.05 0.24 0.10 416.56 0.14 59.13 24.14 481.31 3.97 -513.98 -209.87 2.32
C37C3.2 28.50 -0.01 44.32 6.20 121.07 4.10 8.73 1.22 7.27
C37C3.3 28.50 0.03 -0.14 -4.24 268.14 -0.00 0.23 6.80 431.09 0.03 -0.26 -7.84 0.02
C37C3.4 28.50 0.01 0.08 2.40 175.27 0.02 -0.33 -9.37 246.81 -0.01 0.13 3.74 401.88 0.01 0.24 6.85 0.03
C37C3.6 28.50 -0.14 15.60 0.80 191.00 2.40 96.54 4.96 376.78 20.33 -134.46 -6.90 5.85
C37C3.7 28.50 -0.01 1.06 2.10 175.33 0.15 4.46 8.80 271.09 0.58 -2.98 -5.87 413.82 0.15 0.60 1.19 0.19
C37C3.8 28.50 0.39 23.24 9.38 120.61 2.54 0.66 0.26 2.77
C37C3.9 28.50 5.92 0.00 0.00 54.97 5.92 -137.54 -22.99 96.51 0.21 0.70 0.12 0.48
C37E2.1 28.50 1.73 2.31 1.47 2.78
C37E2.2 28.50 -0.01 0.81 0.37 157.68 0.10 12.42 5.72 330.67 2.25 -8.03 -3.70 1.01
C37E2.3 28.50 -0.00 0.21 6.99 182.18 0.03 -0.16 -5.22 343.63 0.00 0.02 0.56 0.01
C37E2.4 28.50 0.30 23.45 8.63 157.55 3.32 -24.10 -8.87 276.11 0.47 -1.06 -0.39 0.25
C37E2.5 28.50 -0.03 16.30 6.05 201.78 2.79 -5.51 -2.05 1.24
C37F5.1 28.50 0.16 2.97 2.07 1.52
C37H5.1 28.50 -0.01 0.35 0.52 380.99 0.11 5.81 8.82 0.71
C37H5.10 28.50 0.00 0.06 2.50 163.48 0.01 -0.33 -14.40 200.87 -0.00 0.09 3.76 0.02
C37H5.11 28.50 0.00 0.03 1.10 313.96 0.01 0.11 3.95 0.03
C37H5.13 28.50 0.47 4.24 3.51 361.84 1.88 -4.19 -3.47 1.37
C37H5.14 28.50 0.00 1.31 10.87 90.89 0.08 0.17 1.45 276.25 0.12 -0.47 -3.89 0.02
C37H5.2 28.50 0.02 -0.06 -0.38 246.47 0.01 0.63 4.25 0.15
C37H5.3 28.50 0.28 -3.02 -11.21 125.63 -0.01 0.59 2.21 0.20
C37H5.4 28.50 -0.00 0.05 3.71 162.11 0.01 -0.08 -5.46 271.55 -0.00 0.14 9.75 384.64 0.01 -0.02 -1.12 0.01
C37H5.5 28.50 1.29 8.27 5.76 132.47 2.15 -4.80 -3.34 0.46
C37H5.6 28.50 5.96 -12.40 -1.92 0.31
C37H5.8 28.50 9.28 -140.33 -18.30 78.66 2.24 10.36 1.35 6.45
C37H5.9 28.50 0.01 -0.02 -0.38 388.28 0.00 0.59 10.14 0.06
C38C10.1 28.50 0.01 -0.00 -0.01 356.36 0.01 0.41 8.03 0.06
C38C10.2 28.50 9.45 35.12 3.37 60.42 10.57 -135.51 -13.00 125.63 1.74 -3.21 -0.31 0.58
C38C10.3 28.50 0.00 0.00 0.17 386.00 0.00 0.23 8.22 0.03
C38C10.4 28.50 1.11 16.91 7.16 123.73 2.72 -11.70 -4.95 336.16 0.24 -1.13 -0.48 0.07
C38C10.5 28.50 1.73 3.87 2.11 182.17 2.32 -6.39 -3.48 0.39
C38C10.6 28.50 0.07 1.70 0.28 360.47 0.63 44.57 7.32 6.16
C38C3.1 28.50 0.00 0.01 0.50 328.55 0.00 0.09 5.60 0.02
C38C3.10 28.50 0.02 -0.04 -0.18 418.38 0.01 5.40 25.61 457.60 0.22 -0.59 -2.82 0.20
C38C3.2 28.50 0.00 0.05 0.41 309.85 0.01 0.63 5.40 0.12
C38C3.3 28.50 0.04 -0.17 -4.14 249.20 0.00 0.04 0.96 0.01
C38C3.4 28.50 0.01 0.03 0.11 272.46 0.01 1.15 4.68 0.26
C38C3.5 28.50 2.29 50.47 3.35 326.27 17.31 -65.23 -4.33 6.99
C38C3.6 28.50 0.01 0.05 0.13 244.19 0.02 1.64 4.06 0.42
C38C3.7 28.50 0.00 -0.00 -0.31 236.89 0.00 0.05 4.33 0.01
C38C3.8 28.50 -0.00 0.11 6.22 152.99 0.01 -0.04 -2.17 318.06 0.01 0.16 9.52 387.83 0.02 -0.04 -2.44 0.01
C38C3.9 28.50 0.01 -0.04 -0.51 323.53 0.00 0.62 7.54 467.63 0.09 -1.63 -19.92 0.06
C38C5.1 28.50 0.01 0.01 0.03 322.16 0.01 1.16 5.69 0.20
C38C6.2 28.50 0.29 -1.04 -0.33 180.35 0.14 10.95 3.49 3.47
C38C6.3 28.50 -0.00 0.34 0.12 351.80 0.11 21.18 7.68 2.92
C38C6.4 28.50 0.04 1.48 17.61 62.73 0.09 -0.54 -6.42 204.24 0.02 -0.11 -1.33 332.50 0.00 0.22 2.67 0.04
C38C6.5 28.50 0.00 -0.00 -0.02 286.60 0.00 0.07 5.12 0.01
C38C6.6 28.50 -0.04 2.36 0.56 252.50 0.49 25.30 5.96 400.74 4.24 -1.68 -0.40 4.10
C38D4.1 28.50 0.82 -6.55 -10.38 119.70 0.22 -0.00 -0.00 0.22
C38D4.3 28.50 1.78 12.46 3.97 159.37 3.41 -15.43 -4.92 330.83 0.77 -4.23 -1.35 0.12
C38D4.4 28.50 2.58 -38.36 -15.96 93.25 0.10 0.07 0.03 0.13
C38D4.5 28.50 1.34 10.54 7.48 97.36 2.06 -3.61 -2.56 0.66
C38D4.6 28.50 8.22 -85.15 -11.52 85.50 3.37 -6.30 -0.85 0.86
C38D4.7 28.50 0.00 0.12 2.26 0.06
C38D4.8 28.50 0.02 0.38 0.61 272.87 0.12 8.15 12.97 316.67 0.47 0.86 1.37 0.62
C38D4.9 28.50 0.70 10.88 5.53 152.86 2.06 -14.35 -7.29 228.94 0.97 -3.46 -1.76 0.08
C38D9.1 28.50 0.03 0.07 2.41 99.81 0.03 -0.25 -8.42 221.53 0.00 0.02 0.72 0.01
C38D9.2 28.50 0.03 -0.05 -0.20 383.72 0.01 2.58 10.83 0.27
C38D9.4 28.50 0.00 0.04 2.33 168.95 0.01 -0.07 -4.75 318.97 -0.00 0.16 10.01 443.00 0.02 -0.08 -4.99 0.01
C38D9.5 28.50 0.01 -0.02 -1.76 301.83 -0.00 0.11 8.03 427.56 0.01 -0.07 -5.46 0.01
C38D9.6 28.50 0.01 0.19 9.97 74.46 0.02 -0.09 -4.55 307.01 -0.00 0.05 2.81 0.01
C38D9.7 28.50 0.04 0.58 6.50 130.54 0.10 -1.35 -15.00 206.62 -0.00 0.07 0.78 0.02
C38D9.8 28.50 0.71 55.04 22.34 70.91 3.05 -37.40 -15.18 149.80 0.10 0.03 0.01 0.11
C38D9.9 28.50 0.00 0.00 0.16 282.46 0.00 0.09 5.40 454.22 0.02 -0.11 -6.64 0.01
C38H2.1 28.50 0.04 -0.11 -0.37 363.20 -0.00 2.62 8.95 0.32
C38H2.2 28.50 -0.26 6.34 2.43 2.64
C38H2.3 28.50 0.08 -0.16 -0.16 268.36 0.04 4.17 4.42 0.94
C39B10.1 28.50 0.00 0.03 0.41 147.85 0.01 0.50 6.77 304.56 0.08 -1.25 -16.94 354.21 0.02 0.27 3.73 0.06
C39B10.2 28.50 0.00 -0.00 -0.04 358.64 0.00 0.43 8.02 0.06
C39B10.3 28.50 0.03 -0.05 -0.18 307.57 0.01 1.58 5.69 0.29
C39B10.4 28.50 -0.00 0.07 2.19 0.03
C39B10.5 28.50 0.00 -0.00 -0.03 396.49 0.00 0.57 10.55 0.05
C39B10.6 28.50 -0.00 0.79 1.22 264.25 0.18 2.10 3.25 0.65
C39B10.7 28.50 -0.05 2.24 3.22 283.86 0.52 -1.79 -2.57 391.02 0.33 4.39 6.30 0.74
C39B5.1 28.50 0.00 -0.05 -1.39 89.46 -0.00 0.31 8.91 183.45 0.03 -0.07 -1.90 0.01
C39B5.10 28.50 0.00 0.26 3.50 150.25 0.03 -0.18 -2.50 266.53 0.01 0.40 5.51 428.41 0.08 -0.27 -3.72 0.06
C39B5.11 28.50 0.00 0.03 1.98 0.01
C39B5.12 28.50 0.00 0.01 0.44 361.84 0.01 0.10 5.41 0.02
C39B5.14 28.50 0.00 0.00 0.11 391.93 0.00 0.28 16.49 449.39 0.02 -0.08 -5.06 0.01
C39B5.2 28.50 0.88 47.63 6.82 181.41 8.16 -65.88 -9.43 292.45 0.84 -3.12 -0.45 0.24
C39B5.3 28.50 0.00 0.03 2.25 0.02
C39B5.4 28.50 0.00 0.04 0.80 261.97 0.01 0.50 9.01 346.33 0.05 -0.04 -0.77 0.05
C39B5.5 28.50 0.04 -0.27 -6.96 143.41 0.01 -0.03 -0.77 0.00
C39B5.6 28.50 0.50 -4.32 -11.42 124.31 0.08 0.81 2.14 320.06 0.24 -0.78 -2.06 0.11
C39B5.7 28.50 0.03 -0.28 -8.67 141.82 0.00 0.00 0.08 309.53 0.00 0.13 3.99 0.03
C39B5.8 28.50 0.01 -0.09 -8.68 94.16 -0.00 0.04 4.52 209.99 0.00 -0.04 -4.43 313.96 -0.00 0.06 6.15 0.01
C39B5.9 28.50 -0.00 0.11 2.28 0.05
C39D10.1 28.50 -0.00 0.13 4.76 180.35 0.02 0.02 0.72 0.02
C39D10.11 28.50 0.00 0.15 0.63 172.14 0.02 0.68 2.95 0.24
C39D10.2 28.50 -0.06 1.58 2.42 284.57 0.35 -1.51 -2.31 398.23 0.18 5.66 8.66 0.66
C39D10.3 28.50 -0.01 1.11 1.73 149.11 0.12 4.01 6.27 269.26 0.60 -0.52 -0.81 0.49
C39D10.5 28.50 -0.00 0.45 0.81 155.72 0.05 2.79 5.07 334.93 0.55 -0.92 -1.68 0.42
C39D10.6 28.50 0.01 0.25 0.29 298.45 0.08 4.32 4.92 0.89
C39D10.7 28.50 -0.01 0.25 3.69 353.17 0.07 -0.40 -5.94 0.02
C39D10.8 28.50 0.02 0.67 3.76 282.49 0.19 -3.43 -19.28 325.81 0.04 -0.08 -0.44 0.03
C39D10.9 28.50 -0.00 0.06 2.21 0.02
C39E6.1 28.50 0.39 9.13 9.73 126.90 1.29 -4.38 -4.67 368.34 0.23 0.67 0.71 0.31
C39E6.2 28.50 0.00 -0.01 -0.46 106.02 0.00 0.28 10.51 191.75 0.03 -0.24 -8.80 325.36 -0.00 0.10 3.64 0.01
C39E6.4 28.50 -0.04 14.00 10.87 115.60 1.18 -0.38 -0.30 363.20 1.08 -5.17 -4.01 0.46
C39E6.6 28.50 0.00 0.04 0.76 262.88 0.01 0.19 3.88 0.05
C39E9.10 28.50 -0.00 0.35 0.34 205.43 0.06 5.11 4.94 409.26 1.10 -5.06 -4.90 0.72
C39E9.11 28.50 2.99 -11.98 -5.36 153.44 1.49 -2.67 -1.19 0.61
C39E9.12 28.50 2.98 8.34 2.13 161.23 4.08 -24.19 -6.17 300.90 0.71 -3.57 -0.91 0.05
C39E9.13 28.50 12.26 -45.45 -3.52 239.17 2.68 -8.84 -0.68 0.51
C39E9.14 28.50 3.56 -38.58 -12.30 115.51 0.21 13.90 4.43 297.73 2.74 -6.46 -2.06 1.53
C39E9.2 28.50 0.00 0.01 0.21 409.26 0.00 0.37 11.57 0.03
C39E9.3 28.50 0.03 0.05 0.03 333.11 0.04 10.26 6.88 1.59
C39E9.4 28.50 0.00 0.01 0.05 396.04 0.01 2.95 12.12 0.27
C39E9.5 28.50 0.00 -0.01 -0.40 105.11 -0.00 0.26 19.69 161.20 0.01 -0.17 -13.05 243.28 0.00 0.05 3.50 0.01
C39E9.6 28.50 -0.00 0.04 2.24 0.02
C39E9.7 28.50 0.01 -0.02 -0.08 383.72 0.01 2.22 10.52 0.23
C39E9.8 28.50 0.01 0.23 0.30 393.76 0.09 8.15 10.52 0.83
C39E9.9 28.50 0.04 0.25 3.88 150.71 0.07 -0.93 -14.66 225.04 -0.00 0.17 2.75 332.20 0.02 -0.05 -0.71 0.01
C39F7.1 28.50 0.00 0.06 0.40 375.06 0.03 1.29 8.28 0.17
C39F7.2 28.50 0.17 10.00 4.82 241.91 2.31 -3.85 -1.85 1.37
C39F7.4 28.50 5.10 43.87 2.25 25.10
C39F7.5 28.50 0.11 2.25 4.56 277.93 0.67 -1.12 -2.26 0.44
C39H7.1 28.50 0.03 -0.13 -4.18 249.66 0.00 0.08 2.59 0.02
C39H7.4 28.50 0.05 0.26 0.13 287.05 0.11 10.34 5.30 2.15
C39H7.5 28.50 -0.00 0.03 2.40 174.11 0.00 -0.02 -1.62 264.49 0.00 0.06 5.04 438.40 0.01 -0.03 -2.78 0.01
C39H7.6 28.50 -0.00 0.06 5.06 215.00 0.01 -0.13 -11.24 257.87 0.00 0.03 3.07 0.01
C39H7.7 28.50 0.00 -0.00 -0.09 393.76 0.00 0.19 11.72 0.02
C39H7.8 28.50 -0.00 0.02 1.27 300.55 0.00 0.11 8.13 383.17 0.01 -0.02 -1.17 0.01
C39H7.9 28.50 0.00 0.01 0.15 355.00 0.00 0.31 7.38 0.04
C40A11.1 28.50 0.00 0.10 0.47 286.60 0.03 1.00 4.74 0.23
C40A11.10 28.50 -1.67 117.75 8.94 144.32 11.97 -34.57 -2.63 0.21
C40A11.2 28.50 0.42 38.02 9.28 122.44 3.99 -11.26 -2.75 -0.09
C40A11.3 28.50 -0.15 42.97 6.79 180.35 6.38 -21.12 -3.34 -0.04
C40A11.4 28.50 0.24 19.47 6.21 189.58 3.38 -18.23 -5.81 338.19 0.67 -4.08 -1.30 0.07
C40A11.5 28.50 0.00 -0.00 -0.03 409.72 0.00 0.28 11.88 0.02
C40A11.6 28.50 -0.20 30.79 9.45 148.88 3.51 -9.87 -3.03 0.20
C40A11.7 28.50 0.31 12.36 11.65 100.55 1.20 -13.63 -12.85 180.80 0.11 -0.25 -0.23 0.03
C40A11.8 28.50 0.03 -0.18 -5.49 227.77 -0.00 0.78 23.49 245.10 0.01 -0.16 -4.79 316.24 0.00 0.16 4.81 0.03
C40C9.1 28.50 0.00 0.08 1.44 438.90 0.03 0.47 8.91 0.05
C40C9.2 28.50 0.00 0.01 0.04 322.16 0.01 1.98 6.63 0.33
C40C9.3 28.50 0.00 0.00 0.01 327.18 0.00 0.22 10.67 417.01 0.02 -0.05 -2.36 0.02
C40C9.4 28.50 0.00 0.00 0.04 381.44 0.00 0.39 16.39 440.72 0.03 -0.11 -4.40 0.02
C40C9.5 28.50 0.12 0.12 0.06 298.00 0.15 10.52 5.20 2.12
C40D2.1 28.50 0.00 0.05 1.87 0.02
C40D2.2 28.50 -0.01 0.77 1.74 196.60 0.12 -0.57 -1.28 351.94 0.03 3.42 7.73 0.49
C40D2.3 28.50 -0.00 0.18 0.61 321.71 0.05 2.36 8.02 435.25 0.32 -1.70 -5.78 0.23
C40D2.4 28.50 -0.00 0.02 0.87 344.96 0.01 0.14 5.75 0.03
C40H1.1 28.50 1.24 -25.15 -20.22 75.47 0.06 0.11 0.09 0.11
C40H1.2 28.50 -0.00 0.05 2.49 176.24 0.01 -0.08 -3.91 297.08 -0.00 0.15 7.40 453.04 0.02 -0.32 -16.47 0.01
C40H1.3 28.50 0.00 0.01 0.26 302.56 0.00 0.14 5.39 0.03
C40H1.4 28.50 0.02 1.03 0.29 267.44 0.27 16.38 4.63 3.82
C40H1.5 28.50 0.02 1.55 0.29 386.00 0.58 54.67 10.19 5.96
C40H1.6 28.50 -1.31 74.16 7.29 171.68 9.31 -22.96 -2.26 2.12
C40H1.7 28.50 0.00 0.00 0.02 283.86 0.00 0.35 4.50 0.07
C40H1.8 28.50 0.00 0.01 0.13 329.00 0.01 0.47 6.24 0.08
C40H1.9 28.50 -0.01 0.57 2.47 0.25
C40H5.1 28.50 0.00 0.04 1.82 0.02
C40H5.2 28.50 0.07 2.50 5.84 118.88 0.29 -4.54 -10.62 181.87 0.00 0.86 2.00 370.39 0.17 2.55 5.97 0.46
C40H5.4 28.50 -0.00 0.12 0.20 410.17 0.04 11.57 20.09 472.19 0.76 -14.80 -25.69 0.58
C40H5.5 28.50 0.01 0.26 0.90 152.99 0.04 1.22 4.24 350.44 0.28 -0.34 -1.18 0.23
C40H5.7 28.50 -0.03 0.73 0.95 329.46 0.19 4.03 5.26 0.81
C41A3.1 28.50 0.01 0.80 8.30 102.69 0.07 -0.40 -4.13 274.14 -0.00 0.81 8.32 401.26 0.10 -0.27 -2.76 0.08
C41A3.2 28.50 0.01 -0.01 -0.12 272.92 0.01 0.53 4.76 0.12
C41C4.1 28.50 0.01 -0.04 -0.61 351.35 -0.00 0.50 7.88 0.07
C41C4.10 28.50 0.00 0.88 0.55 277.02 0.22 6.52 4.04 1.58
C41C4.12 28.50 0.02 0.13 0.15 372.44 0.06 15.08 16.79 438.49 1.06 -13.34 -14.86 472.66 0.60 24.68 27.48 0.90
C41C4.2 28.50 -0.00 0.07 2.22 0.03
C41C4.3 28.50 0.00 0.02 0.75 415.19 0.01 0.21 9.93 0.02
C41C4.4 28.50 1.70 -17.43 -12.54 116.79 0.16 4.10 2.95 263.33 0.77 -1.11 -0.80 0.52
C41C4.5 28.50 0.00 0.43 0.38 349.07 0.14 7.62 6.78 1.17
C41C4.6 28.50 7.92 -82.92 -13.54 100.09 1.98 3.37 0.55 3.28
C41C4.7 28.50 2.00 -34.29 -20.31 76.38 0.35 0.54 0.32 0.57
C41C4.8 28.50 4.84 12.29 2.38 98.27 5.69 -35.07 -6.80 212.27 1.70 -4.46 -0.86 0.48
C41C4.9 28.50 -0.00 0.11 4.87 172.48 0.01 -0.23 -10.59 240.53 -0.00 0.10 4.44 0.02
C41D11.1 28.50 0.04 1.10 9.33 147.06 0.17 -0.35 -2.98 0.05
C41D11.10 28.50 0.00 0.14 4.21 182.63 0.02 -0.03 -1.00 357.73 0.02 0.14 4.27 0.03
C41D11.2 28.50 1.10 6.55 4.06 170.77 2.03 -4.53 -2.80 0.61
C41D11.3 28.50 2.29 -4.22 -2.16 0.37
C41D11.4 28.50 3.15 -7.16 -2.49 -0.12
C41D11.5 28.50 12.60 -117.21 -10.28 107.84 3.30 -9.04 -0.79 -0.10
C41D11.6 28.50 -0.01 1.46 11.57 122.89 0.13 -0.28 -2.19 0.03
C41D11.7 28.50 1.08 -4.56 -4.90 183.54 0.37 -0.98 -1.06 0.08
C41D11.8 28.50 -0.02 18.45 7.24 176.39 2.70 -15.68 -6.15 267.23 1.28 -2.16 -0.85 0.81
C41D11.9 28.50 1.73 -4.48 -2.18 -0.31
C41D7.1 28.50 0.06 0.89 7.35 112.78 0.13 -2.01 -16.62 173.82 0.01 -0.03 -0.26 424.82 0.00 0.83 6.85 0.05
C41D7.2 28.50 0.03 -0.10 -0.38 394.67 -0.00 3.10 12.30 0.27
C41G11.1 28.50 0.01 0.06 0.10 350.89 0.03 4.34 7.54 0.61
C41G11.3 28.50 0.04 0.03 0.03 298.00 0.05 6.10 5.18 1.19
C41G11.4 28.50 -0.00 0.05 0.19 359.56 0.01 1.93 7.71 0.26
C41G6.1 28.50 -0.00 0.01 0.31 322.16 0.00 0.15 5.30 0.03
C41G6.10 28.50 -0.00 0.03 1.80 0.01
C41G6.11 28.50 0.00 0.02 0.73 311.22 0.01 0.13 4.99 0.03
C41G6.12 28.50 -0.00 0.03 2.30 0.02
C41G6.13 28.50 0.00 0.13 0.46 261.97 0.03 1.20 4.25 0.30
C41G6.14 28.50 0.00 0.03 1.84 0.01
C41G6.15 28.50 0.01 -0.20 -6.73 58.60 -0.00 0.24 8.20 172.14 0.03 -0.17 -5.70 283.40 0.01 0.05 1.86 0.02
C41G6.16 28.50 0.00 0.01 0.58 304.38 0.00 0.09 5.26 0.02
C41G6.2 28.50 0.00 0.01 0.16 339.04 0.00 0.35 6.41 0.05
C41G6.3 28.50 -0.00 0.18 4.78 276.11 0.04 -0.18 -4.67 0.00
C41G6.5 28.50 -0.00 0.25 6.36 185.36 0.04 -0.08 -2.10 0.01
C41G6.6 28.50 -0.00 0.01 0.55 411.08 0.00 0.23 10.29 0.02
C41G6.7 28.50 0.00 0.01 0.58 311.68 0.00 0.07 4.64 0.02
C41G6.8 28.50 -0.00 0.06 1.21 106.48 0.00 0.94 18.08 159.83 0.06 -0.68 -12.96 235.52 0.00 0.03 0.54 0.01
C41G6.9 28.50 0.00 -0.04 -2.32 93.25 -0.00 0.29 17.95 158.92 0.02 -0.15 -9.56 245.56 0.01 0.01 0.83 0.01
C41G7.1 28.50 4.87 -32.69 -7.59 133.38 1.44 -2.71 -0.63 0.49
C41G7.2 28.50 1.51 -15.62 -10.39 114.23 0.17 -0.09 -0.06 0.14
C41G7.3 28.50 3.10 -48.31 -16.43 90.06 0.13 0.08 0.03 0.16
C41G7.4 28.50 0.63 0.00 0.00 54.95 0.63 -14.32 -23.72 95.08 0.06 0.05 0.08 0.08
C41G7.5 28.50 0.03 0.27 0.55 141.48 0.06 2.28 4.72 356.04 0.55 -1.33 -2.75 0.38
C41G7.6 28.50 -0.00 0.13 2.98 395.12 0.04 -0.25 -5.62 0.02
C41G7.7 28.50 0.02 0.08 0.15 387.37 0.05 5.07 9.89 0.54
C41G7.8 28.50 0.00 0.04 0.14 407.44 0.02 5.21 19.10 458.96 0.29 -0.82 -2.99 0.27
C41G7.9 28.50 7.85 -59.67 -7.45 153.44 0.39 6.90 0.86 270.64 1.20 71.02 8.86 375.52 8.65 -31.49 -3.93 5.22
C41H7.1 28.50 0.04 2.27 7.35 163.02 0.34 -5.26 -17.00 214.09 0.08 -0.30 -0.98 -0.01
C41H7.2 28.50 0.06 4.51 9.78 130.64 0.52 -3.14 -6.80 268.36 0.09 -0.41 -0.89 0.00
C41H7.3 28.50 4.87 -29.88 -6.65 153.90 1.12 -2.83 -0.63 0.19
C41H7.4 28.50 0.58 7.80 4.43 179.89 1.76 -6.04 -3.43 -0.08
C41H7.5 28.50 0.16 2.59 4.33 267.90 0.78 -2.58 -4.32 0.22
C41H7.6 28.50 4.45 -9.46 -2.37 0.13
C41H7.7 28.50 0.00 -0.01 -0.14 365.94 0.00 0.44 8.34 0.05
C41H7.8 28.50 0.12 31.02 10.77 122.44 3.03 -25.64 -8.90 231.42 0.24 -0.71 -0.25 0.06
C41H7.9 28.50 0.03 -0.04 -1.12 0.01
C42C1.1 28.50 0.01 0.04 0.40 359.10 0.02 0.71 6.59 0.11
C42C1.10 28.50 0.84 -6.59 -9.02 116.88 0.26 8.92 12.22 192.50 0.93 -4.35 -5.96 388.84 0.08 7.26 9.94 0.77
C42C1.11 28.50 0.87 -10.39 -13.53 90.45 0.23 2.68 3.49 274.04 0.72 -2.98 -3.88 0.09
C42C1.12 28.50 3.76 -9.39 -2.10 -0.52
C42C1.13 28.50 0.90 -4.64 -5.14 177.16 0.21 -0.69 -0.77 -0.01
C42C1.14 28.50 -0.68 156.10 2.86 385.09 54.99 -113.62 -2.08 43.69
C42C1.15 28.50 0.95 -10.74 -13.75 90.06 0.29 -0.23 -0.29 0.20
C42C1.2 28.50 0.01 0.11 0.30 233.70 0.03 1.54 4.10 0.42
C42C1.3 28.50 -0.01 0.35 5.85 236.44 0.06 -0.19 -3.20 0.02
C42C1.4 28.50 0.36 -4.68 -12.66 75.92 0.14 1.41 3.82 382.81 0.57 -3.52 -9.53 0.21
C42C1.5 28.50 1.13 -10.13 -4.69 122.00 0.18 8.18 3.79 418.17 2.60 -8.06 -3.73 2.07
C42C1.6 28.50 0.01 -0.10 -2.70 100.45 -0.00 0.12 3.19 436.38 0.04 -0.19 -5.06 0.03
C42C1.7 28.50 0.01 0.09 0.33 267.90 0.03 1.52 5.54 444.37 0.30 -1.19 -4.32 0.25
C42C1.8 28.50 2.84 -38.15 -14.56 100.55 0.09 0.17 0.06 0.16
C42C1.9 28.50 0.13 -0.56 -4.35 264.25 -0.00 0.07 0.57 0.01
C42D4.1 28.50 0.03 0.20 0.20 384.18 0.10 10.13 9.95 1.12
C42D4.11 28.50 0.00 0.01 0.48 334.93 0.00 0.21 6.80 477.20 0.03 -1.11 -35.86 0.03
C42D4.13 28.50 0.03 0.14 0.07 323.53 0.07 12.59 6.43 2.10
C42D4.2 28.50 -0.03 3.51 9.24 143.41 0.37 -0.87 -2.29 0.07
C42D4.3 28.50 0.16 -0.25 -0.07 422.42 0.06 87.48 26.59 464.87 3.77 -24.71 -7.51 3.29
C42D4.4 28.50 -0.00 0.09 4.74 173.96 0.01 -0.06 -3.52 340.40 -0.00 0.26 14.32 409.26 0.02 -0.00 -0.12 0.02
C42D4.5 28.50 -0.00 0.07 4.01 159.24 0.01 -0.10 -5.75 241.12 0.00 0.06 3.83 0.02
C42D4.6 28.50 6.56 88.97 5.53 113.77 14.15 -98.23 -6.11 243.73 1.38 -4.13 -0.26 0.39
C42D4.8 28.50 1.82 -3.25 -2.28 0.34
C42D4.9 28.50 0.00 0.34 7.13 174.88 0.05 -0.65 -13.56 240.08 0.01 0.08 1.59 0.03
C42D8.1 28.50 0.00 0.76 0.78 248.75 0.17 5.13 5.30 398.32 0.94 0.17 0.18 0.95
C42D8.2 28.50 0.18 1.78 2.83 228.23 0.53 -1.98 -3.14 0.02
C42D8.3 28.50 0.27 5.61 11.83 73.64 0.53 -1.22 -2.58 0.02
C42D8.4 28.50 0.00 0.08 0.38 304.64 0.02 1.79 8.81 385.03 0.17 0.38 1.86 0.20
C42D8.5 28.50 0.20 4.91 0.33 218.46 1.14 88.62 6.02 388.38 16.20 -88.35 -6.00 7.70
C42D8.8 28.50 0.34 20.46 0.87 159.05 3.01 102.69 4.35 357.15 23.35 -20.39 -0.86 20.76
C42D8.9 28.50 0.00 0.01 0.14 381.90 0.00 0.34 8.54 0.04
C43C3.1 28.50 -0.01 1.14 0.23 302.56 0.30 25.77 5.22 4.99
C43C3.2 28.50 0.00 0.03 0.48 358.19 0.01 0.43 7.26 0.06
C43C3.3 28.50 -0.05 2.95 0.60 185.82 0.41 35.79 7.21 322.62 5.31 -18.97 -3.82 2.24
C43C3.4 28.50 -0.02 0.63 1.66 247.38 0.12 3.38 8.88 334.02 0.41 -3.96 -10.41 388.28 0.20 0.57 1.49 0.25
C43D7.2 28.50 0.22 41.05 12.04 107.39 3.46 -17.39 -5.10 298.91 0.13 -0.60 -0.18 0.02
C43D7.4 28.50 0.04 1.26 9.82 105.11 0.14 -1.28 -9.93 213.18 -0.00 0.12 0.95 0.03
C43D7.5 28.50 0.08 4.43 9.14 133.38 0.55 -6.64 -13.71 206.34 0.06 -0.10 -0.20 0.04
C43D7.6 28.50 0.02 0.19 6.77 104.42 0.03 -0.24 -8.40 238.20 -0.00 0.03 1.11 0.01
C43D7.7 28.50 0.02 0.29 8.10 103.89 0.04 -0.35 -9.81 213.09 0.00 0.04 1.20 0.01
C43D7.8 28.50 0.91 25.69 8.10 120.61 3.27 -19.28 -6.08 232.79 1.11 -3.86 -1.22 0.14
C43D7.9 28.50 0.07 1.89 9.99 102.30 0.21 -2.43 -12.85 181.56 0.02 -0.04 -0.23 0.00
C43E11.1 28.50 2.30 10.86 4.60 92.34 2.99 -6.49 -2.75 0.45
C43E11.10 28.50 1.52 -3.05 -2.48 0.13
C43E11.11 28.50 1.79 -18.12 -14.63 85.96 0.75 0.24 0.20 0.84
C43E11.12 28.50 4.10 -31.80 -8.34 123.35 1.08 -1.79 -0.47 0.44
C43E11.2 28.50 1.24 -7.87 -7.84 125.17 0.48 -0.70 -0.70 0.23
C43E11.3 28.50 2.57 -5.25 -2.05 0.17
C43E11.4 28.50 1.29 -16.95 -18.28 80.03 0.42 0.41 0.45 0.59
C43E11.5 28.50 0.00 0.04 0.44 188.68 0.01 0.38 4.80 360.89 0.07 -0.06 -0.75 0.07
C43E11.6 28.50 0.13 10.73 0.57 242.12 2.42 166.64 8.86 359.43 21.97 -99.21 -5.27 9.56
C43E11.7 28.50 0.53 -4.57 -11.60 98.72 0.21 2.56 6.50 293.89 0.71 -1.63 -4.13 0.40
C43E11.8 28.50 0.76 -4.23 -5.70 104.73 0.44 6.38 8.59 240.75 1.30 -3.26 -4.39 0.51
C43E11.9 28.50 1.02 26.79 5.83 166.85 4.72 -38.13 -8.30 224.64 2.52 -8.96 -1.95 0.19
C43F9.10 28.50 0.00 0.01 0.42 345.96 0.01 0.38 10.95 435.87 0.04 -0.21 -5.95 0.03
C43F9.11 28.50 0.01 0.00 0.00 372.78 0.01 3.26 9.42 0.37
C43F9.4 28.50 -0.00 0.04 2.14 0.02
C43F9.5 28.50 0.00 0.01 0.10 392.84 0.01 1.50 11.49 0.14
C43F9.6 28.50 0.00 0.01 0.28 366.40 0.00 0.16 7.66 0.02
C43F9.7 28.50 0.00 0.10 0.21 377.34 0.04 4.15 9.06 0.48
C43F9.8 28.50 -0.00 21.43 2.45 9.77
C43F9.9 28.50 0.01 0.12 0.20 277.93 0.04 2.92 4.77 0.64
C43G2.1 28.50 2.72 -43.17 -21.70 67.72 1.03 -0.57 -0.29 0.79
C43G2.2 28.50 0.09 0.66 0.20 185.82 0.19 17.83 5.45 361.84 3.33 -2.77 -0.85 2.99
C43G2.3 28.50 0.00 0.24 8.17 154.48 0.03 -0.16 -5.48 271.33 0.01 0.12 4.12 390.93 0.03 -0.15 -5.08 0.01
C43G2.4 28.50 -0.01 0.50 2.12 0.21
C43G2.5 28.50 -0.02 0.97 3.98 263.80 0.21 0.04 0.16 0.22
C43H6.1 28.50 -0.02 4.43 3.86 297.08 1.17 -1.18 -1.03 0.95
C43H6.3 28.50 1.58 -3.51 -2.32 236.89 0.85 6.58 4.35 2.48
C43H6.4 28.50 -0.04 21.46 9.58 146.60 2.50 -5.48 -2.44 0.65
C43H6.6 28.50 -0.00 0.30 0.51 271.33 0.07 4.85 8.31 376.78 0.58 -0.63 -1.08 0.51
C43H6.7 28.50 -0.03 11.35 7.23 112.32 0.92 3.45 2.20 309.57 1.60 -6.84 -4.35 0.40
C43H6.8 28.50 0.04 0.81 0.67 280.92 0.24 14.10 11.70 352.13 1.24 -4.76 -3.95 0.61
C43H6.9 28.50 0.01 -0.01 -0.06 280.67 0.00 0.64 7.28 419.75 0.09 -0.30 -3.47 0.07
C43H8.1 28.50 0.32 54.35 8.73 149.80 6.91 -19.74 -3.17 0.30
C43H8.2 28.50 1.15 8.23 4.28 186.73 2.46 -6.19 -3.22 0.61
C44B11.1 28.50 -0.02 0.68 0.64 265.71 0.14 8.13 7.66 383.63 1.10 -4.22 -3.97 0.67
C44B11.3 28.50 -0.03 1.51 0.37 261.52 0.33 15.90 3.85 3.87
C44B11.4 28.50 0.04 0.12 0.13 414.49 0.08 20.77 21.53 477.23 1.39 -58.16 -60.30 0.96
C44B11.6 28.50 0.02 1.08 0.53 255.13 0.26 7.18 3.53 1.91
C44B12.1 28.50 0.10 -0.22 -1.74 -0.01
C44B12.2 28.50 -0.41 28.16 0.52 211.36 4.74 171.77 3.14 51.66
C44B12.3 28.50 -0.01 0.34 4.54 241.00 0.07 0.00 0.00 0.07
C44B12.4 28.50 0.00 0.01 0.55 360.47 0.01 0.13 6.08 0.02
C44B12.5 28.50 0.11 -0.55 -5.51 126.90 0.05 0.38 3.75 211.63 0.08 -0.85 -8.53 293.63 0.01 -0.03 -0.28 0.01
C44B12.6 28.50 0.03 -0.26 -5.75 158.59 -0.01 0.20 4.50 436.91 0.05 -0.32 -6.99 0.04
C44B12.8 28.50 0.00 -0.02 -0.78 338.58 -0.00 0.15 7.44 0.02
C44B12.9 28.50 0.01 0.02 0.14 174.40 0.01 0.69 4.75 388.45 0.16 -0.78 -5.35 0.08
C44B7.1 28.50 5.09 -15.51 -2.94 335.84 0.32 -0.73 -0.14 0.21
C44B7.10 28.50 5.02 -35.38 -7.71 135.66 1.23 -3.89 -0.85 383.27 0.26 14.24 3.10 1.71
C44B7.11 28.50 -0.01 4.13 5.36 223.54 0.79 -2.16 -2.81 348.56 0.52 0.36 0.46 0.57
C44B7.12 28.50 3.54 -36.53 -11.14 118.79 0.24 -0.15 -0.05 0.18
C44B7.2 28.50 0.31 7.92 6.98 181.72 1.52 -4.36 -3.85 0.20
C44B7.3 28.50 0.01 0.43 0.39 211.45 0.08 4.88 4.48 442.88 1.21 -13.65 -12.52 0.64
C44B7.4 28.50 -0.00 0.33 0.40 258.78 0.07 3.65 4.45 0.90
C44B7.5 28.50 0.00 0.02 0.17 275.65 0.01 0.61 4.99 0.13
C44B7.6 28.50 0.00 0.07 0.12 328.55 0.02 3.50 6.41 0.57
C44B7.7 28.50 0.12 0.49 0.43 229.60 0.22 4.17 3.63 1.29
C44B7.8 28.50 -0.01 0.36 0.48 354.08 0.10 5.21 6.93 0.78
C44B7.9 28.50 -0.02 9.46 4.29 269.72 2.26 -5.56 -2.52 1.07
C44B9.1 28.50 0.13 2.61 4.34 291.16 0.82 -2.57 -4.28 0.32
C44B9.2 28.50 0.08 -0.41 -6.93 151.62 0.03 -0.02 -0.29 0.02
C44B9.3 28.50 6.71 67.27 7.80 68.21 9.38 -78.55 -9.11 182.33 0.42 -0.13 -0.02 0.38
C44B9.4 28.50 1.29 -8.93 -8.68 161.79 0.10 9.51 9.24 222.04 0.67 -1.44 -1.39 0.29
C44B9.5 28.50 1.47 -10.84 -8.43 89.60 0.80 -1.93 -1.50 0.04
C44B9.6 28.50 0.02 3.83 9.88 128.82 0.41 -1.91 -4.93 321.25 0.04 -0.15 -0.40 0.01
C44C1.1 28.50 -0.11 15.39 1.27 117.42 1.26 61.89 5.12 284.32 11.59 -51.06 -4.22 1.37
C44C1.2 28.50 0.19 5.85 5.12 243.73 1.45 -3.69 -3.23 0.56
C44C1.3 28.50 0.02 0.10 0.11 334.48 0.05 5.73 6.41 0.91
C44C1.4 28.50 0.25 2.25 3.41 379.62 1.03 -2.92 -4.44 0.73
C44C1.5 28.50 0.00 0.01 0.36 382.81 0.01 0.22 7.76 0.03
C44C1.6 28.50 0.01 0.20 0.65 419.29 0.08 3.48 11.45 0.31
C44C10.1 28.50 0.04 -0.02 -0.02 411.16 0.03 20.51 19.78 464.46 1.13 -4.48 -4.32 1.04
C44C10.10 28.50 0.07 1.48 9.62 96.90 0.17 -1.41 -9.11 183.54 0.05 -0.18 -1.16 -0.00
C44C10.11 28.50 0.00 0.04 0.26 395.12 0.02 1.66 11.08 0.17
C44C10.12 28.50 0.00 0.00 0.19 247.84 0.00 0.05 4.09 0.01
C44C10.3 28.50 -0.00 0.04 2.46 179.43 0.01 -0.03 -1.54 331.28 0.00 0.10 5.95 0.02
C44C10.4 28.50 0.57 0.25 0.50 189.92 0.61 -3.24 -6.35 301.19 0.25 -0.73 -1.42 0.12
C44C10.5 28.50 0.10 0.57 4.44 93.25 0.13 -0.54 -4.20 304.84 0.02 -0.04 -0.30 0.01
C44C10.6 28.50 0.00 0.00 0.03 211.63 0.00 0.20 7.64 270.39 0.01 -0.08 -3.06 412.52 0.00 0.32 12.34 0.02
C44C10.7 28.50 0.00 -0.02 -1.01 285.68 0.00 0.10 5.46 0.02
C44C10.8 28.50 0.62 55.14 10.02 130.09 6.22 -44.10 -8.02 248.07 1.02 -4.16 -0.76 0.04
C44C10.9 28.50 -0.06 0.94 0.30 417.86 0.31 73.77 23.69 478.11 4.75 -309.29 -99.33 2.77
C44C11.1 28.50 0.00 0.48 0.37 163.48 0.07 3.84 2.92 1.30
C44C3.1 28.50 -0.00 0.02 1.60 257.87 0.00 -0.07 -5.11 313.96 0.00 0.14 10.00 417.01 0.01 -0.04 -3.06 0.01
C44C3.11 28.50 -0.00 0.01 0.46 441.64 0.00 0.28 19.52 0.01
C44C3.2 28.50 0.00 0.00 0.24 100.09 0.00 0.06 8.62 207.71 0.01 -0.04 -6.06 321.71 0.00 0.04 4.83 0.01
C44C3.3 28.50 0.00 0.02 1.66 239.63 0.01 -0.03 -1.74 356.36 0.00 0.16 11.33 436.16 0.02 -0.09 -6.52 0.01
C44C3.5 28.50 0.00 0.02 0.97 254.01 0.00 0.08 5.23 407.07 0.02 -0.11 -7.08 0.01
C44C3.6 28.50 -0.00 0.10 4.26 171.23 0.01 -0.08 -3.52 249.66 0.01 0.09 3.97 428.87 0.02 -0.06 -2.86 0.02
C44C3.7 28.50 -0.00 0.03 2.38 205.88 0.01 -0.04 -2.85 302.56 0.00 0.17 11.55 385.55 0.02 -0.09 -6.25 0.01
C44C3.9 28.50 0.01 -0.06 -4.82 261.06 -0.00 0.06 4.24 0.01
C44C8.1 28.50 0.00 0.21 5.06 106.02 0.02 -0.09 -2.13 276.56 0.00 0.49 11.58 367.76 0.05 -0.19 -4.41 0.03
C44C8.10 28.50 0.00 0.01 8.77 104.20 0.00 -0.01 -7.16 241.91 0.00 -0.00 -0.31 0.00
C44C8.2 28.50 0.00 0.25 5.77 105.64 0.02 -0.12 -2.74 276.36 0.00 0.57 12.94 356.24 0.05 -0.15 -3.44 0.03
C44C8.3 28.50 0.00 0.27 6.10 100.55 0.02 -0.10 -2.18 278.39 0.00 0.48 11.02 372.32 0.05 -0.20 -4.66 0.03
C44C8.4 28.50 0.00 0.31 7.07 102.37 0.02 -0.11 -2.58 278.39 0.00 0.56 12.78 358.19 0.05 -0.17 -3.85 0.03
C44C8.6 28.50 0.85 9.54 4.57 247.84 2.94 -3.34 -1.60 2.15
C44C8.7 28.50 0.02 2.87 15.41 85.90 0.18 -1.69 -9.09 182.47 0.02 -0.03 -0.18 0.01
C44C8.8 28.50 0.00 0.01 7.68 106.48 0.00 -0.01 -6.81 251.94 0.00 0.00 0.02 0.00
C44C8.9 28.50 0.00 0.01 7.68 107.31 0.00 -0.01 -6.55 252.17 0.00 -0.00 -0.21 0.00
C44E12.1 28.50 -0.02 1.38 0.91 209.53 0.23 11.73 7.75 314.87 1.47 -4.82 -3.18 0.65
C44E12.3 28.50 0.02 -0.02 -0.04 344.96 0.01 3.69 7.26 0.53
C44E4.1 28.50 0.09 5.37 4.29 292.52 1.51 -4.87 -3.89 0.57
C44E4.2 28.50 0.14 10.43 4.06 277.02 2.74 -8.52 -3.32 0.97
C44E4.3 28.50 3.41 -33.53 -10.39 122.89 0.24 -0.04 -0.01 0.23
C44E4.4 28.50 14.25 -27.59 -2.18 1.66
C44E4.5 28.50 1.02 -6.05 -7.25 139.76 0.35 -0.13 -0.15 0.31
C44E4.6 28.50 12.32 -64.51 -6.32 209.99 0.61 14.33 1.40 4.54
C44E4.7 28.50 -0.01 6.99 4.29 301.64 1.90 -7.80 -4.79 0.47
C44E4.8 28.50 0.03 0.20 2.43 258.77 0.07 -0.48 -5.67 418.32 -0.00 0.14 1.62 0.01
C44F1.1 28.50 0.00 0.88 0.71 154.36 0.11 9.02 7.31 287.96 1.32 -12.02 -9.75 348.61 0.59 -2.67 -2.17 0.23
C44F1.2 28.50 0.00 -0.02 -1.02 242.52 -0.00 0.12 5.65 421.71 0.02 -0.07 -3.27 0.02
C44F1.3 28.50 0.32 -2.65 -7.00 145.68 0.01 0.08 0.21 356.87 0.03 2.76 7.30 0.38
C44F1.5 28.50 0.02 0.42 0.44 187.19 0.08 4.17 4.42 413.82 1.03 -4.14 -4.40 0.74
C44H4.1 28.50 0.01 0.50 0.52 186.73 0.09 4.18 4.34 410.17 1.03 -3.41 -3.55 0.77
C44H4.2 28.50 -0.55 22.16 4.88 268.81 4.77 -18.97 -4.18 0.68
C44H4.3 28.50 -0.07 29.31 1.17 101.46 2.07 169.38 6.77 250.12 27.25 -113.38 -4.53 0.67
C44H4.4 28.50 0.24 7.05 6.23 176.70 1.29 0.47 0.41 1.43
C44H4.5 28.50 -0.04 14.94 8.42 114.23 1.24 0.43 0.24 1.40
C44H4.6 28.50 -0.00 0.18 0.46 265.84 0.04 2.15 5.56 443.05 0.42 -3.25 -8.39 0.29
C44H4.7 28.50 0.40 8.77 7.92 180.35 1.73 -3.96 -3.57 0.53
C44H4.8 28.50 0.01 0.01 0.05 406.07 0.01 2.28 16.86 475.38 0.17 -3.47 -25.59 0.14
C44H9.1 28.50 0.00 0.04 1.96 0.02
C44H9.2 28.50 0.00 -0.01 -0.27 276.56 0.00 0.10 4.87 0.02
C44H9.4 28.50 0.02 -0.24 -11.25 112.86 0.00 0.00 0.11 339.04 0.00 0.11 5.36 0.02
C44H9.5 28.50 0.07 0.05 0.25 234.61 0.08 0.84 3.94 0.29
C44H9.6 28.50 0.00 0.18 0.64 243.73 0.04 1.12 3.92 0.31
C44H9.7 28.50 -0.02 4.63 1.19 173.65 0.66 28.97 7.43 299.18 4.29 -12.51 -3.21 1.97
C44H9.8 28.50 0.06 0.12 0.56 247.38 0.08 0.74 3.51 0.26
C45B11.1 28.50 2.60 -4.39 -1.87 0.60
C45B11.2 28.50 -0.01 0.32 4.24 308.03 0.08 -0.28 -3.67 0.03
C45B11.3 28.50 0.16 1.89 1.18 405.16 0.87 10.73 6.70 1.72
C45B11.4 28.50 0.00 0.00 0.07 390.11 0.00 0.35 9.62 0.04
C45B11.5 28.50 -0.01 0.26 4.10 312.13 0.06 -0.25 -3.92 0.02
C45B11.6 28.50 -0.03 1.47 0.68 151.62 0.15 19.65 9.06 261.52 2.31 -8.52 -3.93 0.42
C45B11.8 28.50 0.00 0.36 3.82 294.80 0.10 -0.30 -3.24 0.04
C45B11.9 28.50 -0.02 2.13 6.26 203.15 0.35 -0.85 -2.49 0.11
C45B2.1 28.50 0.00 0.05 1.75 0.03
C45B2.2 28.50 0.02 0.08 0.06 420.61 0.06 39.16 27.28 473.85 2.14 -66.35 -46.22 1.44
C45B2.3 28.50 -0.00 0.04 1.94 0.02
C45B2.4 28.50 0.00 0.01 0.15 374.60 0.01 0.69 9.16 0.08
C45B2.5 28.50 -0.05 9.12 7.21 184.00 1.37 -3.75 -2.96 0.24
C45B2.6 28.50 0.06 1.24 3.25 360.01 0.48 -1.05 -2.74 0.35
C45B2.7 28.50 0.07 2.39 0.27 239.63 0.57 53.51 6.16 409.26 9.65 -73.45 -8.46 4.12
C45B2.8 28.50 0.01 -0.01 -0.18 412.84 0.00 0.74 12.69 0.06
C45E1.1 28.50 0.01 8.35 9.27 149.34 1.02 -1.72 -1.91 0.44
C45E1.4 28.50 0.02 0.22 0.52 406.52 0.10 4.38 10.38 0.44
C45E1.5 28.50 -0.01 1.04 6.41 169.65 0.14 -0.50 -3.09 386.43 0.03 0.38 2.30 0.07
C45E5.1 28.50 0.01 0.63 2.78 358.64 0.22 -0.86 -3.82 0.11
C45E5.2 28.50 -0.00 0.18 5.27 133.28 0.02 -0.16 -4.56 245.34 0.00 0.18 5.21 438.03 0.04 -0.13 -3.81 0.03
C45E5.3 28.50 0.02 0.01 0.26 167.12 0.02 -0.58 -13.37 214.55 -0.00 0.21 4.85 433.43 0.04 -0.06 -1.34 0.04
C45E5.4 28.50 0.08 1.29 7.40 101.46 0.18 -1.26 -7.25 234.16 0.01 0.07 0.40 415.64 0.02 2.16 12.46 0.17
C45E5.6 28.50 0.94 4.72 1.58 3.09
C45G3.1 28.50 0.97 11.04 5.16 147.06 2.28 -10.83 -5.06 327.18 0.33 -1.95 -0.91 0.02
C45G3.3 28.50 0.99 -2.10 -2.36 0.03
C45G3.4 28.50 -0.02 0.82 0.92 268.36 0.18 6.60 7.40 380.08 0.92 -1.50 -1.68 0.76
C45G3.5 28.50 1.32 -2.91 -2.57 -0.01
C45G7.1 28.50 -0.00 0.07 2.02 128.34 0.01 0.38 11.20 204.03 0.04 -0.18 -5.22 329.40 0.01 -0.03 -0.84 0.01
C45G7.2 28.50 0.00 0.01 0.42 387.37 0.01 0.26 8.16 0.03
C45G7.3 28.50 0.00 0.36 17.98 68.27 0.02 -0.07 -3.36 310.15 0.00 0.19 9.63 376.74 0.02 0.03 1.30 0.02
C45G7.4 28.50 0.50 12.14 11.05 102.83 1.40 -5.25 -4.78 310.31 0.31 -0.76 -0.69 0.18
C45G7.5 28.50 0.00 0.08 0.62 332.65 0.03 0.72 5.52 0.14
C45G9.1 28.50 0.01 -0.04 -1.49 334.02 -0.00 0.16 6.62 0.02
C45G9.10 28.50 0.00 0.01 0.54 271.55 0.00 0.07 4.86 451.21 0.01 -0.11 -7.94 0.01
C45G9.11 28.50 -0.00 0.32 2.90 125.08 0.03 -0.12 -1.06 352.39 0.00 0.85 7.59 0.12
C45G9.12 28.50 0.02 -0.10 -1.69 289.33 -0.00 0.30 5.21 0.06
C45G9.13 28.50 0.00 0.09 0.29 281.12 0.03 1.33 4.24 0.30
C45G9.14 28.50 0.00 0.01 0.09 351.35 0.00 0.54 7.84 0.08
C45G9.15 28.50 0.00 0.10 2.20 0.05
C45G9.2 28.50 1.36 -10.21 -9.47 85.96 0.77 -1.34 -1.24 0.24
C45G9.4 28.50 0.00 0.10 5.19 190.09 0.02 -0.28 -14.79 274.07 -0.00 0.17 8.94 392.30 0.01 0.04 1.96 0.02
C45G9.5 28.50 1.24 -8.09 -4.35 95.99 0.69 4.99 2.68 2.63
C45G9.6 28.50 -0.01 0.20 0.68 384.64 0.06 2.43 8.52 0.30
C45G9.7 28.50 4.08 32.18 3.34 171.23 8.67 -28.72 -2.98 -0.32
C45G9.8 28.50 0.01 -0.01 -0.09 385.09 0.00 1.00 10.09 0.10
C45G9.9 28.50 -0.00 0.12 4.45 173.36 0.02 -0.11 -4.32 299.09 0.00 0.19 6.99 432.11 0.03 -0.17 -6.35 0.02
C45H4.1 28.50 0.00 -0.00 -0.12 407.89 0.00 0.23 12.02 0.02
C45H4.10 28.50 0.11 -0.97 -8.42 135.66 0.01 -0.01 -0.09 0.00
C45H4.11 28.50 0.02 -0.03 -1.74 123.71 0.01 -0.16 -9.48 205.71 0.00 0.03 1.80 0.01
C45H4.12 28.50 0.01 -0.10 -11.09 86.87 0.00 0.01 0.81 366.85 0.00 0.08 8.93 467.17 0.01 -0.16 -18.68 0.01
C45H4.13 28.50 0.01 -0.02 -0.66 359.56 -0.00 0.22 8.01 0.03
C45H4.14 28.50 2.23 -18.76 -8.62 144.32 0.06 -0.00 -0.00 0.06
C45H4.15 28.50 0.01 0.25 14.04 75.47 0.02 -0.20 -11.50 177.16 -0.00 0.04 2.40 0.01
C45H4.16 28.50 0.01 -0.03 -2.29 301.19 -0.00 0.09 5.88 0.02
C45H4.17 28.50 0.03 0.19 5.32 76.84 0.04 -0.54 -14.93 154.36 -0.00 0.04 1.21 0.01
C45H4.18 28.50 0.00 -0.00 -0.02 377.34 0.00 0.15 8.61 0.02
C45H4.2 28.50 0.01 -0.03 -0.92 285.23 -0.00 0.08 2.79 444.83 0.01 0.40 14.13 0.03
C45H4.3 28.50 0.01 0.03 1.94 158.00 0.02 -0.12 -7.63 298.00 -0.00 0.08 5.44 0.01
C45H4.6 28.50 0.00 -0.01 -0.95 320.39 0.00 0.08 7.20 474.19 0.01 -0.36 -30.20 0.01
C45H4.7 28.50 0.00 0.01 0.68 250.57 0.00 0.10 6.36 380.08 0.02 -0.05 -3.53 0.01
C45H4.8 28.50 0.00 0.01 0.31 443.92 0.00 0.40 21.31 0.02
C45H4.9 28.50 0.01 0.13 6.32 76.13 0.01 -0.09 -4.57 206.23 0.00 0.13 6.59 282.08 0.01 0.05 2.40 0.02
C46A5.1 28.50 0.01 -0.07 -2.20 150.71 -0.00 0.09 3.09 0.03
C46A5.2 28.50 0.00 0.04 0.18 320.80 0.02 1.41 6.33 0.25
C46A5.3 28.50 0.20 1.43 0.11 420.08 0.76 347.10 26.34 477.19 20.58 -1302.38 -98.83 11.06
C46A5.4 28.50 0.05 0.00 0.00 358.19 0.05 28.57 8.27 3.66
C46A5.5 28.50 0.31 -3.73 -14.57 100.09 0.04 0.09 0.34 0.08
C46A5.6 28.50 1.90 -13.59 -7.96 157.09 0.15 0.24 0.14 0.23
C46A5.8 28.50 0.03 0.02 0.07 268.52 0.03 3.25 10.81 321.25 0.20 0.64 2.13 0.31
C46A5.9 28.50 5.31 -10.57 -2.20 0.49
C46C11.1 28.50 0.22 3.91 4.89 270.64 1.16 -3.41 -4.27 0.43
C46C11.2 28.50 0.02 1.62 11.80 112.49 0.16 -0.40 -2.88 394.12 0.05 0.29 2.13 0.08
C46C11.3 28.50 -0.27 4.44 2.07 1.76
C46C11.4 28.50 -0.03 8.41 8.61 142.50 0.93 -3.07 -3.14 -0.12
C46C2.1 28.50 2.43 6.10 1.79 272.00 3.91 -16.96 -4.97 0.31
C46C2.2 28.50 -0.78 63.27 4.99 248.29 13.12 -40.46 -3.19 3.57
C46C2.3 28.50 0.00 0.11 3.30 157.09 0.02 -0.15 -4.35 291.16 -0.00 0.21 6.00 0.04
C46C2.5 28.50 -0.00 0.04 2.24 0.02
C46C2.6 28.50 0.00 0.03 0.91 394.21 0.01 0.22 6.23 0.03
C46C2.7 28.50 2.52 -33.08 -15.30 90.97 0.46 0.21 0.09 0.54
C46E1.2 28.50 -0.01 0.27 1.63 338.12 0.07 1.06 6.38 429.78 0.17 -0.70 -4.23 0.13
C46E1.3 28.50 0.00 0.02 0.06 347.24 0.01 2.24 7.25 0.32
C46E10.1 28.50 0.02 0.25 9.79 62.24 0.03 -0.35 -13.73 115.60 0.01 -0.03 -1.32 355.45 0.00 0.18 6.90 0.02
C46E10.10 28.50 0.00 0.05 2.16 0.02
C46E10.2 28.50 0.01 0.03 1.41 209.99 0.01 -0.30 -12.74 266.53 -0.00 0.25 10.67 382.81 0.03 -0.14 -6.18 0.01
C46E10.3 28.50 -0.00 0.03 1.79 256.50 0.01 -0.09 -5.40 323.72 0.00 0.09 5.62 0.02
C46E10.4 28.50 1.51 16.56 7.95 93.38 2.58 -18.22 -8.75 160.59 1.36 -3.42 -1.64 0.25
C46E10.5 28.50 -0.04 1.08 2.50 0.46
C46E10.6 28.50 0.00 0.00 0.13 340.86 0.00 0.10 6.39 0.02
C46E10.7 28.50 0.00 0.01 0.61 380.53 0.01 0.15 7.24 0.02
C46E10.8 28.50 0.05 -0.40 -9.10 135.66 0.01 -0.00 -0.02 0.00
C46E10.9 28.50 0.02 1.27 18.04 74.60 0.08 -1.36 -19.25 131.20 0.00 0.02 0.23 0.01
C46F11.1 28.50 0.01 0.06 0.12 378.71 0.03 5.19 9.70 0.58
C46F11.2 28.50 5.42 29.96 5.06 67.72 6.59 -93.60 -15.79 128.82 0.87 -0.89 -0.15 0.55
C46F11.3 28.50 0.94 -14.24 -17.33 70.91 0.33 -0.49 -0.60 0.13
C46F11.4 28.50 0.85 -1.16 -1.85 0.32
C46F11.5 28.50 0.71 4.16 4.04 253.76 1.65 -5.10 -4.95 0.47
C46F11.6 28.50 0.17 -0.20 -0.04 120.67 0.15 22.18 4.19 351.52 5.27 -11.72 -2.22 3.72
C46F2.1 28.50 -0.01 0.32 2.31 0.14
C46F4.1 28.50 0.23 -2.05 -10.16 135.20 0.01 0.29 1.44 0.11
C46F4.2 28.50 0.08 0.74 0.48 271.09 0.25 6.35 4.14 1.61
C46F4.3 28.50 0.00 0.01 0.26 387.37 0.00 0.27 8.31 0.03
C46F9.1 28.50 0.01 0.08 0.39 356.82 0.03 1.37 7.08 0.21
C46F9.2 28.50 0.00 0.01 0.78 240.08 0.00 0.08 5.37 392.39 0.02 -0.14 -9.08 0.00
C46F9.3 28.50 -0.01 0.98 4.85 163.48 0.12 0.20 0.99 0.18
C46F9.4 28.50 0.00 0.03 1.98 0.01
C46G7.1 28.50 -0.09 3.43 0.60 387.83 1.15 52.72 9.21 6.24
C46G7.2 28.50 -0.21 3.96 0.88 386.46 1.21 36.89 8.23 4.82
C46G7.3 28.50 0.00 0.02 1.11 226.40 0.01 0.10 4.73 382.81 0.02 -0.06 -3.05 0.01
C46G7.4 28.50 0.04 0.09 0.07 362.29 0.07 11.67 8.25 1.49
C46G7.5 28.50 0.10 -0.42 -5.81 220.93 0.02 0.09 1.30 0.04
C46H11.1 28.50 -0.00 0.11 0.84 387.83 0.04 0.91 6.80 0.13
C46H11.10 28.50 -0.04 0.92 0.66 360.01 0.27 9.62 6.88 1.47
C46H11.11 28.50 -0.01 2.45 0.47 260.38 0.56 32.46 6.26 397.32 5.01 -27.88 -5.38 2.58
C46H11.2 28.50 0.11 1.90 9.24 110.04 0.26 -1.08 -5.24 321.42 0.04 0.41 2.00 0.10
C46H11.3 28.50 -0.00 0.05 0.36 381.44 0.02 1.19 9.15 0.14
C46H11.4 28.50 -0.08 2.66 2.32 1.14
C46H11.6 28.50 -0.00 0.05 2.07 0.02
C46H11.7 28.50 0.04 0.05 0.02 362.75 0.06 20.15 8.36 2.51
C46H11.8 28.50 0.05 -0.01 -0.00 356.82 0.05 25.93 8.25 3.36
C46H11.9 28.50 0.30 0.41 0.05 380.99 0.45 81.98 10.14 8.93
C46H3.1 28.50 0.01 -0.00 -0.01 367.76 0.01 0.43 7.38 0.06
C46H3.2 28.50 0.68 17.55 12.29 113.77 2.17 -3.27 -2.29 0.96
C46H3.3 28.50 0.01 0.18 0.33 217.47 0.04 3.88 7.17 356.69 0.58 -3.01 -5.57 0.20
C47A10.1 28.50 0.00 0.01 0.14 377.34 0.01 0.66 9.12 0.08
C47A10.10 28.50 0.00 0.01 0.69 226.86 0.00 0.04 4.91 406.52 0.01 -0.07 -7.16 0.00
C47A10.11 28.50 0.00 0.03 2.02 217.28 0.01 -0.02 -1.64 337.21 0.00 0.15 10.40 420.20 0.02 -0.08 -5.61 0.01
C47A10.12 28.50 0.00 0.00 0.06 403.33 0.00 0.17 11.67 0.02
C47A10.2 28.50 0.02 0.51 14.39 69.08 0.04 -0.26 -7.54 222.30 -0.00 0.09 2.60 347.24 0.01 -0.03 -0.75 0.01
C47A10.3 28.50 0.00 -0.01 -0.97 299.64 0.00 0.11 10.62 393.67 0.01 -0.06 -6.11 0.00
C47A10.4 28.50 0.00 0.00 0.30 377.34 0.00 0.11 7.51 0.01
C47A10.5 28.50 -0.00 0.01 0.46 378.71 0.00 0.16 11.03 465.80 0.02 -0.14 -10.22 0.01
C47A10.6 28.50 0.01 -0.01 -0.09 395.58 0.00 0.84 11.21 0.08
C47A10.7 28.50 0.00 0.01 0.87 337.67 0.00 0.06 4.72 0.01
C47A10.8 28.50 0.00 0.00 0.19 370.16 0.00 0.29 13.33 442.13 0.02 -0.12 -5.55 0.02
C47A10.9 28.50 0.00 -0.00 -0.03 253.73 0.00 0.08 5.80 417.12 0.01 -0.05 -4.07 0.01
C47A4.1 28.50 -0.00 0.35 8.15 164.39 0.04 -0.10 -2.40 313.96 0.03 0.06 1.31 0.04
C47A4.2 28.50 0.00 0.06 0.20 410.17 0.03 5.76 19.89 473.10 0.39 -9.46 -32.69 0.28
C47A4.3 28.50 -0.00 0.09 4.20 157.55 0.01 -0.07 -3.49 299.82 0.00 0.21 9.77 410.63 0.02 -0.16 -7.34 0.01
C47A4.5 28.50 0.00 0.00 0.00 110.95 0.00 0.66 21.53 156.96 0.03 -0.18 -5.90 283.60 0.01 -0.04 -1.17 0.00
C47B2.1 28.50 0.21 -0.39 -2.02 0.03
C47B2.2 28.50 2.10 -15.03 -7.93 90.06 1.17 -2.65 -1.40 0.12
C47B2.3 28.50 64.08 -339.72 -5.56 148.43 23.34 -66.69 -1.09 0.93
C47B2.4 28.50 19.73 -215.37 -11.67 114.23 1.27 -2.19 -0.12 0.46
C47B2.5 28.50 7.62 -35.19 -5.19 129.28 4.07 -9.78 -1.44 0.60
C47B2.6 28.50 2.37 -17.62 -5.17 149.34 0.24 10.59 3.11 3.79
C47B2.7 28.50 0.36 -2.19 -7.95 133.38 0.13 -0.06 -0.23 0.11
C47B2.8 28.50 0.02 2.00 4.19 272.46 0.51 -2.96 -6.19 382.81 0.18 2.79 5.84 0.47
C47B2.9 28.50 0.44 -3.06 -6.83 128.36 0.14 1.54 3.44 0.69
C47C12.2 28.50 0.00 0.10 0.64 293.69 0.03 1.33 8.96 390.71 0.16 -0.53 -3.54 0.11
C47C12.3 28.50 0.43 17.45 10.00 111.95 1.89 -4.72 -2.71 0.13
C47C12.4 28.50 0.00 0.03 0.55 216.83 0.01 0.23 5.06 383.72 0.04 -0.01 -0.20 0.04
C47C12.6 28.50 0.01 0.07 0.28 212.36 0.03 1.31 4.97 350.49 0.21 0.37 1.39 0.26
C47D12.1 28.50 1.45 22.84 5.43 152.99 4.30 -14.07 -3.34 -0.37
C47D12.2 28.50 2.55 -21.35 -10.73 68.79 1.69 5.62 2.82 263.37 2.78 -9.23 -4.63 0.74
C47D12.3 28.50 0.14 -0.25 -2.21 0.03
C47D12.4 28.50 0.56 24.46 9.40 111.49 2.59 -18.35 -7.05 215.00 0.69 -2.68 -1.03 -0.03
C47D12.5 28.50 0.00 0.94 8.45 93.25 0.06 -0.48 -4.30 212.35 0.01 0.43 3.82 0.12
C47D12.6 28.50 5.73 -65.41 -14.50 95.08 1.37 2.39 0.53 2.30
C47D12.7 28.50 0.01 0.45 0.86 160.74 0.07 2.59 4.99 357.28 0.58 -2.13 -4.10 0.31
C47D12.8 28.50 0.66 -5.82 -11.50 102.37 0.23 0.56 1.11 312.59 0.35 -1.08 -2.13 0.16
C47D2.1 28.50 0.00 0.06 0.21 338.58 0.02 2.09 6.67 0.32
C47D2.2 28.50 0.01 2.88 2.25 1.32
C47E12.1 28.50 3.40 11.04 2.70 247.84 5.82 -17.45 -4.27 1.69
C47E12.10 28.50 0.00 0.01 0.63 344.05 0.00 0.08 5.74 0.02
C47E12.11 28.50 0.00 0.05 2.62 163.48 0.01 -0.02 -1.27 316.69 0.00 0.19 10.54 378.25 0.02 0.01 0.79 0.02
C47E12.12 28.50 0.00 -0.01 -0.22 325.36 0.00 0.17 6.55 0.03
C47E12.13 28.50 -0.36 14.93 4.70 271.55 3.27 -16.40 -5.16 -0.22
C47E12.14 28.50 -0.00 0.17 6.76 172.60 0.02 -0.01 -0.37 0.02
C47E12.2 28.50 2.03 -26.07 -15.03 85.04 0.56 -0.10 -0.06 0.52
C47E12.3 28.50 0.84 -11.72 -20.44 70.91 0.35 0.38 0.66 0.50
C47E12.4 28.50 3.02 -32.52 -7.65 97.31 0.78 61.69 14.51 174.84 5.56 -8.91 -2.10 2.80
C47E12.5 28.50 13.39 -189.16 -15.42 92.34 1.31 1.82 0.15 2.03
C47E12.6 28.50 0.01 0.05 0.04 348.16 0.02 10.86 8.12 1.50
C47E12.7 28.50 0.08 13.94 7.51 187.44 2.29 -11.25 -6.06 354.08 0.42 -0.20 -0.11 0.39
C47E12.8 28.50 -0.09 9.00 6.95 149.34 1.00 1.93 1.49 304.38 1.30 -13.54 -10.46 380.53 0.27 1.87 1.44 0.46
C47E12.9 28.50 0.00 0.02 1.23 351.95 0.01 0.22 11.48 403.07 0.02 -0.03 -1.84 0.02
C47E8.1 28.50 -0.00 0.04 0.88 406.07 0.01 0.37 8.51 0.04
C47E8.11 28.50 0.20 -1.01 -3.46 246.47 -0.02 1.37 4.70 0.31
C47E8.2 28.50 -0.00 0.03 1.13 280.67 0.01 0.11 3.74 0.03
C47E8.3 28.50 0.01 0.01 0.08 324.90 0.01 0.40 5.99 0.07
C47E8.4 28.50 2.54 -7.16 -3.36 300.73 0.59 0.40 0.19 0.66
C47E8.5 28.50 19.63 -71.66 -5.02 244.19 4.18 41.49 2.91 14.15
C47E8.6 28.50 -0.00 0.29 0.64 275.86 0.07 2.99 6.51 390.20 0.41 0.58 1.27 0.46
C47E8.7 28.50 0.51 22.75 3.35 326.72 7.30 -1.91 -0.28 6.99
C47E8.8 28.50 0.68 -6.46 -10.43 126.54 0.05 0.18 0.29 0.11
C47E8.9 28.50 0.00 0.12 0.26 299.55 0.03 3.70 8.24 409.34 0.44 0.11 0.25 0.45
C47F8.1 28.50 0.62 8.00 7.81 95.70 1.16 -12.48 -12.18 178.65 0.12 -0.41 -0.40 -0.00
C47F8.2 28.50 -0.00 0.18 2.30 171.68 0.02 0.70 8.78 266.53 0.09 -0.84 -10.45 354.54 0.02 -0.09 -1.09 0.01
C47F8.3 28.50 -0.00 0.04 1.92 0.02
C47F8.4 28.50 0.00 -0.09 -7.46 69.04 0.00 0.02 1.37 279.50 0.00 0.09 7.26 382.91 0.01 -0.05 -3.64 0.01
C47F8.5 28.50 0.01 -0.04 -2.30 238.96 -0.00 0.12 6.65 411.16 0.02 -0.14 -7.55 0.01
C47F8.6 28.50 0.01 -0.04 -2.99 272.92 -0.00 0.13 8.90 409.72 0.02 -0.09 -6.13 0.01
C47F8.7 28.50 -0.00 0.48 0.85 277.48 0.12 2.90 5.12 444.83 0.61 -2.24 -3.95 0.52
C47F8.8 28.50 -0.00 0.04 1.20 131.00 0.00 0.23 7.23 274.95 0.04 -0.28 -9.01 367.43 0.01 -0.00 -0.07 0.01
C47G2.1 28.50 0.23 -3.46 -9.32 62.24 0.11 2.74 7.38 163.02 0.39 -5.27 -14.17 232.79 0.02 0.34 0.91 0.11
C47G2.2 28.50 -0.10 16.32 6.78 185.82 2.47 -6.70 -2.78 0.47
C47G2.3 28.50 2.50 -22.74 -10.80 100.55 0.86 -1.36 -0.65 0.33
C47G2.4 28.50 1.59 -8.23 -7.95 87.90 1.10 3.23 3.12 238.68 1.58 -4.38 -4.23 0.51
C47G2.5 28.50 4.87 -15.90 -4.30 177.16 2.51 -5.26 -1.42 0.89
C47G2.8 28.50 0.00 0.04 1.81 246.13 0.01 -0.30 -15.01 292.23 -0.00 0.13 6.28 0.02
C48A7.1 28.50 -0.01 1.59 0.51 266.08 0.36 20.72 6.68 394.67 3.03 -9.68 -3.12 2.16
C48A7.2 28.50 3.52 -53.03 -14.42 88.18 0.36 4.23 1.15 389.75 1.63 23.36 6.35 3.85
C48B4.1 28.50 -0.00 0.25 0.31 278.39 0.06 3.78 4.69 0.84
C48B4.10 28.50 0.73 -7.14 -10.18 127.45 0.02 0.73 1.04 0.28
C48B4.11 28.50 3.23 -49.12 -15.93 90.06 0.20 0.14 0.04 0.26
C48B4.12 28.50 0.00 0.00 0.07 392.39 0.00 0.22 10.21 0.02
C48B4.13 28.50 0.02 0.19 0.10 413.65 0.10 42.62 22.33 462.70 2.19 -19.19 -10.05 1.77
C48B4.2 28.50 0.03 0.01 0.02 303.47 0.03 4.34 5.40 0.82
C48B4.3 28.50 -0.06 2.12 0.72 247.16 0.40 18.59 6.32 359.23 2.48 1.52 0.52 2.67
C48B4.4 28.50 1.59 -2.15 -1.46 0.61
C48B4.6 28.50 2.16 -20.65 -9.43 129.73 0.07 0.45 0.21 0.23
C48B4.7 28.50 5.70 -63.83 -11.45 114.23 0.23 0.77 0.14 0.51
C48B4.8 28.50 0.38 -5.76 -14.82 90.06 0.03 0.17 0.44 0.10
C48B4.9 28.50 4.79 -75.15 -16.44 88.69 0.26 0.13 0.03 0.31
C48B6.10 28.50 31.88 -222.11 -8.24 125.63 10.31 -13.74 -0.51 5.38
C48B6.2 28.50 1.77 6.27 2.33 170.91 2.67 -11.96 -4.45 390.47 0.04 3.98 1.48 0.42
C48B6.3 28.50 2.92 -9.77 -4.15 218.20 1.07 -1.84 -0.78 0.58
C48B6.4 28.50 -0.02 0.59 3.81 320.34 0.15 -0.08 -0.54 0.14
C48B6.5 28.50 0.01 -0.02 -0.67 292.98 0.00 0.13 5.46 0.03
C48B6.6 28.50 0.03 4.56 4.78 255.13 1.06 -1.33 -1.40 0.75
C48B6.8 28.50 0.00 0.20 0.38 214.82 0.04 2.47 4.72 416.17 0.54 -1.28 -2.45 0.45
C48B6.9 28.50 1.32 13.54 7.82 109.67 2.42 -26.62 -15.38 178.52 0.59 1.36 0.79 1.01
C48C5.1 28.50 0.00 0.00 0.10 381.44 0.00 0.49 10.01 0.05
C48C5.3 28.50 0.00 0.03 0.18 380.08 0.01 1.43 9.13 0.16
C48D1.1 28.50 0.30 28.76 10.69 114.23 2.77 -20.23 -7.52 217.74 0.67 -0.98 -0.36 0.41
C48D1.2 28.50 1.38 -23.56 -17.62 72.73 0.34 5.76 4.31 146.15 0.76 -2.16 -1.62 0.03
C48D1.3 28.50 0.02 -0.04 -0.23 376.43 0.00 1.96 10.19 0.21
C48D1.5 28.50 -0.00 1.05 2.76 383.27 0.37 -2.50 -6.58 0.12
C48D1.9 28.50 -0.00 0.14 4.61 253.08 0.03 -0.23 -7.26 359.23 0.01 0.15 4.89 0.03
C48D5.1 28.50 0.03 -0.11 -0.56 327.64 0.00 1.27 6.69 0.20
C48D5.2 28.50 -0.17 7.84 2.49 3.41
C48D5.3 28.50 0.00 0.04 0.68 299.82 0.01 0.26 4.91 0.06
C48E7.1 28.50 -0.76 22.40 0.80 239.63 3.96 224.75 8.07 345.42 27.74 -12.63 -0.45 468.08 26.19 -602.32 -21.62 16.30
C48E7.10 28.50 -0.03 10.31 0.68 123.71 0.95 65.85 4.36 345.56 15.56 -66.01 -4.37 6.39
C48E7.11 28.50 4.85 -60.74 -9.32 76.38 1.94 48.33 7.42 218.65 8.82 -40.86 -6.27 389.20 1.85 3.43 0.53 2.18
C48E7.2 28.50 1.20 -8.25 -9.08 114.23 0.49 -0.45 -0.50 0.32
C48E7.3 28.50 1.93 -17.00 -8.81 74.60 1.15 5.68 2.94 214.73 1.94 -7.46 -3.86 -0.07
C48E7.5 28.50 0.00 0.13 0.25 187.64 0.03 1.56 3.11 0.49
C48E7.6 28.50 0.01 0.66 0.63 211.81 0.13 6.04 5.69 375.97 1.13 -2.63 -2.48 0.84
C48E7.7 28.50 0.00 0.01 0.17 322.78 0.01 0.85 11.76 397.49 0.07 -0.00 -0.04 0.07
C48E7.8 28.50 0.01 0.12 4.86 155.72 0.03 -0.31 -12.37 237.80 0.00 -0.00 -0.06 0.00
C48E7.9 28.50 -0.00 0.05 3.14 368.68 0.02 -0.01 -0.40 0.02
C48G7.3 28.50 0.40 0.29 0.09 210.90 0.46 17.45 5.40 390.56 3.59 -16.76 -5.19 2.02
C49A1.1 28.50 0.02 -0.12 -6.96 122.89 0.01 -0.02 -1.35 374.15 0.00 0.15 8.72 0.02
C49A1.10 28.50 -0.04 2.24 0.68 262.88 0.48 12.78 3.86 3.31
C49A1.2 28.50 0.03 -0.19 -6.01 204.97 0.00 0.06 1.95 0.02
C49A1.3 28.50 0.01 0.22 5.34 171.23 0.05 -0.45 -10.61 243.73 0.01 -0.02 -0.45 0.01
C49A1.4 28.50 0.16 19.36 9.08 142.96 2.38 -5.17 -2.42 0.61
C49A1.5 28.50 0.00 0.01 0.34 266.99 0.00 0.15 4.31 0.04
C49A1.6 28.50 0.00 0.03 1.76 282.75 0.01 0.19 13.13 328.85 0.02 -0.04 -2.76 0.01
C49A1.9 28.50 0.00 0.02 1.24 345.42 0.01 0.07 4.06 0.02
C49A9.1 28.50 0.00 0.01 0.30 338.58 0.00 0.19 6.44 0.03
C49A9.10 28.50 4.54 -39.65 -8.76 123.35 0.77 -1.69 -0.37 0.16
C49A9.2 28.50 0.00 0.02 0.32 297.81 0.01 0.50 6.51 444.33 0.08 -0.26 -3.38 0.07
C49A9.3 28.50 0.00 0.01 0.24 388.74 0.01 0.46 9.85 0.05
C49A9.4 28.50 0.00 0.01 0.06 411.08 0.01 2.61 21.19 464.44 0.15 -1.17 -9.52 0.12
C49A9.5 28.50 0.01 0.03 0.07 300.73 0.02 2.81 5.76 0.54
C49A9.6 28.50 -0.06 1.63 2.14 0.69
C49A9.7 28.50 0.01 -0.03 -0.48 358.64 0.00 0.52 8.79 0.07
C49A9.8 28.50 -0.01 0.58 2.87 233.24 0.11 -0.82 -4.04 319.43 0.04 1.06 5.24 0.22
C49A9.9 28.50 -0.00 0.07 0.12 350.89 0.02 3.96 7.36 0.55
C49C3.1 28.50 0.00 0.01 0.37 313.96 0.00 0.18 9.89 374.60 0.01 0.03 1.48 0.02
C49C3.10 28.50 -0.01 0.42 2.29 0.18
C49C3.11 28.50 -0.00 0.09 1.78 0.04
C49C3.12 28.50 0.00 -0.01 -0.84 268.81 -0.00 0.09 4.92 0.02
C49C3.13 28.50 0.00 0.01 0.21 407.44 0.00 0.39 11.55 0.03
C49C3.15 28.50 -0.04 7.72 9.97 113.77 0.62 0.10 0.13 0.65
C49C3.20 28.50 0.00 0.15 5.55 162.11 0.02 -0.09 -3.44 335.84 0.00 0.36 13.46 401.05 0.03 -0.15 -5.65 0.01
C49C3.21 28.50 0.00 0.10 0.34 300.28 0.03 1.51 5.11 0.31
C49C3.4 28.50 0.01 0.17 0.09 308.03 0.05 10.89 5.57 1.98
C49C3.5 28.50 -0.08 2.36 2.39 1.00
C49C3.6 28.50 4.44 -42.69 -11.36 89.60 1.83 -3.52 -0.94 0.44
C49C3.7 28.50 2.66 -15.28 -6.71 128.82 1.13 -2.10 -0.92 0.38
C49C3.8 28.50 -0.04 6.55 4.69 248.75 1.40 -2.68 -1.92 0.77
C49C3.9 28.50 0.00 0.22 1.45 166.52 0.03 0.87 5.85 296.42 0.14 -0.03 -0.22 0.14
C49C8.1 28.50 0.00 0.01 0.64 293.58 0.00 0.12 6.85 410.79 0.02 -0.01 -0.76 0.02
C49C8.2 28.50 0.02 0.00 0.00 276.11 0.02 1.07 5.01 0.24
C49C8.3 28.50 0.48 -5.87 -13.03 105.56 0.03 0.07 0.17 0.06
C49C8.4 28.50 0.00 0.06 0.33 264.72 0.02 1.07 6.32 409.11 0.17 -0.13 -0.78 0.16
C49C8.5 28.50 0.01 0.08 0.07 338.58 0.03 8.07 6.97 1.21
C49C8.6 28.50 0.00 0.01 0.11 245.56 0.00 0.36 7.87 334.48 0.03 -0.22 -4.79 391.93 0.02 0.26 5.62 0.05
C49D10.10 28.50 0.02 -0.12 -5.10 216.83 -0.00 0.03 1.17 0.01
C49D10.11 28.50 0.63 30.51 18.22 74.15 2.02 -25.78 -15.40 150.37 0.05 -0.05 -0.03 0.04
C49D10.2 28.50 0.00 -0.00 -0.12 386.92 0.00 0.36 9.56 0.04
C49D10.3 28.50 0.00 0.86 24.82 76.38 0.04 -0.74 -21.53 129.73 0.00 0.01 0.35 0.01
C49D10.4 28.50 -0.00 0.02 1.27 265.16 0.00 0.06 4.64 421.57 0.01 -0.03 -2.72 0.01
C49D10.6 28.50 -0.00 0.02 1.67 207.71 0.00 0.14 9.72 297.08 0.02 -0.15 -10.00 415.19 -0.00 0.14 9.70 0.01
C49D10.7 28.50 -0.00 0.02 2.13 0.01
C49D10.8 28.50 -0.00 0.04 4.00 173.03 0.00 -0.06 -6.28 261.30 -0.00 0.04 4.80 0.01
C49D10.9 28.50 0.00 0.01 1.27 193.57 0.00 0.08 7.91 294.80 0.01 -0.09 -8.20 373.69 0.00 0.03 2.79 0.01
C49F5.1 28.50 -0.57 22.92 1.86 277.68 5.14 -39.34 -3.20 335.54 2.87 65.55 5.33 12.63
C49F5.2 28.50 0.15 1.23 2.29 0.71
C49F5.3 28.50 2.72 -19.78 -7.52 162.56 0.07 0.11 0.04 0.10
C49F5.4 28.50 0.00 0.00 0.07 385.55 0.00 0.71 10.18 0.07
C49F5.5 28.50 0.03 0.65 9.49 99.64 0.08 -0.77 -11.22 205.43 -0.00 0.08 1.22 0.02
C49F5.6 28.50 0.87 -11.57 -13.93 92.80 0.12 -0.12 -0.15 0.08
C49F5.7 28.50 0.00 0.02 0.12 414.73 0.01 1.73 13.01 0.13
C49F5.8 28.50 0.00 0.02 0.62 243.73 0.00 0.10 3.73 0.03
C49F8.1 28.50 0.03 -0.01 -0.05 364.12 0.03 1.65 8.20 0.22
C49F8.2 28.50 -0.01 0.49 1.65 331.28 0.14 2.37 8.09 396.42 0.29 -0.01 -0.02 0.29
C49F8.3 28.50 0.05 3.51 0.22 355.00 1.19 123.88 7.63 17.24
C49G7.1 28.50 0.00 -0.00 -0.01 215.46 0.00 0.04 3.75 0.01
C49G7.10 28.50 0.01 0.02 0.06 359.10 0.02 2.80 8.13 0.37
C49G7.11 28.50 0.01 -0.10 -2.21 154.36 0.00 0.12 2.59 0.04
C49G7.12 28.50 0.00 0.01 0.21 387.37 0.01 0.71 10.27 0.07
C49G7.2 28.50 -0.00 0.06 4.39 188.56 0.01 -0.14 -10.65 242.82 0.00 0.07 5.23 438.90 0.01 -0.09 -6.54 0.01
C49G7.3 28.50 0.01 -0.02 -0.14 413.82 0.00 1.57 13.53 0.12
C49G7.4 28.50 0.00 0.02 0.68 381.90 0.01 0.18 7.81 0.02
C49G7.5 28.50 0.00 0.02 0.38 382.81 0.01 0.55 9.17 0.07
C49G7.6 28.50 0.00 0.05 0.21 383.72 0.02 2.29 9.88 0.25
C49G7.7 28.50 0.00 -0.01 -0.20 326.72 0.00 0.22 6.43 0.04
C49G7.8 28.50 0.00 0.00 0.01 277.02 0.00 0.69 5.13 0.15
C49G9.1 28.50 0.02 -0.04 -0.55 264.71 0.01 0.31 4.35 0.08
C49G9.2 28.50 0.01 0.01 0.13 387.83 0.01 0.90 8.95 0.10
C49H3.1 28.50 -0.00 0.08 0.50 296.17 0.02 0.82 5.20 0.17
C49H3.10 28.50 0.95 -10.46 -9.30 105.03 0.15 6.29 5.59 305.31 1.41 -1.49 -1.32 1.15
C49H3.11 28.50 4.66 102.80 2.40 51.54
C49H3.12 28.50 0.07 0.27 0.20 424.31 0.18 37.40 27.46 462.61 1.61 -14.08 -10.34 1.30
C49H3.3 28.50 42.98 171.46 3.03 120.25 58.71 -386.87 -6.84 265.13 2.65 8.41 0.15 4.50
C49H3.4 28.50 0.48 -0.34 -0.67 243.41 0.41 -3.90 -7.77 328.83 0.08 -0.25 -0.50 0.04
C49H3.5 28.50 5.05 -23.47 -5.60 171.68 1.69 7.33 1.75 3.98
C49H3.6 28.50 0.31 14.13 11.72 127.91 1.72 -5.67 -4.71 301.64 0.73 0.37 0.30 0.80
C49H3.8 28.50 0.67 1.84 2.76 195.85 0.98 -2.52 -3.79 0.25
C49H3.9 28.50 3.27 -8.06 -3.45 214.55 1.77 -2.29 -0.98 1.15
C50A2.2 28.50 1.09 7.78 5.99 57.68 1.32 -22.27 -17.16 116.51 0.01 0.21 0.16 0.09
C50A2.3 28.50 0.12 -1.51 -11.69 99.64 0.02 -0.03 -0.23 447.11 0.01 3.29 25.49 0.13
C50A2.4 28.50 0.21 6.49 16.51 65.44 0.45 -3.81 -9.69 182.17 0.00 0.03 0.09 0.01
C50B6.1 28.50 -0.00 0.15 7.10 174.42 0.02 -0.13 -5.89 323.53 0.00 0.13 5.89 444.37 0.02 -0.20 -9.40 0.01
C50B6.10 28.50 -0.00 0.03 1.32 318.06 0.01 0.10 4.19 0.02
C50B6.11 28.50 0.00 0.01 0.19 371.41 0.00 0.27 7.60 0.03
C50B6.12 28.50 0.00 0.00 0.11 300.73 0.01 0.16 5.62 0.03
C50B6.14 28.50 -0.00 1.10 3.12 380.08 0.38 -1.24 -3.52 0.26
C50B6.2 28.50 30.65 -221.34 -7.75 156.64 2.29 -3.55 -0.12 1.13
C50B6.3 28.50 2.25 -19.26 -11.49 75.47 1.35 -1.70 -1.01 0.65
C50B6.4 28.50 0.05 -0.00 -0.00 327.64 0.05 4.93 6.39 0.83
C50B6.5 28.50 -0.00 0.07 5.72 115.14 0.01 -0.02 -1.53 323.99 0.00 0.12 10.13 407.89 0.01 -0.01 -0.61 0.01
C50B6.6 28.50 -0.00 0.03 1.73 170.17 0.00 -0.03 -1.47 333.71 0.00 0.16 9.28 449.42 0.02 -0.12 -6.79 0.01
C50B6.7 28.50 -0.00 0.05 0.56 345.42 0.02 0.57 6.15 0.09
C50B6.8 28.50 -0.01 1.51 4.72 242.82 0.31 -0.31 -0.97 0.24
C50B6.9 28.50 -0.17 3.74 2.25 1.53
C50B8.1 28.50 11.81 -137.67 -13.65 99.64 2.02 1.21 0.12 2.48
C50B8.2 28.50 2.37 -34.49 -16.09 90.00 0.25 -0.27 -0.13 0.14
C50B8.3 28.50 0.39 8.38 5.13 167.62 1.56 -6.52 -3.99 383.57 0.15 -0.40 -0.24 0.11
C50B8.4 28.50 -0.03 2.17 0.77 331.74 0.63 14.83 5.25 2.89
C50B8.5 28.50 -0.01 0.32 0.37 251.94 0.06 3.43 3.93 0.86
C50B8.6 28.50 0.03 0.40 0.17 251.94 0.12 10.33 4.33 2.53
C50C10.1 28.50 0.00 0.00 0.02 391.93 0.00 0.32 9.93 0.03
C50C10.2 28.50 0.01 -0.06 -3.26 115.14 0.00 0.04 2.29 0.02
C50C10.3 28.50 0.00 0.00 0.14 354.08 0.00 0.24 9.62 452.12 0.03 -0.50 -19.87 0.01
C50C10.4 28.50 -0.00 0.07 3.64 137.59 0.01 -0.02 -0.82 334.33 0.00 0.16 8.38 431.55 0.02 -0.16 -8.05 0.01
C50C10.6 28.50 0.00 0.02 1.23 305.29 0.01 0.15 8.57 370.96 0.02 -0.01 -0.63 0.02
C50C10.7 28.50 -0.00 0.05 2.35 0.02
C50C10.8 28.50 -0.00 0.05 2.68 414.73 0.02 -0.10 -5.71 0.01
C50C3.1 28.50 2.81 -44.27 -16.22 89.15 0.13 0.19 0.07 0.20
C50C3.12 28.50 0.00 0.00 0.09 405.61 0.00 0.36 11.59 0.03
C50C3.2 28.50 0.03 -0.18 -6.14 189.92 -0.00 0.03 1.14 0.01
C50C3.5 28.50 0.03 -0.03 -0.09 391.02 0.02 3.64 10.96 0.36
C50C3.6 28.50 5.66 39.11 5.09 105.56 8.68 -21.94 -2.86 0.36
C50C3.7 28.50 0.07 3.17 5.53 200.41 0.61 -0.26 -0.45 0.54
C50C3.8 28.50 9.25 -65.93 -8.36 116.51 3.45 -5.44 -0.69 1.45
C50C3.9 28.50 0.01 0.28 0.18 264.25 0.07 7.54 4.86 1.73
C50D2.1 28.50 0.03 0.21 0.05 334.93 0.10 26.57 6.80 4.07
C50D2.10 28.50 0.04 2.27 5.92 207.25 0.45 -1.06 -2.77 0.15
C50D2.2 28.50 -0.00 0.14 0.15 323.99 0.04 5.64 6.20 0.94
C50D2.3 28.50 0.00 0.02 0.41 294.35 0.01 0.20 4.97 0.04
C50D2.4 28.50 0.03 0.03 0.07 291.61 0.04 3.29 6.85 441.18 0.53 -2.93 -6.11 0.40
C50D2.5 28.50 7.60 -22.36 -3.58 317.15 1.15 -0.88 -0.14 1.00
C50D2.6 28.50 0.00 0.31 0.52 243.28 0.07 2.13 3.61 0.58
C50D2.7 28.50 0.30 8.45 4.95 239.63 2.09 -5.56 -3.26 0.72
C50D2.8 28.50 2.09 -8.71 -5.07 142.96 1.09 -2.40 -1.40 0.27
C50D2.9 28.50 0.62 -8.88 -18.78 68.17 0.27 -0.11 -0.24 0.22
C50E10.1 28.50 0.05 -0.43 -9.85 122.44 0.01 -0.02 -0.35 0.00
C50E10.10 28.50 0.02 0.02 0.77 144.32 0.02 -0.09 -4.68 359.10 -0.00 0.07 3.64 0.01
C50E10.11 28.50 0.01 -0.05 -1.98 220.93 -0.00 0.09 4.10 0.02
C50E10.2 28.50 0.00 -0.00 -0.03 342.23 0.00 0.20 13.73 412.91 0.02 -0.07 -4.56 0.01
C50E10.3 28.50 0.01 0.26 10.41 67.72 0.02 -0.30 -12.29 116.51 0.00 0.01 0.23 443.46 0.00 0.51 20.63 0.02
C50E10.4 28.50 1.37 0.96 0.76 266.08 1.60 -6.06 -4.76 0.28
C50E10.5 28.50 0.00 -0.01 -1.06 351.35 -0.00 0.08 7.28 0.01
C50E10.6 28.50 0.02 0.59 5.69 171.37 0.10 -0.95 -9.08 276.36 0.00 0.03 0.31 0.01
C50E10.7 28.50 0.00 0.00 0.08 376.88 0.00 0.11 8.74 0.01
C50E10.8 28.50 0.00 -0.00 -0.19 337.67 0.00 0.10 5.36 0.02
C50E10.9 28.50 0.01 -0.05 -4.33 239.63 -0.00 0.05 4.35 0.01
C50E3.1 28.50 0.00 0.03 1.02 230.65 0.01 0.14 5.20 361.07 0.02 -0.17 -6.35 0.00
C50E3.10 28.50 -0.00 0.06 2.18 0.02
C50E3.11 28.50 0.55 -8.58 -15.62 89.15 0.03 0.02 0.03 0.04
C50E3.12 28.50 0.50 -6.01 -13.00 106.48 0.04 0.04 0.08 0.05
C50E3.13 28.50 0.71 -9.67 -14.75 98.72 0.03 0.10 0.15 0.07
C50E3.14 28.50 -0.00 0.09 7.04 172.60 0.01 -0.17 -14.21 241.45 -0.00 0.07 5.80 429.32 0.01 -0.12 -10.15 0.01
C50E3.15 28.50 -0.00 0.05 2.45 190.54 0.01 -0.08 -4.00 273.16 0.00 0.09 4.38 0.02
C50E3.16 28.50 -0.00 0.03 1.33 333.12 0.01 0.28 10.46 390.35 0.03 -0.00 -0.04 0.03
C50E3.2 28.50 -0.00 0.02 1.05 355.00 0.01 0.10 5.19 0.02
C50E3.3 28.50 0.00 0.04 1.11 286.14 0.01 0.27 7.56 376.43 0.04 -0.06 -1.60 0.03
C50E3.5 28.50 1.22 -15.07 -15.77 85.50 0.36 -0.20 -0.21 0.28
C50E3.6 28.50 0.00 0.29 0.74 362.29 0.10 2.59 6.57 0.42
C50E3.7 28.50 0.00 0.02 0.85 190.84 0.00 0.20 8.40 264.71 0.02 -0.14 -6.06 354.54 0.01 0.13 5.37 0.02
C50E3.8 28.50 -0.00 0.14 4.30 251.03 0.03 -0.10 -3.11 0.01
C50E3.9 28.50 -0.00 0.13 4.19 293.89 0.03 -0.16 -5.17 0.00
C50F2.1 28.50 0.01 3.22 31.49 64.07 0.13 -1.53 -14.97 142.50 0.00 0.03 0.26 0.01
C50F2.10 28.50 -0.01 1.04 10.94 125.63 0.10 -0.22 -2.28 445.74 0.03 1.04 10.93 0.07
C50F2.2 28.50 1.10 -2.15 -1.69 0.12
C50F2.3 28.50 1.66 5.86 3.42 123.35 2.22 -5.24 -3.06 0.32
C50F2.4 28.50 -0.06 11.70 6.88 180.50 1.72 -17.12 -10.06 272.25 0.15 9.61 5.65 444.33 1.80 -8.51 -5.00 1.46
C50F2.5 28.50 0.01 -0.04 -1.77 265.38 -0.00 0.11 5.58 452.61 0.02 -0.15 -7.13 0.02
C50F2.6 28.50 -0.84 41.58 4.64 280.21 9.63 -38.69 -4.32 1.72
C50F2.7 28.50 0.01 0.31 0.37 384.64 0.12 8.12 9.58 0.93
C50F2.8 28.50 0.14 2.13 0.60 220.02 0.55 26.07 7.28 350.44 3.95 -7.57 -2.11 2.93
C50F2.9 28.50 -0.00 0.42 6.90 170.77 0.06 -0.28 -4.64 278.39 0.02 -0.01 -0.08 0.02
C50F4.1 28.50 0.01 0.19 0.13 405.61 0.08 27.28 18.64 468.08 1.79 -26.28 -17.96 1.36
C50F4.10 28.50 0.00 0.03 1.57 265.62 0.01 -0.14 -6.63 336.30 -0.00 0.24 11.50 426.13 0.02 0.00 0.11 0.02
C50F4.11 28.50 1.09 10.69 6.21 122.89 2.10 -7.95 -4.62 307.57 0.63 -2.00 -1.16 0.27
C50F4.12 28.50 0.82 -7.59 -11.16 93.71 0.32 -0.51 -0.75 0.12
C50F4.13 28.50 2.69 -2.40 -0.14 296.17 2.05 86.67 4.92 18.37
C50F4.14 28.50 2.68 -28.00 -11.53 121.07 0.08 3.71 1.53 1.43
C50F4.16 28.50 1.60 -21.91 -16.47 69.08 0.71 -1.06 -0.80 0.27
C50F4.2 28.50 0.00 0.07 2.86 171.08 0.01 -0.07 -2.79 310.08 0.00 0.15 6.19 0.03
C50F4.3 28.50 -0.00 0.32 10.07 123.80 0.03 -0.06 -1.86 0.01
C50F4.4 28.50 0.22 10.10 6.10 167.56 1.62 -13.48 -8.14 240.25 0.64 -2.56 -1.55 0.02
C50F4.5 28.50 1.18 316.63 11.46 118.33 29.62 -245.51 -8.89 246.47 -1.84 58.15 2.10 12.00
C50F4.6 28.50 14.64 673.26 9.17 117.97 74.87 -576.44 -7.85 238.93 5.15 -8.94 -0.12 2.95
C50F4.7 28.50 5.28 109.58 7.48 109.35 14.14 -95.75 -6.53 262.28 -0.51 72.53 4.95 15.61
C50F4.8 28.50 0.33 -0.74 -1.37 404.70 0.05 6.86 12.63 0.59
C50F4.9 28.50 0.13 0.19 0.24 391.93 0.19 7.25 9.11 0.86
C50F7.1 28.50 0.02 -0.01 -0.07 361.84 0.01 1.29 8.13 0.17
C50F7.10 28.50 -0.09 2.49 4.42 282.49 0.55 -1.27 -2.25 0.29
C50F7.2 28.50 0.00 0.01 0.25 365.94 0.00 0.18 7.10 0.03
C50F7.3 28.50 -0.00 0.13 5.24 169.72 0.02 -0.04 -1.75 351.48 0.01 0.22 8.71 436.21 0.03 -0.16 -6.41 0.02
C50F7.4 28.50 3.06 -53.04 -22.37 72.28 0.74 0.63 0.26 1.00
C50F7.5 28.50 0.00 0.01 0.14 418.38 0.01 0.80 13.46 0.06
C50F7.6 28.50 0.28 -1.35 -1.72 246.01 -0.01 3.50 4.46 0.83
C50F7.9 28.50 -0.01 0.17 2.33 0.07
C50H11.1 28.50 0.01 -0.09 -0.52 155.27 0.00 0.73 4.42 328.09 0.13 0.26 1.59 0.17
C50H11.10 28.50 -0.00 0.08 6.78 182.63 0.01 -0.12 -10.12 244.19 0.00 0.06 5.27 366.85 0.01 -0.05 -4.02 0.01
C50H11.11 28.50 -0.00 0.04 4.56 187.94 0.01 -0.06 -8.39 274.49 -0.00 0.07 9.72 382.46 0.01 -0.02 -2.23 0.01
C50H11.12 28.50 0.00 -0.00 -0.48 292.07 0.00 0.05 4.92 0.01
C50H11.13 28.50 0.00 0.01 0.35 387.83 0.00 0.26 15.04 443.92 0.02 0.01 0.35 0.02
C50H11.14 28.50 -0.00 0.10 5.38 182.63 0.01 -0.06 -3.60 334.02 0.00 0.14 7.82 447.56 0.02 -0.18 -9.78 0.01
C50H11.15 28.50 0.00 0.10 0.92 362.29 0.03 0.68 6.32 0.12
C50H11.17 28.50 0.00 -0.02 -1.50 181.26 0.00 0.04 3.59 0.01
C50H11.2 28.50 -0.00 0.02 0.99 292.52 0.00 0.17 10.41 342.68 0.01 0.02 1.54 0.02
C50H11.3 28.50 0.00 0.03 2.21 0.02
C50H11.4 28.50 0.00 -0.00 -0.00 396.04 0.00 0.16 10.91 0.01
C50H11.5 28.50 -0.00 0.02 1.60 284.32 0.00 0.06 4.92 417.01 0.01 -0.06 -5.22 0.01
C50H11.7 28.50 0.02 -0.08 -3.98 298.45 -0.00 0.04 2.05 0.01
C50H11.8 28.50 -0.00 0.11 5.18 200.87 0.02 0.01 0.34 0.02
C50H11.9 28.50 -0.00 0.06 3.09 199.50 0.01 -0.06 -3.31 292.98 0.00 0.08 4.06 0.02
C50H2.1 28.50 0.01 0.16 0.40 222.76 0.04 1.37 3.51 0.40
C50H2.10 28.50 0.00 0.01 0.12 411.08 0.00 0.65 12.89 0.05
C50H2.12 28.50 0.00 0.03 0.26 446.65 0.02 2.86 22.49 0.13
C50H2.13 28.50 -0.02 0.35 2.06 0.14
C50H2.2 28.50 0.01 0.01 0.08 390.56 0.01 1.71 11.04 0.17
C50H2.3 28.50 0.00 0.03 0.13 353.17 0.01 1.71 7.61 0.24
C50H2.4 28.50 -0.00 0.09 0.79 191.75 0.01 0.92 8.05 272.00 0.09 0.15 1.30 444.83 0.11 -0.86 -7.57 0.08
C50H2.5 28.50 -0.01 1.10 8.26 163.24 0.14 -1.81 -13.54 218.69 0.04 -0.18 -1.33 -0.00
C50H2.6 28.50 -0.00 0.07 2.55 225.33 0.01 -0.11 -4.31 302.37 0.00 0.14 5.49 0.03
C50H2.7 28.50 0.00 0.02 0.85 327.18 0.01 0.12 4.47 0.03
C51E3.1 28.50 -0.00 0.06 0.27 359.56 0.02 1.79 7.65 0.24
C51E3.10 28.50 0.01 1.39 1.01 412.91 0.54 11.92 8.69 1.39
C51E3.2 28.50 0.32 11.74 9.81 111.41 1.29 -18.36 -15.34 181.11 0.01 0.05 0.04 0.03
C51E3.3 28.50 0.00 -0.00 -0.15 323.53 0.00 0.09 5.75 0.02
C51E3.4 28.50 -0.00 0.05 3.19 204.97 0.01 -0.10 -6.49 264.71 0.00 0.08 5.11 439.36 0.02 -0.11 -6.72 0.01
C51E3.5 28.50 -0.00 0.03 1.07 388.57 0.01 0.37 12.48 443.26 0.03 -0.16 -5.56 0.02
C51E3.6 28.50 -0.02 1.02 1.86 248.41 0.21 2.03 3.71 440.43 0.60 -4.27 -7.79 0.41
C51E3.7 28.50 -0.01 1.02 0.41 352.26 0.32 16.34 6.61 2.48
C51E3.9 28.50 0.01 0.47 0.25 358.19 0.17 14.36 7.51 1.98
C51F7.1 28.50 -0.00 16.41 3.53 309.85 4.61 -0.61 -0.13 4.51
C51F7.2 28.50 -0.00 0.06 2.07 0.02
C52A10.1 28.50 0.51 -6.91 -14.37 97.36 0.03 -0.02 -0.05 355.91 0.02 2.61 5.43 0.36
C52A10.2 28.50 0.04 3.51 13.04 103.28 0.31 -3.18 -11.83 191.29 0.03 -0.18 -0.66 321.71 0.00 1.48 5.50 0.24
C52A10.3 28.50 0.22 4.55 7.59 128.36 0.67 -6.31 -10.53 219.56 0.10 -0.23 -0.38 0.04
C52A11.2 28.50 -0.00 0.03 0.21 324.90 0.01 0.91 6.02 0.15
C52A11.3 28.50 0.00 0.01 0.51 258.79 0.00 0.12 6.09 405.59 0.02 -0.05 -2.35 0.02
C52A11.4 28.50 0.03 0.16 0.09 308.03 0.08 9.17 5.36 1.70
C52B11.2 28.50 0.32 19.65 8.22 118.06 2.08 4.04 1.69 275.69 2.72 -7.94 -3.32 1.06
C52B11.3 28.50 0.08 -0.64 -8.99 139.32 0.00 0.01 0.12 392.30 0.01 0.41 5.73 0.04
C52B11.4 28.50 0.00 0.01 0.14 440.72 0.00 1.08 21.10 0.05
C52B11.5 28.50 -0.00 0.16 1.13 145.81 0.02 0.73 5.11 331.13 0.15 -0.33 -2.32 0.10
C52B9.1 28.50 -0.00 0.25 0.34 251.48 0.05 2.88 4.01 0.73
C52B9.10 28.50 0.00 0.08 0.18 416.49 0.03 9.62 23.43 464.42 0.49 -4.65 -11.32 0.40
C52B9.11 28.50 0.00 0.02 0.45 391.48 0.01 0.43 9.23 0.05
C52B9.2 28.50 -0.00 0.39 0.66 261.52 0.09 2.40 4.04 0.62
C52B9.3 28.50 -0.21 4.89 1.22 351.35 1.37 20.14 5.01 4.05
C52B9.4 28.50 -0.22 7.39 4.93 252.40 1.44 -2.74 -1.83 0.80
C52B9.5 28.50 0.00 0.00 0.02 303.01 0.00 0.27 5.24 0.05
C52B9.6 28.50 -0.01 0.30 1.01 388.28 0.09 2.16 7.30 0.30
C52B9.7 28.50 0.13 2.31 16.20 72.73 0.23 -1.38 -9.67 176.70 0.09 0.02 0.17 0.09
C52B9.8 28.50 0.22 11.67 10.01 115.14 1.23 -2.79 -2.40 0.20
C52B9.9 28.50 -0.00 0.04 0.15 383.27 0.01 2.57 9.99 0.27
C52D10.1 28.50 -0.00 1.10 1.57 225.36 0.21 3.79 5.38 359.48 0.72 -2.89 -4.09 0.36
C52D10.11 28.50 0.01 -0.00 -0.00 396.49 0.01 3.36 11.74 0.30
C52D10.12 28.50 0.05 1.89 2.59 0.92
C52D10.13 28.50 -0.04 1.49 3.06 388.74 0.49 -2.86 -5.86 0.22
C52D10.3 28.50 -0.02 1.20 1.50 249.44 0.24 6.37 7.97 340.09 0.82 -2.75 -3.43 0.42
C52D10.6 28.50 5.86 251.51 16.87 74.56 17.44 -133.29 -8.94 200.41 0.67 -2.21 -0.15 0.04
C52D10.7 28.50 3.77 153.79 12.05 101.00 14.92 -188.46 -14.77 179.89 0.05 0.84 0.07 0.31
C52D10.8 28.50 6.42 219.86 11.33 99.25 21.98 -192.59 -9.92 209.26 0.79 -1.86 -0.10 0.28
C52D10.9 28.50 3.80 190.31 9.30 115.14 20.29 -272.98 -13.34 184.91 1.25 -4.25 -0.21 -0.03
C52E12.1 28.50 2.12 -17.48 -11.41 86.41 1.11 -1.14 -0.74 0.65
C52E12.2 28.50 0.08 -0.10 -0.07 303.56 0.05 13.67 9.34 412.31 1.54 -11.25 -7.69 468.96 0.90 37.33 25.52 1.48
C52E12.3 28.50 3.62 -62.79 -19.43 79.17 0.43 3.08 0.95 374.49 1.34 14.67 4.54 2.96
C52E12.4 28.50 0.27 3.56 3.65 293.89 1.22 0.01 0.01 1.22
C52E12.6 28.50 0.04 0.30 3.57 131.91 0.07 -0.72 -8.69 246.25 -0.01 0.68 8.15 348.29 0.06 0.18 2.18 0.09
C52E2.1 28.50 0.56 16.47 10.52 101.00 1.76 -17.77 -11.35 194.03 0.11 -0.16 -0.10 0.06
C52E2.2 28.50 0.03 0.56 7.49 130.64 0.09 -0.52 -6.96 291.16 0.00 0.14 1.82 0.03
C52E2.3 28.50 0.02 0.71 7.27 143.75 0.10 -0.77 -7.86 269.48 0.00 0.04 0.45 0.01
C52E2.4 28.50 -0.01 0.51 2.28 0.23
C52E2.5 28.50 -0.00 0.26 1.09 214.73 0.05 0.90 3.71 438.85 0.25 -1.17 -4.81 0.19
C52E2.6 28.50 0.06 2.51 15.66 70.91 0.16 -1.25 -7.79 196.31 0.01 -0.00 -0.01 0.01
C52E2.7 28.50 0.22 26.54 11.08 110.03 2.39 -24.48 -10.22 200.31 0.18 -0.43 -0.18 0.06
C52E2.8 28.50 0.02 0.53 10.04 96.44 0.06 -0.54 -10.24 207.71 -0.00 0.05 0.93 0.01
C52E4.1 28.50 0.01 0.00 0.02 394.21 0.01 2.78 11.05 0.26
C52E4.12 28.50 -0.00 0.04 1.24 332.65 0.01 0.14 4.73 0.03
C52E4.2 28.50 -0.30 31.00 6.20 170.17 4.09 -9.69 -1.94 387.47 1.99 31.38 6.28 5.03
C52E4.3 28.50 22.12 -61.18 -3.42 323.99 4.04 -6.00 -0.34 3.07
C52E4.4 28.50 11.50 -112.03 -11.08 111.95 2.16 -2.57 -0.25 1.20
C52E4.5 28.50 0.09 -0.05 -0.03 180.35 0.08 6.59 3.52 2.08
C52E4.6 28.50 2.79 -3.46 -2.01 1.21
C52E4.7 28.50 0.00 0.05 1.31 180.35 0.01 0.33 8.98 269.27 0.04 -0.17 -4.68 356.36 0.02 0.05 1.27 0.03
C52G5.2 28.50 -0.01 2.08 0.38 272.88 0.50 36.60 6.65 410.78 5.54 -8.49 -1.54 4.92
C52G5.3 28.50 0.01 0.89 4.70 99.64 0.07 -0.26 -1.38 391.02 -0.01 1.96 10.33 0.18
C53A3.1 28.50 0.09 8.59 23.32 69.08 0.44 -4.82 -13.08 150.25 0.05 -0.11 -0.30 0.01
C53A3.2 28.50 -0.75 34.06 4.36 260.60 7.15 -27.74 -3.55 0.94
C53A3.3 28.50 -0.00 0.14 6.04 200.41 0.02 -0.03 -1.29 0.01
C53A5.1 28.50 48.31 -209.67 -5.75 214.55 9.30 37.68 1.03 19.47
C53A5.10 28.50 0.00 0.05 2.19 0.02
C53A5.11 28.50 0.00 0.03 0.59 231.88 0.01 0.21 3.69 0.06
C53A5.13 28.50 0.01 0.09 0.18 335.84 0.03 3.38 6.70 0.53
C53A5.16 28.50 0.44 -5.79 -12.55 90.06 0.09 2.13 4.62 314.87 0.57 -2.58 -5.60 0.13
C53A5.17 28.50 0.59 -3.19 -8.59 132.47 0.26 1.51 4.07 253.76 0.44 -1.14 -3.06 0.18
C53A5.2 28.50 -0.36 8.26 0.81 270.64 1.64 92.26 9.10 363.20 10.18 -7.93 -0.78 9.22
C53A5.3 28.50 7.21 49.97 5.14 121.07 11.84 -30.32 -3.12 0.82
C53A5.4 28.50 0.01 -0.02 -0.51 356.36 0.00 0.29 6.92 0.04
C53A5.5 28.50 0.01 -0.02 -0.26 356.82 0.01 0.67 8.20 0.09
C53A5.6 28.50 0.42 -3.05 -3.79 97.81 0.21 5.96 7.41 240.54 1.06 -1.70 -2.12 0.64
C53A5.8 28.50 0.00 -0.01 -0.28 285.68 0.00 0.11 5.22 0.02
C53A5.9 28.50 -0.00 0.14 0.97 391.48 0.05 1.13 7.86 0.15
C53B4.1 28.50 0.00 0.02 0.33 385.55 0.01 0.57 9.58 0.06
C53B4.2 28.50 -0.00 0.05 2.17 0.02
C53B4.3 28.50 0.01 2.02 3.59 301.19 0.56 -0.45 -0.80 0.48
C53B4.4 28.50 0.99 -11.61 -12.01 94.23 0.23 7.30 7.55 235.27 1.26 -1.56 -1.61 0.87
C53B4.5 28.50 0.04 0.71 3.50 228.23 0.18 -0.71 -3.52 -0.00
C53B4.6 28.50 0.24 2.28 4.78 259.24 0.77 -2.05 -4.30 0.31
C53B4.7 28.50 -0.05 2.97 0.59 274.74 0.69 25.68 5.12 449.39 5.17 -34.82 -6.95 3.95
C53B4.8 28.50 0.03 0.01 0.02 324.60 0.04 6.47 7.85 447.60 0.84 -1.77 -2.15 0.77
C53B7.1 28.50 -0.04 2.83 1.05 216.37 0.49 12.59 4.69 387.37 2.64 -0.28 -0.10 2.62
C53B7.2 28.50 0.00 -0.00 -0.17 365.94 0.00 0.18 8.33 0.02
C53B7.3 28.50 -0.00 0.41 0.55 236.89 0.08 2.43 3.26 0.68
C53B7.4 28.50 6.20 -36.22 -4.62 188.56 0.41 29.47 3.76 9.13
C53B7.5 28.50 0.00 0.04 1.32 0.02
C53B7.6 28.50 0.00 0.01 0.35 423.85 0.00 0.33 13.29 0.02
C53B7.7 28.50 -0.00 0.17 4.83 185.66 0.03 -0.22 -6.21 263.56 0.01 0.14 3.82 0.04
C53C11.1 28.50 0.01 0.45 7.33 112.78 0.05 0.04 0.73 247.16 0.06 -0.26 -4.31 -0.00
C53C11.2 28.50 0.01 0.71 1.73 0.33
C53C11.3 28.50 0.03 0.51 0.29 274.74 0.16 12.87 7.42 397.86 1.74 -4.38 -2.53 1.36
C53C11.4 28.50 0.01 0.02 1.13 0.02
C53C11.5 28.50 -0.09 8.22 3.38 350.44 2.56 -10.55 -4.34 1.15
C53C7.1 28.50 0.00 0.04 0.44 302.56 0.01 0.42 5.13 0.09
C53C7.3 28.50 0.03 2.80 14.52 90.52 0.21 -2.61 -13.57 163.02 0.02 -0.01 -0.07 413.82 0.01 0.84 4.38 0.07
C53C9.2 28.50 0.14 -0.03 -0.01 421.63 0.13 116.05 28.17 471.29 5.89 -145.72 -35.37 3.96
C53C9.3 28.50 0.00 0.00 0.03 357.28 0.01 0.86 7.79 0.12
C53D5.1 28.50 0.57 -4.02 -6.36 152.99 0.07 5.29 8.38 295.26 0.83 -0.55 -0.87 0.72
C53D5.2 28.50 -0.04 1.97 1.21 282.49 0.46 12.86 7.93 384.18 1.76 -6.05 -3.73 1.16
C53D5.3 28.50 -0.02 2.24 1.18 304.66 0.60 24.13 12.73 363.08 2.01 -6.68 -3.52 1.20
C53D5.4 28.50 1.21 -1.88 -1.81 0.36
C53D5.5 28.50 0.04 4.38 6.68 183.54 0.72 -0.86 -1.31 0.46
C53D5.6 28.50 12.35 -43.38 -4.06 223.21 3.91 -10.13 -0.95 1.26
C53D6.10 28.50 0.00 0.07 1.77 0.03
C53D6.11 28.50 -0.01 0.88 2.20 0.39
C53D6.2 28.50 -0.03 3.91 1.14 187.78 0.60 13.24 3.85 413.51 3.58 -8.35 -2.43 2.99
C53D6.3 28.50 0.00 0.00 0.01 386.00 0.00 1.03 10.11 0.11
C53D6.4 28.50 1.33 -2.02 -1.27 0.41
C53D6.5 28.50 -0.00 0.24 6.17 155.72 0.03 0.02 0.45 0.04
C53D6.6 28.50 0.43 6.11 7.86 98.76 0.86 -8.82 -11.34 211.37 -0.14 8.38 10.77 319.32 0.77 -1.37 -1.77 0.54
C53D6.7 28.50 0.00 0.02 0.25 393.76 0.01 0.82 10.52 0.08
C53D6.8 28.50 -0.01 0.43 0.22 324.31 0.11 13.61 6.99 475.40 2.17 -47.86 -24.57 1.73
C53H9.1 28.50 -2.63 295.93 1.82 132.32
C53H9.2 28.50 -0.01 18.55 5.98 205.88 3.28 -8.57 -2.76 0.89
C53H9.3 28.50 5.00 3.24 0.54 170.46 5.46 -94.62 -15.81 227.97 0.02 3.90 0.65 1.02
C54A12.1 28.50 0.05 -0.11 -0.07 346.52 0.01 13.16 8.41 457.78 1.48 3.26 2.08 1.56
C54A12.2 28.50 0.01 -0.01 -0.11 365.48 0.01 0.57 8.67 0.07
C54A12.3 28.50 0.04 -0.40 -9.90 113.69 0.00 0.44 10.84 207.07 0.05 -0.40 -9.91 271.31 0.02 0.09 2.26 0.04
C54A12.4 28.50 0.00 0.59 3.10 120.80 0.06 -0.27 -1.42 378.42 -0.01 1.99 10.48 0.20
C54C6.1 28.50 1.97 43.32 2.31 21.72
C54C6.2 28.50 0.70 0.89 0.18 145.24 0.80 21.38 4.28 385.09 5.93 -22.96 -4.60 3.64
C54C6.4 28.50 0.00 0.00 0.08 335.39 0.00 0.10 6.55 0.02
C54C6.5 28.50 0.00 0.04 0.27 375.52 0.01 1.17 8.46 0.14
C54C6.6 28.50 2.14 -16.00 -10.03 107.84 0.87 -0.34 -0.21 0.74
C54C6.7 28.50 -0.00 0.02 0.40 329.00 0.01 0.34 5.55 0.06
C54C8.1 28.50 -0.00 0.19 6.37 212.00 0.03 -0.19 -6.44 334.03 0.01 -0.00 -0.13 0.01
C54C8.11 28.50 0.00 0.01 0.25 353.63 0.01 0.31 7.03 0.05
C54C8.12 28.50 0.00 0.02 0.63 247.84 0.01 0.28 9.67 311.22 0.03 -0.12 -4.07 0.01
C54C8.2 28.50 0.00 0.01 0.46 298.00 0.00 0.07 4.13 0.02
C54C8.3 28.50 0.00 0.05 2.76 363.20 0.02 -0.08 -4.46 0.01
C54C8.4 28.50 0.00 0.07 0.11 225.69 0.02 3.36 5.04 438.85 0.74 -10.81 -16.21 0.24
C54C8.5 28.50 0.00 0.11 7.14 183.54 0.02 -0.24 -15.77 234.16 0.01 0.01 0.36 0.01
C54C8.6 28.50 0.00 0.01 0.80 338.12 0.00 0.08 5.43 0.02
C54C8.7 28.50 -0.00 0.07 2.66 187.35 0.01 -0.10 -3.90 264.03 0.00 0.14 5.63 425.16 0.03 -0.08 -3.14 0.02
C54C8.9 28.50 -0.00 0.02 1.31 0.01
C54D1.1 28.50 0.06 0.05 0.18 254.68 0.07 1.07 3.79 0.31
C54D1.2 28.50 -0.00 0.13 0.80 386.92 0.05 1.26 7.64 0.17
C54D1.3 28.50 0.01 0.12 0.38 293.44 0.04 1.45 4.70 0.32
C54D1.4 28.50 -0.10 4.66 3.99 301.64 1.17 -4.89 -4.19 0.28
C54D1.5 28.50 0.05 53.77 6.03 212.72 9.95 -34.03 -3.82 0.71
C54D1.6 28.50 0.02 0.32 0.47 189.01 0.07 4.10 5.97 337.21 0.68 -0.06 -0.09 0.67
C54D1.7 28.50 -0.02 2.77 1.78 1.25
C54D10.1 28.50 -0.04 0.85 0.65 387.37 0.27 11.73 9.00 1.41
C54D10.10 28.50 0.08 0.11 0.20 250.81 0.11 5.46 9.88 358.31 0.69 -7.52 -13.61 423.46 0.20 1.00 1.81 0.27
C54D10.12 28.50 0.00 0.00 0.15 292.07 0.00 0.10 5.32 0.02
C54D10.13 28.50 -0.10 4.00 3.93 306.66 1.01 -3.62 -3.55 0.37
C54D10.14 28.50 0.00 0.02 0.37 241.91 0.00 0.22 3.98 0.06
C54D10.2 28.50 0.00 0.04 1.73 0.02
C54D10.3 28.50 0.04 -0.07 -0.13 401.51 0.02 5.84 11.93 0.50
C54D10.4 28.50 -0.00 0.04 2.33 0.02
C54D10.5 28.50 0.00 0.05 0.17 323.53 0.02 1.95 6.18 0.33
C54D10.6 28.50 -0.03 1.37 4.04 323.53 0.37 -1.69 -5.01 0.10
C54D10.7 28.50 0.00 0.02 0.27 334.93 0.01 0.48 5.83 0.08
C54D10.8 28.50 0.00 0.02 0.40 266.99 0.01 0.28 4.49 0.07
C54D10.9 28.50 -0.00 0.05 0.51 350.44 0.02 0.66 6.25 0.11
C54D2.1 28.50 0.00 0.10 0.11 412.98 0.04 19.32 21.06 464.46 1.04 -5.90 -6.43 0.92
C54D2.2 28.50 0.01 0.22 0.35 386.46 0.09 6.05 9.43 0.68
C54D2.4 28.50 0.00 0.02 0.25 390.56 0.01 0.81 9.41 0.09
C54D2.5 28.50 -0.07 1.33 2.06 0.53
C54D2.6 28.50 0.00 0.01 0.07 291.82 0.01 1.51 7.26 436.33 0.23 -1.57 -7.53 0.15
C54E10.1 28.50 -0.00 0.02 0.99 282.59 0.00 0.11 6.39 409.63 0.02 -0.06 -3.29 0.01
C54E10.2 28.50 0.01 0.04 0.22 394.21 0.02 1.71 10.32 0.18
C54E10.3 28.50 0.00 -0.01 -0.31 270.64 0.00 0.22 9.67 373.24 0.02 -0.07 -3.30 0.01
C54E10.4 28.50 -0.00 0.05 2.24 0.02
C54E10.5 28.50 -0.01 0.25 0.39 301.64 0.06 3.26 5.03 0.66
C54E10.6 28.50 -0.47 26.72 2.14 11.72
C54E10.7 28.50 0.00 -0.01 -0.85 272.22 0.00 0.17 9.94 382.46 0.02 -0.05 -2.89 0.01
C54E10.8 28.50 0.00 0.00 0.09 365.94 0.00 0.20 8.29 0.02
C54E4.1 28.50 0.03 0.43 4.89 158.00 0.09 -1.05 -11.84 246.01 -0.00 0.33 3.69 0.08
C54E4.2 28.50 -0.02 9.12 1.13 266.75 2.16 55.01 6.82 373.80 8.05 -1.63 -0.20 7.86
C54E4.3 28.50 0.00 0.02 0.14 322.62 0.01 0.72 5.97 0.12
C54E4.4 28.50 -0.00 0.49 0.84 152.08 0.06 4.29 7.28 279.76 0.61 -3.31 -5.63 403.79 0.20 4.44 7.54 0.56
C54E4.5 28.50 -0.10 2.56 3.68 313.50 0.63 -1.47 -2.10 0.38
C54F6.1 28.50 -0.00 0.02 1.00 161.65 0.00 0.19 7.61 247.84 0.02 0.02 0.61 0.02
C54F6.10 28.50 -0.01 0.64 1.72 190.22 0.09 2.12 5.72 328.25 0.39 -1.07 -2.88 0.22
C54F6.11 28.50 -0.00 0.50 12.10 130.64 0.05 -0.24 -5.78 318.52 0.00 0.07 1.67 0.02
C54F6.12 28.50 0.01 -0.10 -5.02 128.46 0.00 0.01 0.65 349.85 0.00 0.25 13.31 413.75 0.02 -0.00 -0.17 0.02
C54F6.13 28.50 0.01 0.25 0.58 163.02 0.04 3.50 8.23 282.04 0.46 -4.93 -11.59 344.51 0.15 -0.33 -0.77 0.10
C54F6.14 28.50 -0.01 0.43 0.71 404.70 0.15 6.16 10.14 0.64
C54F6.15 28.50 0.00 0.20 9.25 124.72 0.02 -0.04 -1.78 0.01
C54F6.16 28.50 -0.00 0.03 0.68 411.54 0.01 0.37 10.06 0.04
C54F6.3 28.50 0.00 0.02 0.05 328.55 0.01 2.46 6.66 0.39
C54F6.4 28.50 -0.00 0.04 0.28 294.54 0.01 1.42 8.89 412.52 0.18 -1.01 -6.36 0.11
C54F6.5 28.50 0.02 0.05 0.06 387.37 0.03 8.87 10.55 0.90
C54F6.6 28.50 0.00 0.00 0.09 387.37 0.00 0.56 10.27 0.06
C54F6.7 28.50 -0.00 0.07 4.24 151.29 0.01 -0.05 -3.25 317.44 -0.00 0.17 10.43 399.14 0.01 0.03 1.83 0.02
C54F6.8 28.50 -0.01 1.21 7.57 173.78 0.16 -0.97 -6.04 329.14 0.01 0.31 1.96 0.06
C54F6.9 28.50 0.00 0.15 0.34 123.35 0.02 3.54 8.01 245.10 0.45 -1.77 -4.01 0.02
C54G10.1 28.50 0.01 0.03 0.18 245.56 0.01 0.93 5.74 412.45 0.17 -0.38 -2.33 0.14
C54G10.2 28.50 2.92 -17.32 -6.58 155.27 0.72 -1.79 -0.68 0.13
C54G10.3 28.50 2.52 -19.85 -7.12 95.73 1.18 12.33 4.42 349.58 4.31 -17.11 -6.14 2.00
C54G10.4 28.50 -0.02 1.25 4.33 220.93 0.22 0.16 0.56 0.26
C54G4.1 28.50 -0.03 1.04 0.35 363.66 0.32 23.52 7.93 3.16
C54G4.2 28.50 -0.00 0.03 2.29 0.01
C54G4.3 28.50 0.00 -0.01 -0.38 297.54 0.00 0.14 5.30 0.03
C54G4.4 28.50 0.02 0.40 0.27 335.39 0.14 9.27 6.19 1.52
C54G4.5 28.50 0.08 -0.10 -0.11 359.56 0.05 6.82 7.89 0.90
C54G4.6 28.50 1.64 -10.52 -8.32 146.15 0.40 0.08 0.06 0.43
C54G4.7 28.50 1.28 -8.12 -8.06 148.43 0.30 1.82 1.80 0.91
C54G4.8 28.50 10.19 -56.42 -8.70 128.82 4.53 -3.38 -0.52 3.32
C54G4.9 28.50 0.94 -5.25 -6.44 113.77 0.49 -1.13 -1.38 0.07
C54G6.1 28.50 0.95 -8.49 -9.40 138.40 0.01 0.11 0.12 0.05
C54G6.2 28.50 0.01 -0.00 -0.01 270.18 0.01 0.80 4.60 0.18
C54G6.3 28.50 -0.00 0.06 0.40 354.54 0.02 1.07 6.72 0.16
C54G6.5 28.50 0.19 -0.74 -4.45 301.19 -0.02 0.51 3.09 0.08
C54G7.1 28.50 0.00 0.03 0.25 300.28 0.01 0.78 5.64 0.15
C54G7.2 28.50 0.68 2.39 2.38 221.84 1.15 -4.20 -4.18 0.04
C54G7.3 28.50 -0.00 1.28 0.45 272.00 0.31 12.66 4.43 3.00
C54G7.4 28.50 0.04 -0.11 -0.21 212.27 0.02 3.26 5.89 386.46 0.59 -2.87 -5.18 0.30
C54H2.1 28.50 0.97 -2.29 -3.62 333.11 0.27 0.96 1.52 0.42
C54H2.3 28.50 1.93 -5.32 -4.00 209.35 0.97 1.17 0.88 358.77 1.15 -5.49 -4.13 0.46
C54H2.4 28.50 -0.00 0.04 0.24 365.48 0.01 1.47 8.53 0.19
C54H2.5 28.50 3.92 -10.86 -1.55 171.23 2.37 21.44 3.06 9.08
C55A1.1 28.50 0.00 0.00 0.10 381.90 0.00 0.13 8.70 0.01
C55A1.11 28.50 0.00 0.01 0.43 303.47 0.00 0.13 4.90 0.03
C55A1.12 28.50 0.00 0.02 0.23 352.72 0.01 0.60 7.20 0.09
C55A1.14 28.50 0.00 0.02 0.72 409.72 0.01 0.21 9.10 0.02
C55A1.15 28.50 0.00 0.03 2.00 0.01
C55A1.3 28.50 -0.00 0.03 2.07 0.01
C55A1.4 28.50 0.00 0.01 0.37 300.28 0.00 0.15 5.43 0.03
C55A1.5 28.50 0.00 -0.01 -0.44 187.19 0.00 0.08 3.57 0.02
C55A1.6 28.50 0.00 0.17 0.45 292.52 0.05 1.90 4.88 0.41
C55A1.7 28.50 -0.01 0.59 3.54 169.86 0.07 -0.67 -4.02 295.26 -0.01 0.89 5.34 0.16
C55A1.8 28.50 0.00 0.04 1.96 0.02
C55A1.9 28.50 0.00 0.02 0.43 410.63 0.01 0.46 10.68 0.04
C55A6.1 28.50 4.89 -50.42 -11.34 95.99 1.49 -3.29 -0.74 0.21
C55A6.10 28.50 0.55 5.79 6.52 133.38 1.15 -2.83 -3.19 0.16
C55A6.11 28.50 0.00 -0.00 -0.06 210.44 0.00 0.17 3.63 0.05
C55A6.12 28.50 0.08 0.49 0.10 325.81 0.23 29.41 6.00 4.90
C55A6.2 28.50 1.30 17.93 8.77 120.16 2.95 -10.72 -5.25 303.47 0.98 -0.12 -0.06 0.96
C55A6.3 28.50 0.01 0.03 0.13 408.88 0.02 4.34 18.52 458.53 0.23 0.08 0.33 0.24
C55A6.4 28.50 0.02 -0.35 -7.18 72.67 0.00 0.00 0.10 386.03 0.00 0.48 9.88 0.05
C55A6.5 28.50 0.00 45.92 16.74 73.64 2.07 -8.86 -3.23 243.73 0.57 38.41 14.01 294.35 2.51 -9.37 -3.42 0.73
C55A6.6 28.50 0.04 9.76 5.28 159.37 1.32 -7.88 -4.26 222.30 0.82 12.75 6.90 300.28 1.82 -2.62 -1.42 1.33
C55A6.7 28.50 -0.01 0.63 0.89 273.83 0.14 2.53 3.62 0.68
C55A6.9 28.50 3.22 -6.97 -2.08 0.05
C55B6.1 28.50 1.01 -10.25 -11.07 122.44 0.04 0.29 0.31 0.15
C55B6.2 28.50 0.08 31.58 10.56 134.85 3.44 -5.03 -1.68 1.68
C55B6.4 28.50 -0.00 0.12 3.88 313.50 0.03 -0.04 -1.27 0.02
C55B6.5 28.50 0.01 -0.04 -2.93 253.99 0.00 0.02 1.15 330.07 0.00 0.30 20.23 374.26 0.02 -0.13 -8.99 0.00
C55B7.1 28.50 1.24 -17.44 -14.10 96.44 0.05 0.14 0.12 0.11
C55B7.10 28.50 0.01 -0.02 -0.65 316.24 0.00 0.14 5.85 0.02
C55B7.11 28.50 1.75 -25.06 -15.32 95.08 0.08 0.36 0.22 0.22
C55B7.12 28.50 -0.00 0.21 1.16 144.47 0.02 1.16 6.27 303.33 0.21 -2.09 -11.30 384.72 0.04 0.52 2.84 0.09
C55B7.2 28.50 -0.01 0.55 0.77 257.87 0.11 3.34 4.64 448.48 0.75 -3.64 -5.05 0.62
C55B7.3 28.50 -0.00 0.10 1.51 123.71 0.01 0.59 9.01 217.10 0.06 -0.29 -4.52 379.27 0.02 0.14 2.23 0.03
C55B7.4 28.50 0.12 6.48 3.07 332.20 2.09 -1.23 -0.58 1.90
C55B7.5 28.50 2.45 -26.32 -11.68 91.43 0.80 -1.41 -0.63 0.24
C55B7.6 28.50 -0.00 0.23 1.13 275.20 0.05 0.68 3.40 0.19
C55B7.8 28.50 0.84 3.35 3.07 188.56 1.37 -6.58 -6.04 329.46 0.45 -1.12 -1.03 0.27
C55B7.9 28.50 1.66 2.22 1.24 165.30 1.97 -12.44 -6.98 272.00 0.64 -2.32 -1.30 0.15
C55C2.1 28.50 0.04 4.93 10.65 115.68 0.47 -5.61 -12.11 171.37 0.16 -0.57 -1.22 -0.02
C55C2.2 28.50 0.01 0.13 3.46 189.92 0.03 -0.32 -8.59 303.01 -0.00 0.20 5.52 0.04
C55C2.3 28.50 0.01 0.43 12.12 100.76 0.04 -0.35 -9.88 210.99 0.00 0.02 0.47 0.01
C55C2.4 28.50 0.01 0.03 2.08 185.82 0.01 -0.26 -15.89 235.52 -0.00 0.11 6.65 414.73 0.02 -0.07 -4.25 0.01
C55C2.5 28.50 0.00 0.15 0.18 334.02 0.05 5.45 6.36 0.87
C55C3.1 28.50 0.02 0.18 0.71 306.66 0.07 1.25 4.86 0.29
C55C3.2 28.50 -0.00 0.06 0.84 359.43 0.02 0.91 13.92 418.77 0.07 -0.55 -8.45 0.03
C55C3.3 28.50 0.35 -2.91 -8.52 146.15 0.01 0.03 0.09 0.02
C55C3.4 28.50 -0.00 0.03 1.40 0.01
C55C3.5 28.50 1.92 -27.39 -15.96 101.46 -0.08 8.44 4.92 323.53 1.79 -1.31 -0.76 1.58
C55C3.6 28.50 0.01 -0.05 -1.61 351.35 -0.00 0.22 7.35 0.03
C55C3.7 28.50 0.01 0.03 1.70 119.33 0.01 -0.09 -4.93 295.98 -0.00 0.09 5.41 0.02
C55C3.8 28.50 -0.00 0.08 0.82 310.31 0.02 1.02 10.65 389.20 0.10 -0.23 -2.38 0.08
C55F2.1 28.50 0.00 0.12 0.43 353.63 0.04 1.99 6.79 0.30
C55F2.2 28.50 0.00 1.26 0.61 362.75 0.42 14.02 6.80 2.13
C55H1.1 28.50 0.00 0.01 0.94 331.13 0.00 0.14 8.76 408.73 0.02 -0.00 -0.26 0.02
C55H1.2 28.50 0.00 -0.00 -0.03 378.71 0.00 0.38 8.82 0.04
C56A3.1 28.50 0.00 0.01 0.51 332.65 0.01 0.45 15.69 389.88 0.03 -0.13 -4.48 0.02
C56A3.2 28.50 0.07 0.74 0.10 414.28 0.36 165.60 22.78 482.22 11.61 -2180.88 -300.00 6.64
C56A3.3 28.50 0.00 0.00 0.04 351.80 0.00 0.81 7.64 0.11
C56A3.4 28.50 5.30 -74.42 -15.03 94.62 0.38 0.78 0.16 0.68
C56A3.5 28.50 3.05 -17.08 -6.99 116.96 1.54 -2.79 -1.14 0.51
C56A3.6 28.50 0.29 1.82 1.40 418.84 0.99 8.35 6.42 1.54
C56A3.7 28.50 -0.02 0.66 0.40 251.48 0.13 7.07 4.24 1.78
C56A3.8 28.50 0.71 -6.34 -9.88 137.48 0.02 0.05 0.07 0.04
C56C10.1 28.50 0.62 -0.96 -2.07 0.18
C56C10.10 28.50 -0.14 8.70 5.46 215.92 1.49 -0.17 -0.11 1.44
C56C10.11 28.50 0.15 3.73 4.60 240.08 0.94 -0.50 -0.62 0.82
C56C10.12 28.50 0.07 4.18 5.36 212.72 0.84 -0.20 -0.26 0.78
C56C10.13 28.50 1.47 -13.39 -6.31 107.39 0.42 7.92 3.73 395.12 2.70 -4.40 -2.07 2.30
C56C10.3 28.50 6.44 -51.08 -11.01 79.12 3.86 9.83 2.12 7.84
C56C10.4 28.50 0.07 0.57 0.10 363.20 0.27 50.36 8.52 6.37
C56C10.5 28.50 0.00 0.00 0.18 231.42 0.00 0.09 4.07 0.02
C56C10.6 28.50 0.00 0.01 0.15 361.38 0.00 0.41 8.22 0.05
C56C10.7 28.50 1.11 -1.90 -1.53 0.25
C56C10.8 28.50 47.99 -185.25 -4.77 242.36 8.38 31.20 0.80 15.93
C56C10.9 28.50 1.98 -9.06 -7.22 132.01 1.04 3.81 3.04 2.38
C56E10.1 28.50 0.00 0.80 2.15 0.37
C56E10.3 28.50 0.00 0.02 0.22 334.02 0.01 0.62 6.37 0.10
C56E10.4 28.50 -0.00 0.88 1.46 128.35 0.09 2.89 4.78 313.78 0.62 -1.40 -2.32 0.38
C56E6.1 28.50 0.00 0.13 0.49 265.16 0.04 1.84 6.68 413.82 0.31 -1.60 -5.79 0.20
C56E6.2 28.50 1.04 16.77 3.96 270.64 5.10 -20.02 -4.73 0.82
C56E6.3 28.50 2.68 2.05 0.77 153.90 2.94 -15.35 -5.77 306.20 0.60 -1.81 -0.68 0.28
C56E6.4 28.50 0.01 -0.01 -0.22 246.92 0.01 0.26 4.40 0.07
C56E6.5 28.50 0.00 0.04 0.17 248.29 0.01 1.20 5.26 446.20 0.25 -2.07 -9.09 0.17
C56E6.6 28.50 0.01 0.72 0.80 248.29 0.17 5.52 6.14 388.74 0.94 -4.15 -4.62 0.54
C56E6.7 28.50 1.55 0.02 0.01 159.37 1.55 -9.26 -6.14 289.79 0.34 -0.64 -0.42 0.22
C56E6.9 28.50 1.82 4.79 2.16 267.44 2.96 -10.66 -4.80 0.65
C56G2.1 28.50 1.11 -0.26 -0.08 166.35 1.07 39.99 11.92 248.06 4.34 -14.80 -4.41 406.90 1.99 18.74 5.58 3.44
C56G2.15 28.50 2.23 -24.79 -6.96 90.52 0.69 22.22 6.24 264.25 4.55 -16.76 -4.70 443.46 1.55 45.36 12.73 3.41
C56G2.3 28.50 0.00 3.19 7.19 143.41 0.37 0.33 0.74 311.68 0.42 -1.70 -3.83 0.13
C56G2.4 28.50 -0.02 1.78 1.02 248.51 0.37 11.11 6.38 380.43 1.84 -5.02 -2.88 1.32
C56G2.5 28.50 0.34 1.76 4.34 99.64 0.47 -3.56 -8.78 210.90 0.07 -0.07 -0.16 0.05
C56G2.6 28.50 4.01 -24.74 -6.21 102.37 2.18 12.64 3.17 354.08 5.36 -35.22 -8.84 0.76
C56G2.7 28.50 8.58 -43.56 -6.05 135.20 3.93 -5.96 -0.83 1.85
C56G2.9 28.50 0.05 0.04 0.28 321.71 0.06 0.76 5.51 0.18
C56G3.1 28.50 -0.00 0.08 0.83 320.34 0.02 0.47 4.97 0.10
C56G3.2 28.50 -0.00 0.24 4.95 231.42 0.05 -0.09 -1.85 0.02
C56G7.1 28.50 26.55 -171.14 -8.65 131.56 8.91 25.50 1.29 372.78 15.07 -83.30 -4.21 5.76
C56G7.2 28.50 0.04 -0.04 -0.24 207.25 0.03 0.57 3.06 0.19
C56G7.3 28.50 0.87 -3.95 -3.30 180.35 0.27 4.06 3.39 1.51
CC4.2 28.50 0.08 -0.23 -0.22 363.20 0.01 9.17 8.70 1.12
CC4.3 28.50 2.56 -4.86 -2.52 0.34
CC8.1 28.50 0.03 -0.09 -0.38 384.18 -0.00 2.54 10.88 0.25
CC8.2 28.50 0.58 -8.10 -16.47 96.06 0.04 2.68 5.44 247.14 0.44 -0.12 -0.24 0.41
CC8.3 28.50 0.00 -0.00 -0.06 394.67 0.00 0.44 11.09 0.04
CD4.1 28.50 0.00 0.17 0.54 298.45 0.05 1.43 4.57 0.31
CD4.11 28.50 -0.00 0.14 0.88 306.66 0.04 1.53 9.92 390.56 0.16 -1.27 -8.24 0.04
CD4.2 28.50 0.29 3.93 6.37 171.23 0.85 -1.79 -2.90 0.29
CD4.3 28.50 1.05 -11.57 -9.09 96.06 0.27 8.50 6.68 258.10 1.65 -0.64 -0.51 1.50
CD4.4 28.50 3.37 -5.74 -1.82 0.75
CD4.5 28.50 0.00 0.08 0.50 267.90 0.02 1.10 7.02 408.35 0.17 -1.46 -9.31 0.06
CD4.6 28.50 16.43 -220.68 -13.55 96.90 1.34 -1.02 -0.06 0.94
CD4.7 28.50 3.52 -33.64 -9.95 86.41 1.58 -4.19 -1.24 -0.09
CD4.8 28.50 0.33 -1.73 -6.82 163.48 0.09 -0.11 -0.44 0.06
CE7X_3.1 28.50 0.01 0.16 2.54 349.98 0.06 -0.13 -2.17 0.04
CE7X_3.2 28.50 -0.01 0.48 3.44 355.45 0.14 -0.74 -5.36 0.05
D1005.1 28.50 0.84 -5.92 -6.95 132.30 0.22 7.58 8.90 278.26 1.33 -2.96 -3.47 0.72
D1005.2 28.50 0.02 1.41 0.52 127.45 0.16 18.53 6.81 266.08 2.73 -11.65 -4.28 0.18
D1005.3 28.50 0.04 0.45 0.28 309.85 0.17 7.75 4.87 1.52
D1005.4 28.50 0.00 0.05 0.36 329.46 0.02 0.82 5.86 0.15
D1005.5 28.50 0.05 -0.26 -4.66 221.84 0.00 0.05 0.81 0.01
D1005.6 28.50 0.01 -0.01 -0.14 375.97 0.00 0.87 9.26 0.10
D1007.1 28.50 -0.03 0.72 1.04 262.88 0.14 8.17 11.86 330.83 0.70 -2.10 -3.05 0.37
D1007.10 28.50 0.32 -0.52 -1.99 0.08
D1007.12 28.50 1.48 148.13 1.90 69.02
D1007.13 28.50 -0.01 0.23 0.35 415.59 0.08 14.64 21.94 472.01 0.90 -18.91 -28.33 0.67
D1007.14 28.50 0.00 0.19 0.21 261.52 0.05 4.11 4.42 0.97
D1007.15 28.50 0.06 1.92 4.16 265.62 0.52 -0.19 -0.40 0.48
D1007.16 28.50 10.27 -79.30 -8.61 129.28 2.27 -2.46 -0.27 1.40
D1007.18 28.50 0.01 0.03 0.08 407.89 0.02 5.44 12.61 0.44
D1007.19 28.50 0.03 -0.13 -1.57 276.11 -0.00 0.46 5.51 0.09
D1007.2 28.50 0.00 0.02 0.55 242.82 0.00 0.12 3.82 0.03
D1007.3 28.50 -0.00 0.04 0.20 351.80 0.01 1.56 7.17 0.22
D1007.4 28.50 3.42 -8.44 -2.16 -0.43
D1007.5 28.50 2.21 -34.28 -18.60 73.64 0.67 8.98 4.87 212.72 1.92 -6.07 -3.30 0.26
D1007.6 28.50 8.09 156.74 1.74 79.56
D1007.7 28.50 4.35 -7.68 -2.36 0.85
D1007.8 28.50 1.84 -15.52 -9.03 125.63 0.34 -0.84 -0.49 0.04
D1007.9 28.50 0.00 0.06 2.96 204.62 0.01 -0.13 -6.45 288.81 -0.00 0.11 5.50 0.02
D1009.1 28.50 -0.04 11.98 8.00 125.60 1.12 -13.68 -9.13 181.41 0.36 3.83 2.56 1.52
D1009.2 28.50 2.33 -5.20 -1.61 -0.04
D1009.3 28.50 -0.01 0.93 0.68 270.61 0.22 10.19 7.48 388.02 1.41 -2.37 -1.74 1.19
D1009.4 28.50 0.01 0.22 0.16 346.79 0.08 10.21 7.26 1.49
D1009.5 28.50 0.02 0.54 0.45 280.67 0.16 10.52 8.79 348.61 0.87 2.55 2.13 1.22
D1014.1 28.50 -0.02 0.68 2.30 0.29
D1014.2 28.50 0.30 -5.19 -17.54 85.50 0.00 0.14 0.48 0.06
D1014.3 28.50 6.50 -34.04 -10.11 129.28 3.07 2.21 0.66 3.85
D1014.4 28.50 3.44 -25.73 -8.60 130.19 0.83 -1.21 -0.40 0.40
D1014.5 28.50 -0.01 0.44 0.28 322.33 0.12 11.82 7.37 452.16 1.65 -13.28 -8.27 1.22
D1014.6 28.50 0.00 0.02 0.97 342.23 0.01 0.11 4.56 0.03
D1014.7 28.50 0.00 0.00 0.03 397.40 0.00 0.43 11.57 0.04
D1014.8 28.50 0.18 4.23 3.64 301.10 1.33 -9.33 -8.02 385.33 0.54 0.69 0.60 0.61
D1022.1 28.50 2.51 -26.34 -13.31 88.69 0.92 -0.42 -0.21 0.76
D1022.2 28.50 0.02 0.02 0.88 83.68 0.02 -0.14 -5.03 261.52 -0.00 0.04 1.40 424.31 0.01 0.26 9.20 0.02
D1022.3 28.50 0.05 -0.16 -3.79 301.19 0.00 0.02 0.58 0.01
D1022.4 28.50 0.37 4.06 3.57 213.18 1.12 -4.48 -3.95 -0.09
D1022.5 28.50 0.02 0.62 13.17 79.57 0.05 -0.60 -12.87 147.52 0.01 -0.02 -0.42 0.00
D1022.6 28.50 0.01 -0.02 -0.26 357.28 0.00 0.77 8.01 0.10
D1022.7 28.50 3.17 -49.52 -22.72 68.17 1.21 -0.16 -0.07 1.14
D1022.8 28.50 0.02 0.11 0.14 326.27 0.05 5.06 6.07 0.85
D1022.9 28.50 0.00 0.02 0.21 321.71 0.01 0.53 5.90 0.09
D1025.1 28.50 0.04 2.90 3.49 296.63 0.82 -1.51 -1.82 0.53
D1025.10 28.50 0.08 0.90 3.62 236.89 0.26 0.24 0.95 0.32
D1025.11 28.50 -0.00 0.03 3.46 285.12 0.01 -0.04 -4.37 390.81 0.00 0.06 6.74 0.01
D1025.2 28.50 0.06 17.96 11.39 115.84 1.63 -17.91 -11.35 206.85 0.00 2.35 1.49 0.65
D1025.3 28.50 0.02 0.15 0.82 251.03 0.05 1.31 7.11 366.40 0.20 -0.30 -1.63 0.16
D1025.4 28.50 0.00 -0.00 -0.03 388.28 0.00 1.16 10.55 0.11
D1025.6 28.50 0.00 -0.00 -0.01 398.32 0.00 0.85 11.84 0.08
D1025.7 28.50 0.00 0.00 0.09 410.63 0.00 0.52 12.00 0.04
D1025.8 28.50 0.01 -0.00 -0.04 396.00 0.01 0.90 13.91 463.14 0.07 -0.31 -4.83 0.06
D1025.9 28.50 0.00 0.01 0.07 432.42 0.01 4.21 23.78 472.27 0.18 -1.16 -6.57 0.16
D1037.1 28.50 0.92 -4.76 -6.91 125.63 0.46 -0.72 -1.05 0.20
D1037.2 28.50 -0.01 0.69 0.47 264.25 0.15 8.56 5.87 419.29 1.48 -2.20 -1.51 1.34
D1037.3 28.50 0.26 128.67 8.07 151.16 16.05 -40.36 -2.53 2.59
D1037.4 28.50 5.80 -9.78 -1.90 1.34
D1037.5 28.50 0.04 -0.08 -2.35 0.00
D1043.1 28.50 1.85 -10.60 -6.24 132.01 0.76 -2.05 -1.20 0.03
D1044.1 28.50 0.10 7.85 10.58 123.76 0.85 -5.62 -7.57 250.63 0.14 -0.44 -0.59 0.03
D1044.2 28.50 0.06 6.87 1.34 159.05 0.96 37.00 7.23 234.82 3.76 8.89 1.74 398.69 5.22 -29.56 -5.78 2.68
D1044.3 28.50 0.00 0.02 0.19 396.04 0.01 1.48 11.33 0.14
D1044.4 28.50 0.00 0.02 0.52 282.04 0.01 0.20 4.54 0.05
D1044.5 28.50 -0.00 0.13 1.37 283.20 0.03 0.72 7.87 380.43 0.10 -0.52 -5.65 0.05
D1044.6 28.50 2.10 -9.61 -4.54 186.28 0.59 -0.85 -0.40 0.33
D1044.7 28.50 0.00 -0.01 -0.10 310.31 0.00 0.45 5.67 0.08
D1044.8 28.50 0.00 0.00 0.02 360.92 0.00 0.47 7.91 0.06
D1046.1 28.50 3.91 11.74 3.20 95.08 4.69 -20.66 -5.63 247.38 1.55 -2.58 -0.70 0.94
D1046.2 28.50 2.55 -14.82 -7.01 117.42 1.23 -2.54 -1.20 0.30
D1046.3 28.50 0.28 -5.96 -10.37 71.32 0.02 6.02 10.47 181.56 0.68 -0.88 -1.53 0.42
D1046.4 28.50 0.00 0.01 0.03 337.67 0.01 1.48 6.95 0.22
D1046.5 28.50 0.05 0.06 0.07 304.84 0.07 4.24 5.03 0.83
D1046.7 28.50 0.02 8.64 5.76 202.71 1.52 -4.40 -2.93 378.27 0.75 2.08 1.39 0.97
D1053.1 28.50 0.14 11.94 3.65 279.76 3.14 -13.16 -4.02 0.45
D1053.2 28.50 0.01 0.58 12.17 108.76 0.05 -0.20 -4.28 305.75 0.01 0.39 8.18 368.22 0.04 -0.30 -6.27 0.00
D1053.3 28.50 0.00 0.12 1.02 404.24 0.05 0.94 7.75 0.12
D1053.4 28.50 -0.05 6.84 3.57 321.25 1.95 -1.51 -0.79 1.70
D1054.1 28.50 -0.17 16.36 7.45 169.86 2.15 -19.49 -8.87 217.28 1.22 -3.18 -1.45 0.37
D1054.10 28.50 0.00 0.01 0.54 349.98 0.01 0.25 8.90 446.65 0.03 -0.18 -6.35 0.02
D1054.11 28.50 0.00 0.05 1.97 0.02
D1054.12 28.50 0.00 0.02 0.20 256.96 0.01 0.53 4.48 0.13
D1054.13 28.50 0.25 0.70 2.29 205.43 0.37 -1.76 -5.75 385.55 0.06 0.46 1.50 0.10
D1054.14 28.50 3.72 -8.01 -2.17 0.07
D1054.15 28.50 4.39 -10.13 -2.33 -0.23
D1054.18 28.50 0.00 -0.00 -0.05 288.88 0.00 0.22 8.22 390.56 0.03 0.01 0.37 0.03
D1054.2 28.50 25.17 -293.02 -11.77 108.76 1.65 -2.34 -0.09 0.77
D1054.3 28.50 25.13 -171.35 -7.46 147.97 4.66 -9.36 -0.41 1.51
D1054.5 28.50 0.03 -0.04 -0.20 187.64 0.02 0.75 3.64 0.25
D1054.8 28.50 -0.00 0.16 0.48 360.47 0.05 2.38 7.24 0.35
D1054.9 28.50 0.01 0.29 0.09 318.52 0.10 20.96 6.24 3.57
D1065.1 28.50 0.00 -0.00 -0.08 357.73 0.00 0.26 7.69 0.03
D1065.3 28.50 0.00 0.03 2.41 172.60 0.01 -0.03 -2.61 323.99 -0.00 0.09 6.93 0.01
D1065.4 28.50 0.00 0.01 0.16 402.88 0.01 0.72 11.01 0.07
D1065.5 28.50 0.00 0.02 1.04 327.64 0.01 0.11 5.03 0.02
D1069.1 28.50 0.01 0.22 0.57 322.62 0.07 1.99 5.26 0.39
D1069.2 28.50 -0.03 3.61 0.55 191.58 0.56 31.35 4.76 382.46 6.54 -27.06 -4.11 3.78
D1069.3 28.50 0.71 -3.58 -6.04 99.01 0.46 4.32 7.29 240.02 1.07 -2.67 -4.50 0.41
D1069.4 28.50 0.12 1.58 7.38 103.74 0.24 -4.29 -20.03 159.83 0.00 0.17 0.78 0.06
D1073.1 28.50 0.01 -0.01 -0.08 385.55 0.00 1.40 10.91 0.14
D1079.1 28.50 0.00 0.07 0.59 412.91 0.03 1.40 11.56 0.13
D1081.10 28.50 0.00 0.02 1.01 352.20 0.01 0.20 12.88 408.58 0.02 -0.06 -4.01 0.01
D1081.11 28.50 -0.00 0.04 2.33 0.02
D1081.12 28.50 0.01 -0.01 -0.52 333.11 0.00 0.19 6.79 0.03
D1081.2 28.50 -0.43 43.09 5.07 196.48 6.81 11.06 1.30 357.15 8.58 -30.02 -3.53 4.76
D1081.3 28.50 -0.00 0.07 3.56 171.37 0.01 -0.05 -2.63 318.81 0.00 0.23 11.15 403.71 0.02 -0.08 -3.71 0.02
D1081.4 28.50 0.01 0.03 0.27 379.62 0.02 1.10 8.57 0.13
D1081.5 28.50 0.00 0.03 0.75 270.18 0.01 0.15 4.36 0.04
D1081.6 28.50 1.07 41.26 16.46 75.42 3.01 -41.12 -16.40 146.94 0.07 0.04 0.01 0.08
D1081.7 28.50 2.62 -34.89 -13.56 93.71 0.35 -0.60 -0.23 0.11
D1081.8 28.50 4.40 -8.02 -2.12 0.74
D1081.9 28.50 1.01 -17.83 -19.33 74.56 0.19 -0.14 -0.15 0.13
D1086.1 28.50 0.00 0.03 1.33 267.44 0.01 0.10 4.72 399.23 0.02 -0.13 -6.15 0.01
D1086.10 28.50 -0.00 0.70 2.15 117.42 0.06 3.00 9.23 221.84 0.37 -5.53 -17.00 286.14 0.02 0.50 1.55 0.12
D1086.11 28.50 0.00 0.10 4.26 180.80 0.02 -0.11 -4.40 274.74 0.01 0.09 3.82 0.03
D1086.12 28.50 0.01 7.48 1.09 156.64 0.97 51.55 7.50 277.48 7.20 -31.44 -4.57 0.69
D1086.17 28.50 0.01 -0.02 -1.13 302.65 0.00 0.17 7.84 437.67 0.02 -0.15 -6.75 0.02
D1086.18 28.50 0.10 -0.57 -6.38 191.78 0.01 -0.04 -0.40 333.11 0.00 0.52 5.83 0.08
D1086.19 28.50 1.18 27.69 10.45 98.27 3.12 -66.61 -25.13 147.79 -0.18 1.11 0.42 0.19
D1086.2 28.50 0.04 0.87 5.58 160.28 0.16 -2.85 -18.30 211.81 0.01 0.16 1.00 0.05
D1086.3 28.50 0.03 0.98 14.22 69.08 0.06 -0.02 -0.22 278.39 0.06 -0.96 -13.97 338.12 0.00 0.11 1.64 0.02
D1086.4 28.50 1.51 -33.59 -22.78 70.91 0.08 -0.07 -0.04 0.06
D1086.5 28.50 0.06 0.58 6.83 78.97 0.09 -0.93 -11.06 168.29 0.01 -0.05 -0.60 361.68 -0.00 0.44 5.26 0.05
D1086.6 28.50 0.00 0.00 0.12 396.95 0.00 0.19 9.01 0.02
D1086.7 28.50 0.00 0.13 3.48 293.89 0.04 -0.06 -1.63 0.03
D1086.8 28.50 -0.04 1.55 1.77 286.14 0.36 -2.19 -2.49 388.74 0.14 8.11 9.21 0.91
D1086.9 28.50 -0.00 0.04 1.51 432.06 0.01 0.19 7.77 0.02
D2005.1 28.50 0.79 17.84 10.02 120.61 2.44 -5.64 -3.17 0.38
D2005.2 28.50 0.02 0.08 0.04 334.93 0.04 15.53 6.75 2.36
D2005.3 28.50 8.91 -56.84 -7.10 156.18 1.66 -2.56 -0.32 0.82
D2005.4 28.50 1.08 -8.77 -8.58 141.59 0.09 -0.02 -0.02 0.08
D2005.5 28.50 1.35 -6.58 -5.80 132.92 0.66 -1.54 -1.36 0.12
D2005.6 28.50 0.05 1.83 0.53 266.53 0.49 16.82 4.85 453.04 3.63 -17.26 -4.97 3.08
D2005.7 28.50 3.30 -31.59 -10.54 125.17 0.24 -0.18 -0.06 0.18
D2007.1 28.50 0.01 0.41 0.29 292.98 0.11 6.20 4.49 1.30
D2007.2 28.50 0.00 0.28 0.58 375.52 0.10 3.80 7.88 0.51
D2007.3 28.50 0.02 -0.02 -0.13 351.35 0.01 1.27 7.05 0.18
D2007.4 28.50 5.47 -38.26 -7.98 125.17 1.77 -4.06 -0.85 0.31
D2007.5 28.50 1.30 8.44 6.11 114.60 2.02 -5.89 -4.27 332.35 0.74 10.97 7.94 2.41
D2013.1 28.50 0.67 2.10 2.11 151.32 0.93 -2.82 -2.84 376.80 0.30 10.01 10.07 1.37
D2013.10 28.50 1.19 2.49 2.03 205.88 1.63 -5.10 -4.15 0.21
D2013.2 28.50 2.18 -18.47 -11.93 120.16 0.48 1.11 0.71 0.89
D2013.3 28.50 0.19 1.47 3.74 164.25 0.39 -2.68 -6.83 291.80 0.05 -0.26 -0.67 -0.00
D2013.5 28.50 0.84 -3.88 -4.56 160.28 0.33 12.64 14.88 243.73 1.39 -2.99 -3.52 0.67
D2013.6 28.50 1.70 15.24 5.31 213.18 4.51 -6.16 -2.15 2.84
D2013.7 28.50 3.76 15.02 2.38 186.79 6.14 -25.61 -4.05 410.42 0.41 13.17 2.08 1.39
D2013.8 28.50 0.37 -2.63 -6.51 105.89 0.17 2.58 6.38 294.95 0.66 -3.36 -8.30 398.79 0.31 3.75 9.27 0.63
D2013.9 28.50 1.03 -7.69 -10.26 127.45 0.27 0.34 0.45 0.39
D2021.1 28.50 0.94 23.15 9.48 118.89 3.03 -14.65 -6.00 215.60 1.62 -4.39 -1.80 0.44
D2021.2 28.50 0.29 0.47 0.31 385.55 0.45 14.46 9.59 1.88
D2021.4 28.50 -0.03 1.16 2.14 0.50
D2023.1 28.50 0.00 0.26 0.39 325.36 0.08 3.73 5.52 0.67
D2023.2 28.50 0.68 -2.95 -2.76 105.55 0.46 3.90 3.64 386.72 1.55 -1.73 -1.62 1.38
D2023.3 28.50 -0.00 0.26 0.73 379.62 0.09 2.70 7.53 0.37
D2023.4 28.50 1.04 -6.60 -5.08 87.27 0.66 9.15 7.04 162.89 1.35 -6.49 -4.99 381.09 -0.07 4.88 3.75 0.44
D2023.5 28.50 0.44 0.61 0.80 0.72
D2023.6 28.50 0.76 -13.61 -23.04 67.72 0.22 -0.01 -0.01 0.22
D2023.7 28.50 -0.03 0.97 3.68 315.32 0.25 -1.27 -4.82 0.03
D2023.9 28.50 0.01 -0.02 -0.10 375.52 0.01 1.66 9.52 0.19
D2024.1 28.50 0.00 0.00 0.17 329.46 0.00 0.25 8.46 432.52 0.03 -0.04 -1.47 0.03
D2024.10 28.50 0.07 -0.27 -4.04 292.98 -0.00 0.36 5.47 0.07
D2024.2 28.50 0.01 0.17 1.79 175.33 0.03 -0.17 -1.72 344.96 0.00 1.05 10.93 438.44 0.10 -0.15 -1.56 0.09
D2024.3 28.50 2.09 0.92 0.17 378.25 2.42 44.05 8.30 7.10
D2024.4 28.50 0.01 0.02 0.02 337.67 0.01 6.03 7.27 0.90
D2024.5 28.50 6.16 -32.00 -6.72 127.45 2.99 -4.42 -0.93 1.41
D2024.6 28.50 2.69 -15.82 -3.41 91.88 1.69 39.20 8.45 212.72 6.43 -10.79 -2.32 3.50
D2024.7 28.50 0.55 0.71 0.49 350.44 0.77 8.91 6.13 1.97
D2024.8 28.50 0.00 0.00 0.10 280.67 0.00 0.24 4.84 0.05
D2030.1 28.50 2.23 -14.08 -7.96 105.56 1.15 -1.72 -0.97 0.49
D2030.10 28.50 0.00 0.03 0.11 324.90 0.01 1.44 6.15 0.24
D2030.11 28.50 6.10 28.91 2.86 187.99 10.71 -61.86 -6.12 359.84 0.07 7.35 0.73 0.99
D2030.12 28.50 0.06 2.34 11.87 107.39 0.25 -3.30 -16.74 180.80 0.00 0.43 2.16 0.13
D2030.2 28.50 1.99 -26.76 -15.35 90.52 0.33 1.16 0.67 0.79
D2030.3 28.50 1.52 -2.41 -1.85 0.42
D2030.4 28.50 16.87 -79.11 -4.92 239.63 0.16 8.44 0.52 2.23
D2030.5 28.50 0.76 4.29 1.62 2.71
D2030.6 28.50 6.81 -79.74 -12.36 106.48 0.60 -0.73 -0.11 0.32
D2030.7 28.50 3.48 -40.63 -11.69 98.27 0.65 -1.61 -0.46 0.03
D2030.8 28.50 1.86 -11.14 -6.83 130.19 0.73 -1.67 -1.03 0.14
D2030.9 28.50 2.97 -26.05 -12.28 115.14 0.71 3.69 1.74 2.08
D2045.1 28.50 2.31 18.10 4.65 178.98 5.04 -13.40 -3.44 0.94
D2045.2 28.50 0.90 3.69 2.37 278.39 1.82 -7.62 -4.89 0.25
D2045.5 28.50 0.03 0.60 9.34 82.31 0.06 -0.36 -5.51 269.27 -0.00 0.15 2.36 0.03
D2045.6 28.50 2.84 131.69 16.99 73.69 8.79 -93.31 -12.04 155.85 1.13 -2.38 -0.31 0.34
D2045.7 28.50 0.11 4.10 6.07 209.08 0.85 -2.56 -3.79 0.15
D2045.8 28.50 0.01 0.06 0.08 360.01 0.03 5.90 8.36 0.77
D2045.9 28.50 -0.13 12.18 5.15 228.68 2.31 -8.77 -3.71 0.07
D2062.1 28.50 -0.00 0.04 2.41 0.02
D2062.12 28.50 -0.01 0.66 1.13 251.48 0.14 3.54 6.01 379.16 0.59 -0.47 -0.79 0.54
D2062.13 28.50 0.02 -0.15 -6.71 170.17 0.00 -0.01 -0.26 346.93 0.00 0.18 8.21 423.46 0.01 -0.07 -3.29 0.01
D2062.2 28.50 0.00 0.03 2.05 0.01
D2062.3 28.50 -0.00 0.04 2.37 0.02
D2062.4 28.50 -0.00 0.02 0.81 303.92 0.01 0.21 8.43 407.44 0.03 -0.15 -5.93 0.02
D2062.5 28.50 0.00 0.01 0.52 310.32 0.00 0.14 7.06 418.43 0.02 -0.07 -3.48 0.02
D2062.6 28.50 0.00 0.07 2.09 158.00 0.01 -0.10 -3.06 293.44 -0.00 0.18 5.85 468.08 0.03 -0.91 -29.02 0.01
D2062.7 28.50 0.01 0.01 0.48 156.64 0.01 -0.10 -4.81 295.72 -0.00 0.11 5.41 0.02
D2062.8 28.50 0.02 -0.11 -6.40 189.01 -0.00 0.03 1.94 0.01
D2062.9 28.50 0.00 0.00 0.08 304.38 0.00 0.11 5.18 0.02
D2063.1 28.50 0.02 0.05 0.04 304.84 0.04 6.94 5.60 1.28
D2063.2 28.50 -0.00 0.04 2.12 0.02
D2063.3 28.50 3.31 -31.76 -14.12 73.64 1.87 -1.80 -0.80 1.14
D2063.4 28.50 0.13 -0.04 -0.36 131.45 0.12 -1.25 -10.28 207.98 0.03 -0.08 -0.62 0.01
D2085.1 28.50 2.62 75.52 10.92 97.36 7.82 -79.30 -11.47 187.19 0.70 -1.68 -0.24 0.20
D2085.2 28.50 0.42 11.59 6.93 140.68 1.72 -21.29 -12.72 214.09 0.15 -0.59 -0.35 -0.01
D2085.3 28.50 1.01 1.83 2.50 128.83 1.19 -4.03 -5.48 319.98 0.42 0.52 0.70 0.50
D2085.4 28.50 0.65 7.09 7.95 123.80 1.33 -2.58 -2.89 0.40
D2085.5 28.50 1.09 -6.78 -3.14 123.80 0.44 8.04 3.73 403.33 2.69 -11.05 -5.13 1.79
D2085.6 28.50 0.43 0.47 1.12 170.77 0.49 -1.52 -3.65 0.02
D2085.7 28.50 0.00 0.11 0.24 222.30 0.03 1.68 3.83 0.47
D2089.1 28.50 3.91 -7.40 -1.99 0.53
D2089.2 28.50 0.03 0.87 3.89 264.25 0.24 -0.97 -4.38 0.02
D2089.3 28.50 1.68 16.87 7.77 95.53 2.81 -11.54 -5.32 231.42 1.24 -3.17 -1.46 0.44
D2089.4 28.50 0.08 0.48 0.15 256.50 0.19 13.68 4.40 3.30
D2089.5 28.50 0.58 9.06 9.59 75.92 1.01 -3.72 -3.94 325.36 0.08 -0.11 -0.11 0.06
D2092.1 28.50 0.00 0.01 0.07 374.60 0.01 1.35 9.32 0.16
D2092.10 28.50 0.00 -0.01 -0.27 361.84 0.00 0.30 7.72 0.04
D2092.2 28.50 2.39 -0.68 -0.37 199.96 2.28 -6.10 -3.35 0.54
D2092.3 28.50 0.00 0.07 0.28 359.56 0.02 1.90 7.81 0.26
D2092.4 28.50 0.03 0.91 0.29 176.24 0.16 9.28 2.99 3.02
D2092.5 28.50 1.82 -12.00 -6.28 148.88 0.38 8.40 4.40 406.07 2.54 -6.22 -3.25 2.05
D2092.6 28.50 0.01 0.23 1.05 204.52 0.05 0.65 2.97 0.23
D2092.7 28.50 0.00 0.01 0.37 332.20 0.00 0.11 5.27 0.02
D2092.8 28.50 0.20 0.24 0.03 396.04 0.29 143.07 15.90 459.88 9.42 -35.16 -3.91 8.55
D2096.1 28.50 0.38 8.15 9.70 94.23 0.91 -8.35 -9.95 206.06 -0.02 1.46 1.74 0.38
D2096.10 28.50 0.01 0.14 0.44 278.39 0.05 2.07 6.47 416.10 0.33 -0.15 -0.46 0.32
D2096.11 28.50 -0.00 0.19 0.75 296.87 0.05 1.92 7.71 406.97 0.26 -0.22 -0.87 0.24
D2096.12 28.50 0.52 -8.12 -20.34 79.12 0.11 1.31 3.27 195.40 0.26 -0.52 -1.29 0.11
D2096.13 28.50 0.00 0.01 1.23 238.05 0.00 -0.06 -5.51 300.46 -0.00 0.09 9.12 422.09 0.01 -0.06 -6.45 0.01
D2096.2 28.50 9.84 -11.80 -1.35 4.45
D2096.3 28.50 0.01 -0.00 -0.00 390.11 0.01 2.62 11.33 0.26
D2096.4 28.50 1.66 -33.10 -23.52 66.35 0.40 0.31 0.22 0.53
D2096.5 28.50 -0.00 0.15 1.56 99.64 0.01 1.34 13.86 159.37 0.09 -0.16 -1.66 368.22 0.06 0.25 2.62 0.09
D2096.6 28.50 0.08 1.70 0.10 408.42 0.72 319.92 19.48 460.36 17.34 -37.68 -2.29 16.43
D2096.7 28.50 0.33 1.34 2.68 200.41 0.56 -1.84 -3.68 0.04
D2096.8 28.50 31.68 -73.56 -2.17 -1.86
D2096.9 28.50 0.03 0.67 0.26 380.53 0.26 24.32 9.32 2.79
DC2.1 28.50 -0.00 0.04 2.08 197.03 0.01 -0.07 -3.33 330.66 -0.00 0.14 7.34 0.02
DC2.2 28.50 0.00 0.01 0.65 365.03 0.00 0.11 6.19 0.02
DC2.3 28.50 2.42 -23.17 -11.60 101.92 0.72 0.12 0.06 462.16 0.76 38.21 19.13 1.61
DC2.5 28.50 -0.03 3.27 6.71 186.28 0.49 -0.07 -0.14 294.80 0.48 -4.29 -8.80 377.34 0.12 1.37 2.81 0.27
DC2.6 28.50 0.01 0.65 15.19 92.28 0.05 -0.44 -10.27 190.67 0.01 -0.03 -0.64 319.14 0.00 0.11 2.58 0.02
DC2.7 28.50 0.62 21.32 14.31 75.42 1.62 -16.72 -11.22 149.67 0.37 -1.05 -0.70 0.02
DC2.8 28.50 0.69 -9.93 -7.03 87.32 0.11 13.29 9.41 194.03 1.52 -3.42 -2.42 0.53
DH11.1 28.50 0.00 0.01 0.07 409.79 0.01 3.06 20.85 481.31 0.22 -26.81 -182.66 0.14
DH11.2 28.50 0.03 0.26 0.59 268.81 0.09 1.78 3.98 0.48
DH11.3 28.50 0.00 0.02 0.63 323.53 0.01 0.14 5.40 0.03
DH11.4 28.50 -0.07 1.03 1.45 424.76 0.34 6.32 8.89 0.72
DH11.5 28.50 -0.13 1.67 1.98 0.63
DY3.1 28.50 18.30 -109.78 -5.89 196.76 -0.18 15.71 0.84 4.34
DY3.2 28.50 7.07 38.61 6.57 75.47 8.89 -42.31 -7.20 212.72 3.08 -1.64 -0.28 2.64
DY3.3 28.50 -0.57 27.73 5.88 204.52 4.31 -16.35 -3.47 -0.26
DY3.4 28.50 0.70 -5.92 -10.13 121.98 0.15 -0.04 -0.06 0.14
DY3.5 28.50 0.05 0.07 0.02 331.74 0.07 24.63 6.45 3.84
DY3.6 28.50 0.29 0.87 0.21 278.84 0.51 17.06 4.16 4.02
DY3.7 28.50 4.94 -40.69 -11.72 111.95 1.54 9.85 2.84 259.24 2.99 -7.26 -2.09 1.36
DY3.8 28.50 18.90 -176.93 -10.11 131.10 0.74 -0.41 -0.02 0.60
E01A2.1 28.50 2.49 -21.28 -10.48 98.72 1.00 -0.95 -0.47 0.63
E01A2.10 28.50 0.05 0.47 1.77 0.26
E01A2.2 28.50 4.26 32.45 6.70 71.82 5.67 -41.08 -8.48 150.71 2.43 -5.41 -1.12 0.62
E01A2.3 28.50 0.01 0.25 0.45 213.24 0.06 2.86 5.14 365.24 0.49 0.42 0.75 0.54
E01A2.4 28.50 3.57 -22.27 -7.04 126.08 1.40 -2.79 -0.88 0.39
E01A2.5 28.50 1.74 -6.30 -3.96 264.25 0.25 -0.69 -0.44 0.10
E01A2.6 28.50 9.29 -14.00 -2.40 2.90
E01A2.7 28.50 0.03 1.36 4.46 269.46 0.35 -3.37 -11.08 350.84 0.08 -0.26 -0.86 0.04
E01A2.8 28.50 0.26 31.05 26.10 67.72 1.48 -17.54 -14.74 149.80 0.04 0.11 0.09 0.08
E01B7.1 28.50 0.98 -7.55 -8.55 161.65 -0.02 5.87 6.64 212.27 0.28 -0.35 -0.39 0.18
E01B7.2 28.50 2.46 4.84 1.61 133.84 2.97 -9.01 -3.00 -0.19
E01F3.1 28.50 0.41 -4.50 -10.38 117.05 0.02 0.29 0.68 257.18 0.06 1.60 3.70 0.42
E01G4.1 28.50 1.61 5.59 3.39 236.44 2.78 -7.38 -4.47 0.95
E01G4.3 28.50 6.87 -67.13 -10.15 127.45 0.22 8.07 1.22 3.10
E01G4.4 28.50 3.11 -19.66 -8.75 158.46 0.56 17.32 7.71 226.40 1.73 -1.53 -0.68 1.34
E01G4.5 28.50 1.83 38.02 10.32 81.34 3.84 -19.89 -5.40 197.51 1.53 -4.56 -1.24 0.22
E01G4.6 28.50 0.01 0.02 0.40 330.37 0.02 0.55 10.74 419.29 0.06 -0.24 -4.62 0.05
E01G6.1 28.50 0.02 0.06 0.04 350.44 0.04 11.87 7.67 1.63
E01G6.2 28.50 -0.01 1.28 0.76 167.12 0.16 4.73 2.83 1.67
E01G6.3 28.50 -0.00 0.24 0.95 156.79 0.03 1.42 5.62 322.45 0.27 -0.26 -1.01 0.22
E01H11.1 28.50 0.00 0.08 0.11 301.19 0.02 4.27 5.38 0.81
E01H11.3 28.50 0.08 -0.20 -0.26 420.72 0.00 22.69 29.49 479.26 1.33 -106.89 -138.91 0.77
E02A10.1 28.50 0.20 10.77 5.00 244.19 2.52 -6.08 -2.82 1.06
E02A10.2 28.50 0.00 0.17 4.65 227.12 0.04 -0.61 -16.18 278.14 0.01 0.19 4.96 431.20 0.03 -0.30 -7.93 0.02
E02A10.3 28.50 0.01 0.23 0.25 301.64 0.07 4.56 4.82 0.91
E02A10.4 28.50 0.01 0.11 0.19 356.82 0.04 3.90 7.18 0.54
E02A10.5 28.50 0.00 0.08 0.37 267.38 0.02 1.33 5.90 416.05 0.22 -0.09 -0.38 0.21
E02C12.10 28.50 0.00 0.03 1.80 0.02
E02C12.11 28.50 -0.00 0.25 5.11 252.18 0.05 -0.49 -10.06 314.92 0.02 0.09 1.80 0.04
E02C12.12 28.50 -0.00 0.08 1.72 164.52 0.01 0.52 11.26 231.62 0.05 -0.03 -0.63 0.04
E02C12.13 28.50 0.00 0.06 0.13 388.74 0.02 4.56 10.52 0.46
E02C12.2 28.50 0.00 0.01 0.44 336.76 0.00 0.19 6.03 0.03
E02C12.3 28.50 0.00 1.12 16.58 98.72 0.08 -0.62 -9.26 209.99 0.01 0.06 0.86 0.03
E02C12.4 28.50 0.01 0.00 0.01 387.37 0.01 3.80 11.09 0.38
E02C12.5 28.50 0.00 0.02 0.07 358.64 0.01 1.89 8.29 0.24
E02C12.6 28.50 0.00 0.00 0.21 386.92 0.00 0.22 9.10 0.02
E02C12.8 28.50 -0.00 0.02 0.88 322.16 0.01 0.12 4.64 0.03
E02C12.9 28.50 -0.00 0.05 2.34 0.02
E02D9.1 28.50 3.47 -7.91 -2.14 -0.14
E02H1.1 28.50 1.80 10.86 5.10 131.10 2.91 -6.82 -3.20 0.50
E02H1.2 28.50 0.91 -10.21 -15.56 80.94 0.37 0.04 0.07 0.39
E02H1.3 28.50 0.26 8.60 9.87 114.23 0.99 -4.15 -4.76 286.60 0.28 -0.70 -0.80 0.14
E02H1.4 28.50 4.49 -19.95 -4.90 208.16 0.90 -1.90 -0.47 0.38
E02H1.5 28.50 3.71 -9.33 -2.13 -0.55
E02H1.6 28.50 1.18 11.03 4.01 171.09 2.75 -14.70 -5.34 327.34 0.45 -1.72 -0.63 0.18
E02H1.7 28.50 0.07 0.82 1.03 386.00 0.36 5.63 7.10 0.92
E02H1.8 28.50 5.90 -1.71 -0.33 156.65 5.69 -39.01 -7.44 263.97 1.50 -1.42 -0.27 1.19
E02H4.1 28.50 0.01 -0.00 -0.02 308.48 0.01 1.29 6.04 0.23
E02H4.2 28.50 0.01 -0.04 -1.36 266.53 0.00 0.11 3.89 0.02
E02H4.3 28.50 0.61 -0.03 -0.03 249.66 0.61 4.02 4.16 1.55
E02H4.4 28.50 0.01 0.13 0.25 272.00 0.04 2.19 4.43 0.50
E02H4.5 28.50 0.00 0.01 0.06 329.92 0.00 1.03 6.20 0.16
E02H4.6 28.50 2.01 -21.98 -11.18 118.33 0.04 0.10 0.05 0.07
E02H4.7 28.50 0.00 0.04 0.21 388.74 0.01 3.13 17.00 441.64 0.18 -0.01 -0.05 0.18
E02H4.8 28.50 0.00 0.00 0.00 315.39 0.00 0.06 2.92 441.42 0.01 0.28 13.92 0.02
E02H9.1 28.50 0.03 -0.23 -7.97 178.98 -0.00 0.04 1.30 0.01
E02H9.2 28.50 0.01 0.01 0.05 354.08 0.01 0.93 7.45 0.13
E02H9.3 28.50 0.14 2.42 12.15 57.23 0.21 -1.79 -8.99 167.58 0.01 0.13 0.68 0.05
E02H9.4 28.50 0.02 0.00 0.00 320.80 0.02 3.03 5.76 0.52
E02H9.5 28.50 0.00 0.07 1.10 292.52 0.02 0.45 6.85 397.86 0.07 -0.20 -3.00 0.05
E02H9.6 28.50 -0.01 0.36 0.51 244.64 0.07 3.12 4.39 453.04 0.72 -3.64 -5.13 0.60
E02H9.7 28.50 0.00 0.05 0.74 287.96 0.02 0.60 8.56 383.27 0.07 -0.36 -5.13 0.04
E02H9.8 28.50 0.01 0.06 0.23 306.66 0.03 1.19 4.75 0.24
E02H9.9 28.50 0.03 -0.13 -4.85 245.56 -0.00 0.04 1.34 0.01
E03A3.2 28.50 0.89 -4.34 -7.02 113.77 0.52 -0.61 -0.99 0.30
E03A3.3 28.50 0.06 -0.33 -4.35 209.99 0.00 0.03 0.45 375.52 0.01 0.64 8.33 0.08
E03A3.4 28.50 -0.00 0.06 2.83 201.78 0.01 -0.02 -1.17 341.32 0.01 0.23 11.24 415.64 0.02 -0.14 -6.93 0.01
E03A3.6 28.50 0.01 0.08 0.10 303.01 0.04 4.08 5.23 0.78
E03D2.1 28.50 -0.02 0.44 0.28 326.27 0.12 9.54 6.19 1.62
E03D2.2 28.50 0.04 -0.02 -0.01 359.10 0.03 12.59 8.11 1.61
E03D2.3 28.50 0.00 0.00 0.12 388.28 0.00 0.18 9.05 0.02
E03D2.4 28.50 0.00 -0.00 -0.01 333.56 0.00 0.12 7.03 0.02
E03E2.1 28.50 0.01 1.51 12.08 120.70 0.15 -1.34 -10.70 217.02 0.02 0.03 0.24 0.03
E03G2.1 28.50 0.00 0.01 0.48 308.48 0.00 0.12 5.04 0.03
E03G2.2 28.50 -0.04 0.80 2.46 0.33
E03G2.3 28.50 0.00 0.20 0.15 349.98 0.07 9.70 7.41 1.37
E03G2.4 28.50 0.01 -0.00 -0.01 302.56 0.01 1.70 5.49 0.32
E03H12.1 28.50 0.01 -0.26 -11.19 57.23 -0.00 0.08 3.65 277.93 0.02 -0.03 -1.17 0.01
E03H12.10 28.50 0.00 0.01 0.23 293.97 0.00 0.25 10.70 383.07 0.02 -0.14 -6.21 0.01
E03H12.2 28.50 -0.00 0.04 2.09 0.02
E03H12.3 28.50 -0.00 0.04 1.86 201.78 0.01 -0.05 -2.47 306.66 0.00 0.08 3.64 482.22 0.01 3.43 155.03 0.02
E03H12.4 28.50 0.00 0.04 1.93 0.02
E03H12.5 28.50 0.00 0.19 6.17 82.25 0.01 -0.01 -0.30 298.18 0.01 0.24 7.70 408.88 0.04 -0.22 -7.02 0.02
E03H12.6 28.50 -0.00 0.02 0.46 354.54 0.00 0.21 6.19 0.03
E03H12.7 28.50 0.01 -0.02 -1.04 272.90 0.00 0.18 7.84 405.43 0.02 -0.11 -4.73 0.02
E03H12.9 28.50 0.00 0.03 1.92 0.02
E03H4.10 28.50 0.02 0.25 0.10 362.75 0.10 20.67 8.51 2.62
E03H4.11 28.50 0.00 0.01 0.40 330.07 0.00 0.15 8.80 435.30 0.02 -0.04 -2.48 0.02
E03H4.12 28.50 0.00 -0.02 -1.04 239.63 0.00 0.10 6.24 403.33 0.02 -0.14 -8.65 0.01
E03H4.13 28.50 0.00 -0.00 -0.03 394.58 0.00 0.40 27.06 436.12 0.02 -0.28 -18.97 0.00
E03H4.2 28.50 -0.00 0.02 1.06 356.36 0.01 0.09 4.67 0.02
E03H4.3 28.50 0.00 -0.00 -0.28 156.18 0.00 0.45 45.31 168.49 0.01 -0.21 -21.47 215.46 -0.00 0.03 3.48 0.01
E03H4.4 28.50 0.00 0.02 1.25 301.27 0.01 0.12 6.74 381.64 0.02 0.02 1.18 0.02
E03H4.5 28.50 -0.00 0.02 2.16 0.01
E03H4.6 28.50 -0.00 0.03 1.76 0.01
E03H4.7 28.50 -0.00 0.18 5.56 96.83 0.01 -0.02 -0.72 291.80 0.01 0.23 6.96 407.06 0.03 -0.10 -2.90 0.03
E03H4.8 28.50 0.03 2.07 6.49 87.78 0.15 0.09 0.29 334.02 0.17 1.32 4.15 0.37
E04A4.1 28.50 0.24 16.55 7.97 150.71 2.26 -15.81 -7.61 251.94 0.66 -2.32 -1.12 0.12
E04A4.2 28.50 0.09 8.88 10.19 119.24 0.89 -5.14 -5.89 242.36 0.26 1.78 2.04 313.96 0.39 -2.53 -2.91 -0.04
E04A4.3 28.50 0.01 0.24 8.33 123.80 0.03 -0.25 -8.97 244.19 0.00 0.00 0.15 0.00
E04A4.4 28.50 1.54 -7.05 -5.71 142.04 0.74 -1.45 -1.17 0.25
E04A4.5 28.50 9.35 -74.51 -11.30 103.74 3.75 -2.00 -0.30 2.98
E04A4.6 28.50 -0.02 1.01 1.19 245.10 0.20 6.92 8.17 352.72 0.94 -3.02 -3.56 0.54
E04A4.7 28.50 161.66 363.00 1.74 125.19 196.76 -1839.38 -8.81 229.52 4.86 337.46 1.62 408.05 65.10 1858.69 8.90 207.20
E04A4.8 28.50 5.70 100.93 2.24 51.72
E04D5.1 28.50 5.56 0.00 0.00 54.95 5.56 -143.89 -28.22 90.52 0.44 1.37 0.27 0.98
E04D5.2 28.50 0.00 0.18 0.52 267.90 0.05 1.49 4.22 0.37
E04D5.3 28.50 0.00 0.05 0.16 402.08 0.02 5.27 16.55 467.93 0.37 -3.42 -10.74 0.31
E04D5.4 28.50 -0.02 1.01 3.76 308.03 0.26 -1.07 -3.98 0.07
E04D5.5 28.50 0.00 0.20 0.29 354.08 0.07 5.08 7.24 0.73
E04F6.1 28.50 -0.00 0.14 6.74 187.64 0.02 -0.13 -6.18 314.87 0.00 0.22 10.48 405.61 0.02 -0.16 -7.84 0.01
E04F6.10 28.50 -0.01 0.72 0.90 356.36 0.23 4.58 5.68 0.82
E04F6.11 28.50 0.46 -7.77 -17.11 86.87 0.01 0.11 0.23 0.05
E04F6.12 28.50 0.00 0.06 0.51 249.66 0.02 0.42 3.76 0.12
E04F6.13 28.50 0.00 0.10 4.21 188.56 0.02 -0.14 -5.77 298.91 0.00 0.12 4.74 0.02
E04F6.14 28.50 -0.00 0.03 2.63 182.17 0.00 -0.06 -4.44 296.63 -0.00 0.11 8.28 443.00 0.01 -0.12 -8.95 0.01
E04F6.15 28.50 0.00 0.00 0.01 362.41 0.00 0.20 11.97 443.96 0.02 -0.08 -4.64 0.01
E04F6.2 28.50 0.03 0.44 2.85 98.27 0.06 -0.34 -2.22 289.79 -0.01 0.84 5.45 0.16
E04F6.3 28.50 -0.32 52.95 7.62 165.76 6.95 -13.13 -1.89 2.77
E04F6.4 28.50 -0.00 0.13 0.25 358.19 0.04 4.26 7.99 0.58
E04F6.5 28.50 4.31 -33.02 -9.04 159.48 -0.02 33.35 9.13 261.84 3.40 -38.14 -10.45 333.15 0.68 -0.52 -0.14 0.60
E04F6.6 28.50 -0.00 0.43 1.32 258.30 0.09 -0.35 -1.08 409.70 0.04 3.64 11.23 0.31
E04F6.7 28.50 0.00 0.01 0.32 380.53 0.00 0.21 8.18 0.03
E04F6.8 28.50 0.06 -0.12 -0.16 367.31 0.02 6.53 8.83 0.78
E04F6.9 28.50 0.01 0.50 0.80 190.57 0.09 4.28 6.86 321.97 0.65 -4.87 -7.81 413.54 0.21 3.44 5.52 0.45
EEED8.1 28.50 9.25 -58.67 -6.89 142.96 2.53 -7.60 -0.89 -0.06
EEED8.10 28.50 0.81 -13.24 -5.93 80.94 0.12 6.76 3.03 440.27 2.55 -16.17 -7.25 1.83
EEED8.11 28.50 0.02 -0.13 -6.86 182.63 0.00 0.01 0.48 0.00
EEED8.12 28.50 2.49 117.50 12.85 104.65 11.44 -243.58 -26.63 150.25 0.33 -0.60 -0.07 0.13
EEED8.13 28.50 0.08 -0.56 -6.39 181.56 -0.01 0.27 3.09 427.27 0.06 -0.37 -4.22 0.04
EEED8.14 28.50 0.78 -7.30 -10.51 125.63 0.07 0.25 0.36 0.16
EEED8.15 28.50 -0.70 82.03 9.19 152.99 9.51 -29.35 -3.29 -0.22
EEED8.16 28.50 0.36 -4.27 -9.24 71.82 0.18 1.64 3.55 350.44 0.64 -3.65 -7.90 0.15
EEED8.18 28.50 0.08 -0.54 -6.06 184.87 -0.00 0.26 2.95 426.65 0.06 -0.26 -2.99 0.04
EEED8.2 28.50 -0.03 46.04 4.29 269.27 11.05 -27.99 -2.61 5.03
EEED8.3 28.50 15.46 -140.96 -10.16 132.47 0.81 -1.24 -0.09 0.37
EEED8.4 28.50 5.68 190.96 12.11 97.74 18.90 -358.62 -22.75 148.76 0.60 0.61 0.04 0.80
EEED8.5 28.50 1.38 -2.65 -2.21 0.17
EEED8.6 28.50 0.01 0.01 0.15 391.93 0.01 0.66 9.48 0.07
EEED8.7 28.50 17.60 105.06 4.53 88.69 23.93 -113.81 -4.90 254.68 5.04 -17.32 -0.75 1.06
EEED8.8 28.50 8.75 50.76 4.53 89.15 11.83 -52.14 -4.65 263.34 2.75 -9.56 -0.85 0.63
EEED8.9 28.50 1.40 -10.80 -11.56 120.70 0.41 4.41 4.72 354.41 1.44 -5.78 -6.19 0.69
EGAP1.1 28.50 0.00 0.02 0.19 350.89 0.01 0.67 7.25 0.10
EGAP1.3 28.50 -0.13 11.25 7.43 174.42 1.52 -11.61 -7.66 236.89 0.79 -1.91 -1.26 0.32
EGAP2.1 28.50 1.56 -6.80 -6.11 176.85 0.55 7.40 6.65 280.01 1.32 -8.75 -7.86 388.64 0.37 5.59 5.02 0.90
EGAP2.2 28.50 0.03 -0.17 -4.95 243.28 -0.00 0.15 4.39 0.03
EGAP2.3 28.50 -0.03 0.65 0.26 411.08 0.22 50.54 20.30 462.61 2.82 -21.05 -8.45 2.36
EGAP4.1 28.50 0.03 0.12 0.07 423.46 0.07 48.49 29.33 456.71 1.69 -9.17 -5.55 1.43
EGAP5.1 28.50 0.02 0.01 0.03 330.37 0.02 2.47 6.43 0.40
EGAP7.1 28.50 -0.04 7.90 0.47 193.41 1.26 95.80 5.67 365.60 17.76 -106.13 -6.28 5.14
EGAP798.1 28.50 0.00 0.08 1.14 311.39 0.03 0.49 7.12 406.15 0.07 -0.35 -5.08 0.04
EGAP9.2 28.50 -0.08 3.73 3.62 323.53 1.02 -2.33 -2.26 0.65
EGAP9.3 28.50 -0.00 4.17 4.92 246.01 0.90 -1.61 -1.90 0.52
EGAP9.4 28.50 -0.01 0.92 3.98 277.93 0.22 -0.81 -3.49 0.05
E_BE45912.2 28.50 0.20 -1.85 -11.46 90.52 0.09 -0.06 -0.40 0.06
F01D4.1 28.50 -0.00 0.02 0.72 229.60 0.00 0.10 3.53 0.03
F01D4.2 28.50 -0.00 0.09 0.30 368.68 0.03 2.66 8.53 0.34
F01D4.3 28.50 -0.00 0.06 3.73 198.27 0.01 -0.05 -3.08 309.36 0.00 0.12 7.85 417.76 0.02 -0.02 -1.10 0.01
F01D4.4 28.50 -0.02 0.61 0.25 328.09 0.17 14.24 5.86 2.39
F01D4.5 28.50 3.22 -10.20 -3.36 299.82 0.46 -1.19 -0.39 0.24
F01D4.6 28.50 0.03 -0.07 -0.24 295.26 0.01 1.68 5.51 0.32
F01D4.7 28.50 0.00 0.02 0.33 328.70 0.01 0.50 9.47 402.50 0.04 0.11 2.15 0.05
F01D4.8 28.50 -0.01 0.22 2.26 0.09
F01D4.9 28.50 0.00 0.00 0.06 366.85 0.00 0.34 8.32 0.04
F01D5.1 28.50 -0.03 0.52 0.16 404.70 0.17 58.63 18.41 466.26 3.78 -45.20 -14.19 2.96
F01D5.10 28.50 0.03 -0.00 -0.00 336.76 0.03 8.02 7.01 1.21
F01D5.2 28.50 0.00 0.01 0.09 401.88 0.01 2.61 16.64 469.44 0.19 -1.93 -12.27 0.16
F01D5.3 28.50 0.00 -0.00 -0.02 380.08 0.00 1.10 9.69 0.12
F01D5.5 28.50 0.05 0.07 0.04 290.70 0.07 7.56 4.46 1.54
F01D5.6 28.50 0.04 0.84 0.14 302.56 0.27 44.45 7.22 450.30 6.83 -90.42 -14.69 3.74
F01D5.7 28.50 -0.00 0.05 2.17 0.02
F01D5.8 28.50 0.00 0.14 0.59 255.59 0.03 0.87 3.79 0.23
F01D5.9 28.50 0.01 0.01 0.03 333.56 0.01 3.47 6.80 0.54
F01E11.1 28.50 -0.05 2.94 0.77 164.94 0.35 23.24 6.06 322.93 4.02 -20.63 -5.38 0.69
F01E11.3 28.50 0.00 0.10 0.24 277.81 0.03 2.90 6.88 407.05 0.40 0.16 0.39 0.42
F01E11.4 28.50 -0.01 0.51 0.58 154.81 0.05 5.46 6.13 305.29 0.88 -0.29 -0.33 448.48 0.83 -10.51 -11.80 0.46
F01E11.5 28.50 0.00 0.03 0.13 329.92 0.01 1.28 6.08 0.21
F01F1.1 28.50 0.63 15.71 12.39 76.84 1.39 -2.23 -1.76 0.48
F01F1.10 28.50 0.18 1.41 5.07 211.36 0.44 -1.26 -4.53 0.09
F01F1.11 28.50 2.26 -11.76 -6.08 151.16 0.82 -1.69 -0.87 0.25
F01F1.12 28.50 42.28 -291.98 -7.13 181.26 -2.33 50.54 1.23 13.00
F01F1.13 28.50 0.01 -0.03 -0.50 393.30 0.00 0.67 11.65 0.06
F01F1.14 28.50 0.13 2.54 3.58 256.50 0.71 -1.79 -2.52 0.30
F01F1.15 28.50 1.12 -3.28 -1.33 125.63 0.80 21.05 8.52 248.75 3.40 -10.98 -4.45 0.81
F01F1.2 28.50 2.72 -26.30 -11.63 116.96 0.39 0.80 0.36 0.69
F01F1.3 28.50 2.12 -12.42 -5.53 208.16 -0.11 4.26 1.90 1.07
F01F1.4 28.50 0.85 -5.01 -8.82 124.72 0.37 0.08 0.14 0.40
F01F1.5 28.50 1.50 -2.07 -2.51 0.55
F01F1.6 28.50 0.62 24.14 9.50 137.03 3.24 -18.41 -7.24 248.75 1.18 6.54 2.57 352.26 1.86 -9.67 -3.80 0.58
F01F1.7 28.50 2.17 -3.89 -2.31 0.39
F01F1.8 28.50 4.89 -51.30 -11.95 91.43 1.66 2.96 0.69 366.40 2.47 29.20 6.80 5.92
F01F1.9 28.50 3.21 -6.64 -3.06 392.84 0.79 7.47 3.44 1.47
F01G10.1 28.50 6.57 -60.08 -12.72 89.15 2.93 1.49 0.32 341.32 3.30 -10.43 -2.21 1.81
F01G10.10 28.50 0.05 0.13 0.07 296.17 0.08 10.30 5.40 2.02
F01G10.2 28.50 -0.04 5.24 6.47 135.20 0.52 0.50 0.62 0.70
F01G10.3 28.50 0.00 0.01 0.16 375.06 0.00 0.30 8.51 0.04
F01G10.4 28.50 0.00 0.01 0.30 411.08 0.01 0.47 11.08 0.04
F01G10.5 28.50 0.03 -0.29 -8.46 123.44 0.01 -0.03 -0.86 317.89 0.00 0.08 2.22 0.01
F01G10.6 28.50 0.01 0.07 0.16 259.24 0.02 1.94 4.56 0.46
F01G10.7 28.50 0.14 20.61 6.33 185.82 3.39 -17.10 -5.26 349.52 0.59 -3.24 -1.00 0.15
F01G10.8 28.50 0.19 10.01 10.88 137.03 1.27 -14.68 -15.96 172.60 0.75 -2.02 -2.20 392.39 0.31 10.29 11.18 1.25
F01G10.9 28.50 -0.01 0.79 0.60 176.24 0.10 7.34 5.56 349.98 1.38 -4.69 -3.56 0.75
F01G12.1 28.50 0.00 0.04 2.33 0.02
F01G12.2 28.50 0.80 -2.98 -7.21 190.87 0.31 2.38 5.76 309.33 0.60 -0.81 -1.96 0.45
F01G12.5 28.50 -0.51 22.40 0.95 250.57 4.47 123.38 5.25 395.12 22.30 -54.65 -2.33 17.42
F01G12.6 28.50 -0.10 4.54 2.26 1.97
F01G4.1 28.50 6.83 34.37 4.06 125.17 10.16 -24.86 -2.94 1.22
F01G4.2 28.50 13.86 -32.76 -2.22 -1.08
F01G4.3 28.50 0.59 -6.47 -16.10 85.96 0.22 0.01 0.03 0.22
F01G4.4 28.50 1.49 -23.51 -17.47 75.92 0.38 -0.60 -0.44 0.14
F01G4.5 28.50 0.22 5.41 5.09 234.61 1.34 -4.67 -4.39 0.17
F01G4.6 28.50 39.30 -308.46 -8.95 146.15 3.01 18.91 0.55 9.41
F02A9.1 28.50 0.00 0.01 0.09 380.53 0.01 1.34 9.54 0.15
F02A9.2 28.50 -0.04 21.43 0.17 302.56 5.83 673.10 5.24 128.30
F02A9.3 28.50 0.09 0.31 0.15 303.74 0.18 22.89 11.43 362.63 1.53 1.97 0.98 1.77
F02A9.4 28.50 3.51 -30.81 -11.40 114.68 0.86 -0.07 -0.03 0.83
F02A9.6 28.50 4.21 -53.66 -12.90 96.44 0.56 -1.05 -0.25 0.15
F02A9.7 28.50 0.02 -0.11 -2.25 276.11 -0.00 0.26 5.01 0.05
F02C12.1 28.50 0.01 0.10 0.20 295.72 0.03 2.72 5.34 0.55
F02C12.2 28.50 0.00 0.01 0.63 416.56 0.01 0.26 11.29 0.02
F02C12.3 28.50 -0.01 1.43 5.20 236.89 0.29 -0.62 -2.26 0.13
F02C12.4 28.50 0.00 0.01 0.16 385.09 0.01 0.87 10.11 0.09
F02C12.5 28.50 0.01 2.44 1.93 208.16 0.45 12.60 9.97 275.20 1.29 -1.27 -1.01 1.03
F02C9.1 28.50 0.01 0.44 22.04 63.03 0.02 -0.17 -8.72 125.01 0.01 -0.04 -1.99 366.29 0.00 0.13 6.74 0.02
F02C9.2 28.50 0.00 -0.00 -0.33 352.26 0.00 0.09 7.79 0.01
F02C9.3 28.50 0.00 -0.01 -0.35 369.13 0.00 0.35 9.21 0.04
F02C9.4 28.50 0.02 -0.09 -3.07 281.12 0.00 0.11 3.91 0.02
F02D10.1 28.50 -0.00 0.69 8.38 162.56 0.09 -1.04 -12.58 209.53 0.04 -0.03 -0.31 0.03
F02D10.2 28.50 -0.00 0.04 2.05 0.02
F02D10.3 28.50 0.00 0.01 0.55 354.08 0.00 0.16 6.50 0.03
F02D10.4 28.50 0.00 0.01 0.48 333.11 0.01 0.15 5.74 0.03
F02D10.5 28.50 0.00 0.16 0.59 269.72 0.04 1.06 3.95 0.27
F02D10.6 28.50 0.89 -5.22 -5.13 180.35 0.10 -0.30 -0.30 0.01
F02D10.7 28.50 0.00 0.01 1.46 278.20 0.00 0.05 5.11 406.56 0.01 -0.04 -4.11 0.01
F02D8.1 28.50 0.02 0.07 0.10 384.18 0.05 7.45 10.51 0.79
F02D8.2 28.50 -0.02 0.64 0.30 413.82 0.22 44.40 21.18 458.05 2.19 -5.93 -2.83 2.03
F02D8.3 28.50 0.00 0.09 0.27 274.99 0.03 2.04 5.82 435.20 0.35 -2.80 -8.00 0.21
F02D8.4 28.50 0.04 0.10 0.12 388.74 0.08 8.27 10.14 0.87
F02D8.5 28.50 0.03 0.43 0.65 369.13 0.17 4.33 6.57 0.67
F02E11.1 28.50 0.01 -0.03 -1.61 325.81 -0.00 0.12 6.70 0.02
F02E11.2 28.50 0.01 0.87 3.03 199.67 0.16 -0.38 -1.33 422.88 0.08 3.87 13.54 0.32
F02E11.3 28.50 0.22 -2.08 -10.12 109.67 0.05 -0.07 -0.32 0.02
F02E11.4 28.50 0.07 0.71 8.13 71.82 0.10 -1.13 -13.00 157.55 0.00 0.06 0.65 0.02
F02E11.5 28.50 0.00 -0.00 -0.12 286.14 0.00 0.16 10.95 379.16 0.02 -0.08 -5.45 0.01
F02E11.7 28.50 0.01 0.02 0.06 394.21 0.02 3.72 11.81 0.35
F02E8.1 28.50 2.31 9.70 0.98 220.93 4.18 28.82 2.92 11.78
F02E8.2 28.50 0.01 0.04 0.11 267.44 0.02 1.37 4.35 0.32
F02E8.3 28.50 0.10 17.10 2.77 370.04 5.94 -23.44 -3.79 3.26
F02E8.4 28.50 2.91 -46.46 -16.52 89.15 0.09 0.08 0.03 0.13
F02E8.5 28.50 0.66 5.56 6.69 106.93 1.09 -2.89 -3.47 378.25 0.31 0.38 0.46 0.35
F02E8.6 28.50 0.01 0.23 0.64 178.52 0.04 2.46 6.74 309.85 0.36 -0.44 -1.21 0.29
F02E9.1 28.50 4.90 -13.75 -2.88 326.72 0.80 2.31 0.48 1.16
F02E9.10 28.50 2.63 -4.76 -2.50 0.46
F02E9.2 28.50 0.35 9.10 3.23 347.70 3.25 -17.33 -6.16 0.88
F02E9.3 28.50 0.00 0.26 9.97 75.01 0.01 -0.11 -4.04 235.07 -0.00 0.12 4.47 0.03
F02E9.4 28.50 1.55 -2.45 -1.77 0.43
F02E9.5 28.50 1.09 11.83 5.79 206.80 3.20 -25.66 -12.57 256.50 1.92 6.73 3.30 3.46
F02E9.7 28.50 1.45 -2.69 -2.23 0.22
F02E9.9 28.50 2.75 -11.67 -4.62 172.14 1.07 -2.93 -1.16 0.16
F02G3.1 28.50 0.02 4.69 0.69 103.28 0.37 39.95 5.88 254.22 6.40 -19.61 -2.89 1.89
F02H6.1 28.50 0.01 0.55 11.87 93.71 0.05 -0.51 -11.05 186.28 0.00 0.02 0.51 0.01
F02H6.2 28.50 1.01 -9.69 -10.28 128.82 0.04 0.05 0.05 0.06
F02H6.3 28.50 0.70 -6.32 -10.36 132.92 0.04 0.02 0.02 0.04
F02H6.4 28.50 0.45 -3.31 -7.63 150.71 0.05 -0.06 -0.14 0.03
F02H6.5 28.50 0.43 -1.21 -1.97 146.60 0.29 2.65 4.33 266.99 0.61 -4.98 -8.14 390.56 -0.01 1.65 2.70 0.15
F02H6.6 28.50 0.00 0.02 1.30 262.19 0.00 0.08 5.48 387.01 0.01 -0.10 -7.38 0.00
F02H6.7 28.50 0.00 0.02 1.40 341.32 0.01 0.14 9.92 412.45 0.02 -0.20 -14.43 0.00
F02H6.71 28.50 0.07 -0.09 -1.31 102.83 0.06 -0.60 -9.08 191.29 0.01 -0.01 -0.19 0.00
F07A11.1 28.50 0.01 -0.01 -0.03 348.61 0.01 1.55 7.03 0.22
F07A11.2 28.50 0.51 11.12 2.81 389.20 4.52 -23.28 -5.89 2.31
F07A11.3 28.50 2.54 -5.61 -2.28 -0.02
F07A11.4 28.50 0.02 0.77 0.42 269.51 0.21 10.98 5.98 411.47 1.77 -1.29 -0.70 1.68
F07A11.5 28.50 0.16 5.42 9.15 120.16 0.66 -5.24 -8.85 243.73 0.01 0.56 0.94 0.15
F07A11.6 28.50 0.52 14.71 4.65 247.38 3.74 -11.69 -3.69 0.96
F07A5.1 28.50 3.68 -51.04 -15.35 92.80 0.40 -0.06 -0.02 0.38
F07A5.2 28.50 0.06 -0.52 -8.97 129.73 0.01 0.04 0.63 0.02
F07A5.3 28.50 -0.01 0.48 0.47 243.03 0.09 5.39 5.19 437.48 1.14 -8.60 -8.29 0.73
F07A5.4 28.50 -0.02 1.36 0.75 184.30 0.19 7.55 4.19 418.45 1.96 -11.78 -6.54 1.18
F07A5.5 28.50 0.02 0.11 0.14 357.73 0.05 5.95 7.54 0.81
F07A5.7 28.50 -0.29 11.35 0.50 291.16 2.70 98.68 4.35 21.77
F07B10.1 28.50 0.00 0.11 0.62 294.80 0.03 1.18 6.54 420.20 0.18 -0.10 -0.53 0.18
F07B10.2 28.50 0.00 0.03 1.26 378.88 0.01 0.25 9.91 444.55 0.03 -0.19 -7.52 0.02
F07B10.3 28.50 -0.00 0.04 2.27 0.02
F07B10.4 28.50 0.00 -0.00 -0.11 331.28 0.00 0.16 6.13 0.03
F07B10.5 28.50 0.00 0.00 0.10 360.47 0.00 0.26 7.85 0.03
F07B10.6 28.50 0.00 0.07 2.73 134.29 0.01 -0.07 -2.87 286.14 -0.00 0.19 7.58 422.94 0.03 -0.15 -6.03 0.02
F07B10.7 28.50 0.00 0.00 0.15 339.95 0.00 0.13 5.81 0.02
F07B7.1 28.50 0.00 0.02 0.59 240.54 0.00 0.13 3.64 0.04
F07B7.10 28.50 26.54 4058.19 6.39 185.99 665.68 -3479.79 -5.48 333.87 151.09 -803.60 -1.27 30.05
F07B7.11 28.50 12.58 439.70 5.13 204.69 90.06 -485.74 -5.66 357.61 15.78 -66.46 -0.78 7.35
F07B7.12 28.50 0.00 0.31 0.52 189.92 0.05 3.37 5.61 356.36 0.61 -1.15 -1.91 0.46
F07B7.13 28.50 0.00 -0.00 -0.05 395.58 0.00 0.25 10.59 0.02
F07B7.14 28.50 0.00 0.02 2.16 0.01
F07B7.2 28.50 0.11 -0.56 -6.20 203.15 0.01 0.11 1.25 0.04
F07B7.3 28.50 31.01 3996.74 6.38 186.17 661.18 -3387.79 -5.41 343.84 127.03 -675.00 -1.08 32.08
F07B7.4 28.50 12.57 455.41 5.38 183.08 82.97 -294.27 -3.48 -5.73
F07B7.5 28.50 34.26 4086.12 6.58 176.70 639.83 -3200.45 -5.15 351.35 80.87 -503.35 -0.81 13.85
F07B7.7 28.50 -0.00 0.03 1.49 278.27 0.01 0.11 6.20 371.30 0.02 0.00 0.11 0.02
F07B7.8 28.50 -0.00 0.53 6.35 123.35 0.05 -0.08 -1.01 322.62 0.03 0.66 7.89 404.70 0.09 -0.12 -1.42 0.08
F07B7.9 28.50 300.12 13875.47 5.90 188.10 2514.65 -13787.91 -5.86 346.33 332.96 -1670.13 -0.71 102.20
F07C3.1 28.50 -0.00 0.06 0.39 296.09 0.02 0.99 6.06 450.37 0.17 -0.92 -5.61 0.14
F07C3.10 28.50 0.00 0.08 0.33 334.48 0.02 1.41 6.06 0.24
F07C3.2 28.50 0.20 0.55 0.08 293.44 0.35 31.57 4.84 6.38
F07C3.3 28.50 0.00 0.02 0.27 298.45 0.01 0.47 7.34 423.85 0.07 -0.16 -2.45 0.06
F07C3.4 28.50 0.12 0.93 2.31 0.54
F07C3.7 28.50 0.00 1.47 1.00 131.56 0.15 6.98 4.75 311.22 1.41 -0.01 -0.01 1.40
F07C3.8 28.50 0.00 -0.00 -0.05 246.69 0.00 0.23 5.14 440.22 0.05 -0.32 -7.09 0.03
F07C3.9 28.50 -0.20 9.97 3.09 341.32 2.92 -5.20 -1.61 2.18
F07C4.1 28.50 0.00 0.01 0.24 339.04 0.00 0.17 6.83 0.03
F07C4.10 28.50 -0.00 0.03 2.12 0.01
F07C4.11 28.50 0.01 0.09 0.23 332.20 0.03 2.51 6.27 0.42
F07C4.12 28.50 -0.00 0.08 2.50 0.03
F07C4.13 28.50 0.00 0.03 1.09 383.27 0.01 0.19 5.96 0.03
F07C4.14 28.50 0.00 0.09 2.94 361.38 0.03 -0.03 -0.84 0.03
F07C4.2 28.50 0.00 0.00 0.39 285.23 0.00 0.06 4.61 0.01
F07C4.3 28.50 0.00 0.00 0.16 418.84 0.00 0.21 13.20 0.02
F07C4.4 28.50 0.01 -0.05 -3.99 200.41 0.00 1.00 73.18 205.88 0.01 0.04 3.02 397.86 0.01 -0.09 -6.53 0.01
F07C4.5 28.50 0.00 -0.01 -0.43 230.76 0.00 0.09 5.85 305.93 0.01 -0.02 -1.16 438.95 0.00 0.24 15.35 0.02
F07C4.6 28.50 -0.00 0.02 1.03 385.55 0.01 0.10 6.20 0.02
F07C4.7 28.50 0.02 -0.10 -0.76 170.60 0.00 0.23 1.83 386.72 0.05 0.80 6.30 0.13
F07C4.8 28.50 0.00 0.01 1.11 388.28 0.00 0.14 12.94 435.25 0.01 -0.03 -2.83 0.01
F07C4.9 28.50 0.00 0.00 0.09 302.10 0.00 0.13 9.07 406.52 0.01 -0.11 -7.74 0.01
F07C6.1 28.50 0.04 1.82 2.67 411.08 0.73 -2.56 -3.77 0.54
F07C6.2 28.50 0.02 -0.02 -0.12 376.88 0.01 1.76 9.45 0.20
F07C6.3 28.50 0.01 -0.03 -0.60 334.02 -0.00 0.32 6.74 0.05
F07C6.4 28.50 0.55 -1.29 -0.60 125.20 0.42 8.08 3.78 384.13 2.52 -8.20 -3.83 1.69
F07C6.6 28.50 0.00 0.05 1.93 0.02
F07D10.1 28.50 5.63 298.15 2.14 141.59
F07D3.2 28.50 0.01 0.02 0.07 386.92 0.02 3.85 10.62 0.39
F07D3.3 28.50 0.00 0.03 0.58 244.14 0.01 0.46 10.24 313.27 0.04 -0.00 -0.10 0.04
F07E5.1 28.50 0.09 3.67 10.49 107.84 0.38 -3.20 -9.14 217.28 0.03 -0.07 -0.19 0.01
F07E5.2 28.50 0.21 23.27 10.16 121.43 2.37 -19.46 -8.49 218.92 0.48 -1.71 -0.75 0.02
F07E5.4 28.50 0.02 0.23 5.60 158.33 0.05 -0.47 -11.64 238.96 0.01 -0.03 -0.75 -0.00
F07E5.5 28.50 1.19 11.62 4.78 204.52 3.23 -9.19 -3.78 0.66
F07E5.6 28.50 0.26 6.99 9.90 106.40 0.80 -7.25 -10.26 209.81 0.05 -0.07 -0.09 0.03
F07E5.7 28.50 0.01 0.52 9.58 108.22 0.06 -0.46 -8.48 239.87 -0.00 0.20 3.67 407.06 0.03 -0.26 -4.86 0.01
F07E5.8 28.50 0.00 0.27 9.50 133.28 0.03 -0.36 -12.88 214.82 0.00 0.01 0.24 0.00
F07E5.9 28.50 0.01 -0.02 -0.75 352.26 0.00 0.17 7.80 0.02
F07F6.1 28.50 0.00 -0.02 -1.17 331.28 -0.00 0.09 7.25 0.01
F07F6.2 28.50 -0.01 1.20 5.92 213.64 0.21 -0.29 -1.45 0.13
F07F6.4 28.50 1.40 -15.11 -5.94 72.73 0.73 14.01 5.51 260.60 3.36 -6.46 -2.54 1.92
F07F6.5 28.50 0.01 -0.01 -0.03 407.44 0.01 3.37 12.62 0.27
F07F6.6 28.50 0.00 0.01 0.20 357.28 0.00 0.29 7.29 0.04
F07F6.7 28.50 -0.00 1.26 7.54 130.19 0.12 -1.03 -6.19 269.27 -0.02 1.63 9.82 385.55 0.17 -0.27 -1.61 0.14
F07F6.8 28.50 1.68 63.22 8.73 114.81 7.14 -28.60 -3.95 358.50 0.17 2.40 0.33 0.47
F07F6.9 28.50 0.00 0.03 2.04 0.01
F07G11.1 28.50 0.00 0.00 0.42 363.27 0.00 0.11 10.30 446.39 0.01 -0.04 -3.49 0.01
F07G11.2 28.50 0.00 0.02 0.40 290.24 0.01 0.31 5.79 446.65 0.05 -0.20 -3.87 0.05
F07G11.3 28.50 -0.00 0.02 1.37 272.92 0.01 0.12 7.64 349.07 0.01 0.01 0.68 0.02
F07G11.4 28.50 0.00 0.03 1.81 0.01
F07G11.5 28.50 0.00 0.01 0.29 243.49 0.00 0.21 6.86 369.47 0.03 -0.13 -4.29 0.01
F07G11.7 28.50 0.00 -0.01 -0.06 264.71 0.00 0.45 4.69 0.10
F07G11.8 28.50 -0.00 0.03 2.07 0.01
F07G11.9 28.50 0.00 0.01 0.78 300.28 0.00 0.11 8.89 382.81 0.01 -0.00 -0.03 0.01
F07G6.1 28.50 0.02 -0.05 -3.20 317.60 0.00 0.03 2.00 0.01
F07G6.10 28.50 0.00 0.05 0.72 451.21 0.02 1.47 20.33 0.07
F07G6.2 28.50 -0.00 0.04 2.20 0.02
F07G6.3 28.50 0.00 0.00 0.17 353.63 0.00 0.09 6.63 0.01
F07G6.5 28.50 -0.00 0.45 10.10 108.56 0.03 0.04 0.84 261.29 0.04 -0.23 -5.15 424.45 0.00 0.58 13.15 0.04
F07G6.6 28.50 -0.01 0.41 1.19 236.89 0.08 1.11 3.20 0.35
F07G6.7 28.50 0.01 0.01 0.05 361.84 0.01 1.93 8.24 0.25
F07G6.8 28.50 0.01 0.07 0.23 265.16 0.03 1.44 4.50 0.35
F07G6.9 28.50 0.00 -0.01 -0.39 305.57 0.00 0.14 7.61 433.83 0.02 -0.07 -3.76 0.02
F07H5.10 28.50 0.91 -11.98 -14.02 98.27 0.07 -0.06 -0.08 0.04
F07H5.13 28.50 -5.12 347.93 5.44 245.56 70.40 -211.32 -3.31 19.91
F07H5.2 28.50 0.02 1.20 0.74 261.97 0.30 11.23 6.96 379.62 1.62 -0.97 -0.60 1.52
F07H5.6 28.50 0.03 0.41 0.29 363.20 0.16 16.80 12.13 437.08 1.41 -2.91 -2.10 1.27
F07H5.7 28.50 0.00 0.15 0.45 352.72 0.05 2.44 7.14 0.38
F07H5.8 28.50 0.03 0.19 0.16 369.59 0.09 9.84 8.57 1.22
F07H5.9 28.50 0.01 0.05 0.18 337.21 0.02 1.74 6.49 0.28
F08A10.1 28.50 -0.00 0.05 0.18 348.61 0.02 1.86 7.10 0.27
F08A10.2 28.50 0.00 -0.00 -0.14 330.83 0.00 0.18 6.68 0.03
F08A7.1 28.50 0.00 0.00 0.02 408.73 0.01 3.94 20.49 463.50 0.22 -1.96 -10.19 0.18
F08A8.1 28.50 -0.08 8.53 5.87 144.32 0.90 1.33 0.91 1.36
F08A8.2 28.50 0.00 0.74 10.09 113.77 0.06 -0.15 -2.09 0.01
F08A8.3 28.50 0.00 0.02 0.09 368.22 0.01 1.57 8.72 0.19
F08A8.4 28.50 0.00 -0.00 -0.05 362.29 0.00 0.25 7.86 0.03
F08A8.5 28.50 0.02 0.03 0.33 281.58 0.02 0.47 4.47 0.12
F08A8.6 28.50 -0.00 0.12 4.64 255.36 0.02 -0.31 -12.02 307.39 0.01 0.01 0.21 0.01
F08A8.7 28.50 1.43 -6.74 -4.99 218.65 0.15 -0.42 -0.31 0.04
F08A8.8 28.50 -0.00 0.27 4.73 264.94 0.06 -0.55 -9.60 338.43 0.02 -0.06 -1.11 0.01
F08B1.1 28.50 0.28 5.87 1.19 298.00 1.86 18.12 3.68 5.24
F08B1.2 28.50 0.04 -0.25 -0.64 180.80 0.00 2.05 5.23 382.81 0.41 -1.89 -4.83 457.60 0.27 4.42 11.28 0.39
F08B1.3 28.50 0.02 -0.07 -0.22 208.62 0.01 2.50 8.22 330.83 0.31 -0.61 -2.00 0.22
F08B12.1 28.50 0.02 1.61 0.69 267.34 0.40 14.52 6.24 415.34 2.55 -7.77 -3.34 2.01
F08B12.2 28.50 0.03 16.16 11.83 125.63 1.60 -3.17 -2.32 0.47
F08B12.3 28.50 0.01 0.12 0.17 296.17 0.05 3.81 5.29 0.76
F08B12.4 28.50 0.08 3.67 0.44 326.27 1.17 45.61 5.42 8.39
F08B12.5 28.50 0.00 0.01 0.07 323.08 0.01 1.09 6.17 0.18
F08B4.1 28.50 1.16 -2.00 -1.98 0.24
F08B4.2 28.50 0.01 1.15 0.39 270.23 0.29 23.08 7.74 391.10 3.08 -12.96 -4.35 1.86
F08B4.3 28.50 -0.03 3.01 4.89 250.12 0.64 -1.40 -2.27 0.31
F08B4.4 28.50 0.02 0.08 0.08 295.72 0.04 5.13 5.15 1.01
F08B4.5 28.50 1.06 10.27 5.74 130.75 2.11 -8.11 -4.53 326.57 0.52 -1.74 -0.97 0.25
F08B4.6 28.50 1.03 -1.54 -1.46 0.32
F08B4.7 28.50 12.67 125.58 8.15 60.42 16.68 -55.57 -3.61 304.38 3.12 -9.63 -0.62 1.39
F08B6.1 28.50 1.92 43.77 6.54 150.71 7.26 -34.53 -5.16 363.66 -0.09 14.14 2.11 1.62
F08B6.2 28.50 11.28 14.27 0.15 257.41 14.55 350.54 3.68 94.15
F08B6.3 28.50 -0.27 30.99 6.90 179.44 4.40 -6.19 -1.38 2.51
F08B6.4 28.50 -0.02 2.84 0.28 355.91 0.91 72.90 7.27 10.29
F08C6.1 28.50 -0.01 0.51 2.95 396.95 0.17 -0.91 -5.31 0.09
F08C6.2 28.50 1.01 21.06 6.35 153.44 3.64 -16.09 -4.85 350.44 0.47 -2.56 -0.77 0.13
F08C6.3 28.50 0.06 4.35 5.78 224.12 0.91 -2.20 -2.93 0.34
F08C6.4 28.50 0.78 40.48 2.16 101.92 3.76 158.42 8.44 204.97 20.08 -105.84 -5.64 351.35 4.59 -29.76 -1.59 0.63
F08C6.5 28.50 -0.01 0.88 1.46 169.55 0.12 2.47 4.12 367.65 0.61 -1.36 -2.28 0.45
F08C6.6 28.50 0.16 14.79 9.85 133.00 1.71 -6.86 -4.57 362.81 0.13 2.21 1.47 0.40
F08C6.7 28.50 -0.15 3.89 2.52 1.62
F08D12.1 28.50 1.66 -16.85 -8.47 87.64 0.67 14.65 7.36 244.31 2.96 -8.92 -4.48 0.82
F08D12.10 28.50 1.47 114.13 24.16 64.03 5.52 -41.92 -8.87 188.40 0.31 -0.36 -0.08 0.20
F08D12.11 28.50 0.37 8.52 8.82 106.10 1.03 -8.59 -8.89 209.71 0.14 -0.40 -0.42 0.03
F08D12.12 28.50 0.00 0.02 0.43 363.08 0.01 0.80 14.00 411.47 0.05 0.07 1.24 0.05
F08D12.2 28.50 0.00 0.01 0.03 361.84 0.01 1.86 8.26 0.24
F08D12.3 28.50 0.00 0.34 10.50 106.09 0.03 -0.23 -7.18 211.28 0.01 -0.02 -0.63 329.80 0.00 0.20 6.18 0.03
F08D12.4 28.50 0.02 0.39 7.51 133.94 0.06 -0.56 -10.60 217.47 0.01 0.03 0.66 397.77 0.02 -0.22 -4.21 -0.00
F08D12.6 28.50 0.48 16.49 9.76 106.93 1.78 -16.64 -9.85 205.43 0.14 -0.23 -0.14 0.07
F08D12.7 28.50 0.03 -0.03 -0.08 412.28 0.01 8.80 21.99 470.42 0.53 -10.50 -26.25 0.38
F08D12.8 28.50 0.57 21.28 10.76 104.12 2.18 -20.44 -10.34 202.06 0.18 -0.46 -0.23 0.05
F08D12.9 28.50 0.29 13.23 12.17 99.64 1.23 -12.40 -11.41 188.56 0.12 -0.25 -0.23 0.05
F08E10.1 28.50 -0.00 0.03 2.39 0.01
F08E10.2 28.50 0.01 0.29 7.38 122.44 0.04 -0.52 -12.91 197.22 0.00 0.02 0.39 0.01
F08E10.3 28.50 0.00 -0.02 -2.11 100.45 0.00 0.04 3.28 404.30 0.01 -0.05 -4.18 0.01
F08E10.6 28.50 0.00 0.01 0.35 298.91 0.00 0.07 4.42 0.02
F08E10.7 28.50 0.01 -0.02 -0.52 264.53 0.00 0.23 7.22 389.91 0.03 -0.09 -2.84 0.02
F08F1.1 28.50 -0.00 0.05 0.77 412.45 0.02 0.73 10.45 0.07
F08F1.3 28.50 -0.09 2.02 2.54 0.83
F08F1.4 28.50 0.00 0.63 11.11 125.86 0.06 -0.26 -4.63 204.65 0.04 -0.01 -0.16 0.04
F08F1.5 28.50 0.27 11.97 8.95 135.55 1.55 -8.23 -6.15 277.23 0.39 -0.99 -0.74 0.18
F08F1.6 28.50 -0.07 1.67 0.28 262.66 0.32 32.50 5.41 451.18 6.45 -66.16 -11.01 4.24
F08F1.7 28.50 0.23 9.95 2.66 415.19 4.08 -17.83 -4.76 2.84
F08F1.8 28.50 0.16 77.51 5.41 238.26 16.42 -35.65 -2.49 7.64
F08F1.9 28.50 -0.00 0.10 2.10 0.04
F08F3.1 28.50 0.01 0.13 0.19 360.92 0.05 5.33 8.01 0.71
F08F3.10 28.50 0.01 0.11 0.19 305.29 0.04 3.06 5.16 0.59
F08F3.2 28.50 1.63 -21.41 -16.20 85.96 0.40 -0.04 -0.03 0.39
F08F3.3 28.50 0.21 -2.71 -13.20 98.72 0.02 0.15 0.72 450.30 0.07 4.18 20.41 0.21
F08F3.4 28.50 0.01 0.13 0.17 348.61 0.05 5.82 7.47 0.84
F08F3.6 28.50 3.56 0.00 0.00 55.40 3.56 -91.94 -25.69 91.43 0.25 -0.20 -0.06 0.17
F08F3.7 28.50 -0.00 0.20 0.75 393.76 0.07 2.44 8.98 0.30
F08F3.8 28.50 0.00 0.01 0.72 303.47 0.00 0.14 7.82 418.38 0.02 -0.16 -9.34 0.01
F08F3.9 28.50 0.20 -2.00 -10.99 118.79 0.01 0.06 0.34 0.04
F08F8.1 28.50 0.01 -0.07 -2.42 207.71 -0.00 0.10 3.46 0.03
F08F8.10 28.50 1.05 -5.06 -7.32 99.11 0.69 5.42 7.84 232.13 1.41 -5.39 -7.80 361.50 0.71 0.24 0.35 0.74
F08F8.2 28.50 0.81 -2.38 -3.44 151.04 0.52 5.07 7.31 254.45 1.05 -3.29 -4.74 0.29
F08F8.3 28.50 -0.03 3.91 4.05 227.77 0.75 1.16 1.20 432.06 0.98 -7.72 -7.99 0.58
F08F8.4 28.50 2.69 -27.17 -11.48 108.76 0.51 -0.91 -0.39 0.16
F08F8.5 28.50 0.00 0.15 0.74 392.84 0.06 1.65 8.23 0.21
F08F8.6 28.50 0.01 0.26 5.61 107.95 0.03 -0.38 -8.17 199.92 -0.00 0.38 8.01 338.12 0.05 -0.05 -1.03 0.04
F08F8.7 28.50 2.87 -11.39 -3.91 239.63 0.46 -1.32 -0.45 0.14
F08F8.8 28.50 0.00 17.40 9.49 132.47 1.81 -2.33 -1.27 0.99
F08F8.9 28.50 2.86 -5.41 -3.39 296.17 1.42 -0.31 -0.19 1.36
F08G12.1 28.50 0.14 6.00 4.97 236.44 1.39 -4.59 -3.80 0.25
F08G12.10 28.50 6.18 117.41 5.14 184.42 24.49 -107.11 -4.69 357.06 5.99 -40.26 -1.76 0.86
F08G12.11 28.50 0.01 -0.02 -0.07 310.57 0.00 1.83 7.60 443.55 0.25 -0.41 -1.72 0.23
F08G12.2 28.50 3.16 38.93 7.64 99.64 5.93 -33.69 -6.61 218.65 1.92 -5.35 -1.05 0.50
F08G12.3 28.50 0.40 0.66 1.89 150.25 0.48 -1.88 -5.40 303.01 0.19 -0.18 -0.53 0.16
F08G12.4 28.50 0.62 6.72 5.58 161.65 1.52 -4.45 -3.70 0.08
F08G12.5 28.50 0.09 0.06 0.09 215.00 0.10 2.10 3.47 0.67
F08G12.8 28.50 0.01 0.24 0.12 356.82 0.09 14.87 7.60 1.99
F08G2.1 28.50 31.83 2739.34 5.35 195.85 490.27 -3125.90 -6.10 326.72 81.17 -337.87 -0.66 27.86
F08G2.2 28.50 34.69 6329.44 6.77 181.72 1004.47 -5119.66 -5.47 346.33 161.69 -856.61 -0.92 43.33
F08G2.3 28.50 0.11 1.53 4.95 164.52 0.32 -2.21 -7.17 306.03 0.00 0.01 0.04 0.01
F08G2.4 28.50 0.13 5.59 4.42 266.08 1.46 -2.18 -1.73 0.98
F08G2.5 28.50 -0.00 0.12 0.77 335.39 0.03 0.83 5.47 0.16
F08G2.6 28.50 0.10 1.66 11.52 68.63 0.16 -1.57 -10.84 159.83 0.02 -0.06 -0.40 0.00
F08G2.7 28.50 0.52 9.05 4.79 240.54 2.44 -9.58 -5.06 0.11
F08G2.8 28.50 0.14 1.84 9.28 88.69 0.25 -0.83 -4.17 285.23 0.09 -0.13 -0.65 0.06
F08G5.1 28.50 4.00 -48.82 -12.29 107.84 0.12 -0.01 -0.00 0.12
F08G5.2 28.50 0.01 -0.11 -6.69 123.71 0.00 0.01 0.62 269.94 0.00 0.22 12.86 320.96 0.01 0.02 1.18 0.02
F08G5.3 28.50 0.08 -0.12 -0.05 391.02 0.04 28.56 11.42 2.71
F08G5.4 28.50 0.59 -0.71 -0.08 400.14 0.32 103.62 12.25 9.06
F08G5.5 28.50 0.01 0.90 11.56 119.61 0.10 -1.06 -13.52 184.16 0.03 -0.04 -0.51 0.02
F08G5.6 28.50 0.00 -0.00 -0.02 392.39 0.00 0.22 10.32 0.02
F08G5.7 28.50 0.01 -0.07 -1.72 274.74 -0.00 0.18 4.79 0.04
F08H9.1 28.50 0.84 -7.82 -10.55 121.98 0.11 -0.11 -0.15 0.07
F08H9.12 28.50 0.03 -0.09 -0.67 331.74 0.00 0.90 6.74 0.14
F08H9.2 28.50 0.04 0.24 3.52 163.61 0.07 -0.52 -7.75 293.70 -0.00 0.13 2.00 0.03
F08H9.3 28.50 0.13 3.28 15.15 66.84 0.25 -2.51 -11.58 145.35 0.06 -0.20 -0.91 447.07 -0.00 3.60 16.60 0.13
F08H9.4 28.50 0.01 -0.05 -0.78 221.84 0.00 0.09 1.47 422.03 0.02 0.66 11.20 0.06
F08H9.5 28.50 0.00 0.09 0.17 354.08 0.03 4.05 7.82 0.56
F08H9.6 28.50 0.00 0.04 0.33 272.46 0.01 0.54 4.87 0.13
F08H9.7 28.50 0.00 0.13 0.15 350.89 0.05 6.65 7.69 0.93
F08H9.8 28.50 0.00 0.00 0.08 367.31 0.00 0.45 9.23 0.06
F08H9.9 28.50 0.00 0.00 0.10 384.64 0.00 0.36 9.50 0.04
F09A5.1 28.50 0.01 -0.02 -0.85 359.10 0.00 0.18 7.88 0.02
F09A5.2 28.50 0.00 0.03 0.35 361.84 0.01 0.62 7.76 0.09
F09A5.3 28.50 0.00 0.08 0.94 281.58 0.02 0.34 3.98 0.09
F09A5.4 28.50 0.18 4.63 2.67 368.68 1.76 -6.08 -3.51 1.05
F09A5.9 28.50 -0.00 0.25 0.75 393.76 0.09 2.91 8.74 0.35
F09B12.1 28.50 0.05 0.32 0.04 301.64 0.14 46.72 5.69 8.68
F09B12.2 28.50 0.45 12.26 5.99 187.19 2.39 -7.56 -3.70 0.15
F09B12.3 28.50 -0.04 1.46 0.46 298.45 0.36 15.61 4.89 3.26
F09B12.5 28.50 0.01 0.00 0.01 345.42 0.01 1.37 7.54 0.20
F09B12.6 28.50 0.01 0.03 0.08 289.33 0.02 2.05 4.97 0.42
F09B12.7 28.50 -0.01 0.35 1.15 313.04 0.09 -0.77 -2.54 405.16 0.01 3.66 12.09 0.30
F09B9.1 28.50 0.00 0.00 0.05 359.56 0.00 0.44 7.52 0.06
F09B9.2 28.50 0.29 6.82 0.66 176.10 1.29 44.60 4.31 383.82 10.56 -26.34 -2.55 7.91
F09B9.3 28.50 1.07 36.54 5.63 215.46 7.90 -24.76 -3.81 1.24
F09B9.4 28.50 0.05 0.80 0.20 320.34 0.28 24.28 5.99 4.27
F09B9.5 28.50 0.00 8.38 5.48 204.97 1.48 -2.87 -1.88 0.68
F09C11.1 28.50 0.01 -0.03 -1.43 294.35 -0.00 0.10 5.31 0.02
F09C12.1 28.50 -0.00 0.10 0.49 354.54 0.03 1.38 6.89 0.21
F09C12.2 28.50 0.00 0.00 0.04 338.12 0.00 0.24 6.95 0.04
F09C12.6 28.50 0.00 0.04 0.33 270.42 0.01 0.94 8.11 379.06 0.11 -0.08 -0.70 0.11
F09C12.7 28.50 0.01 0.19 4.53 177.16 0.04 -0.39 -9.51 294.35 -0.00 0.16 3.80 391.93 0.01 -0.13 -3.05 -0.00
F09C12.8 28.50 0.01 -0.01 -0.17 360.92 0.00 0.30 7.63 0.04
F09C3.1 28.50 -0.01 0.47 0.44 299.82 0.12 5.15 4.83 1.07
F09C3.2 28.50 0.02 -0.02 -0.07 419.75 0.01 8.33 26.52 464.44 0.38 -3.65 -11.61 0.31
F09C3.3 28.50 0.43 37.68 23.01 70.87 2.03 -21.69 -13.25 157.87 0.14 -0.26 -0.16 0.06
F09C3.4 28.50 -0.01 6.04 11.70 128.72 0.60 -4.60 -8.89 237.14 0.10 -0.24 -0.47 0.04
F09C3.5 28.50 0.04 4.19 11.89 130.19 0.46 -3.63 -10.32 230.05 0.10 0.24 0.68 0.16
F09C6.1 28.50 -0.00 0.02 2.05 0.01
F09C6.10 28.50 0.00 0.05 1.94 0.02
F09C6.11 28.50 -0.00 0.06 0.35 352.26 0.02 1.10 6.78 0.16
F09C6.12 28.50 0.00 0.18 0.28 307.57 0.05 3.29 5.11 0.63
F09C6.13 28.50 -0.00 0.02 0.69 422.94 0.01 0.35 12.02 0.03
F09C6.14 28.50 -0.00 0.06 2.09 0.03
F09C6.15 28.50 -0.00 0.11 5.20 174.88 0.02 -0.02 -1.02 0.01
F09C6.16 28.50 0.00 -0.00 -0.21 264.25 0.00 0.06 4.34 0.01
F09C6.2 28.50 -0.00 0.05 1.72 0.02
F09C6.3 28.50 0.00 0.00 0.05 331.74 0.00 0.09 6.39 0.01
F09C6.6 28.50 -0.00 0.03 3.17 180.04 0.00 -0.04 -4.62 274.07 -0.00 0.20 22.91 323.37 0.01 -0.04 -4.42 0.00
F09C6.7 28.50 0.00 0.05 1.82 0.03
F09C6.8 28.50 -0.00 0.04 2.66 407.44 0.02 -0.02 -1.29 0.01
F09C6.9 28.50 0.07 0.65 2.06 0.37
F09C8.1 28.50 -0.00 0.13 0.58 363.66 0.04 1.66 7.50 0.24
F09C8.2 28.50 0.05 38.98 8.54 155.27 4.99 -12.39 -2.71 0.91
F09D1.1 28.50 1.64 -2.86 -1.98 0.34
F09D12.1 28.50 0.32 2.21 0.21 418.70 1.18 238.26 22.95 472.16 13.92 -286.52 -27.60 10.38
F09D12.2 28.50 -0.00 0.03 0.47 295.76 0.01 0.50 7.96 418.83 0.07 -0.45 -7.15 0.04
F09E10.1 28.50 0.00 0.07 2.07 0.03
F09E10.3 28.50 0.04 8.60 4.29 237.35 1.84 0.99 0.49 381.90 1.98 -11.11 -5.54 0.84
F09E10.5 28.50 0.00 0.05 0.53 244.19 0.01 0.40 3.90 0.11
F09E10.6 28.50 -0.13 3.41 0.89 264.98 0.68 32.35 8.48 363.97 3.88 -7.83 -2.05 2.93
F09E10.7 28.50 0.00 0.05 0.14 367.31 0.02 3.05 8.56 0.38
F09E10.8 28.50 0.20 0.92 0.43 110.12 0.28 9.17 4.31 351.80 2.49 -8.44 -3.97 1.37
F09E5.1 28.50 3.21 -15.39 -6.63 131.56 1.63 7.35 3.17 258.78 2.56 -8.21 -3.54 0.71
F09E5.10 28.50 -0.01 1.30 4.63 253.76 0.28 -0.65 -2.31 0.13
F09E5.11 28.50 7.18 -32.16 -4.69 274.28 -0.72 18.86 2.75 3.24
F09E5.12 28.50 0.02 0.05 0.11 294.80 0.04 2.38 5.11 0.49
F09E5.13 28.50 2.45 -31.67 -14.75 69.54 1.15 -1.50 -0.70 0.53
F09E5.14 28.50 -0.04 11.05 6.15 159.83 1.41 -4.57 -2.54 409.72 0.27 20.34 11.31 1.79
F09E5.15 28.50 80.40 -806.22 -10.22 125.63 2.09 28.83 0.37 12.44
F09E5.16 28.50 0.02 12.58 16.49 94.23 0.85 -14.47 -18.97 147.64 0.08 -0.10 -0.12 364.00 0.06 3.83 5.02 0.52
F09E5.17 28.50 4.87 -1.74 -0.33 246.01 4.49 -32.57 -6.09 374.15 0.32 -3.36 -0.63 -0.05
F09E5.2 28.50 1.79 -3.92 -2.18 0.01
F09E5.3 28.50 0.39 13.15 7.61 137.03 1.82 -0.37 -0.21 1.69
F09E5.4 28.50 0.00 0.02 0.80 319.22 0.01 0.17 7.33 415.83 0.02 -0.02 -0.92 0.02
F09E5.5 28.50 0.95 -5.71 -4.66 125.17 0.40 10.61 8.65 241.45 1.63 -5.23 -4.26 0.36
F09E5.7 28.50 1.39 -9.85 -5.61 92.40 0.76 10.58 6.02 253.08 2.46 -8.19 -4.66 0.56
F09E5.8 28.50 1.12 -6.15 -5.05 99.25 0.69 6.26 5.13 216.10 1.42 -4.60 -3.77 0.18
F09E5.9 28.50 -0.01 1.20 4.69 255.59 0.26 -0.58 -2.28 0.13
F09E8.1 28.50 0.00 0.01 0.68 343.00 0.01 0.25 11.51 411.92 0.02 -0.18 -8.29 0.01
F09E8.2 28.50 0.31 5.20 5.23 254.22 1.48 -3.60 -3.62 0.65
F09E8.3 28.50 0.35 -7.06 -23.54 68.63 0.06 0.01 0.03 0.07
F09E8.5 28.50 0.00 0.01 0.33 329.92 0.01 0.21 5.66 0.04
F09E8.6 28.50 0.05 -0.10 -0.07 338.12 0.02 10.22 7.10 1.52
F09E8.7 28.50 -0.01 0.42 0.37 336.76 0.12 7.33 6.49 1.20
F09E8.8 28.50 0.09 -0.04 -0.02 356.36 0.08 14.08 7.92 1.88
F09F3.1 28.50 0.00 0.01 0.63 389.65 0.01 0.16 7.84 0.02
F09F3.10 28.50 -0.00 0.27 5.06 244.86 0.05 -0.28 -5.35 349.39 0.02 0.07 1.26 0.03
F09F3.11 28.50 0.00 0.01 0.61 371.41 0.00 0.10 7.09 0.02
F09F3.12 28.50 0.00 0.01 0.41 331.28 0.00 0.15 5.91 0.03
F09F3.13 28.50 0.00 0.03 1.07 300.82 0.01 0.24 9.57 380.78 0.03 -0.12 -4.94 0.01
F09F3.2 28.50 0.00 0.01 1.02 287.05 0.00 0.07 5.67 417.47 0.01 -0.04 -3.43 0.01
F09F3.4 28.50 -0.00 0.04 2.35 0.02
F09F3.5 28.50 0.00 0.01 0.88 344.44 0.00 0.11 8.23 430.11 0.01 -0.00 -0.33 0.01
F09F3.6 28.50 -0.09 1.48 0.70 379.16 0.42 17.56 8.37 2.27
F09F3.7 28.50 0.00 0.01 0.46 271.55 0.00 0.07 4.06 0.02
F09F3.9 28.50 0.00 0.02 0.29 144.78 0.01 0.33 4.61 271.09 0.05 -0.37 -5.10 385.55 0.01 0.64 8.85 0.07
F09F7.1 28.50 -0.00 0.08 0.14 359.56 0.02 4.37 8.06 0.57
F09F7.2 28.50 0.26 7.08 0.31 302.10 2.20 104.05 4.61 21.18
F09F7.3 28.50 1.83 0.56 0.39 224.58 1.94 -5.95 -4.13 0.39
F09F7.4 28.50 2.02 -19.23 -16.64 85.96 0.92 -0.07 -0.06 0.89
F09F7.5 28.50 0.00 0.30 0.48 172.60 0.05 1.88 2.98 0.63
F09F7.6 28.50 1.17 297.03 10.73 128.92 31.00 -371.20 -13.41 212.00 0.17 17.61 0.64 4.96
F09F7.7 28.50 -0.46 51.35 7.44 167.58 6.68 -11.11 -1.61 3.16
F09F7.8 28.50 0.13 -0.18 -0.05 420.20 0.06 96.83 25.38 469.91 4.87 -72.30 -18.95 3.81
F09F9.1 28.50 0.00 0.46 0.35 359.10 0.16 9.62 7.28 1.36
F09F9.2 28.50 0.24 0.43 0.02 300.73 0.36 111.49 5.80 20.85
F09F9.3 28.50 0.00 0.03 0.40 384.64 0.01 0.71 9.42 0.08
F09F9.4 28.50 0.02 0.61 0.34 131.10 0.08 9.44 5.26 327.64 1.93 -4.05 -2.26 1.30
F09F9.5 28.50 0.00 0.03 0.26 377.80 0.01 0.89 9.02 0.10
F09G2.1 28.50 0.02 0.04 0.19 193.08 0.03 0.97 5.06 372.66 0.20 -0.07 -0.34 0.19
F09G2.2 28.50 8.39 -60.35 -9.70 111.95 3.35 -2.66 -0.43 2.36
F09G2.3 28.50 0.01 -0.03 -0.96 330.83 0.01 0.19 6.74 0.04
F09G2.4 28.50 0.88 7.09 5.38 118.33 1.52 -4.08 -3.10 0.02
F09G2.5 28.50 -0.01 0.25 0.47 260.15 0.05 2.91 5.37 429.78 0.55 -1.18 -2.17 0.48
F09G2.6 28.50 -0.00 0.04 2.87 174.88 0.01 -0.06 -3.94 265.62 0.00 0.12 8.35 344.51 0.01 0.03 1.99 0.01
F09G2.7 28.50 -0.00 0.04 2.08 0.02
F09G2.8 28.50 2.27 -11.63 -5.83 131.56 1.07 -2.20 -1.10 0.30
F09G2.9 28.50 10.22 95.21 6.77 96.90 16.74 -40.66 -2.89 0.98
F09G8.10 28.50 0.01 0.02 0.06 365.03 0.01 3.57 8.74 0.44
F09G8.2 28.50 0.02 0.49 1.73 0.24
F09G8.3 28.50 0.66 5.02 4.30 261.52 1.83 -1.94 -1.66 1.39
F09G8.4 28.50 0.03 -0.18 -6.47 192.66 -0.00 0.03 1.05 0.01
F09G8.5 28.50 0.01 -0.02 -0.07 328.55 0.00 1.69 6.78 0.27
F09G8.6 28.50 0.03 0.09 0.10 394.21 0.06 9.67 10.30 0.93
F09G8.7 28.50 5.23 -74.05 -17.15 84.59 1.07 1.12 0.26 422.48 1.45 56.31 13.04 4.94
F09G8.8 28.50 0.00 0.03 0.16 197.96 0.01 1.29 6.08 384.28 0.25 -1.12 -5.29 0.13
F09G8.9 28.50 -0.00 0.09 0.37 383.72 0.03 2.30 9.27 0.26
F10A3.1 28.50 0.00 0.01 0.46 360.01 0.01 0.19 7.06 0.03
F10A3.11 28.50 -0.00 0.10 0.52 301.46 0.02 2.26 11.99 376.69 0.20 -0.46 -2.43 0.15
F10A3.12 28.50 0.00 0.02 0.60 254.22 0.01 0.16 5.99 393.76 0.03 -0.16 -6.19 0.01
F10A3.13 28.50 0.00 0.00 0.02 418.84 0.00 0.20 13.37 0.01
F10A3.15 28.50 -0.00 0.04 2.04 0.02
F10A3.16 28.50 -0.00 0.03 2.39 0.01
F10A3.17 28.50 -0.21 20.69 8.98 163.17 2.58 -26.12 -11.34 255.32 0.17 7.20 3.13 1.82
F10A3.2 28.50 0.01 -0.02 -0.74 320.34 -0.00 0.18 6.73 0.03
F10A3.3 28.50 0.00 0.01 0.54 391.93 0.00 0.17 8.18 0.02
F10A3.4 28.50 0.00 0.02 0.10 376.43 0.01 1.83 9.65 0.21
F10A3.5 28.50 -0.00 0.09 4.77 96.90 0.01 -0.03 -1.71 256.04 0.00 0.08 4.51 0.02
F10A3.6 28.50 0.00 -0.07 -3.31 70.04 -0.00 0.21 10.11 168.63 0.02 -0.04 -1.93 0.01
F10A3.7 28.50 0.00 0.01 0.60 350.44 0.00 0.12 6.55 0.02
F10A3.8 28.50 0.00 0.01 0.21 357.28 0.00 0.17 6.70 0.02
F10A3.9 28.50 -0.00 0.02 1.41 350.92 0.01 0.12 7.41 436.60 0.02 -0.13 -7.62 0.01
F10B5.1 28.50 9.64 -47.98 -0.47 250.78 -1.03 678.56 6.59 393.03 95.49 17.56 0.17 97.10
F10B5.2 28.50 1.53 -10.24 -8.23 123.44 0.56 4.94 3.97 187.80 0.88 -2.28 -1.83 0.20
F10B5.3 28.50 0.01 0.02 0.35 344.51 0.01 0.36 5.93 0.07
F10B5.4 28.50 -0.00 0.32 0.47 264.71 0.07 4.78 6.99 374.15 0.60 0.85 1.25 0.69
F10B5.5 28.50 1.38 -0.96 -0.77 195.26 1.22 -9.55 -7.63 293.78 0.28 -0.51 -0.41 0.18
F10B5.6 28.50 2.74 -5.72 -2.50 0.13
F10B5.7 28.50 0.26 3.19 5.66 149.34 0.64 -1.80 -3.20 0.04
F10B5.8 28.50 0.84 -1.52 -1.74 0.15
F10B5.9 28.50 -0.02 0.64 0.80 239.63 0.12 2.87 3.58 0.82
F10C1.1 28.50 -0.00 0.05 1.74 181.26 0.01 0.20 6.64 293.89 0.03 -0.10 -3.52 0.01
F10C1.2 28.50 -1.72 28.92 2.44 11.47
F10C1.3 28.50 0.00 -0.01 -0.41 389.65 -0.00 0.29 9.90 0.03
F10C1.5 28.50 0.19 7.11 2.17 3.43
F10C1.7 28.50 -0.05 3.02 0.33 254.22 0.63 37.81 4.19 9.33
F10C1.8 28.50 -0.02 0.70 0.65 296.17 0.17 4.63 4.29 1.04
F10C1.9 28.50 -0.02 2.11 9.16 150.22 0.24 -1.23 -5.37 357.78 -0.02 0.73 3.18 0.07
F10C2.2 28.50 4.26 -8.63 -2.30 0.33
F10C2.3 28.50 0.10 -0.34 -0.56 298.45 0.00 3.57 5.86 0.67
F10C2.4 28.50 2.06 -5.88 -3.09 298.00 0.47 -1.87 -0.98 0.12
F10C2.5 28.50 0.15 4.45 8.38 151.53 0.70 -3.32 -6.25 269.99 0.31 -0.97 -1.83 0.10
F10C2.6 28.50 0.30 -1.81 -7.52 87.78 0.20 0.89 3.69 240.08 0.33 -1.18 -4.92 0.04
F10C2.7 28.50 -0.00 0.04 2.06 0.02
F10C5.1 28.50 1.49 1.90 1.14 170.03 1.75 -7.67 -4.59 338.10 0.47 -2.65 -1.58 0.08
F10C5.2 28.50 5.93 -59.28 -10.63 92.34 2.15 -5.51 -0.99 -0.01
F10D11.1 28.50 13.66 -132.15 -10.28 121.52 1.37 -2.51 -0.19 0.46
F10D11.2 28.50 3.47 -37.05 -12.11 70.00 1.93 -2.81 -0.92 0.77
F10D11.3 28.50 0.00 -0.00 -0.01 412.00 0.00 0.32 12.63 0.03
F10D11.4 28.50 0.00 -0.00 -0.04 408.80 0.00 0.26 11.72 0.02
F10D11.5 28.50 0.00 0.35 10.30 61.75 0.02 -0.08 -2.29 300.92 -0.00 0.19 5.39 0.03
F10D11.6 28.50 0.16 0.44 0.04 380.53 0.31 113.90 10.33 12.15
F10D2.1 28.50 0.00 0.20 5.98 114.79 0.02 -0.11 -3.33 216.99 0.01 0.11 3.30 0.04
F10D2.10 28.50 0.05 3.00 15.96 94.10 0.25 -1.48 -7.90 234.86 0.04 0.21 1.12 0.09
F10D2.11 28.50 -0.00 0.10 5.49 128.82 0.01 -0.04 -2.02 325.36 0.00 0.10 5.64 0.02
F10D2.12 28.50 0.09 7.09 9.96 122.16 0.76 -8.57 -12.04 205.35 0.04 -0.06 -0.08 0.03
F10D2.2 28.50 -0.01 1.22 8.04 120.70 0.10 0.28 1.84 288.22 0.15 -1.03 -6.80 352.58 0.08 0.32 2.10 0.13
F10D2.4 28.50 0.00 0.21 7.98 87.32 0.01 -0.06 -2.33 300.28 -0.00 0.14 5.23 0.03
F10D2.5 28.50 0.01 1.01 24.15 67.76 0.04 -0.37 -8.90 185.98 0.00 0.04 0.99 0.01
F10D2.6 28.50 0.02 1.13 13.05 96.38 0.10 -1.55 -17.89 146.49 0.02 -0.11 -1.26 303.19 0.00 0.21 2.43 0.04
F10D2.7 28.50 0.04 0.58 10.18 71.65 0.06 -0.70 -12.37 134.83 0.02 -0.06 -1.01 0.00
F10D2.8 28.50 0.33 25.42 9.87 127.91 2.86 -34.11 -13.25 209.53 0.08 -0.10 -0.04 0.05
F10D2.9 28.50 0.01 -0.03 -0.37 327.64 0.00 0.45 6.05 0.07
F10D7.1 28.50 0.01 0.03 0.39 381.90 0.02 0.58 7.86 0.08
F10D7.2 28.50 0.22 7.21 5.78 211.81 1.54 -4.72 -3.78 330.83 0.98 4.98 3.99 480.85 1.73 -163.62 -131.12 1.13
F10D7.3 28.50 0.69 8.04 8.46 99.11 1.26 -10.60 -11.15 189.76 0.30 0.33 0.35 0.39
F10D7.4 28.50 0.00 0.03 0.63 321.25 0.01 0.25 5.26 0.05
F10D7.5 28.50 1.57 -10.48 -7.47 173.94 0.04 3.91 2.78 227.91 0.25 2.28 1.62 0.84
F10E7.1 28.50 0.25 9.29 11.32 101.84 0.93 -9.14 -11.13 194.77 0.08 -0.15 -0.18 0.04
F10E7.10 28.50 0.00 0.05 0.08 397.40 0.02 9.66 16.29 467.17 0.70 -7.31 -12.34 0.57
F10E7.11 28.50 0.03 0.74 4.22 255.35 0.19 -0.56 -3.19 445.93 0.09 1.15 6.58 0.13
F10E7.2 28.50 2.10 -13.98 -8.27 147.06 0.44 -0.32 -0.19 0.33
F10E7.3 28.50 0.02 0.19 6.89 95.53 0.03 -0.26 -9.65 202.24 0.00 0.01 0.28 0.00
F10E7.4 28.50 -0.05 2.88 2.68 183.36 0.40 12.82 11.92 243.86 1.17 -1.87 -1.74 0.73
F10E7.5 28.50 13.05 -27.01 -2.47 0.74
F10E7.6 28.50 2.74 -24.34 -9.66 101.00 0.98 6.31 2.50 212.72 1.68 -6.28 -2.49 -0.02
F10E7.7 28.50 8.52 208.18 2.07 103.45
F10E7.8 28.50 1.19 -11.41 -6.47 78.71 0.62 15.21 8.63 216.56 2.71 -7.67 -4.35 0.66
F10E7.9 28.50 -0.27 5.14 2.41 2.07
F10E9.1 28.50 0.01 0.10 0.44 361.84 0.04 1.49 6.88 0.22
F10E9.10 28.50 0.02 -0.04 -0.25 365.94 0.01 1.50 8.69 0.18
F10E9.11 28.50 26.90 192.34 4.20 126.44 45.74 -303.05 -6.62 264.93 3.77 -11.75 -0.26 1.19
F10E9.12 28.50 0.00 -0.01 -0.21 358.19 0.00 0.31 7.89 0.04
F10E9.2 28.50 0.00 0.07 1.80 114.68 0.01 0.48 12.02 184.91 0.04 -0.11 -2.69 0.01
F10E9.3 28.50 3.85 -17.24 -4.92 198.13 0.93 -1.35 -0.39 0.54
F10E9.4 28.50 3.69 1.46 0.37 185.82 3.92 -30.29 -7.60 276.11 1.18 -6.05 -1.52 -0.08
F10E9.5 28.50 3.68 -24.49 -6.91 128.36 1.23 -3.05 -0.86 0.15
F10E9.6 28.50 -0.52 37.15 5.16 234.61 7.14 -2.98 -0.41 6.39
F10E9.7 28.50 15.72 -115.53 -7.53 132.47 3.71 -11.39 -0.74 -0.30
F10E9.8 28.50 0.50 12.31 8.06 160.74 2.13 -7.77 -5.09 320.34 0.89 -2.95 -1.93 0.40
F10F2.1 28.50 0.52 11.96 4.46 304.84 3.82 -13.86 -5.17 1.33
F10F2.2 28.50 0.00 0.02 0.11 304.38 0.01 0.92 5.43 0.17
F10F2.3 28.50 0.06 0.24 0.05 359.10 0.14 41.05 8.46 5.28
F10F2.4 28.50 0.00 0.03 0.08 366.40 0.01 3.06 8.85 0.37
F10F2.7 28.50 0.01 -0.03 -1.16 264.25 0.00 0.11 4.85 0.03
F10F2.8 28.50 0.00 -0.02 -0.99 159.37 0.00 0.07 3.26 0.02
F10F2.9 28.50 0.02 0.04 0.10 373.24 0.03 3.60 8.65 0.43
F10G2.1 28.50 0.00 0.05 0.14 363.20 0.02 3.17 8.42 0.41
F10G2.2 28.50 0.23 -3.08 -12.76 98.72 0.02 0.02 0.08 0.02
F10G2.3 28.50 0.01 -0.02 -1.25 325.81 0.00 0.13 6.76 0.02
F10G2.4 28.50 2.24 47.53 13.21 67.26 4.08 -48.78 -13.56 149.34 0.08 0.19 0.05 0.14
F10G2.6 28.50 0.04 1.02 15.20 64.52 0.08 -1.24 -18.43 118.79 0.01 0.01 0.19 0.01
F10G2.7 28.50 -0.00 0.01 0.71 306.38 0.00 0.12 6.97 416.62 0.02 0.01 0.35 0.02
F10G2.8 28.50 0.00 -0.00 -0.14 336.73 0.00 0.14 9.36 438.27 0.02 -0.21 -13.80 0.01
F10G2.9 28.50 0.01 0.02 0.05 163.93 0.01 2.96 7.83 295.72 0.40 -2.60 -6.88 397.86 0.13 -0.49 -1.29 0.09
F10G7.1 28.50 1.12 10.82 5.17 219.11 3.19 -8.77 -4.19 0.86
F10G7.10 28.50 0.63 -4.00 -3.24 154.36 0.12 5.83 4.72 391.93 1.51 -10.17 -8.24 0.57
F10G7.11 28.50 0.00 4.26 0.42 275.65 1.05 44.10 4.39 10.27
F10G7.12 28.50 0.01 -0.11 -4.85 122.80 0.00 -0.02 -0.86 317.32 -0.00 0.15 6.53 0.02
F10G7.2 28.50 -0.11 22.67 5.17 235.52 4.58 -12.53 -2.86 1.46
F10G7.3 28.50 5.52 -15.16 -3.06 346.79 0.69 -1.43 -0.29 0.50
F10G7.4 28.50 1.58 10.65 4.33 137.03 2.74 -16.15 -6.56 266.99 0.64 -2.43 -0.99 0.11
F10G7.5 28.50 0.26 -0.89 -1.06 121.98 0.18 5.37 6.42 289.79 1.08 -3.37 -4.03 0.43
F10G7.6 28.50 -0.00 0.02 1.79 0.01
F10G7.7 28.50 0.00 0.00 0.06 346.79 0.00 0.19 7.33 0.03
F10G7.8 28.50 7.30 -70.30 -10.41 113.32 1.34 -2.46 -0.36 0.43
F10G7.9 28.50 0.68 4.79 4.18 285.68 1.91 -4.01 -3.50 1.11
F10G8.2 28.50 0.00 0.01 0.12 323.53 0.01 0.34 5.78 0.06
F10G8.3 28.50 4.58 -16.05 -3.72 237.80 1.22 -3.09 -0.71 0.46
F10G8.4 28.50 0.00 0.02 0.16 306.66 0.01 0.56 5.42 0.11
F10G8.5 28.50 -0.14 9.07 0.52 251.48 1.89 70.71 4.02 18.36
F10G8.6 28.50 1.40 14.25 6.17 132.82 2.89 -15.33 -6.64 298.18 0.35 1.01 0.44 0.54
F10G8.7 28.50 0.84 -2.97 -4.48 236.89 0.23 0.21 0.31 0.28
F10G8.8 28.50 -0.08 4.23 1.02 190.84 0.61 23.36 5.65 353.17 4.40 -18.49 -4.47 1.97
F10G8.9 28.50 0.28 -1.16 -6.72 148.43 0.15 -0.12 -0.71 0.10
F11A1.2 28.50 0.00 0.00 0.05 200.87 0.00 0.35 5.29 390.11 0.07 -0.43 -6.38 0.03
F11A1.3 28.50 0.01 0.28 0.34 298.45 0.08 3.96 4.86 0.82
F11A10.1 28.50 4.32 -18.11 -5.84 160.28 1.93 -3.09 -1.00 0.93
F11A10.2 28.50 9.85 43.49 3.58 85.04 12.31 -46.36 -3.82 333.56 0.79 -1.55 -0.13 0.56
F11A10.3 28.50 3.48 -32.36 -11.37 85.04 1.65 -2.51 -0.88 0.65
F11A10.4 28.50 0.62 -2.91 -2.48 156.18 0.25 8.03 6.84 328.09 1.63 -3.54 -3.01 1.08
F11A10.5 28.50 3.85 -48.57 -14.37 95.08 0.62 1.68 0.50 1.27
F11A10.6 28.50 0.14 3.67 2.42 1.81
F11A10.7 28.50 -0.03 26.60 7.56 179.42 3.98 -20.97 -5.96 364.04 0.11 2.83 0.80 0.45
F11A10.8 28.50 6.21 -51.00 -8.43 105.56 2.28 -5.58 -0.92 0.17
F11A3.1 28.50 -0.07 16.48 6.22 207.25 2.88 -6.90 -2.60 0.96
F11A3.2 28.50 1.30 -2.10 -1.99 0.34
F11A5.1 28.50 -0.00 0.04 2.05 0.02
F11A5.10 28.50 0.01 0.06 0.43 253.73 0.02 0.92 6.37 411.58 0.17 -1.27 -8.77 0.08
F11A5.12 28.50 0.00 1.01 20.02 81.29 0.06 -1.14 -22.73 127.71 0.00 0.01 0.17 0.01
F11A5.13 28.50 0.01 -0.12 -6.34 90.06 -0.00 0.12 6.53 167.58 0.01 -0.12 -6.51 248.29 -0.00 0.09 4.57 0.02
F11A5.15 28.50 0.00 0.01 0.44 266.99 0.00 0.16 7.89 378.71 0.02 -0.08 -4.15 0.01
F11A5.16 28.50 -0.00 0.05 2.47 0.02
F11A5.17 28.50 0.00 -0.07 -4.28 69.57 -0.00 0.11 6.22 172.68 0.01 -0.11 -6.32 281.65 -0.00 0.10 5.52 0.02
F11A5.18 28.50 0.00 -0.07 -2.26 95.85 -0.00 0.16 5.19 297.00 0.03 -0.06 -1.93 0.02
F11A5.2 28.50 0.00 0.01 0.36 223.67 0.00 0.09 5.25 395.41 0.02 -0.04 -2.28 0.01
F11A5.3 28.50 0.00 0.01 0.64 238.05 0.00 0.14 6.51 373.80 0.02 -0.10 -4.69 0.01
F11A5.4 28.50 -0.00 0.11 2.19 0.05
F11A5.5 28.50 0.01 0.09 0.08 307.12 0.04 6.33 5.96 1.16
F11A5.6 28.50 -0.00 0.29 4.01 204.06 0.05 -0.16 -2.21 348.16 0.03 0.53 7.42 448.93 0.08 -0.81 -11.27 0.05
F11A5.7 28.50 0.00 0.01 0.65 268.81 0.00 0.06 3.97 0.01
F11A5.8 28.50 -0.00 0.01 0.48 328.55 0.00 0.16 6.21 0.03
F11A5.9 28.50 0.49 -5.07 -11.19 115.14 0.05 -0.03 -0.06 0.04
F11A6.1 28.50 0.20 13.72 3.96 268.81 3.50 -6.74 -1.94 2.05
F11A6.2 28.50 0.04 5.97 4.24 269.72 1.48 -1.85 -1.31 1.08
F11C1.1 28.50 0.01 31.09 10.11 135.31 3.33 -4.15 -1.35 269.51 2.77 -35.12 -11.42 323.83 0.86 -0.96 -0.31 0.71
F11C1.10 28.50 0.00 0.07 0.50 375.97 0.03 1.01 7.43 0.14
F11C1.2 28.50 0.57 14.84 5.13 218.20 3.39 -10.88 -3.76 0.49
F11C1.3 28.50 0.01 0.19 0.35 277.93 0.05 2.32 4.42 0.53
F11C1.4 28.50 0.00 0.01 0.11 378.25 0.01 1.16 9.40 0.13
F11C1.5 28.50 0.26 4.93 3.85 262.43 1.42 -3.51 -2.73 0.64
F11C1.6 28.50 -0.32 27.57 7.17 184.45 3.98 -16.84 -4.38 374.15 0.78 10.09 2.62 1.90
F11C1.7 28.50 0.16 3.43 3.54 334.02 1.21 -1.36 -1.41 1.00
F11C1.9 28.50 -0.00 0.42 1.66 248.75 0.09 1.58 6.28 360.01 0.27 -0.62 -2.49 0.19
F11C3.1 28.50 0.03 2.37 10.09 109.67 0.22 -0.52 -2.22 0.03
F11C3.2 28.50 0.01 0.08 0.21 318.97 0.03 2.46 6.38 0.44
F11C3.3 28.50 -0.13 9.93 0.48 301.64 2.59 95.68 4.64 20.08
F11C7.1 28.50 0.00 0.11 0.80 308.48 0.03 0.64 4.53 0.15
F11C7.2 28.50 0.00 0.00 0.01 308.48 0.00 0.09 5.25 0.02
F11C7.3 28.50 0.00 0.02 0.38 330.83 0.01 0.24 5.96 0.04
F11C7.4 28.50 -0.28 10.09 4.54 301.64 2.48 -10.23 -4.60 0.61
F11C7.5 28.50 0.00 0.49 0.34 264.25 0.12 6.17 4.29 1.47
F11C7.6 28.50 -0.01 0.24 4.55 261.52 0.05 -0.16 -3.06 0.01
F11C7.7 28.50 0.00 0.01 0.17 411.54 0.01 0.76 12.23 0.06
F11D11.1 28.50 0.00 0.04 1.87 0.02
F11D11.11 28.50 0.01 -0.06 -2.10 184.00 -0.00 0.01 0.54 448.93 0.00 0.65 24.53 0.03
F11D11.12 28.50 0.04 2.00 12.51 87.84 0.16 -Infinity -Infinity 87.84 0.04 -0.11 -0.70 -0.00
F11D11.14 28.50 0.00 -0.01 -0.44 350.89 0.00 0.15 6.56 0.02
F11D11.3 28.50 0.00 -0.00 -0.02 321.25 0.00 0.24 5.96 0.04
F11D11.4 28.50 -0.00 0.08 3.88 110.95 0.01 -0.03 -1.50 293.17 0.00 0.14 6.37 451.25 0.02 -0.13 -5.84 0.02
F11D11.5 28.50 0.01 0.22 13.24 59.05 0.02 -0.08 -4.59 299.82 -0.00 0.10 5.91 408.80 0.01 -0.10 -5.87 0.00
F11D11.6 28.50 0.00 -0.00 -0.05 413.36 0.00 0.42 12.95 0.03
F11D11.7 28.50 0.02 0.12 5.36 68.63 0.02 -0.16 -6.78 197.22 0.00 -0.01 -0.43 0.00
F11D11.8 28.50 0.02 -0.14 -7.73 138.40 0.00 -0.01 -0.60 361.38 0.00 0.14 7.76 0.02
F11D5.1 28.50 0.09 3.12 0.90 261.02 0.82 22.59 6.52 388.14 3.69 -14.83 -4.28 2.26
F11D5.3 28.50 -0.01 3.28 1.16 111.49 0.26 17.96 6.36 260.60 2.94 -6.96 -2.47 1.38
F11D5.5 28.50 0.00 0.01 0.58 308.94 0.00 0.08 4.76 0.02
F11D5.6 28.50 0.00 0.02 0.51 274.28 0.01 0.20 4.58 0.05
F11D5.7 28.50 -0.00 0.04 2.09 0.02
F11E6.1 28.50 0.02 9.60 8.64 158.46 1.27 -6.25 -5.62 319.43 0.27 1.54 1.39 0.52
F11E6.10 28.50 -0.01 0.70 1.45 402.88 0.26 2.89 5.96 0.49
F11E6.11 28.50 0.00 0.04 0.48 365.03 0.02 0.61 7.09 0.09
F11E6.2 28.50 -0.06 1.87 0.50 248.29 0.36 20.23 5.41 438.90 4.21 -52.72 -14.10 1.81
F11E6.3 28.50 -0.02 1.66 1.03 416.10 0.63 14.46 8.93 1.62
F11E6.4 28.50 -0.02 0.73 0.74 264.02 0.15 9.49 9.67 350.57 0.98 -0.26 -0.27 484.04 0.94 -804.50 -819.66 0.57
F11E6.5 28.50 0.33 1.38 0.59 277.02 0.68 10.78 4.58 2.91
F11E6.6 28.50 -0.00 0.05 0.69 391.48 0.02 0.63 8.25 0.08
F11E6.7 28.50 7.17 -27.61 -4.15 266.08 0.61 -2.52 -0.38 0.06
F11E6.8 28.50 -0.03 1.45 0.60 246.37 0.29 12.69 5.29 413.57 2.41 -2.77 -1.16 2.21
F11E6.9 28.50 -0.08 2.66 0.35 240.75 0.48 40.08 5.27 437.48 8.37 -100.04 -13.15 3.67
F11F1.1 28.50 -0.00 0.17 3.18 350.89 0.05 -0.05 -0.87 0.05
F11F1.2 28.50 0.02 -0.05 -0.65 325.81 0.00 0.45 5.98 0.07
F11F1.4 28.50 -0.00 0.37 8.10 114.23 0.03 -0.27 -5.90 205.43 0.01 0.13 2.80 0.04
F11F1.5 28.50 0.00 0.08 2.62 205.43 0.01 -0.18 -5.58 269.72 0.00 0.26 8.31 376.88 0.03 -0.04 -1.38 0.03
F11F1.6 28.50 -0.04 1.91 0.57 259.24 0.40 12.19 3.65 3.14
F11F1.7 28.50 -0.27 18.63 5.40 244.98 3.77 -20.82 -6.03 393.21 0.68 0.33 0.09 0.71
F11F1.8 28.50 0.01 -0.04 -0.36 293.44 0.00 0.50 4.63 0.10
F11G11.1 28.50 0.02 0.14 4.22 123.35 0.04 -0.42 -12.33 219.56 -0.00 0.14 4.14 399.23 0.02 -0.11 -3.33 0.01
F11G11.10 28.50 -0.02 0.86 4.00 194.48 0.13 -1.46 -6.76 302.10 -0.03 2.20 10.23 423.85 0.24 -2.41 -11.19 0.09
F11G11.11 28.50 0.19 0.64 1.97 233.50 0.32 -3.60 -11.09 291.80 0.11 0.33 1.02 416.62 0.15 -2.22 -6.83 -0.00
F11G11.12 28.50 0.15 1.09 0.95 309.68 0.46 11.24 9.78 385.91 1.31 -10.01 -8.72 0.33
F11G11.13 28.50 -0.00 0.04 1.57 0.02
F11G11.14 28.50 0.00 0.32 9.48 91.88 0.02 -0.54 -16.08 127.45 0.00 0.08 2.44 445.28 0.03 -0.34 -10.20 0.02
F11G11.2 28.50 32.79 -280.98 -8.63 131.10 3.96 -12.92 -0.40 -0.60
F11G11.3 28.50 0.05 -0.02 -0.02 390.93 0.05 17.26 14.25 458.94 1.22 -1.83 -1.51 1.17
F11G11.4 28.50 0.05 -0.45 -9.80 96.51 0.02 -0.09 -1.85 280.01 0.00 0.29 6.39 365.82 0.03 -0.04 -0.78 0.02
F11G11.5 28.50 5.88 -51.14 -10.65 102.37 2.10 0.01 0.00 2.11
F11G11.7 28.50 1.19 -1.69 -1.97 0.42
F11G11.8 28.50 0.07 -0.41 -5.68 179.89 0.00 0.02 0.24 0.01
F11G11.9 28.50 -0.00 0.05 2.65 262.03 0.01 -0.12 -6.60 321.45 0.00 0.14 7.60 422.32 0.02 -0.01 -0.60 0.02
F11H8.1 28.50 1.25 11.02 6.17 103.74 2.08 -13.64 -7.64 218.20 0.52 -1.20 -0.67 0.20
F11H8.2 28.50 0.00 0.03 0.15 352.26 0.01 1.48 7.37 0.21
F11H8.3 28.50 0.04 0.15 2.76 135.31 0.06 -0.44 -8.24 271.79 -0.01 0.18 3.27 0.03
F11H8.4 28.50 0.22 5.19 4.54 250.57 1.37 -3.97 -3.47 0.44
F12A10.1 28.50 0.00 0.07 0.19 182.17 0.01 1.26 3.48 0.39
F12A10.2 28.50 0.00 0.01 0.29 379.16 0.01 0.25 7.53 0.03
F12A10.4 28.50 -0.00 0.05 2.62 245.32 0.01 -0.09 -4.90 324.28 0.00 0.18 10.45 414.21 0.02 -0.07 -3.83 0.01
F12A10.5 28.50 0.01 0.00 0.01 353.17 0.01 1.61 7.51 0.23
F12A10.6 28.50 0.03 0.19 5.76 66.80 0.03 -0.36 -11.22 158.00 0.00 0.03 0.80 0.01
F12A10.7 28.50 0.01 -0.01 -0.20 419.29 0.00 0.86 13.64 0.06
F12A10.8 28.50 0.25 -2.74 -12.71 98.65 0.06 1.03 4.78 248.07 0.21 -0.74 -3.44 0.04
F12A10.9 28.50 -0.00 0.29 4.01 255.59 0.06 -0.21 -2.83 0.02
F12B6.1 28.50 0.07 0.03 0.13 387.83 0.08 2.32 8.98 0.31
F12B6.2 28.50 0.01 0.06 0.34 385.55 0.03 1.68 9.56 0.19
F12B6.3 28.50 0.00 0.00 0.07 381.44 0.00 0.54 9.52 0.06
F12D9.1 28.50 0.01 0.03 0.07 348.16 0.02 2.48 7.08 0.36
F12D9.2 28.50 0.05 0.31 5.66 70.45 0.06 -0.67 -12.40 155.72 0.00 0.02 0.41 0.01
F12E12.1 28.50 13.21 94.80 5.96 57.23 15.94 -133.03 -8.36 174.42 0.35 2.27 0.14 1.05
F12E12.10 28.50 0.65 32.96 11.88 104.20 3.14 -34.24 -12.34 189.01 0.24 -0.59 -0.21 0.07
F12E12.11 28.50 0.05 -0.29 -5.90 190.84 0.01 -0.00 -0.01 0.01
F12E12.12 28.50 0.04 0.45 6.52 98.20 0.07 -0.42 -6.14 268.12 0.00 0.14 2.06 0.03
F12E12.2 28.50 0.04 -0.24 -6.72 181.72 0.00 0.00 0.03 0.00
F12E12.3 28.50 0.01 -0.08 -5.36 160.02 -0.00 0.11 7.92 286.54 0.01 -0.01 -0.84 0.01
F12E12.4 28.50 0.85 42.67 20.61 68.17 2.55 -29.58 -14.28 152.08 0.07 0.03 0.01 0.08
F12E12.5 28.50 0.11 8.27 24.18 67.72 0.43 -5.83 -17.05 139.31 0.01 0.02 0.07 0.02
F12E12.6 28.50 0.07 -0.49 -7.70 139.76 0.01 -0.03 -0.46 0.00
F12E12.7 28.50 0.43 18.30 12.37 100.74 1.75 -20.13 -13.61 190.13 -0.05 0.51 0.34 0.10
F12E12.8 28.50 1.14 53.56 10.87 106.02 5.29 -54.71 -11.11 191.29 0.63 -1.61 -0.33 0.16
F12E12.9 28.50 0.58 23.34 11.58 101.00 2.27 -27.50 -13.64 177.61 0.16 -0.30 -0.15 0.07
F12F3.1 28.50 -0.05 0.85 1.05 327.64 0.21 3.79 4.68 0.80
F12F6.1 28.50 2.99 34.67 8.17 122.53 6.25 -45.58 -10.74 180.96 3.58 -4.57 -1.08 2.20
F12F6.10 28.50 0.00 0.15 1.89 220.93 0.03 -0.10 -1.36 361.84 0.01 0.51 6.64 0.08
F12F6.2 28.50 0.67 -2.23 -4.87 171.68 0.35 2.04 4.45 358.19 0.73 -3.87 -8.45 0.24
F12F6.3 28.50 0.66 -1.64 -3.08 183.54 0.40 5.01 9.42 278.39 0.88 -2.63 -4.94 0.34
F12F6.5 28.50 8.18 -23.24 -4.11 206.34 4.04 -2.80 -0.50 3.27
F12F6.6 28.50 0.86 12.36 4.44 301.19 4.23 -5.39 -1.93 3.25
F12F6.7 28.50 1.65 -5.32 -3.16 294.80 0.23 -0.55 -0.33 0.13
F12F6.8 28.50 0.15 5.18 16.63 70.08 0.36 -2.33 -7.48 183.51 0.10 -0.33 -1.04 0.00
F12F6.9 28.50 0.00 0.04 0.70 267.21 0.01 0.47 7.45 364.69 0.06 0.00 0.07 0.06
F13A2.1 28.50 -0.00 0.14 0.64 360.01 0.04 1.40 6.61 0.22
F13A2.10 28.50 0.00 0.06 0.56 332.50 0.02 0.83 8.07 436.12 0.10 -0.09 -0.85 0.10
F13A2.2 28.50 -0.00 0.17 0.45 354.08 0.05 2.58 6.83 0.39
F13A2.3 28.50 0.00 0.00 0.02 172.06 0.00 0.07 4.04 390.63 0.02 -0.06 -3.57 0.01
F13A2.4 28.50 0.73 -3.46 -5.20 229.14 0.04 -0.12 -0.17 0.01
F13A2.5 28.50 -0.00 0.04 0.45 276.56 0.01 0.36 4.39 0.08
F13A2.6 28.50 0.00 0.17 10.38 109.48 0.01 -0.09 -5.19 299.93 -0.00 0.17 10.28 415.29 0.02 -0.18 -10.81 0.01
F13A2.8 28.50 -0.00 0.03 2.18 0.01
F13A2.9 28.50 0.00 0.10 0.64 304.38 0.03 0.80 4.93 0.17
F13A7.1 28.50 0.01 -0.02 -0.79 299.87 0.00 0.16 7.07 414.94 0.02 -0.15 -6.63 0.01
F13A7.10 28.50 0.13 -1.85 -14.51 97.36 0.01 -0.00 -0.02 0.01
F13A7.11 28.50 0.07 -0.20 -0.37 326.72 0.01 3.35 6.33 0.54
F13A7.12 28.50 -0.01 0.28 0.32 326.72 0.07 6.83 7.63 448.93 0.91 -4.54 -5.07 0.75
F13A7.13 28.50 0.00 2.10 7.93 164.80 0.29 -2.29 -8.66 275.94 0.04 -0.10 -0.37 0.01
F13A7.14 28.50 2.55 6.65 2.30 96.97 3.01 -13.12 -4.52 280.92 0.60 -2.57 -0.89 0.07
F13A7.2 28.50 -0.00 0.02 1.05 273.37 0.00 0.07 3.63 0.02
F13A7.3 28.50 -0.00 0.07 5.00 168.95 0.01 -0.20 -15.05 214.55 0.00 0.06 4.33 444.83 0.01 -0.09 -6.44 0.01
F13A7.7 28.50 0.01 -0.03 -2.63 251.94 0.00 0.05 4.53 0.01
F13A7.8 28.50 0.01 -0.03 -1.47 332.65 -0.00 0.12 7.19 0.02
F13B10.1 28.50 -0.38 19.54 6.26 207.71 3.12 -18.16 -5.82 299.36 1.46 3.86 1.24 2.17
F13B10.2 28.50 0.06 187.00 2.40 85.34
F13B12.1 28.50 4.86 -11.56 -1.97 -0.41
F13B12.2 28.50 0.03 0.30 1.87 0.16
F13B12.3 28.50 0.00 0.19 0.42 266.08 0.05 2.81 6.42 375.97 0.36 0.63 1.43 0.42
F13B12.4 28.50 0.03 0.10 0.08 302.10 0.06 8.84 6.58 450.30 1.37 -5.98 -4.45 1.16
F13B12.5 28.50 0.01 0.31 0.18 327.18 0.10 10.57 6.16 1.76
F13B12.6 28.50 2.52 -8.49 -4.70 209.53 0.99 2.10 1.16 1.56
F13B12.7 28.50 0.00 0.03 0.73 321.71 0.01 0.27 7.82 413.36 0.03 0.01 0.21 0.03
F13B6.1 28.50 0.06 0.15 0.36 373.24 0.11 3.39 8.16 0.49
F13B6.2 28.50 0.00 0.01 0.17 362.29 0.01 0.63 8.02 0.08
F13B6.3 28.50 0.01 0.11 0.09 380.08 0.05 12.08 10.00 1.31
F13B9.1 28.50 0.57 13.63 3.87 301.64 4.29 -13.50 -3.83 1.83
F13B9.2 28.50 0.02 0.75 0.29 320.80 0.24 14.41 5.60 2.60
F13B9.5 28.50 0.17 6.85 7.76 157.09 1.05 -2.14 -2.42 0.35
F13B9.6 28.50 0.05 3.62 4.56 268.31 0.92 -4.66 -5.87 405.80 0.28 1.42 1.79 0.39
F13B9.8 28.50 4.08 -12.56 -3.14 336.30 0.21 -0.68 -0.17 0.11
F13C5.1 28.50 0.18 -0.21 -1.04 265.26 0.13 1.59 7.84 366.79 0.29 -0.28 -1.38 0.26
F13C5.2 28.50 1.32 152.43 11.40 120.16 15.29 -31.45 -2.35 3.83
F13C5.3 28.50 0.01 0.01 0.03 365.48 0.01 2.43 8.83 0.30
F13C5.5 28.50 -0.02 1.00 0.81 246.92 0.20 8.66 7.02 365.94 1.23 -0.78 -0.63 1.13
F13C5.6 28.50 -0.01 0.77 0.28 174.88 0.11 8.10 2.95 2.61
F13D11.1 28.50 0.10 0.57 0.71 330.83 0.27 3.76 4.73 0.85
F13D11.2 28.50 -0.50 24.51 0.72 242.98 4.76 295.67 8.67 346.10 35.24 -220.28 -6.46 4.76
F13D11.3 28.50 -0.00 0.16 0.75 146.25 0.02 1.39 6.55 292.64 0.22 -1.37 -6.43 391.30 0.09 0.33 1.55 0.12
F13D11.4 28.50 -0.02 1.26 0.27 269.91 0.29 27.67 5.86 447.67 5.21 -50.73 -10.74 3.34
F13D12.10 28.50 0.09 -0.21 -0.62 389.20 0.01 3.81 11.18 0.38
F13D12.2 28.50 1.01 9.54 4.37 296.63 3.57 -26.86 -12.31 386.92 1.14 10.23 4.69 2.14
F13D12.3 28.50 0.14 2.58 11.69 75.47 0.26 -3.91 -17.77 134.75 0.02 0.04 0.17 0.04
F13D12.4 28.50 1.46 26.39 4.26 299.70 8.62 -40.18 -6.49 450.31 2.57 51.91 8.39 4.34
F13D12.5 28.50 1.50 -17.47 -12.27 107.39 0.13 -0.16 -0.11 0.07
F13D12.6 28.50 0.04 8.41 0.81 277.48 2.13 37.77 3.64 9.95
F13D12.7 28.50 -1.85 52.84 2.41 22.24
F13D12.8 28.50 0.09 0.80 0.45 323.99 0.32 9.74 5.44 1.89
F13D12.9 28.50 0.06 -0.10 -0.05 275.20 0.04 17.60 7.93 408.80 2.39 -20.90 -9.42 0.81
F13D2.1 28.50 0.00 0.33 0.45 238.51 0.07 4.48 6.23 387.47 0.74 -3.16 -4.39 0.43
F13D2.2 28.50 -0.00 0.07 0.98 268.12 0.02 0.52 6.97 380.18 0.07 -0.08 -1.07 0.07
F13D2.3 28.50 -0.00 0.08 0.84 184.45 0.01 0.30 3.16 0.10
F13D2.4 28.50 0.01 0.28 0.34 209.53 0.06 4.13 4.90 413.36 0.90 -4.03 -4.78 0.61
F13E6.1 28.50 1.28 71.70 6.59 182.17 12.29 -18.81 -1.73 6.61
F13E6.2 28.50 0.00 0.06 0.20 329.46 0.02 1.71 6.21 0.29
F13E6.3 28.50 0.59 -3.47 -5.91 183.08 0.05 0.08 0.13 0.08
F13E6.4 28.50 -0.00 2.50 1.01 161.06 0.33 12.77 5.16 332.80 2.52 -2.56 -1.03 2.14
F13E6.5 28.50 0.85 7.80 6.76 155.72 1.84 -4.14 -3.59 0.48
F13E6.6 28.50 0.03 0.13 0.16 293.44 0.07 3.82 4.84 0.80
F13E9.1 28.50 1.37 -21.19 -20.42 67.72 0.54 -0.31 -0.30 0.41
F13E9.10 28.50 -0.00 0.01 0.68 317.89 0.00 0.21 10.13 411.92 0.02 -0.20 -9.78 0.01
F13E9.11 28.50 -0.03 13.61 0.92 178.67 2.02 65.81 4.43 380.88 15.32 -83.76 -5.64 6.65
F13E9.12 28.50 0.01 0.03 0.18 389.20 0.02 1.65 9.64 0.18
F13E9.13 28.50 0.01 7.86 12.12 101.92 0.59 -1.38 -2.12 0.06
F13E9.14 28.50 0.00 0.02 0.32 422.94 0.01 0.86 13.57 0.06
F13E9.15 28.50 0.01 -0.01 -0.03 353.17 0.01 1.41 7.03 0.19
F13E9.16 28.50 -0.00 0.05 2.14 0.02
F13E9.19 28.50 0.01 -0.02 -0.60 364.48 0.00 0.26 9.76 453.71 0.03 -0.41 -15.57 0.01
F13E9.2 28.50 0.01 0.04 1.31 0.02
F13E9.3 28.50 -0.00 0.92 10.29 110.58 0.07 0.06 0.68 298.00 0.09 -0.98 -11.03 352.26 0.03 -0.22 -2.48 0.00
F13E9.4 28.50 0.00 0.01 0.46 349.98 0.00 0.10 5.38 0.02
F13E9.5 28.50 -0.00 0.08 5.17 212.00 0.01 -0.15 -9.94 272.70 0.00 0.11 6.90 388.19 0.02 -0.09 -5.58 0.01
F13E9.6 28.50 0.41 20.14 20.46 62.70 1.10 -11.80 -11.99 151.16 0.06 -0.10 -0.10 0.02
F13E9.8 28.50 -0.00 0.06 2.47 0.02
F13E9.9 28.50 -0.00 0.02 2.12 0.01
F13G11.1 28.50 0.52 -4.00 -0.86 178.52 -0.08 15.45 3.30 4.65
F13G11.2 28.50 0.00 0.02 0.75 285.29 0.01 0.17 7.84 389.01 0.02 -0.12 -5.67 0.01
F13G11.3 28.50 0.00 0.03 0.95 270.18 0.01 0.32 11.50 327.64 0.03 -0.08 -2.73 0.01
F13G3.1 28.50 0.03 -0.18 -6.25 189.01 -0.00 0.11 3.68 0.03
F13G3.10 28.50 5.35 -12.94 -2.51 -0.55
F13G3.11 28.50 -0.78 57.87 7.45 173.96 7.64 -95.86 -12.34 230.05 2.26 -5.93 -0.76 0.75
F13G3.12 28.50 0.02 -0.02 -0.04 382.97 0.01 4.96 12.49 457.78 0.38 0.56 1.42 0.40
F13G3.2 28.50 0.05 -0.14 -0.52 380.08 -0.00 2.82 10.45 0.29
F13G3.3 28.50 0.00 0.19 0.49 184.95 0.03 1.76 4.56 417.32 0.44 -4.05 -10.47 0.17
F13G3.4 28.50 11.15 -81.39 -9.25 88.24 6.28 -10.63 -1.21 2.07
F13G3.5 28.50 4.06 -31.10 -8.99 125.63 1.03 -1.18 -0.34 0.61
F13G3.6 28.50 0.09 8.79 5.70 171.54 1.35 -6.52 -4.23 382.46 -0.02 1.27 0.82 0.11
F13G3.7 28.50 2.20 -0.79 -0.56 210.44 2.06 -4.76 -3.38 0.75
F13G3.8 28.50 0.02 0.03 0.09 320.80 0.02 1.94 6.37 0.34
F13G3.9 28.50 3.43 -7.11 -1.96 0.19
F13H10.1 28.50 -0.02 0.42 0.17 419.36 0.14 64.20 25.57 484.04 4.29 -4101.49 -1633.61 2.42
F13H10.2 28.50 1.12 -9.19 -8.53 117.88 0.30 0.14 0.13 380.99 0.33 9.95 9.24 1.36
F13H10.3 28.50 2.25 -17.33 -8.39 90.52 1.18 -2.32 -1.12 0.26
F13H10.4 28.50 1.31 -14.26 -13.20 82.31 0.54 -0.70 -0.65 0.26
F13H10.5 28.50 0.02 0.60 0.18 268.52 0.17 16.47 5.04 460.00 3.32 -35.58 -10.88 2.45
F13H10.6 28.50 -0.60 13.96 0.67 382.36 4.34 171.40 8.21 21.85
F13H10.8 28.50 6.54 -42.39 -7.33 130.95 2.20 6.67 1.15 300.18 3.33 -16.70 -2.89 0.25
F13H10.9 28.50 0.05 0.57 1.62 0.30
F13H6.1 28.50 0.16 -0.02 -0.00 382.81 0.16 117.22 10.68 12.08
F13H6.3 28.50 0.03 0.10 0.10 157.42 0.04 3.91 4.02 362.41 0.85 1.25 1.28 1.00
F13H6.4 28.50 0.01 -0.01 -0.46 191.29 0.01 0.09 3.30 0.03
F13H6.5 28.50 0.02 -0.06 -0.38 271.55 0.00 0.84 5.05 0.18
F13H8.1 28.50 0.00 0.20 0.28 219.56 0.04 4.77 6.48 368.22 0.75 -7.38 -10.03 408.80 0.45 1.55 2.11 0.57
F13H8.10 28.50 0.08 0.49 1.77 0.30
F13H8.11 28.50 0.05 2.44 12.74 101.46 0.22 -2.46 -12.85 190.84 0.01 0.08 0.42 0.03
F13H8.12 28.50 0.00 0.02 0.36 277.48 0.01 0.47 6.97 376.88 0.05 0.11 1.65 0.06
F13H8.2 28.50 0.78 8.36 5.82 155.72 1.84 -4.91 -3.42 0.22
F13H8.3 28.50 0.00 0.00 0.11 290.24 0.00 0.11 4.77 0.02
F13H8.4 28.50 0.12 0.37 0.17 281.12 0.21 17.06 7.95 378.25 1.87 3.01 1.40 2.19
F13H8.5 28.50 0.05 0.41 0.05 368.22 0.19 76.64 8.96 9.10
F13H8.6 28.50 0.00 0.05 1.16 356.82 0.02 0.24 5.10 0.05
F13H8.7 28.50 0.06 9.76 3.45 289.33 2.60 -6.11 -2.16 1.41
F13H8.8 28.50 0.07 -0.18 -3.39 317.60 0.02 0.02 0.42 0.02
F13H8.9 28.50 0.23 -2.06 -6.45 139.31 0.01 2.25 7.06 287.96 0.34 -1.48 -4.64 0.05
F14A5.1 28.50 0.00 0.06 2.05 0.03
F14B4.1 28.50 -0.09 4.82 0.77 167.44 0.58 38.96 6.19 328.70 6.86 -23.61 -3.75 3.19
F14B4.2 28.50 7.82 -152.39 -20.17 74.56 0.80 1.97 0.26 1.61
F14B4.3 28.50 0.91 2.37 1.80 267.44 1.48 -6.15 -4.66 0.15
F14B6.1 28.50 0.85 44.24 13.34 91.88 3.66 -36.18 -10.91 185.82 0.26 -0.59 -0.18 0.08
F14B6.2 28.50 0.08 -0.20 -0.31 339.49 0.01 4.50 6.84 0.67
F14B6.3 28.50 0.76 42.36 10.32 110.29 4.23 -40.75 -9.93 204.87 0.38 -1.39 -0.34 -0.01
F14B6.4 28.50 0.01 0.07 0.45 337.67 0.03 0.91 5.92 0.16
F14B6.5 28.50 0.00 0.01 0.12 313.50 0.00 0.25 5.80 0.05
F14B6.6 28.50 0.00 0.69 3.03 354.54 0.23 -0.64 -2.84 0.14
F14B8.1 28.50 0.00 0.46 0.72 164.52 0.06 4.23 6.70 306.94 0.66 -2.21 -3.50 0.27
F14B8.2 28.50 3.20 -4.54 -0.80 371.41 1.65 45.88 8.08 6.84
F14B8.3 28.50 -0.00 0.04 2.34 0.02
F14B8.4 28.50 0.06 -0.10 -0.22 412.91 0.02 6.29 13.62 0.47
F14B8.5 28.50 -0.03 2.65 0.63 209.99 0.45 21.87 5.20 389.20 4.37 -10.64 -2.53 3.35
F14B8.6 28.50 0.06 0.80 0.41 178.98 0.18 6.24 3.21 2.08
F14B8.7 28.50 0.00 0.17 0.44 309.85 0.05 2.08 5.45 0.41
F14D12.1 28.50 0.01 0.32 0.38 259.23 0.08 5.21 6.15 383.01 0.73 0.47 0.55 0.77
F14D12.2 28.50 0.12 17.22 2.38 7.97
F14D12.4 28.50 0.01 0.25 0.26 305.29 0.08 4.76 5.02 0.93
F14D12.5 28.50 0.00 0.03 0.67 360.01 0.01 0.24 6.10 0.04
F14D12.6 28.50 0.00 0.03 0.46 315.32 0.01 0.33 5.43 0.07
F14D2.1 28.50 0.97 -13.10 -14.91 93.71 0.11 -0.17 -0.20 0.05
F14D2.11 28.50 0.32 -2.48 -8.42 151.16 0.01 0.04 0.13 0.03
F14D2.12 28.50 3.05 -45.28 -16.56 88.69 0.32 -0.45 -0.16 0.15
F14D2.13 28.50 0.85 -6.56 -8.01 149.34 0.06 0.31 0.38 0.16
F14D2.14 28.50 -0.00 0.12 2.00 0.05
F14D2.15 28.50 0.50 -6.42 -13.97 95.08 0.07 -0.01 -0.03 0.07
F14D2.17 28.50 0.01 0.21 7.17 98.72 0.03 -0.18 -5.92 246.92 -0.00 0.13 4.25 0.03
F14D2.2 28.50 0.38 -4.92 -14.68 95.08 0.05 -0.05 -0.16 0.03
F14D2.4 28.50 1.26 -15.97 -13.65 100.09 0.11 -0.07 -0.06 0.09
F14D2.5 28.50 0.10 1.28 8.28 77.80 0.16 -1.08 -6.96 189.63 0.04 -0.11 -0.71 0.01
F14D2.6 28.50 0.02 0.64 14.97 65.97 0.05 -0.31 -7.17 206.24 0.00 -0.01 -0.12 0.00
F14D2.7 28.50 0.00 -0.00 -0.02 381.90 0.00 0.53 9.53 0.06
F14D2.8 28.50 0.01 0.21 5.50 109.29 0.03 -0.08 -2.04 320.63 0.01 0.24 6.36 0.05
F14D7.1 28.50 0.00 0.01 0.43 360.92 0.01 0.16 5.86 0.03
F14D7.10 28.50 0.00 -0.00 -0.07 386.46 0.00 0.47 9.41 0.05
F14D7.11 28.50 0.01 -0.00 -0.03 381.44 0.01 1.30 9.90 0.14
F14D7.12 28.50 0.01 -0.00 -0.01 385.09 0.01 6.39 10.93 0.65
F14D7.14 28.50 0.00 0.02 1.59 0.01
F14D7.2 28.50 3.91 -44.38 -12.42 114.68 0.09 0.14 0.04 0.14
F14D7.3 28.50 0.02 0.20 6.76 100.09 0.03 -0.36 -12.20 178.07 0.00 -0.01 -0.32 327.18 0.00 0.17 5.65 0.03
F14D7.5 28.50 0.00 0.18 10.28 105.03 0.01 -0.08 -4.42 329.61 -0.00 0.27 15.46 404.78 0.02 0.00 0.16 0.02
F14D7.6 28.50 0.02 -0.05 -0.15 386.46 0.01 3.86 11.04 0.38
F14D7.7 28.50 0.00 0.01 0.11 407.89 0.01 1.53 12.88 0.13
F14D7.8 28.50 -0.00 0.03 0.71 385.55 0.01 0.39 8.24 0.05
F14D7.9 28.50 0.00 0.14 5.70 95.53 0.01 -0.09 -3.76 202.69 0.00 0.00 0.06 382.81 0.00 0.21 8.80 0.02
F14E5.1 28.50 0.00 0.22 3.93 271.09 0.06 -0.61 -10.82 314.41 0.03 0.05 0.93 0.04
F14E5.2 28.50 2.38 -10.47 -3.82 151.50 1.09 22.56 8.23 300.00 4.44 -12.65 -4.62 2.10
F14E5.3 28.50 -0.00 0.01 0.55 389.65 0.00 0.20 8.03 0.02
F14E5.4 28.50 0.18 7.03 11.33 104.20 0.71 -5.45 -8.78 228.68 0.04 -0.12 -0.19 0.01
F14E5.5 28.50 -0.14 4.03 2.00 1.70
F14E5.6 28.50 0.02 -0.10 -5.17 239.17 -0.00 0.09 4.66 0.02
F14E5.8 28.50 -0.00 0.14 2.58 417.01 0.05 -0.38 -7.07 0.03
F14F11.1 28.50 0.07 -0.15 -0.29 296.17 0.03 2.79 5.28 0.56
F14F11.2 28.50 0.02 0.49 0.21 357.73 0.18 17.07 7.46 2.35
F14F3.1 28.50 -0.27 12.70 5.39 245.10 2.48 -3.27 -1.39 1.70
F14F3.2 28.50 0.61 11.88 7.46 180.80 2.42 -6.01 -3.77 0.60
F14F3.3 28.50 0.40 1.96 3.01 284.77 0.91 -3.57 -5.48 0.19
F14F3.4 28.50 -0.01 0.39 2.29 0.17
F14F3.5 28.50 0.02 1.59 4.81 225.49 0.33 -0.87 -2.64 0.10
F14F4.1 28.50 0.01 -0.02 -0.31 320.80 0.00 0.35 6.17 0.06
F14F4.3 28.50 0.58 19.76 8.03 138.21 2.75 -1.17 -0.48 271.40 2.59 -10.64 -4.32 0.32
F14F7.1 28.50 0.01 0.09 0.28 239.31 0.03 2.04 6.46 386.88 0.33 -1.84 -5.84 0.15
F14F7.2 28.50 0.00 -0.01 -0.90 119.33 0.00 0.07 4.75 350.30 0.02 -0.10 -6.41 0.00
F14F7.3 28.50 0.00 0.05 0.49 393.76 0.02 0.91 9.60 0.10
F14F7.4 28.50 0.01 -0.12 -8.47 122.89 -0.00 0.18 12.55 212.27 0.02 -0.12 -8.52 279.30 0.01 0.02 1.41 0.01
F14F7.5 28.50 0.00 -0.03 -0.82 147.26 0.00 0.21 6.46 320.41 0.04 -0.13 -4.09 0.01
F14F8.1 28.50 0.00 -0.00 -0.10 320.34 0.00 0.07 5.53 0.01
F14F8.10 28.50 0.00 0.00 0.21 305.67 0.00 0.11 9.72 366.04 0.01 0.03 2.45 0.01
F14F8.11 28.50 0.00 0.01 0.69 340.86 0.00 0.08 6.08 0.01
F14F8.12 28.50 0.00 0.01 0.27 365.48 0.00 0.13 6.58 0.02
F14F8.13 28.50 0.00 0.00 0.12 409.26 0.00 0.21 11.94 0.02
F14F8.14 28.50 0.00 0.04 0.86 234.57 0.01 0.40 8.66 317.73 0.05 -0.06 -1.28 0.04
F14F8.3 28.50 0.00 0.03 1.68 315.95 0.01 0.14 9.44 376.08 0.02 -0.08 -5.05 0.01
F14F8.4 28.50 0.00 0.02 1.45 327.02 0.01 0.06 5.40 439.77 0.01 -0.06 -4.96 0.01
F14F8.5 28.50 0.00 -0.00 -0.30 313.96 0.00 0.08 6.03 0.01
F14F8.6 28.50 0.00 -0.00 -0.09 228.88 0.00 0.17 9.84 292.33 0.01 0.02 1.01 0.02
F14F8.7 28.50 0.01 -0.02 -1.11 0.00
F14F8.8 28.50 0.00 0.01 0.12 404.24 0.01 0.88 11.80 0.08
F14F8.9 28.50 -0.00 0.02 1.40 339.59 0.01 0.10 6.82 436.95 0.02 -0.08 -5.85 0.01
F14F9.1 28.50 0.00 -0.00 -0.06 350.89 0.00 0.13 6.57 0.02
F14F9.2 28.50 0.00 0.01 0.11 361.38 0.01 1.24 14.25 434.80 0.10 -0.91 -10.54 0.05
F14F9.3 28.50 0.00 0.01 0.43 354.08 0.00 0.12 6.25 0.02
F14F9.4 28.50 -0.00 0.09 0.47 350.44 0.03 1.27 6.64 0.20
F14F9.5 28.50 -0.00 0.83 1.42 157.09 0.10 3.36 5.79 298.45 0.58 -1.71 -2.94 0.26
F14F9.6 28.50 -0.00 0.04 3.03 391.02 0.01 -0.05 -3.89 0.01
F14F9.7 28.50 0.00 0.13 4.77 107.39 0.01 -0.06 -2.09 360.47 -0.00 0.23 8.59 0.03
F14F9.8 28.50 -0.09 1.32 0.93 413.36 0.42 14.67 10.28 1.46
F14H12.1 28.50 1.47 0.72 0.01 364.12 1.72 818.11 8.56 100.20
F14H12.2 28.50 0.00 0.01 0.44 370.96 0.00 0.18 7.77 0.02
F14H12.3 28.50 0.00 0.01 0.25 396.49 0.01 0.47 9.85 0.05
F14H12.4 28.50 -0.20 15.15 5.32 235.52 2.93 -8.20 -2.88 0.89
F14H12.6 28.50 0.35 9.31 8.45 123.35 1.23 -21.20 -19.25 175.33 0.13 -0.35 -0.32 0.02
F14H12.7 28.50 0.00 0.26 2.89 342.23 0.08 -0.30 -3.31 0.04
F14H12.8 28.50 0.00 0.05 0.34 168.25 0.01 1.09 7.51 297.11 0.15 -0.41 -2.82 0.07
F14H3.1 28.50 -0.00 0.23 8.65 129.73 0.02 -0.01 -0.46 0.02
F14H3.10 28.50 0.01 1.20 13.51 95.53 0.09 -0.13 -1.44 174.42 0.08 -1.20 -13.52 230.96 0.01 -0.01 -0.09 0.01
F14H3.11 28.50 -0.02 3.66 10.38 116.42 0.30 0.46 1.30 223.93 0.35 -2.14 -6.08 328.70 0.12 -0.00 -0.01 0.12
F14H3.12 28.50 0.01 0.12 4.53 172.14 0.03 -0.14 -5.50 348.16 0.00 0.06 2.47 0.01
F14H3.14 28.50 0.00 -0.01 -0.25 358.64 0.00 0.36 8.26 0.05
F14H3.2 28.50 0.00 0.06 3.38 171.68 0.01 -0.11 -6.01 271.09 -0.00 0.14 8.23 410.17 0.02 -0.05 -2.75 0.01
F14H3.3 28.50 1.48 -11.82 -8.81 149.80 0.05 0.09 0.07 0.08
F14H3.4 28.50 1.18 14.36 9.03 79.65 1.92 -237.91 -149.51 85.99 0.41 -7.18 -4.51 125.45 0.13 -0.17 -0.11 0.07
F14H3.5 28.50 0.83 0.00 0.00 54.49 0.83 -16.55 -19.77 102.83 0.03 0.06 0.07 0.05
F14H3.6 28.50 21.31 -216.14 -11.52 124.26 0.61 1.03 0.05 0.98
F14H3.7 28.50 0.00 0.01 0.29 292.98 0.00 0.10 5.25 0.02
F14H3.9 28.50 0.01 0.31 10.92 104.58 0.03 -0.17 -6.09 231.67 0.01 -0.03 -1.07 0.00
F14H8.1 28.50 0.30 0.12 0.08 364.57 0.34 12.85 8.60 1.88
F14H8.2 28.50 0.01 -0.02 -0.46 387.27 -0.00 0.45 11.10 0.04
F14H8.4 28.50 0.00 -0.00 -0.00 365.03 0.00 0.17 7.88 0.02
F14H8.5 28.50 0.00 0.01 0.43 351.80 0.00 0.16 6.55 0.02
F14H8.6 28.50 0.02 0.22 2.23 0.12
F14H8.8 28.50 -0.00 0.12 2.25 0.05
F15A2.1 28.50 0.08 1.22 3.22 240.48 0.33 -4.84 -12.83 301.72 0.04 0.70 1.87 477.43 0.16 -22.81 -60.44 0.00
F15A2.2 28.50 -0.00 0.07 0.73 267.44 0.02 0.62 6.80 389.20 0.09 -0.02 -0.21 0.09
F15A2.3 28.50 0.00 0.01 0.18 328.09 0.00 0.29 5.94 0.05
F15A2.4 28.50 -0.00 0.04 2.89 181.56 0.01 -0.04 -3.33 274.04 0.00 0.07 5.64 443.50 0.01 -0.07 -5.33 0.01
F15A2.5 28.50 0.00 0.01 0.53 359.10 0.00 0.11 6.39 0.02
F15A2.6 28.50 -0.00 0.95 0.65 263.34 0.22 8.95 6.13 399.68 1.44 -0.41 -0.28 1.41
F15A2.7 28.50 0.00 0.03 0.37 246.92 0.01 0.31 3.88 0.08
F15A4.1 28.50 0.02 -0.10 -5.49 216.37 0.00 0.00 0.11 0.00
F15A4.10 28.50 18.94 -97.71 -5.66 220.48 0.18 0.62 0.04 0.35
F15A4.11 28.50 1.19 -9.27 -7.73 89.66 0.62 5.09 4.25 170.61 1.03 -3.05 -2.55 0.07
F15A4.12 28.50 1.94 -4.33 -2.18 -0.04
F15A4.13 28.50 0.21 4.23 7.48 113.23 0.57 -2.71 -4.78 320.96 0.01 0.11 0.19 0.02
F15A4.2 28.50 0.76 30.51 8.87 110.46 3.26 -19.73 -5.74 249.48 0.51 -2.28 -0.66 -0.02
F15A4.3 28.50 0.01 0.30 12.63 92.60 0.03 -0.09 -3.72 411.76 -0.00 0.21 8.77 0.01
F15A4.4 28.50 -0.00 0.10 5.71 159.50 0.01 -0.07 -3.60 313.33 0.00 0.09 5.00 0.02
F15A4.5 28.50 0.00 0.01 0.09 327.18 0.01 0.90 6.32 0.15
F15A4.6 28.50 0.02 -0.01 -0.03 409.72 0.01 4.93 13.00 0.38
F15A4.7 28.50 0.00 -0.00 -0.04 335.84 0.00 0.20 6.57 0.03
F15A4.8 28.50 0.00 0.03 2.54 441.64 0.01 -0.10 -8.51 0.01
F15A4.9 28.50 0.03 -0.10 -4.50 294.80 -0.00 0.11 4.89 0.02
F15A8.1 28.50 0.00 -0.00 -0.06 305.75 0.00 0.32 5.63 0.06
F15A8.4 28.50 0.00 0.04 0.48 300.73 0.01 0.35 4.62 0.07
F15A8.5 28.50 -0.00 0.03 0.22 355.00 0.01 1.20 7.48 0.17
F15A8.6 28.50 0.01 0.05 0.09 271.09 0.02 2.91 5.00 0.64
F15B10.1 28.50 1.82 -19.25 -13.34 75.92 0.90 -1.59 -1.10 391.02 0.40 10.25 7.10 1.36
F15B10.2 28.50 0.59 5.56 7.81 57.68 0.75 -7.90 -11.11 155.27 -0.02 1.09 1.53 0.34
F15B10.3 28.50 2.90 110.33 8.87 118.33 12.81 -153.22 -12.32 186.73 2.33 -5.67 -0.46 0.64
F15B9.1 28.50 0.19 2.81 0.45 278.39 0.89 58.70 9.34 375.06 6.57 -14.22 -2.26 5.01
F15B9.10 28.50 1.08 -11.46 -9.19 134.43 -0.13 5.66 4.54 354.93 1.12 0.51 0.41 1.18
F15B9.11 28.50 -0.04 2.12 1.16 318.06 0.58 -5.76 -3.15 414.28 0.02 25.80 14.10 1.84
F15B9.2 28.50 -0.00 0.01 0.83 266.53 0.00 0.18 12.78 327.18 0.01 -0.00 -0.22 0.01
F15B9.3 28.50 0.02 0.46 0.91 195.40 0.09 2.57 5.13 358.64 0.51 -1.57 -3.13 0.32
F15B9.4 28.50 1.48 -12.35 -10.33 119.24 0.36 -0.44 -0.37 0.20
F15B9.5 28.50 0.00 0.06 0.91 410.63 0.03 0.56 8.52 0.07
F15B9.6 28.50 -0.00 0.02 0.63 377.80 0.01 0.26 8.25 0.04
F15B9.7 28.50 -0.02 3.38 0.73 163.93 0.44 19.16 4.12 391.93 4.81 -31.98 -6.88 1.85
F15B9.8 28.50 -0.25 15.37 0.71 215.46 2.62 114.87 5.32 380.99 21.63 -85.86 -3.98 12.74
F15B9.9 28.50 -0.01 0.64 1.06 247.38 0.13 3.69 6.10 330.83 0.44 0.99 1.63 0.59
F15C11.1 28.50 -0.34 6.00 2.42 2.39
F15C11.2 28.50 6.35 -32.03 -8.90 149.34 2.48 8.73 2.43 5.41
F15D3.1 28.50 -0.43 9.96 3.08 395.58 3.23 -22.10 -6.83 1.27
F15D3.2 28.50 -0.00 0.15 6.95 187.19 0.02 -0.43 -19.48 232.33 0.00 0.07 2.98 433.88 0.02 -0.28 -12.43 0.00
F15D3.3 28.50 0.00 0.05 2.41 163.34 0.01 -0.10 -4.48 260.37 -0.00 0.17 7.66 354.67 0.02 0.05 2.21 0.02
F15D3.4 28.50 0.01 -0.08 -7.84 122.44 0.00 0.01 0.70 310.76 0.00 0.09 9.46 410.17 0.01 -0.11 -10.73 0.00
F15D3.5 28.50 -0.01 0.26 6.20 225.49 0.04 -0.63 -15.24 282.04 0.01 0.10 2.51 0.03
F15D3.6 28.50 2.69 -36.05 -16.27 88.24 0.54 1.01 0.45 0.94
F15D3.7 28.50 0.73 8.38 2.29 4.55
F15D3.8 28.50 -0.01 0.40 5.41 210.44 0.07 -0.07 -0.90 0.05
F15D3.9 28.50 0.00 0.20 1.05 133.77 0.02 0.95 5.08 294.65 0.17 -0.08 -0.45 0.16
F15D4.1 28.50 0.43 -0.74 -2.20 0.10
F15D4.2 28.50 6.86 19.87 2.47 94.69 8.18 -35.29 -4.39 239.84 3.05 -12.67 -1.58 -0.05
F15D4.3 28.50 7.40 -76.16 -8.63 102.37 1.78 5.94 0.67 398.32 3.53 86.24 9.77 10.97
F15D4.4 28.50 0.00 0.01 0.16 283.40 0.01 0.15 4.77 0.04
F15D4.5 28.50 0.10 0.52 2.01 0.33
F15D4.6 28.50 0.00 0.22 2.50 0.10
F15D4.8 28.50 0.09 0.02 0.01 389.65 0.10 23.25 10.70 2.31
F15E11.1 28.50 -0.00 1.17 1.11 218.20 0.22 6.16 5.88 356.36 1.07 -2.57 -2.45 0.74
F15E11.10 28.50 0.00 0.00 0.32 287.05 0.00 0.06 4.03 0.01
F15E11.11 28.50 0.00 0.00 0.05 441.18 0.00 0.38 21.30 0.02
F15E11.12 28.50 0.00 0.09 0.41 188.56 0.02 1.41 6.29 336.76 0.23 -0.97 -4.30 0.08
F15E11.13 28.50 0.02 0.96 0.84 243.87 0.23 7.94 6.96 364.19 1.18 -3.70 -3.24 0.74
F15E11.14 28.50 0.01 1.20 1.15 211.36 0.23 5.94 5.70 350.89 1.06 -2.04 -1.95 0.79
F15E11.15 28.50 -0.00 0.25 1.74 270.18 0.06 1.17 8.20 355.00 0.16 -0.76 -5.31 0.06
F15E11.2 28.50 -0.00 0.06 2.70 405.16 0.02 -0.25 -11.09 0.00
F15E11.3 28.50 0.00 -0.01 -0.65 276.56 0.00 0.06 4.71 0.01
F15E11.4 28.50 -0.00 0.05 3.07 163.02 0.01 -0.06 -3.77 274.28 -0.00 0.08 5.26 0.02
F15E11.5 28.50 0.00 0.03 2.13 0.01
F15E6.1 28.50 2.44 -23.15 -10.10 125.63 0.19 -0.30 -0.13 0.09
F15E6.10 28.50 0.09 0.15 0.03 425.16 0.15 157.29 31.46 477.65 8.40 -658.82 -131.77 3.89
F15E6.2 28.50 0.17 -0.15 -0.01 326.72 0.13 79.11 6.63 12.61
F15E6.3 28.50 0.01 -0.01 -0.09 353.17 0.00 1.02 10.67 446.65 0.10 -0.39 -4.10 0.08
F15E6.4 28.50 0.00 0.01 0.11 422.48 0.00 0.93 15.26 0.06
F15E6.5 28.50 0.01 -0.01 -0.02 357.73 0.00 2.28 8.36 0.29
F15E6.6 28.50 0.03 0.34 1.87 0.19
F15E6.7 28.50 0.01 0.04 0.09 401.75 0.03 7.03 16.84 476.86 0.56 -20.42 -48.90 0.40
F15E6.8 28.50 -0.00 0.05 2.03 0.02
F15E6.9 28.50 0.01 -0.02 -0.06 349.07 0.00 2.15 7.82 0.29
F15G9.1 28.50 -0.24 6.35 1.02 273.05 1.31 49.13 7.88 374.64 6.30 -21.06 -3.38 3.99
F15G9.2 28.50 0.00 -0.02 -0.52 325.81 -0.00 0.19 5.61 0.03
F15G9.3 28.50 0.01 -0.09 -6.46 90.06 0.00 0.00 0.12 319.43 0.00 0.09 6.55 0.02
F15G9.4 28.50 0.03 0.08 0.07 298.91 0.05 5.90 5.12 1.15
F15G9.5 28.50 -0.00 0.25 0.32 291.88 0.06 6.12 7.78 400.97 0.73 0.41 0.52 0.76
F15G9.6 28.50 -0.00 0.02 0.58 380.99 0.01 0.32 7.70 0.04
F15H10.1 28.50 0.05 -0.02 -0.01 404.24 0.04 33.71 12.79 2.74
F15H10.10 28.50 0.00 0.00 0.33 288.88 0.00 0.07 5.10 0.01
F15H10.12 28.50 0.00 -0.01 -0.62 251.48 0.00 0.05 4.45 0.01
F15H10.2 28.50 0.12 -0.18 -0.07 403.79 0.05 34.30 12.90 2.81
F15H10.3 28.50 1.76 -16.67 -9.50 128.36 0.10 -0.04 -0.02 0.09
F15H10.4 28.50 0.00 0.00 0.29 314.41 0.00 0.09 5.18 0.02
F15H10.5 28.50 -0.00 0.03 2.27 0.01
F15H10.6 28.50 0.00 0.01 0.27 300.73 0.00 0.09 4.28 0.02
F15H10.7 28.50 0.00 0.02 0.31 330.83 0.01 0.62 8.85 429.78 0.07 0.01 0.12 0.07
F15H10.8 28.50 -0.04 1.17 0.27 320.80 0.30 26.28 6.02 4.60
F15H10.9 28.50 0.00 0.01 0.96 330.06 0.00 0.14 15.77 379.87 0.01 -0.03 -3.22 0.01
F15H9.1 28.50 0.00 -0.01 -0.59 300.28 0.00 0.13 8.11 418.38 0.02 -0.09 -5.54 0.01
F15H9.2 28.50 0.00 0.00 0.08 308.94 0.00 0.11 4.29 0.02
F15H9.3 28.50 0.03 -0.06 -1.89 0.00
F15H9.4 28.50 0.05 0.12 2.38 105.18 0.05 -0.38 -7.33 239.38 0.00 0.03 0.56 0.01
F16A11.1 28.50 2.17 -25.03 -14.86 98.97 0.41 1.46 0.87 444.95 0.91 22.23 13.20 1.79
F16A11.2 28.50 0.54 -1.00 -1.79 0.08
F16A11.3 28.50 1.98 -17.69 -11.72 121.82 0.33 3.76 2.49 312.45 1.05 0.00 0.00 1.05
F16B12.1 28.50 -0.00 0.03 0.57 330.06 0.01 0.43 9.59 413.01 0.04 0.00 0.05 0.04
F16B12.2 28.50 -0.00 0.06 2.14 0.03
F16B12.4 28.50 0.55 16.54 9.13 131.10 2.25 -5.83 -3.22 0.19
F16B12.5 28.50 -0.00 0.34 11.30 133.84 0.03 -0.23 -7.78 276.11 0.00 0.20 6.56 414.73 0.03 -0.28 -9.35 0.01
F16B12.6 28.50 1.87 16.01 6.13 93.25 2.90 -7.33 -2.81 0.03
F16B12.7 28.50 0.01 0.51 12.00 99.18 0.05 -0.19 -4.56 332.65 0.00 0.04 1.03 0.01
F16B12.8 28.50 0.00 -0.02 -0.34 239.87 0.00 0.13 2.35 400.22 0.02 0.44 8.12 0.06
F16B3.1 28.50 0.03 -0.07 -0.15 270.18 0.01 2.25 5.13 0.49
F16B3.2 28.50 0.01 0.13 0.27 356.36 0.05 3.62 7.48 0.52
F16B3.3 28.50 -0.02 0.96 0.66 363.20 0.31 9.87 6.81 1.50
F16B4.1 28.50 -0.00 0.20 0.62 161.20 0.03 2.22 6.97 299.82 0.33 -1.46 -4.57 398.32 0.19 0.35 1.11 0.22
F16B4.10 28.50 -0.00 0.04 1.92 0.02
F16B4.11 28.50 0.01 0.20 2.20 0.10
F16B4.12 28.50 0.00 0.05 0.14 304.84 0.02 1.84 5.50 0.35
F16B4.2 28.50 0.02 -0.04 -0.56 197.68 0.01 0.16 2.22 410.63 0.04 0.51 7.24 0.08
F16B4.3 28.50 0.00 0.12 4.55 163.34 0.02 -0.11 -3.88 330.98 -0.00 0.17 6.08 0.03
F16B4.4 28.50 -0.05 0.82 0.83 390.56 0.25 8.34 8.44 1.03
F16B4.5 28.50 -0.02 0.58 3.32 365.94 0.18 -0.50 -2.85 0.12
F16B4.6 28.50 0.01 0.38 2.13 0.18
F16B4.7 28.50 0.00 0.28 2.94 177.31 0.04 0.99 10.54 230.56 0.10 -0.18 -1.94 0.05
F16B4.8 28.50 1.99 66.41 7.19 163.48 10.95 -68.09 -7.37 239.17 5.80 -21.69 -2.35 0.47
F16B4.9 28.50 0.00 0.04 0.64 155.27 0.01 0.63 9.05 242.36 0.06 0.02 0.26 0.07
F16C3.1 28.50 0.04 -0.14 -0.43 360.92 -0.00 2.84 8.88 0.35
F16C3.2 28.50 -0.02 0.50 1.35 214.09 0.08 2.92 7.80 317.60 0.38 -1.32 -3.54 0.16
F16C3.3 28.50 0.00 0.05 0.44 271.09 0.02 0.53 4.43 0.13
F16C3.4 28.50 0.36 -0.78 -2.04 0.01
F16D3.1 28.50 0.01 0.06 0.09 326.27 0.03 4.16 6.42 0.69
F16D3.2 28.50 3.28 -5.28 -2.03 0.87
F16D3.4 28.50 0.66 2.93 3.42 152.08 1.02 -2.64 -3.08 0.14
F16D3.6 28.50 0.00 0.16 6.00 82.31 0.01 -0.02 -0.81 321.25 0.00 0.21 7.65 439.81 0.03 -0.11 -4.26 0.02
[truncated: 989,568 more chars]
