# Supplementary material for: The time-resolved transcriptome of C. elegans
Source: Genome Res. 2016 Oct;26(10):1441–50. doi: 10.1101/gr.202663.115 (PMC5052054; doi:10.1101/gr.202663.115)
Supplement: Supplemental Material [file supp_gr.202663.115_Supplemental_Table_S8a.txt.gz › Suppl. Table 8a Alternatively_spliced_major_form_dominant.txt]

#This file provides a list of alternative splice junction pairs sorted by the length of the run in which consecutive samples have a normalized ratio of the minor splice form to the total of less than 0.15, allowing for up to two exceptions.  The length of the second run, if any, is also reported.
#Column 1 = gene name; chromosome; splice junction one; splice junction two
#Column 2 = start of run in embryonic time or post-embryonnic stage
#Column 3 = run length
#Column 4 = start of second run in embryonic time or post-embryonnic stage
#Column 5 = second run length
Y110A7A.17_I_5126093_5126281_-:I_5126087_5126281_-	133	73	52	1
T05A12.3_IV_6886101_6886142_-:IV_6886095_6886142_-	220	65	103	3
Y25C1A.7_II_3070617_3070896_-:II_3070617_3071021_-	30	64	DauerEntry	10
ZK1248.14_II_5835890_5835934_-:II_5835884_5835934_-	133	59	YA	7
Y39E4B.10_III_13147481_13150085_-:III_13147475_13150085_-	178	57	Dauer	5
Y41D4A.4_IV_1746110_1746155_+:IV_1746110_1746164_+	254	53	136	6
C04F5.9_V_5117910_5118885_-:V_5117903_5118885_-	78	52	640	11
C49H3.10_IV_7923373_7923507_-:IV_7923367_7923507_-	218	52	YA	7
ZK1098.10_III_9548737_9549086_+:III_9548603_9549086_+	213	51	DauerEntry	11
T14D7.1_II_8845580_8846169_+:II_8845580_8847000_+	187	51	DauerEntry	10
ZC373.4_X_10063082_10063204_-:X_10063082_10063134_-	294	48	248	2
T01D1.2_II_166906_166954_+:II_166906_166960_+	213	47	DauerEntry	9
Y43F4B.7_III_13310615_13311863_+:III_13310615_13311996_+	178	47	53	8
C55A6.10_V_11506368_11506852_+:V_11506368_11506858_+	248	47	136	6
Y77E11A.7_IV_1415909_1417702_-:IV_1415903_1417702_-	178	45	645	5
C07A12.7_X_4521022_4522058_-:X_4521022_4521991_-	248	45	178	3
H13N06.3_X_15493947_15494369_+:X_15493619_15494369_+	220	44	126	6
B0491.1_II_11349210_11349254_+:II_11349210_11349260_+	173	43	616	12
Y11D7A.3_IV_9239812_9242648_+:IV_9239812_9241011_+	136	43	L3	6
H08M01.2_IV_13841896_13842044_+:IV_13841489_13842044_+	323	43	294	2
C35C5.6_X_11568537_11568576_+:X_11568537_11568582_+	178	42	645	21
H06I04.1_III_3099995_3100085_+:III_3099995_3100217_+	30	42	472	12
W08A12.3_V_3686128_3686183_+:V_3684531_3686183_+	30	42	L1	4
C56A3.6_V_13556152_13556194_-:V_13556146_13556194_-	323	41	157	13
M01B12.4_I_3083235_3083958_-:I_3083229_3083958_-	220	41	YA	8
ZK1248.15_II_5838042_5838086_-:II_5838036_5838086_-	103	40	536	23
C09F5.2_III_648777_649375_+:III_648265_649375_+	30	40	462	16
C09D4.4__C09D4.5_I_5482423_5485710_-:I_5482423_5482468_-	254	39	30	20
B0001.4_IV_12135558_12136180_-:IV_12135550_12136180_-	126	38	536	28
T01C8.1_X_16802448_16802675_+:X_16802493_16802675_+	30	38	455	26
C14H10.2_X_10245288_10246948_-:X_10245288_10248231_-	187	38	591	4
F13C5.5_X_605217_605912_-:X_605217_607172_-	388	38	298	2
C27D6.4_II_5187398_5187459_-:II_5187387_5187459_-	294	37	L2	5
T24B8.7_II_9049757_9049799_-:II_9049751_9049799_-	254	37	Dauer	5
C44E4.1_I_4630049_4630093_-:I_4630040_4630093_-	248	37	639	3
C05C8.5_V_7234482_7234518_-:V_7234474_7234518_-	213	36	L4	13
F58E10.1_V_13995254_13995691_-:V_13995245_13995691_-	388	36	262	10
T26C5.3_II_9239252_9243842_+:II_9243670_9243842_+	136	36	30	10
T16H12.5_III_10092738_10092789_-:III_10092732_10092789_-	279	36	DauerEntry	8
F26F12.3_V_5844216_5844305_-:V_5844216_5845620_-	213	36	614	5
K01A6.2_IV_11716791_11716836_+:IV_11716441_11716836_+	30	36	L2	5
T12F5.4_I_3720939_3721006_-:I_3719168_3721006_-	388	35	YA	10
ZK662.3_X_15711622_15711965_+:X_15711622_15711686_+	254	35	30	7
ZK1086.1_X_13803030_13803353_-:X_13803030_13809655_-	30	35	430	5
R07B5.9_V_9850364_9850405_-:V_9850357_9850405_-	136	34	584	25
F02E9.7_I_8413920_8413964_+:I_8413361_8413964_+	30	34	401	15
F59G1.1_II_5915299_5915341_+:II_5915299_5915349_+	388	34	248	12
F56B6.2_X_3547746_3547807_+:X_3547746_3547816_+	173	34	523	4
NONE_X_7517654_7517702_-:X_7517654_7517942_-	294	34	248	1
Y34B4A.8_X_5272650_5272914_-:X_5272641_5272914_-	218	33	553	14
F55C12.5_II_5870689_5870776_-:II_5870689_5873317_-	126	33	30	7
C14F5.3_X_7940777_7940835_-:X_7940577_7940835_-	298	33	248	1
W07A8.3_V_20736486_20736528_-:V_20736480_20736528_-	536	32	262	24
ZC518.2_IV_12358988_12359030_-:IV_12358979_12359030_-	262	32	616	24
F21H11.2_III_5118240_5118393_+:III_5118240_5118399_+	254	32	L1	18
C36B1.8_I_8738478_8738514_+:I_8738478_8738529_+	254	32	597	14
C37C3.2_V_7855241_7855731_+:V_7855097_7855731_+	133	32	472	9
Y45F10A.7_IV_13494939_13495119_+:IV_13493947_13495119_+	298	32	218	6
K04G2.6_I_8042905_8042946_+:I_8042905_8042952_+	213	31	597	26
Y77E11A.1_IV_1497700_1499860_+:IV_1497675_1499860_+	370	31	157	11
C34G6.4_I_5893238_5893426_+:I_5892636_5893426_+	65	31	430	8
C28H8.6_III_5890633_5891199_-:III_5890633_5891278_-	136	31	472	3
Y32G9A.8_V_1879851_1880796_-:V_1879843_1880796_-	542	31	248	3
F10C1.7_II_5753186_5753434_+:II_5752702_5753434_+	420	31	371	2
C14B9.8_III_8141964_8142004_-:III_8141955_8142004_-	136	30	645	17
F35H10.7_IV_8299054_8299168_+:IV_8299054_8299174_+	187	30	L2	17
H37A05.1_V_13652529_13652629_-:V_13652523_13652629_-	254	30	645	17
Y40B1A.2__Y40B1A.3_I_13347608_13352989_+:I_13347608_13352995_+	254	30	584	9
ZK675.1_II_7893437_7893478_+:II_7893437_7893487_+	388	30	DauerEntry	9
ZC101.2_II_14657845_14657962_-:II_14657023_14657962_-	370	30	298	3
C34E10.8_III_5252154_5252674_-:III_5252148_5252674_-	173	29	645	21
W02D9.2_I_12532941_12532998_+:I_12532771_12532998_+	30	29	493	14
W03A5.7_III_5416177_5416362_-:III_5416177_5416821_-	371	29	225	11
ZC518.3_IV_12361671_12363014_+:IV_12362058_12363014_+	220	29	536	3
C36B1.1_I_8710052_8710622_-:I_8710052_8710534_-	294	29	220	2
C47E12.3_IV_9999508_9999553_-:IV_9999499_9999553_-	178	28	597	25
T12D8.8_III_13614915_13615369_-:III_13614906_13615369_-	584	28	248	25
T06D8.9_II_11240450_11240495_+:II_11240450_11240503_+	248	28	639	23
F35D6.1_IV_5533517_5533597_-:IV_5533517_5534115_-	136	28	L1	21
ZK899.8_X_9513300_9513356_+:X_9513300_9513362_+	254	28	584	16
T26C5.3_II_9242311_9243842_+:II_9243670_9243842_+	136	28	30	10
K03B4.3_V_4687175_4687216_+:V_4687175_4687225_+	218	28	DauerEntry	9
ZK131.11_II_13814045_13814475_+:II_13803212_13814475_+	462	28	370	9
ZC518.3_IV_12366317_12368370_+:IV_12364112_12368370_+	30	28	347	8
T07C12.12_V_9927984_9928033_-:V_9927984_9928596_-	30	28	L3	7
T07D1.2_X_2430227_2430760_-:X_2430227_2431239_-	401	28	DauerEntry	6
Y11D7A.3_IV_9237041_9237223_+:IV_9233102_9237223_+	173	28	472	2
W01F3.3_V_20667612_20667684_+:V_20667612_20668417_+	294	28	248	1
F53C3.13_II_3922066_3924069_-:II_3922066_3924462_-	294	27	52	19
T20F7.6_X_16868375_16868416_-:X_16868369_16868416_-	220	27	542	17
R05D3.2_III_8372878_8372917_+:III_8372878_8372923_+	220	27	514	16
R02D3.1_IV_248822_248925_+:IV_248692_248925_+	294	27	103	14
F07A11.2_II_11594399_11594640_-:II_11594399_11594527_-	374	27	DauerEntry	9
B0001.4_IV_12136133_12136180_-:IV_12135550_12136180_-	53	27	L2	8
F55C7.7_I_4004608_4008147_-:I_4004608_4010775_-	262	27	178	6
K10C3.6_I_9873654_9873695_+:I_9873654_9873701_+	597	26	157	23
Y75B8A.8_III_12167830_12169022_+:III_12167786_12169022_+	30	26	340	20
C28C12.10_IV_8503965_8504043_-:IV_8503959_8504043_-	309	26	639	18
T19A6.1_I_8390022_8390552_-:I_8390022_8392588_-	30	26	L1	15
ZK899.8_X_9515689_9515733_+:X_9515689_9515739_+	173	26	553	15
T01H8.5_I_8563481_8563604_-:I_8559628_8563604_-	248	26	30	14
Y37A1A.4_IV_13953153_13956259_+:IV_13953153_13956265_+	401	26	248	13
C10C5.6_IV_9387124_9387239_+:IV_9387124_9387248_+	254	26	584	12
Y53H1C.2_I_11403018_11403466_-:I_11403012_11403466_-	254	26	536	11
F10D7.5_X_17386016_17386199_-:X_17386016_17386799_-	30	26	346	9
F10F2.1_III_4610817_4611027_-:III_4610817_4611310_-	65	26	455	7
H04J21.3_III_2350830_2352171_+:III_2350442_2352171_+	30	26	346	5
H16O14.1_IV_6041037_6062082_+:IV_6053914_6062082_+	254	26	553	4
K11C4.5_V_6923752_6923849_-:V_6923752_6923938_-	294	26	L2	4
C36B1.1_I_8710308_8710534_-:I_8710052_8710534_-	294	26	584	2
F35A5.8_X_3801771_3801848_-:X_3801592_3801848_-	30	26	347	2
ZK688.8_III_7915077_7915222_-:III_7915077_7915850_-	136	25	699	20
F53G2.6_II_2465459_2465643_-:II_2465453_2465643_-	213	25	584	15
Y41E3.1_IV_14954685_14954915_-:IV_14954685_14955478_-	614	25	371	15
K08C7.3_IV_10671222_10671330_+:IV_10671017_10671330_+	254	25	96	11
T23B5.3_IV_12694446_12696840_+:IV_12694446_12694528_+	30	25	323	7
B0286.4_II_4374702_4374990_-:II_4374702_4375231_-	248	25	Dauer	4
K07D4.7_II_4011844_4012452_+:II_4011077_4012452_+	298	25	L2	4
C14F5.3_X_7940577_7940748_-:X_7940577_7940835_-	323	25	591	3
R160.1_X_4390825_4391013_+:X_4390065_4391013_+	30	25	L4	3
Y43F8B.3_V_19504075_19506340_+:V_19506030_19506340_+	254	25	173	3
F28F5.3_III_6806672_6809510_+:III_6806015_6809510_+	370	25	298	2
T09E8.1_V_13160383_13162300_+:V_13159766_13162300_+	126	25	52	2
Y9C2UA.1_II_9139769_9142847_+:II_9142728_9142847_+	420	25	298	2
Y9C2UA.1_II_9142370_9142847_+:II_9142728_9142847_+	420	25	298	2
B0432.4_II_288260_288314_+:II_288196_288314_+	225	24	640	22
F20D1.2_X_14972453_14972506_+:X_14972459_14972506_+	30	24	645	21
NONE_IV_2495433_2495733_+:IV_2495433_2495740_+	430	24	262	14
F28B3.4_I_4946332_4946643_+:I_4946332_4946649_+	248	24	523	13
F42H10.6_III_8479267_8479318_-:III_8479260_8479318_-	30	24	374	13
C36E8.1_III_4000797_4000909_-:III_4000791_4000909_-	388	24	L1	10
F56B6.2_X_3556326_3556426_+:X_3552914_3556426_+	249	24	103	10
F55A8.2_IV_1873693_1875641_+:IV_1873693_1875650_+	616	24	430	8
C43E11.1_I_4271849_4271946_+:I_4271893_4271946_+	30	24	309	7
F57B9.7_III_6924826_6924953_-:III_6924826_6925301_-	30	24	309	7
T23B5.3_IV_12694446_12696840_+:IV_12694630_12696840_+	30	24	323	7
Y53C12B.3_II_9747039_9747119_+:II_9746975_9747119_+	536	24	30	7
F57B9.7_III_6924990_6925301_-:III_6924826_6925301_-	30	24	309	6
Y104H12BR.1_IV_1290018_1291431_+:IV_1290018_1291440_+	616	24	514	6
Y75B8A.17_III_12224829_12224889_-:III_12224829_12224984_-	30	24	309	6
F07F6.4_II_5426580_5427414_-:II_5426580_5427556_-	30	24	L2	5
R160.1_X_4390065_4390806_+:X_4390065_4391013_+	30	24	L4	3
Y47G6A.7_I_3507168_3508224_+:I_3506244_3508224_+	30	24	374	3
C18C4.10_V_5576679_5577871_-:V_5577246_5577871_-	30	24	347	2
K11C4.5_V_6908858_6908937_-:V_6908581_6908937_-	294	24	614	2
Y9C2UA.1_II_9141771_9142847_+:II_9142728_9142847_+	420	24	298	2
ZK757.4_III_9866644_9867060_-:III_9866644_9867633_-	30	24	347	2
C38D4.5_III_4797173_4797533_+:III_4797173_4797539_+	430	23	173	20
W02B12.11_II_11474154_11474203_+:II_11474154_11474210_+	178	23	472	20
F26G1.1_II_4793294_4793733_+:II_4793294_4793742_+	254	23	L2	17
Y37E11AR.3_IV_3737913_3738777_-:IV_3737913_3738704_-	388	23	126	14
C34G6.1_I_5908900_5909265_+:I_5908900_5909271_+	455	23	254	12
C04A11.3_X_13681286_13681328_+:X_13681286_13681340_+	254	23	DauerEntry	11
T25D3.4_II_147336_147381_+:II_147336_147388_+	213	23	639	11
Y116A8C.16_IV_16999800_17002658_+:IV_16999800_17002664_+	254	23	514	11
C26E6.8_III_4919204_4919249_-:III_4919198_4919249_-	178	23	462	9
T14G10.1_IV_10162650_10162691_+:IV_10162650_10162697_+	469	23	L4	9
Y37E3.17_I_2143094_2144871_+:I_2143094_2144880_+	639	23	455	8
C14H10.2_X_10244233_10244998_-:X_10244233_10244544_-	294	23	136	7
T24A11.1_III_3799858_3799899_-:III_3799846_3799899_-	254	23	639	7
C30H7.2_I_5417219_5417941_-:I_5417210_5417941_-	639	23	430	6
F07A11.2_II_11594399_11594640_-:II_11594567_11594640_-	420	23	DauerEntry	6
K01G5.8_III_10740508_10740545_-:III_10740499_10740545_-	249	23	Dauer	5
C09G4.1_IV_8539131_8541081_+:IV_8540659_8541081_+	254	23	173	4
T03F1.8_I_3860587_3860644_-:I_3860587_3861962_-	309	23	584	4
Y110A7A.17_I_5125492_5125534_-:I_5125486_5125534_-	254	23	514	4
C36B1.1_I_8709398_8709756_-:I_8709398_8709918_-	294	23	L3	3
C36F7.4_I_9566136_9566685_-:I_9565570_9566685_-	213	23	455	3
T12B3.4_IV_7386829_7386911_-:IV_7386829_7387114_-	136	23	Dauer	3
Y79H2A.6_III_12052615_12053385_-:III_12052615_12053485_-	30	23		
R11A8.7_IV_10381558_10381631_+:IV_10381558_10381637_+	346	22	584	14
F26F2.7_V_20581613_20582042_+:V_20581613_20582048_+	218	22	L4	13
Y113G7A.8_V_20082288_20083065_-:V_20082279_20083065_-	346	22	YA	10
Y113G7A.9_V_20088222_20088455_-:V_20088222_20089280_-	103	22	388	10
C14H10.2_X_10244233_10244998_-:X_10244713_10244998_-	254	22	136	8
Y39E4A.2_III_12955233_12956620_-:III_12955233_12965072_-	218	22	96	7
F44E2.3_III_8827578_8827698_-:III_8827578_8827963_-	30	22	346	6
Y54E10A.9_I_3160116_3160156_-:I_3160110_3160156_-	597	22	220	6
Y46G5A.1_II_12716159_12716689_+:II_12701656_12716689_+	279	22	52	5
H09G03.2_III_3208216_3208774_-:III_3208216_3216273_-	401	22	30	4
ZK662.3_X_15711622_15711965_+:X_15711825_15711965_+	388	22	173	4
C36B1.1_I_8710052_8710265_-:I_8710052_8710534_-	323	22	262	2
D2024.5_IV_7227497_7227540_-:IV_7227497_7227684_-	30	22	YA	2
K08B4.1_IV_6105089_6106156_+:IV_6102966_6106156_+	30	22	YA	2
K11C4.5_V_6906195_6906324_-:V_6905822_6906324_-	294	22	542	2
K11C4.5_V_6908581_6908815_-:V_6908581_6908937_-	262	22	518	2
K11C4.5_V_6910404_6911762_-:V_6910285_6911762_-	323	22	584	2
K11C4.5_V_6923880_6923938_-:V_6923752_6923938_-	294	22	523	2
T14B1.1_X_9667131_9667209_-:X_9667131_9668511_-	445	22	248	1
B0464.2_III_9491646_9492196_+:III_9491646_9492467_+	492	21	262	19
T22D1.3_IV_6916165_6916561_+:IV_6916165_6916840_+	254	21	30	19
Y41E3.7_IV_15021279_15022033_+:IV_15019991_15022033_+	249	21	30	18
ZK370.8_III_8752368_8752407_-:III_8752359_8752407_-	645	21	254	18
Y73B6A.5_IV_6747115_6748341_-:IV_6747115_6747276_-	254	21	30	13
T01G1.4_IV_11361159_11361273_-:IV_11361159_11361287_-	30	21	523	10
F54C4.3_III_85174_85767_-:III_85165_85767_-	279	21	584	8
C47G2.5_II_11298152_11298192_+:II_11298152_11298198_+	218	21	445	6
F55C12.5_II_5870689_5872687_-:II_5870689_5873317_-	126	21	371	6
E02H4.3_X_14289231_14289334_-:X_14289231_14293536_-	30	21	309	4
F28B12.2_II_5928849_5936416_+:II_5933558_5936416_+	323	21	279	3
F53B7.5_V_10970932_10971234_-:V_10970932_10970998_-	420	21	374	3
Y92C3B.2_III_1068242_1070412_-:III_1067943_1070412_-	30	21	371	3
B0464.5_III_9460611_9460981_+:III_9460140_9460981_+	30	21	L4	2
C06C3.10_II_9376246_9376333_-:II_9376246_9377026_-	445	21	298	2
F35A5.8_X_3801592_3801731_-:X_3801592_3801848_-	30	21	279	2
Y55F3C.3_IV_751289_751380_+:IV_751289_751582_+	445	21	388	2
Y55F3C.3_IV_751435_751582_+:IV_751289_751582_+	445	21	388	2
ZK1151.1_I_11770705_11773408_-:I_11770705_11770982_-	298	21	DauerExit	1
F10D7.5_X_17389109_17390236_-:X_17389109_17391457_-	262	20	30	17
ZK185.1_IV_4551231_4552000_+:IV_4551231_4552012_+	173	20	536	17
F07A11.6_II_11617065_11617948_-:II_11617065_11621067_-	254	20	35	16
D2085.3_II_8663064_8663104_+:II_8663064_8663110_+	213	20	699	15
Y48G1C.2_I_77800_78152_+:I_77800_79312_+	30	20	262	15
F10F2.1_III_4597620_4597661_-:III_4597614_4597661_-	597	20	254	13
F56A11.5_IV_568897_569598_-:IV_568891_569598_-	L1	20	370	9
Y42G9A.6_III_6142250_6142287_-:III_6142244_6142287_-	699	20	298	9
B0001.8_IV_12139132_12139184_-:IV_12139126_12139184_-	173	20	401	8
C48B4.4_III_9579098_9579649_-:III_9579098_9579916_-	254	20	30	8
F45E10.1_II_11063437_11064065_-:II_11063437_11066659_-	699	20	396	8
C45G3.1_I_9223080_9223432_-:I_9223074_9223432_-	254	20	L1	7
F55B12.3_V_13819574_13819615_+:V_13819574_13819621_+	254	20	472	7
Y111B2A.22_III_12741949_12743395_+:III_12741949_12743404_+	584	20	323	7
F29G9.2_V_6025442_6025484_+:V_6025442_6025490_+	157	20	597	6
F13B10.2_III_3868562_3868753_+:III_3868562_3868609_+	401	20	L4	4
JC8.6_IV_13241368_13241418_+:IV_13241368_13241427_+	254	20	213	4
K11C4.5_V_6905822_6906101_-:V_6905822_6906324_-	294	20	514	4
B0495.8_II_7707141_7707205_-:II_7706821_7707205_-	30	20	L3	3
Y39A1A.15_III_10666960_10667590_+:III_10664434_10667590_+	699	20	30	3
K10C8.3_V_12699252_12699389_+:V_12699252_12699831_+	30	20	262	2
ZC477.9_IV_7087661_7087750_-:IV_7087661_7089275_-	370	20	298	2
H19M22.2_III_2665018_2665107_+:III_2665018_2665493_+	279	20	L3	1
K12F2.2_V_12219558_12219918_+:V_12216705_12219918_+	567	20	396	1
Y37E11AR.3_IV_3737913_3737957_-:IV_3737913_3738704_-	388	19	54	18
F55A8.2_IV_1849691_1860834_+:IV_1848226_1860834_+	248	19	30	17
T01D1.2_II_167079_167894_+:II_167079_167903_+	213	19	455	17
T26C5.3_II_9237363_9243842_+:II_9243670_9243842_+	30	19	254	17
C56G2.6_III_6339057_6339100_-:III_6339045_6339100_-	218	19	645	15
C10C5.1_IV_9349962_9350342_-:IV_9349147_9350342_-	254	19	53	14
Y65B4BL.5_I_515240_519584_-:I_515240_516353_-	401	19	L1	14
R144.7_III_5014985_5015322_-:III_5014985_5016261_-	30	19	254	13
C34F11.3_II_5206974_5207024_+:II_5206974_5207655_+	462	19	L2	12
F44E2.3_III_8829038_8829078_-:III_8829032_8829078_-	248	19	645	12
R13A5.1_III_7590612_7591158_+:III_7591018_7591158_+	30	19	279	12
T05A6.2_II_7819692_7819762_+:II_7818266_7819762_+	L1	19	518	12
Y37E11AM.2_IV_3723534_3724060_-:IV_3723525_3724060_-	L1	19	323	12
F08B1.2_II_5316995_5317119_+:II_5316995_5317451_+	493	19	YA	11
F21A10.2_X_10187899_10190157_-:X_10187899_10188238_-	65	19	309	11
T25E12.4_V_16766424_16766569_+:V_16766424_16766575_+	536	19	DauerEntry	11
Y54E5B.1_I_14813819_14814374_+:I_14813819_14814467_+	616	19	262	11
M02B1.3_IV_12839152_12839895_+:IV_12839152_12839908_+	L1	19	249	10
B0457.1_II_8906786_8906853_+:II_8906786_8907090_+	30	19	309	9
K01A6.2_IV_11728206_11728347_+:IV_11727915_11728347_+	30	19	L3	9
T04C10.1_X_14822520_14822560_-:X_14822514_14822560_-	298	19	639	9
W01A11.3_V_6485555_6485634_+:V_6484210_6485634_+	L1	19	126	9
W08A12.3_V_3686099_3686183_+:V_3684531_3686183_+	54	19	298	9
C34C6.2__D2085.5_II_8674956_8677152_-:II_8674956_8680228_-	30	19	254	8
C56A3.6_V_13554975_13555690_-:V_13554975_13555087_-	553	19	279	8
D2030.1_I_7570123_7570160_-:I_7570117_7570160_-	218	19	430	8
F46F6.1_X_10374684_10374725_-:X_10374678_10374725_-	L1	19	213	8
Y48C3A.12_II_13376445_13377372_+:II_13376445_13377378_+	279	19	492	8
ZK1086.1_X_13803030_13803116_-:X_13803030_13809655_-	30	19	254	8
C34D4.14_IV_7142961_7143222_-:IV_7142961_7143132_-	584	19	DauerEntry	7
T23G5.2_III_9234237_9234296_-:III_9234237_9234955_-	30	19	YA	7
Y39E4B.3_III_13090364_13090693_-:III_13089249_13090693_-	30	19	262	7
Y108G3AL.7_V_197345_198917_+:V_197345_198926_+	254	19	469	6
C34C6.2__D2085.5_II_8674956_8677641_-:II_8674956_8680228_-	30	19	340	5
C06C3.1_II_9365721_9367409_+:II_9366115_9367409_+	30	19	254	4
C34C6.2__D2085.5_II_8674956_8675061_-:II_8674956_8680228_-	30	19	340	4
C36F7.4_I_9572588_9573850_-:I_9572588_9574140_-	254	19	136	4
F53C3.13_II_3924126_3924462_-:II_3922066_3924462_-	30	19	445	4
F55A12.3_I_5360801_5362070_+:I_5360801_5363018_+	30	19	L3	4
R13A5.1_III_7586314_7586392_+:III_7586314_7586594_+	30	19	254	4
T19B4.7_I_5685588_5685678_-:I_5685215_5685678_-	30	19	279	4
Y39E4B.3_III_13089249_13090315_-:III_13089249_13090693_-	30	19	262	4
Y52B11A.3_I_10972095_10972151_+:I_10970632_10972151_+	30	19	254	4
ZK256.1_I_13011490_13011579_+:I_13004491_13011579_+	30	19	254	4
C34C6.2__D2085.5_II_8674956_8676752_-:II_8674956_8680228_-	30	19	254	3
F25E2.5_X_824169_825072_-:X_823813_825072_-	30	19	279	3
Y38F1A.10_II_13018912_13023581_-:II_13019823_13023581_-	L1	19	30	3
Y79H2A.6_III_12053407_12053485_-:III_12052615_12053485_-	30	19	254	3
C09E8.3_II_538505_546927_+:II_546870_546927_+	469	19	L2	2
C17D12.2_I_11595472_11596937_+:I_11594296_11596937_+	262	19	213	2
K11C4.5_V_6910285_6910367_-:V_6910285_6911762_-	298	19	514	2
M03D4.1_IV_6118951_6118992_+:IV_6118951_6118998_+	254	19	218	2
Y57G11C.38_IV_14867992_14868332_+:IV_14867371_14868332_+	L1	19	616	2
R10H1.1_II_7495057_7495500_+:II_7495005_7495500_+	L1	19		
R119.2,R119.3_I_372717_373333_-:I_372711_373333_-	213	18	401	15
C52E12.4_II_7016338_7017270_-:II_7016338_7016631_-	30	18	254	14
F52E1.13_V_8429907_8429996_-:V_8429907_8430479_-	254	18	L1	14
Y56A3A.30_III_11974160_11974389_-:III_11974160_11975531_-	492	18	L3	14
C05G5.2_X_14749893_14749937_+:X_14749893_14749944_+	309	18	699	13
D2045.1_III_10466091_10466940_+:III_10466486_10466940_+	35	18	254	13
T04C9.1_III_6002857_6003101_+:III_5997386_6003101_+	30	18	279	13
C27D6.4_II_5184105_5184448_-:II_5184095_5184448_-	639	18	420	12
C56G2.1_III_6353729_6354345_+:III_6346439_6354345_+	30	18	254	12
R160.1_X_4389425_4389660_+:X_4389425_4389666_+	213	18	455	12
Y65B4BR.4_I_539731_539797_+:I_539731_539803_+	298	18	DauerEntry	11
C01G8.5_I_5290522_5290620_-:I_5290522_5291496_-	30	18	254	10
C17E4.10_I_9438170_9438494_+:I_9436972_9438494_+	30	18	262	10
K01A6.2_IV_11727915_11728095_+:IV_11727915_11728347_+	30	18	L2	10
C18D11.4_III_11826382_11829797_+:III_11826382_11826761_+	254	18	133	9
F16B12.6_X_14106228_14106272_+:X_14106228_14106281_+	254	18	DauerEntry	9
F42G9.6_III_782762_782819_-:III_782756_782819_-	279	18	597	9
F55C7.7_I_4016974_4017325_-:I_4016974_4021230_-	309	18	126	9
T08A11.1_III_4253904_4257683_-:III_4253898_4257683_-	518	18	254	9
W04D2.6_V_12500519_12501255_+:V_12499575_12501255_+	30	18	254	9
C01G10.11_V_15077076_15077557_+:V_15077076_15078334_+	30	18	279	8
M03A1.6_II_4597987_4599953_-:II_4597987_4600329_-	30	18	254	8
R148.3_III_3180160_3182958_+:III_3180084_3182958_+	645	18	30	8
Y32H12A.7_III_5383563_5383911_-:III_5383557_5383911_-	639	18	298	8
ZK353.1_III_8406855_8406899_+:III_8406855_8406908_+	213	18	L1	8
C09H6.2_I_8112369_8113713_-:I_8112390_8113713_-	78	18	309	7
F10F2.1_III_4611196_4611310_-:III_4610817_4611310_-	96	18	340	7
T09A5.8_II_7857373_7857407_-:II_7857364_7857407_-	220	18	430	7
ZC504.4_X_10423752_10424061_-:X_10423752_10424171_-	30	18	279	7
F30F8.8_I_7849734_7849807_+:I_7849126_7849807_+	469	18	213	6
H14E04.2_III_2377000_2377082_+:III_2377000_2379587_+	30	18	L2	6
H28G03.2_X_5214239_5214290_+:X_5211569_5214290_+	30	18	249	6
C07A12.7_X_4518658_4519492_-:X_4519426_4519492_-	35	18	254	5
R17.3_III_10836403_10837323_+:III_10836436_10837323_+	279	18	542	5
W01F3.3_V_20669714_20669975_+:V_20669741_20669975_+	279	18	492	5
Y66H1B.2_IV_374531_374570_-:IV_374525_374570_-	346	18	553	5
B0336.3_III_5712217_5712568_+:III_5712217_5712304_+	30	18	249	4
B0336.3_III_5712217_5712568_+:III_5712497_5712568_+	30	18	249	4
B0496.3_IV_7439658_7440270_+:IV_7439291_7440270_+	370	18	294	4
C06C3.1_II_9365721_9367409_+:II_9365721_9365913_+	30	18	254	4
C46C2.1_IV_9208501_9210347_+:IV_9209561_9210347_+	30	18	254	4
F07F6.4_II_5427465_5427556_-:II_5426580_5427556_-	30	18	249	4
F36H2.3_I_9259795_9259856_-:I_9259380_9259856_-	370	18	584	4
B0034.3_II_5947291_5948597_-:II_5947291_5951395_-	420	18	640	3
C06C3.1_II_9361808_9362908_+:II_9361808_9361984_+	30	18	254	3
F25E2.5_X_823813_824066_-:X_823813_825072_-	30	18	262	3
Y41D4B.19_IV_1568455_1569036_-:IV_1568455_1569469_-	30	18	254	3
C01F6.6_IV_9127984_9129273_+:IV_9127984_9128470_+	262	18	218	2
C06C3.1_II_9363945_9364203_+:II_9363945_9364833_+	30	18	254	2
C10G8.5_V_5308159_5308460_+:V_5308159_5308785_+	374	18	298	2
D2024.5_IV_7227497_7227574_-:IV_7227497_7227684_-	30	18	254	2
F10C1.7_II_5752702_5752796_+:II_5752702_5753434_+	396	18	614	2
F36H2.3_I_9259380_9259770_-:I_9259380_9259856_-	370	18	298	2
F42G9.9_III_770507_770980_+:III_770507_770590_+	469	18	Dauer	2
T23E7.2_X_17673405_17674282_+:X_17673405_17674041_+	469	18	420	2
W06A7.3_V_14830303_14833619_-:V_14830303_14830745_-	136	18	374	2
W07B3.2_III_347437_348043_-:III_347437_347839_-	35	18	262	2
F42G9.9_III_770507_770991_+:III_770507_770590_+	469	18	248	1
T02E9.2_V_11346208_11346399_-:V_11345786_11346399_-	469	18	248	1
Y38C1AB.8_IV_40568_40843_-:IV_40568_41175_-	30	18	279	1
Y42G9A.4_III_6129999_6130728_-:III_6130439_6130728_-	30	18	279	1
Y54E10A.9_I_3161792_3161919_-:I_3161792_3162078_-	30	18	254	1
ZK377.2_X_3455435_3455923_-:X_3455435_3461304_-	30	18		
C18E3.3_I_4206633_4206956_+:I_4206466_4206956_+	455	17	645	15
W03F11.6_I_2197926_2200011_+:I_2197287_2200011_+	178	17	L1	15
B0001.8_IV_12139740_12139956_-:IV_12139740_12140002_-	30	17	640	14
C48G7.3_V_14799392_14800112_-:V_14799392_14800789_-	262	17	L1	14
F02E9.9_I_8431892_8431941_-:I_8431892_8432013_-	469	17	L1	14
M142.5_III_10931227_10931275_+:III_10931227_10931281_+	220	17	420	14
ZK1098.10_III_9547969_9548480_+:III_9547847_9548480_+	30	17	254	13
F07C6.4_IV_12825832_12827523_+:IV_12825832_12826525_+	35	17	249	12
F54E4.1_X_14622547_14622688_+:X_14622405_14622688_+	35	17	L2	12
F55C7.7_I_4010855_4011372_-:I_4010855_4015942_-	248	17	431	12
R05F9.9_II_4901979_4902019_-:II_4901969_4902019_-	136	17	371	12
F20H11.2_III_6597952_6598087_-:III_6597940_6598087_-	220	17	YA	11
K12C11.3_I_1336302_1337015_+:I_1336302_1336689_+	249	17	567	11
ZK688.8_III_7915316_7915850_-:III_7915077_7915850_-	35	17	L2	11
F13H10.3_IV_11014808_11014849_-:IV_11014802_11014849_-	254	17	DauerEntry	10
F37C4.4_IV_3869427_3869544_+:IV_3867428_3869544_+	472	17	370	10
R144.5_III_5000790_5000840_+:III_5000790_5000827_+	30	17	645	10
Y73B6BL.5_IV_6331438_6331495_+:IV_6330490_6331495_+	30	17	370	10
B0001.6_IV_12162222_12162265_+:IV_12162222_12162271_+	430	17	309	9
H28G03.6_X_5239363_5239417_-:X_5239357_5239417_-	492	17	294	9
C34G6.4_I_5892636_5893165_+:I_5892636_5893426_+	254	17	136	8
F26D12.1_IV_5607984_5608358_+:IV_5607984_5608301_+	136	17	347	8
B0511.12_I_10657582_10657703_-:I_10657582_10657636_-	30	17	L2	7
R13A5.1_III_7590612_7591158_+:III_7590612_7590926_+	30	17	279	7
W02B12.9_II_11470955_11471000_-:II_11470943_11471000_-	645	17	346	7
Y67D8C.5_IV_3048962_3049280_-:IV_3048956_3049280_-	279	17	YA	7
ZK1098.10_III_9547847_9547911_+:III_9547847_9548480_+	30	17	340	7
ZK112.2_III_7731927_7731967_+:III_7731927_7731976_+	645	17	220	7
C47B2.6_I_12975310_12975388_+:I_12975310_12975394_+	396	17	178	6
K10C8.3_V_12703627_12703703_+:V_12700084_12703703_+	254	17	54	6
M01B12.4_I_3075255_3076565_-:I_3072975_3076565_-	30	17	248	6
C01G10.11_V_15077588_15078334_+:V_15077076_15078334_+	35	17	309	5
F29C4.8_IV_139259_139334_-:IV_138856_139334_-	178	17	78	5
F54F2.2_III_8794744_8798316_+:III_8794063_8798316_+	213	17	472	5
H19M22.2_III_2675376_2676538_+:III_2675376_2676753_+	294	17	L3	5
H28G03.1_X_5216903_5216965_+:X_5216562_5216965_+	699	17	523	5
K09G1.1_V_9586291_9589389_+:V_9589242_9589389_+	371	17	294	5
M01A10.2_I_5557975_5559331_+:I_5557786_5559331_+	420	17	347	5
M88.5_III_4557506_4557545_+:III_4557506_4557551_+	645	17	346	5
T04F8.4_X_11649191_11649666_-:X_11649191_11649849_-	371	17	294	5
T13H2.4_X_4616587_4617505_-:X_4616587_4619527_-	30	17	254	5
Y111B2A.9_III_12561779_12562502_-:III_12561779_12572540_-	254	17	78	5
B0228.4_II_7730108_7747148_+:II_7730108_7750226_+	640	17	Dauer	4
C09D1.1_I_4081627_4081937_+:I_4079719_4081937_+	371	17	298	4
C18E9.3_II_8967945_8968453_-:II_8967945_8968064_-	35	17	254	4
C37C3.6_V_7833316_7834648_+:V_7833903_7834648_+	323	17	187	4
C46C2.1_IV_9208501_9210347_+:IV_9208501_9209077_+	30	17	254	4
K04G7.10_III_7159683_7160255_-:III_7159683_7160476_-	30	17	420	4
M03F8.3_V_5941233_5941568_+:V_5941233_5941577_+	249	17	445	4
R12C12.1_II_6053639_6053702_+:II_6053639_6053684_+	514	17	374	4
T12A2.2_III_6250129_6250259_+:III_6250093_6250259_+	30	17	249	4
T12F5.5_I_3733707_3734435_-:I_3733707_3734342_-	30	17	254	4
T19B4.7_I_5685215_5685503_-:I_5685215_5685678_-	30	17	254	4
W04D2.6_V_12500868_12501255_+:V_12499575_12501255_+	30	17	254	4
C01G6.1_II_9259325_9259529_-:II_9259325_9259610_-	262	17	213	3
C06C3.1_II_9361808_9362908_+:II_9362315_9362908_+	30	17	254	3
F48A9.1_I_6594496_6594566_+:I_6593466_6594566_+	469	17	L2	3
H16O14.1_IV_6061809_6062082_+:IV_6053914_6062082_+	254	17	455	3
C02C6.1_X_15572528_15572808_+:X_15572273_15572808_+	30	17	262	2
C53D5.1_I_295422_295792_+:I_291309_295792_+	30	17	254	2
EEED8.7_II_5388319_5388409_-:II_5387933_5388409_-	30	17	249	2
T23G11.6_I_7686018_7686153_-:I_7686018_7686586_-	371	17	298	2
W07B3.2_III_347437_348043_-:III_347909_348043_-	35	17	262	2
Y39B6A.19_V_19061843_19063191_+:V_19062342_19063191_+	96	17	52	2
ZK632.10_III_9826761_9826824_-:III_9826609_9826824_-	30	17	249	2
C38C3.5_V_1475142_1476881_+:V_1475142_1475311_+	35	17	249	1
F13B10.1_III_3871616_3880096_-:III_3871616_3872955_-	96	17	309	1
F15E6.2_IV_4302460_4302564_+:IV_4302460_4302766_+	469	17	248	1
F56D1.4_II_5468967_5469091_+:II_5468967_5469371_+	30	17	279	1
K11C4.5_V_6918448_6918631_-:V_6918448_6918877_-	294	17	262	1
Y42G9A.4_III_6129999_6130728_-:III_6129999_6130159_-	30	17	279	1
C01F6.6_IV_9127984_9129273_+:IV_9128675_9129273_+	279	17		
Y56A3A.16_III_11911354_11911623_-:III_11911348_11911623_-	218	16	396	16
C14B9.8_III_8141759_8141802_-:III_8141750_8141802_-	584	16	254	15
C24A8.3_X_4306054_4306095_-:X_4306048_4306095_-	262	16	455	15
C10C5.1_IV_9349147_9349883_-:IV_9349147_9350342_-	254	16	53	14
F52G3.1_X_16966887_16967878_+:X_16966629_16967878_+	347	16	136	13
ZK593.4_IV_10920230_10920272_+:IV_10920230_10920279_+	220	16	469	13
F39H11.3_I_8704485_8704526_+:I_8704485_8704538_+	699	16	220	11
F54C8.5_III_9455558_9455600_-:III_9455548_9455600_-	103	16	323	11
F33H1.1_II_10160985_10161416_-:II_10160985_10163437_-	254	16	YA	10
C10C5.6_IV_9391210_9391251_+:IV_9391210_9391269_+	323	16	597	8
C54G10.4_V_14654436_14654887_-:V_14653914_14654887_-	445	16	126	8
F16A11.3_I_9365155_9365197_-:I_9365143_9365197_-	699	16	213	8
F20D1.2_X_14973395_14974062_+:X_14973395_14974068_+	645	16	225	7
H04J21.3_III_2350442_2350796_+:III_2350442_2352171_+	30	16	225	7
K09G1.1_V_9585133_9586159_+:V_9584439_9586159_+	591	16	469	7
K11C4.5_V_6919617_6919913_-:V_6919201_6919913_-	294	16	469	7
T21B10.2_II_8931129_8932043_+:II_8931033_8932043_+	340	16	30	7
Y49F6B.1_II_3506719_3506759_+:II_3506719_3506768_+	346	16	220	7
ZK757.4_III_9865433_9865563_-:III_9865433_9865671_-	35	16	340	7
F26F4.4_III_4901436_4902012_+:III_4901436_4902018_+	699	16	218	6
F37D6.1_I_10484690_10484727_-:I_10484678_10484727_-	254	16	173	6
F52E1.13_V_8429349_8429787_-:V_8429343_8429787_-	699	16	254	6
B0496.3_IV_7443217_7443508_+:IV_7443101_7443508_+	294	16	584	5
C34B2.11_I_10693741_10693785_+:I_10693741_10696205_+	462	16	401	5
F16B12.6_X_14106443_14106511_+:X_14106443_14106517_+	173	16	472	5
F40F4.2__F40F4.3_X_3259458_3261163_+:X_3259458_3259515_+	133	16	346	5
Y39E4B.6_III_13072138_13073300_+:III_13072138_13073737_+	103	16	L1	5
Y56A3A.1_III_11839776_11841747_-:III_11838021_11841747_-	35	16	L3	5
ZK930.3_II_11898930_11900888_-:II_11898930_11901049_-	136	16	616	5
C06C3.1_II_9364528_9364833_+:II_9363945_9364833_+	30	16	340	4
C10G8.5_V_5308614_5308785_+:V_5308159_5308785_+	374	16	553	4
F12F6.5_IV_11572008_11574591_+:IV_11570689_11574591_+	30	16	225	4
F13B9.1_X_8290276_8290356_+:X_8290276_8290659_+	35	16	254	4
F58A3.2_X_11021878_11022313_+:X_11022140_11022313_+	431	16	616	4
K05B2.3_X_4913406_4913483_-:X_4913406_4913856_-	591	16	518	4
R102.4_IV_10694113_10694295_-:IV_10694113_10695150_-	249	16	78	4
Y47G6A.7_I_3506244_3507092_+:I_3506244_3508224_+	52	16	249	4
ZC8.4_X_4984539_4984743_+:X_4984175_4984743_+	455	16	640	4
F55A12.3_I_5362122_5363018_+:I_5360801_5363018_+	30	16	254	3
NONE_II_429028_430971_-:II_429028_429077_-	52	16	254	3
R01H10.3_III_10252624_10254345_+:III_10252624_10253372_+	374	16	298	3
R13A5.7_III_7569955_7570005_-:III_7569258_7570005_-	35	16	254	3
D2024.5_IV_7227607_7227684_-:IV_7227497_7227684_-	30	16	225	2
F10C1.7_II_5752848_5753434_+:II_5752702_5753434_+	420	16	371	2
F13B9.1_X_8290423_8290659_+:X_8290276_8290659_+	35	16	254	2
K09G1.1_V_9587010_9589389_+:V_9589242_9589389_+	323	16	294	2
W09C2.3_IV_9631302_9632000_-:IV_9631302_9634747_-	52	16	254	2
Y43F8B.3_V_19504075_19506340_+:V_19504075_19505864_+	298	16	187	2
Y48B6A.6_II_14184204_14187786_+:II_14187732_14187786_+	103	16	52	2
F15E6.2_IV_4302613_4302766_+:IV_4302460_4302766_+	493	16	248	1
F56D1.4_II_5469158_5469371_+:II_5468967_5469371_+	30	16	225	1
F46F2.2_X_15270680_15271013_-:X_15270680_15271157_-	53	15	254	15
C01G8.9_I_5302661_5302699_-:I_5302651_5302699_-	L1	15	173	14
F22E12.4_V_10473780_10473823_+:V_10473780_10473909_+	254	15	30	14
ZK632.7_III_9821768_9821811_+:III_9821768_9821820_+	370	15	584	14
D2045.1_III_10466091_10466940_+:III_10466091_10466197_+	53	15	254	13
F54E7.3_III_5671803_5672426_+:III_5671803_5672175_+	309	15	30	13
Y105E8A.10_I_14422254_14422400_+:I_14418293_14422400_+	30	15	254	13
ZK1290.4_II_7541931_7542101_+:II_7541931_7542110_+	645	15	254	13
F39B1.1_X_15241718_15241763_-:X_15241712_15241763_-	L3	15	462	12
F54E7.3_III_5671803_5672426_+:III_5672323_5672426_+	309	15	30	12
Y38C1AA.1_IV_215315_216870_+:IV_215306_216870_+	553	15	133	12
T01C8.1_X_16801261_16801309_+:X_16801261_16801315_+	248	15	DauerEntry	11
B0285.1_III_4336121_4336199_+:III_4334297_4336199_+	254	15	96	10
W05F2.4_I_3376636_3376685_-:I_3376636_3377649_-	370	15	639	10
Y56A3A.4_III_11865621_11869078_-:III_11865621_11865924_-	298	15	518	10
F22E12.4_V_10473416_10473656_+:V_10471094_10473656_+	53	15	254	9
M01A10.2_I_5557786_5557962_+:I_5557786_5559331_+	469	15	347	9
T28F12.3_V_4522578_4526210_-:V_4522578_4536177_-	493	15	L2	9
Y18D10A.13_I_12884167_12885006_+:I_12884167_12884449_+	30	15	254	9
C10C5.1_IV_9361955_9362954_-:IV_9361949_9362954_-	514	15	L4	8
C26C6.1_I_7500826_7501312_+:I_7500053_7501312_+	567	15	254	8
NONE_I_8797488_8798778_+:I_8797461_8798778_+	126	15	567	8
Y49E10.11_III_12404104_12404683_-:III_12400070_12404683_-	30	15	L4	8
ZC247.3_I_10254412_10254690_+:I_10254128_10254690_+	616	15	DauerEntry	8
F47F6.1_II_1236397_1237830_-:II_1236397_1239955_-	492	15	396	7
H20J18.1_X_12505841_12505939_-:X_12505841_12506081_-	53	15	294	7
T22H2.5_I_11688955_11689335_-:I_11689105_11689335_-	30	15	298	7
C37C3.6_V_7833316_7834648_+:V_7833316_7833805_+	323	15	136	6
F36A2.3_I_8800628_8801268_+:I_8800541_8801268_+	616	15	DauerEntry	6
F48A11.5_II_218703_218762_-:II_218703_219171_-	584	15	213	6
K11C4.5_V_6907703_6908143_-:V_6907428_6908143_-	370	15	523	6
T20G5.14_III_10218966_10219346_+:III_10218966_10222069_+	294	15	493	6
Y48E1A.1_II_13677074_13678476_-:II_13677074_13682326_-	30	15	L3	6
F19H8.3_II_14604001_14607849_+:II_14607565_14607849_+	430	15	597	5
F36A2.9_I_8820371_8820606_+:I_8820371_8820436_+	30	15	340	5
F53C3.13_II_3923159_3924462_-:II_3922066_3924462_-	52	15	L2	5
T22H2.5_I_11688980_11689335_-:I_11688980_11689025_-	30	15	249	5
W04B5.4_III_2407547_2408869_-:III_2407514_2408869_-	L1	15	133	5
Y38C1AB.8_IV_40886_41175_-:IV_40568_41175_-	54	15	254	5
Y48A6B.11_III_11064454_11064989_+:III_11064454_11064998_+	173	15	374	5
ZC504.4_X_10424089_10424171_-:X_10423752_10424171_-	30	15	220	5
F28F5.3_III_6812689_6813513_+:III_6812187_6813513_+	396	15	DauerEntry	4
F35A5.8_X_3800676_3801348_-:X_3801219_3801348_-	30	15	254	4
F36A2.9_I_8820371_8820606_+:I_8820548_8820606_+	30	15	L2	4
Y55F3C.3_IV_750061_750199_+:IV_749972_750199_+	492	15	388	4
C34C6.2__D2085.5_II_8674956_8679159_-:II_8674956_8680228_-	30	15	340	3
F13B10.1_III_3882529_3882612_-:III_3882529_3887340_-	346	15	298	3
F19B6.2_IV_12330627_12330687_-:IV_12330627_12330774_-	30	15	249	3
F53B6.2_I_8935071_8939461_-:I_8935071_8937496_-	430	15	639	3
H19M22.2_III_2679282_2680405_+:III_2679282_2679404_+	279	15	L4	3
K11C4.5_V_6919201_6919499_-:V_6919201_6919913_-	346	15	294	3
T01D1.4_II_177904_177945_-:II_177904_178928_-	514	15	L2	3
T19A5.2_V_8951427_8951835_+:V_8949669_8951835_+	35	15	254	3
T19A5.3_V_8941559_8941900_-:V_8941559_8941653_-	469	15	420	3
T19A5.3_V_8941559_8941900_-:V_8941810_8941900_-	469	15	420	3
T22H2.5_I_11688980_11689335_-:I_11689105_11689335_-	30	15	279	3
B0496.3_IV_7443101_7443186_+:IV_7443101_7443508_+	294	15	462	2
C34G6.4_I_5888920_5889039_+:I_5886702_5889039_+	52	15	254	2
F46C3.3_X_11425385_11425429_-:X_11425385_11425617_-	370	15	298	2
F57B10.3_I_6572203_6574004_+:I_6572203_6572320_+	L1	15	DauerExit	2
R13F6.4_III_6834043_6834186_+:III_6831394_6834186_+	30	15	254	2
T01D1.2_II_168048_168542_+:II_168394_168542_+	30	15	225	2
T19A5.2_V_8952606_8952702_+:V_8952606_8952995_+	30	15	279	2
T23E7.2_X_17679594_17679845_+:X_17678697_17679845_+	492	15	445	2
ZK1151.1_I_11770705_11773408_-:I_11771325_11773408_-	346	15	298	2
ZC101.2_II_14664137_14664326_-:II_14664137_14664556_-	294	15		
D1037.1_I_3688579_3689263_+:I_3688579_3689518_+	30	14	640	13
F46H6.2_X_4496105_4496229_-:X_4496123_4496229_-	553	14	298	13
K08B12.5_V_6258919_6258963_-:V_6258908_6258963_-	553	14	213	13
F14F11.1_II_8310555_8312947_-:II_8310555_8318635_-	542	14	L4	12
F25B3.1_V_9553973_9554828_+:V_9554715_9554828_+	30	14	254	12
F32D8.5_V_10894999_10895042_+:V_10894999_10895048_+	371	14	597	12
F54B3.1_II_10262965_10263003_+:II_10262965_10263018_+	430	14	597	12
T16G1.9_V_12949173_12949211_-:V_12949161_12949211_-	254	14	472	12
T28F12.2_V_4504217_4504960_+:V_4504217_4505344_+	178	14	553	12
C10C6.1_IV_11437884_11439124_+:IV_11437884_11439133_+	294	14	YA	11
C13G3.3_V_11029370_11030444_-:V_11029370_11030661_-	542	14	DauerEntry	11
D1044.6_III_5539553_5539768_-:III_5539544_5539768_-	370	14	YA	11
W04G3.5_X_11074562_11074632_+:X_11074562_11074972_+	30	14	371	11
C12D8.10_V_10250652_10251301_+:V_10250652_10250815_+	30	14	340	10
Y105E8A.24_I_14571776_14572706_-:I_14571767_14572706_-	254	14	597	10
Y17G7B.15_II_12078908_12079480_-:II_12078908_12084104_-	187	14	30	10
B0353.1_III_569128_571394_+:III_567735_571394_+	254	14	DauerEntry	9
F52C9.8_III_5315731_5315769_+:III_5315731_5315775_+	346	14	616	9
R119.5_I_391807_392143_-:I_391807_392160_-	136	14	493	9
T04C10.1_X_14822810_14822854_-:X_14822804_14822854_-	347	14	DauerEntry	9
ZK1236.6_III_8439076_8439151_-:III_8439079_8439151_-	L1	14	248	9
F21A10.2_X_10187899_10189075_-:X_10187899_10188238_-	65	14	455	8
F36A2.1_I_8807873_8807924_-:I_8807867_8807924_-	248	14	401	8
F54F3.1_V_12914120_12915799_+:V_12915540_12915799_+	323	14	492	8
H39E23.1_V_14116675_14117487_-:V_14116666_14117487_-	262	14	L4	8
M79.1_X_10606763_10607148_-:X_10606763_10607194_-	584	14	DauerEntry	8
C09E7.7_III_6550617_6550686_-:III_6550617_6550670_-	L1	14	523	7
C28H8.9_III_5905868_5905987_-:III_5905862_5905987_-	220	14	462	7
F20D1.6_X_14985695_14985735_+:X_14985695_14985741_+	L1	14	136	7
F55A8.2_IV_1871271_1871763_+:IV_1865470_1871763_+	323	14	30	7
F55C12.1_II_5890808_5890863_+:II_5890629_5890863_+	254	14	469	7
F56B3.12_IV_795300_795362_-:IV_795260_795362_-	L3	14	30	7
C30F8.4_I_5086712_5087992_+:I_5086433_5087992_+	52	14	699	6
C37C3.8_V_7846150_7846463_-:V_7846150_7846974_-	133	14	52	6
F57C2.6_II_14530395_14531066_+:II_14530395_14531072_+	L1	14	323	6
ZC449.3_X_5019420_5019479_+:X_5019366_5019479_+	616	14	220	6
C24A8.6_X_4330299_4330460_-:X_4330299_4330550_-	254	14	157	5
F49H12.6_X_2068747_2069683_-:X_2068747_2069519_-	54	14	249	5
F56B6.2_X_3551885_3552533_+:X_3550259_3552533_+	54	14	249	5
T01G9.2_I_8287998_8288041_-:I_8287989_8288041_-	249	14	431	5
T22A3.4_I_10592950_10593291_+:I_10592654_10593291_+	371	14	L2	5
W09H1.1_II_13177282_13178442_-:II_13177282_13178391_-	262	14	53	5
Y105E8A.24__Y105E8A.29_I_14579563_14579978_-:I_14579563_14585509_-	370	14	30	5
ZK370.4_III_8728612_8728671_-:III_8728403_8728671_-	30	14	340	5
B0412.1_III_816314_818332_+:III_817556_818332_+	445	14	614	4
C07A12.7_X_4518658_4519492_-:X_4518658_4519323_-	53	14	254	4
C18F3.2_IV_8080583_8081420_+:IV_8079133_8081420_+	30	14	L4	4
C36B1.12_I_8754826_8754957_+:I_8754826_8755247_+	30	14	220	4
C47D12.1_II_11668688_11668730_-:II_11668682_11668730_-	248	14	420	4
K04G2.5_I_8038906_8039689_-:I_8038906_8039335_-	96	14	30	4
Y38F1A.10_II_13018912_13023581_-:II_13018912_13019678_-	L3	14	L1	4
Y49F6B.1_II_3507613_3508472_+:II_3507613_3508478_+	294	14	523	4
B0457.1_II_8899924_8903326_+:II_8899924_8903545_+	30	14	L4	3
B0495.8_II_7706821_7706944_-:II_7706821_7707205_-	54	14	374	3
F15A2.6_X_13489397_13489551_-:X_13488900_13489551_-	371	14	254	3
F29C4.8_IV_140301_140542_-:IV_140301_140378_-	262	14	126	3
F49H12.6_X_2068747_2069683_-:X_2069583_2069683_-	54	14	30	3
JC8.10_IV_13265960_13266103_-:IV_13265960_13267114_-	30	14	249	3
K07E3.3__K07E3.4_X_8083233_8084730_-:X_8083233_8083851_-	L1	14	DauerExit	3
Y54F10AL.2_III_2480030_2480736_+:III_2480030_2481887_+	30	14	218	3
B0336.3_III_5712497_5712562_+:III_5712497_5712568_+	L1	14	173	2
C07G1.4_IV_8191504_8192078_-:IV_8191504_8197413_-	30	14	220	2
C53B4.4_IV_8977509_8978570_+:IV_8977509_8977714_+	30	14	347	2
C53B4.4_IV_8977509_8978570_+:IV_8977892_8978570_+	30	14	YA	2
F42G4.3_II_13067325_13068669_+:II_13065009_13068669_+	431	14	396	2
F46H5.7_X_7239799_7240042_-:X_7239542_7240042_-	493	14	420	2
F56D1.4_II_5468215_5468291_+:II_5468215_5468866_+	30	14	218	2
F56D1.4_II_5468397_5468866_+:II_5468215_5468866_+	30	14	218	2
H19M22.2_III_2665207_2665493_+:III_2665018_2665493_+	279	14	455	2
R151.2_III_7212586_7212672_+:III_7211518_7212672_+	30	14	Dauer	2
Y51H1A.2_II_13858727_13860595_-:II_13858727_13862647_-	30	14	220	2
Y54F10AL.2_III_2480803_2481887_+:III_2480030_2481887_+	30	14	254	2
Y56A3A.1_III_11838021_11839649_-:III_11838021_11841747_-	54	14	35	2
ZK593.5_IV_10932533_10932573_-:IV_10932300_10932573_-	52	14	346	2
2L52.1_II_1912_1961_+:II_1912_2505_+	52	14	30	1
F49E12.6_II_8416045_8416419_+:II_8415057_8416419_+	401	14	323	1
F57B9.7_III_6927662_6928504_-:III_6927662_6927710_-	30	14	218	1
K08E5.3_III_10168034_10170023_+:III_10167003_10170023_+	262	14	431	1
ZK632.10_III_9826609_9826728_-:III_9826609_9826824_-	30	14	225	1
C02E11.1_V_1048414_1048461_-:V_1048408_1048461_-	374	13	584	12
F28B3.4_I_4943807_4943864_+:I_4943807_4943870_+	430	13	254	12
K04F10.4_I_6345559_6346525_+:I_6345559_6353973_+	430	13	30	12
K08F8.6_II_8777311_8777411_+:II_8777311_8777417_+	262	13	493	12
F20H11.2_III_6598557_6598672_-:III_6598548_6598672_-	298	13	DauerEntry	11
F21H11.2_III_5118527_5118572_+:III_5118527_5118581_+	L4	13	597	11
R166.5_II_10553633_10553934_-:II_10553633_10554890_-	L4	13	30	11
Y37E3.1_I_2061886_2061930_-:I_2061886_2061939_-	L2	13	472	11
F42G8.4_IV_8140573_8140966_+:IV_8140484_8140966_+	136	13	374	10
F46B6.5_V_9780399_9780597_-:V_9780393_9780597_-	173	13	699	10
F55C7.7_I_4016974_4020260_-:I_4016974_4021230_-	254	13	103	10
ZK270.2_I_14878983_14880003_-:I_14878983_14881040_-	279	13	54	10
C02C6.1_X_15570969_15571170_+:X_15570969_15571502_+	254	13	30	9
C49F5.1_X_11969448_11969586_+:X_11967339_11969586_+	279	13	L1	9
F30A10.10_I_9509414_9509454_+:I_9509414_9509460_+	254	13	639	9
F31B12.1_X_10800776_10800996_-:X_10800776_10801089_-	445	13	597	9
M01B12.4_I_3082000_3082945_-:I_3080757_3082945_-	136	13	30	9
Y37A1B.2_IV_14067005_14068169_-:IV_14067005_14069021_-	54	13	401	9
Y69A2AR.1_IV_2667248_2667353_+:IV_2667248_2667362_+	249	13	420	9
C25H3.7_II_5667383_5667575_-:II_5667383_5668441_-	L3	13	542	8
C52E12.4_II_7018773_7018911_-:II_7018767_7018911_-	469	13	220	8
C56A3.6_V_13554975_13555690_-:V_13555169_13555690_-	553	13	225	8
E01G4.4_II_13454910_13454966_-:II_13454901_13454966_-	L4	13	279	8
F29C4.7_IV_122559_123700_-:IV_122551_123700_-	249	13	133	8
F54E4.1_X_14614375_14614418_+:X_14614375_14614424_+	L4	13	254	8
T24A11.1_III_3792805_3793456_-:III_3792799_3793456_-	L4	13	213	8
B0302.1_X_17189201_17190473_+:X_17190359_17190473_+	30	13	213	7
F10C1.7_II_5753087_5753434_+:II_5752702_5753434_+	523	13	420	7
F59B2.7_III_9005137_9005191_-:III_9005128_9005191_-	L1	13	469	7
H12D21.10_V_14901447_14901572_+:V_14901447_14910969_+	591	13	YA	7
M4.1_IV_3214232_3214503_+:IV_3214232_3214509_+	553	13	455	7
B0228.4_II_7751044_7751233_+:II_7750845_7751233_+	699	13	Dauer	6
C24G6.2_V_5527889_5527944_+:V_5527889_5528430_+	462	13	616	6
C26E6.9_III_4928042_4928238_-:III_4928042_4928636_-	262	13	178	6
F18C12.2_I_8092411_8093331_+:I_8092277_8093331_+	126	13	30	6
F32B6.8_IV_9899074_9899887_+:IV_9899750_9899887_+	65	13	323	6
T16A9.4_V_14217727_14218115_-:V_14217727_14218139_-	518	13	401	6
Y17G7B.2_II_11980657_11980701_+:II_11980657_11980707_+	294	13	639	6
ZK593.5_IV_10931931_10932457_-:IV_10931931_10932215_-	65	13	309	6
AH10.3__H39E23.1_V_14133281_14141074_-:V_14133281_14145025_-	374	13	298	5
C11G6.1_X_16335032_16335400_+:X_16335032_16335205_+	262	13	639	5
C54G10.4_V_14654790_14654887_-:V_14653914_14654887_-	126	13	597	5
F42E11.2_X_11372758_11372977_+:X_11372430_11372977_+	254	13	178	5
F56H11.1_IV_9542579_9542710_+:IV_9541737_9542710_+	699	13	Dauer	5
K07E3.3_X_8083233_8084730_-:X_8084382_8084730_-	L4	13	30	5
ZK154.6_X_7790824_7792657_-:X_7790598_7792657_-	133	13	L2	5
B0495.10_II_7714691_7717054_-:II_7714691_7718436_-	374	13	294	4
C04A2.7_II_6854223_6854924_-:II_6854223_6855209_-	78	13	30	4
C09D8.1_II_10975777_10976125_+:II_10975615_10976125_+	254	13	136	4
C54D2.5_X_7854152_7854473_-:X_7854379_7854473_-	262	13	Dauer	4
F35C12.3_I_9814185_9815199_-:I_9815026_9815199_-	493	13	Dauer	4
F41G4.2_X_16809526_16809625_-:X_16809526_16813462_-	30	13	262	4
F54C1.3_I_4999692_5000237_+:I_4999692_4999790_+	30	13	220	4
F54C1.3_I_4999692_5000237_+:I_4999848_5000237_+	30	13	225	4
R06C1.3_I_11925527_11927111_-:I_11925775_11927111_-	65	13	30	4
R10E12.1_III_9960699_9961146_+:III_9960699_9961295_+	30	13	L4	4
T27D12.2_II_11847964_11848276_-:II_11847964_11848359_-	591	13	469	4
C09D1.1_I_4047390_4047966_+:I_4047217_4047966_+	374	13	294	3
C34E11.3_X_11832753_11832813_+:X_11832753_11833168_+	370	13	L1	3
F38H4.8_IV_11856201_11856243_-:IV_11856194_11856243_-	30	13	218	3
F48E3.8_X_7513142_7514202_-:X_7514115_7514202_-	323	13	469	3
M01A8.1_III_9258714_9258850_+:III_9257430_9258850_+	374	13	298	3
M18.7_IV_12124155_12124224_+:IV_12123809_12124224_+	52	13	220	3
R10E11.1_III_9773073_9773775_+:III_9773073_9773331_+	30	13	L4	3
R13H7.2_IV_6847529_6848225_-:IV_6847529_6848296_-	518	13	469	3
T09E8.1_V_13156089_13162300_+:V_13159766_13162300_+	96	13	294	3
Y43F8B.3_V_19507805_19514324_+:V_19507805_19508943_+	370	13	298	3
Y54E5B.3_I_14820504_14820625_+:I_14820504_14820631_+	213	13	370	3
C34B2.11_I_10691396_10693618_+:I_10692288_10693618_+	469	13	420	2
C41D11.1_I_4458651_4469142_+:I_4468201_4469142_+	536	13	514	2
E02D9.1_I_6801516_6803620_+:I_6801516_6801640_+	30	13	249	2
F11D5.1_X_3337993_3338074_+:X_3334559_3338074_+	254	13	213	2
F31B12.1_X_10807508_10807898_-:X_10807508_10807868_-	401	13	553	2
H19M22.2_III_2676657_2677878_+:III_2676863_2677878_+	298	13	L1	2
H37N21.1_I_7143369_7144560_-:I_7143369_7145450_-	53	13	30	2
R102.4_IV_10692887_10693041_-:IV_10692887_10693101_-	536	13	430	2
T11B7.4_IV_8857433_8860343_+:IV_8857433_8860532_+	492	13	455	2
W01F3.3_V_20673006_20673115_+:V_20671241_20673115_+	323	13	294	2
W06A7.3_V_14836403_14836838_-:V_14836403_14838066_-	YA	13	347	2
C02C6.1_X_15572273_15572445_+:X_15572273_15572808_+	35	13	220	1
EEED8.7_II_5387933_5388132_-:II_5387933_5388409_-	30	13	249	1
M01E11.4_I_5569203_5569547_-:I_5569203_5569707_-	30	13	L1	1
M01E11.4_I_5569572_5569707_-:I_5569203_5569707_-	30	13	L2	1
M01F1.5_III_3514459_3515283_-:III_3514459_3515666_-	523	13	248	1
R151.2_III_7213190_7213236_+:III_7212831_7213236_+	30	13	L2	1
W04D2.6_V_12499575_12499712_+:V_12499575_12501255_+	30	13		
H19N07.2_V_11114238_11114282_+:V_11114238_11114291_+	254	12	591	11
K03D10.3_I_14126591_14126746_+:I_14126591_14126754_+	220	12	L1	11
K11E4.5_X_13747889_13748511_+:X_13747889_13748520_+	L4	12	597	11
K12F2.2_V_12223203_12223719_+:V_12222661_12223719_+	65	12	254	11
F59C12.3_X_16603742_16603896_-:X_16603742_16604018_-	493	12	DauerEntry	10
Y34B4A.4_X_5268517_5268763_+:X_5267430_5268763_+	401	12	DauerEntry	10
B0464.5_III_9458940_9459016_+:III_9457222_9459016_+	254	12	30	9
C10C6.1_IV_11445549_11446304_+:IV_11445887_11446304_+	347	12	30	9
C28C12.10_IV_8507319_8508528_-:IV_8507319_8509173_-	65	12	L1	9
C50C3.7_III_8160450_8160491_-:III_8160443_8160491_-	553	12	218	9
F11A10.5_IV_12095023_12095091_+:IV_12095041_12095091_+	597	12	DauerEntry	9
F28B3.4_I_4942295_4943630_+:I_4940977_4943630_+	96	12	254	9
F36A2.1_I_8807376_8807414_-:I_8807364_8807414_-	262	12	420	9
K04F10.4_I_6345559_6348578_+:I_6345559_6353973_+	30	12	L1	9
R13A1.2_IV_7209369_7209902_+:IV_7207460_7209902_+	YA	12	640	9
T12E12.1_IV_5551194_5551396_+:IV_5551194_5551850_+	30	12	YA	9
B0348.4_V_28700_30199_+:V_28700_29335_+	65	12	254	8
C09D8.1_II_10986042_10993835_+:II_10993644_10993835_+	65	12	309	8
C09D8.1_II_11003192_11006691_+:II_10999072_11006691_+	30	12	187	8
C17H12.1_IV_6783299_6783383_-:IV_6783299_6783371_-	616	12	DauerEntry	8
C31H2.1_X_5141522_5142204_+:X_5141009_5142204_+	388	12	699	8
C54G10.4_V_14653914_14654366_-:V_14653914_14654887_-	249	12	126	8
F26D12.1_IV_5604710_5606105_+:IV_5603087_5606105_+	309	12	96	8
F54F3.1_V_12914120_12915799_+:V_12914120_12914204_+	346	12	492	8
K02F2.1_I_6839694_6839795_+:I_6839694_6839801_+	254	12	401	8
R02D3.1_IV_248692_248767_+:IV_248692_248925_+	584	12	DauerEntry	8
R05D3.4_III_8361502_8361937_+:III_8361472_8361937_+	374	12	518	8
Y67D8C.5_IV_3040099_3040495_-:IV_3040090_3040495_-	420	12	218	8
ZK270.2_I_14880836_14881040_-:I_14878983_14881040_-	298	12	78	8
C26G2.1_X_14657936_14658276_+:X_14657850_14658276_+	254	12	133	7
F46H5.2_X_7266886_7267228_+:X_7267067_7267228_+	699	12	536	7
Y39A1A.21_III_10702427_10703786_-:III_10702427_10706470_-	30	12	L2	7
F29C4.8_IV_140301_140542_-:IV_140451_140542_-	213	12	347	6
F46B6.3_V_9776301_9776638_-:V_9776294_9776638_-	420	12	639	6
K10B3.6_X_3109679_3109793_-:X_3109679_3109931_-	388	12	279	6
M60.6_X_8250691_8253860_-:X_8250691_8252144_-	493	12	35	6
W02G9.10_V_2654723_2654772_+:V_2654723_2654778_+	298	12	462	6
ZK154.6_X_7790598_7790705_-:X_7790598_7792657_-	53	12	370	6
ZK593.8_IV_10937712_10937768_+:IV_10937712_10937775_+	213	12	430	6
B0379.4_I_10088485_10088588_-:I_10088485_10089850_-	523	12	DauerEntry	5
C04G6.3_II_5090578_5090692_-:II_5090428_5090692_-	30	12	L3	5
C10C6.1_IV_11430720_11433051_+:IV_11432085_11433051_+	254	12	455	5
C12D8.10_V_10251509_10251651_+:V_10251008_10251651_+	30	12	347	5
C18F3.2_IV_8082623_8082666_+:IV_8082623_8082675_+	420	12	699	5
C42C1.13_IV_12278974_12279024_+:IV_12278982_12279024_+	30	12	L2	5
F46F11.1_I_5634239_5636719_+:I_5634239_5634405_+	30	12	L4	5
H20J18.1_X_12506345_12506811_-:X_12506709_12506811_-	136	12	346	5
Y53G8AR.2_III_3322999_3323048_+:III_3322999_3323065_+	254	12	455	5
C04G6.3_II_5090428_5090553_-:II_5090428_5090692_-	30	12	L3	4
C26E6.7_III_4932494_4932537_+:III_4932490_4932537_+	30	12	DauerEntry	4
C48A7.1_IV_7416946_7417483_+:IV_7416946_7417648_+	370	12	298	4
F36A2.3_I_8800610_8801268_+:I_8800541_8801268_+	614	12	DauerEntry	4
F42H10.3_III_8485147_8486259_+:III_8485147_8486565_+	371	12	514	4
F46F11.1_I_5634239_5635644_+:I_5634239_5634405_+	30	12	347	4
H13N06.4_X_15498454_15498538_+:X_15498454_15498662_+	30	12	309	4
K08F8.4_II_8764886_8766843_-:II_8764886_8764980_-	YA	12	591	4
K11C4.3_V_6889293_6889786_+:V_6889293_6889395_+	65	12	254	4
K11C4.5_V_6918704_6918877_-:V_6918448_6918877_-	262	12	455	4
T13H5.1_II_8488834_8489340_-:II_8488834_8490689_-	370	12	298	4
T19A5.2_V_8949214_8951835_+:V_8949669_8951835_+	65	12	254	4
T19E7.2_IV_5652662_5652855_-:IV_5652662_5653337_-	30	12	309	4
Y37E3.17_I_2128777_2133854_+:I_2128777_2134789_+	30	12	L3	4
Y92C3B.2_III_1067943_1068025_-:III_1067943_1070412_-	30	12	218	4
C32A3.3_III_3637666_3638795_+:III_3636248_3638795_+	30	12	431	3
C37C3.1_V_7858551_7858594_+:V_7858442_7858594_+	78	12	30	3
F42A10.4_III_6166413_6166466_-:III_6166244_6166466_-	30	12	225	3
F53B3.3_X_2867427_2867480_-:X_2867430_2867480_-	254	12	699	3
F53E4.1_V_15654469_15655161_-:V_15654469_15655143_-	30	12	187	3
F54D12.6_II_1373067_1373272_-:II_1373058_1373272_-	584	12	DauerEntry	3
H20J18.1_X_12506345_12506811_-:X_12506345_12506573_-	136	12	53	3
NONE_V_18022313_18022450_+:V_18020863_18022450_+	96	12	542	3
R07E4.6_X_5974249_5977556_-:X_5973170_5977556_-	L2	12	371	3
R10E11.1_III_9773073_9773775_+:III_9773548_9773775_+	30	12	L4	3
W08A12.1_V_3690583_3691953_+:V_3687160_3691953_+	30	12	Dauer	3
Y119D3B.16_III_1200464_1201811_-:III_1201642_1201811_-	699	12	518	3
Y39A3CL.7_III_1830724_1830777_+:III_1830599_1830777_+	30	12	225	3
Y67D8A.2_IV_3241614_3243451_+:IV_3240447_3243451_+	53	12	254	3
Y67D8C.10_IV_3105302_3109979_-:IV_3105302_3116618_-	30	12	213	3
ZC8.4_X_4984175_4984448_+:X_4984175_4984758_+	523	12	L1	3
C04A2.7_II_6854223_6854924_-:II_6854805_6854924_-	30	12	347	2
C10G8.5_V_5308620_5308785_+:V_5308159_5308785_+	388	12	298	2
C24A11.8_I_5403969_5404523_-:I_5404359_5404523_-	30	12	371	2
C32E8.10_I_3800283_3800811_-:I_3800283_3801837_-	30	12	347	2
F14B4.2_I_9273562_9278509_-:I_9273562_9273659_-	30	12	323	2
F40G9.1__F40G9.17_III_193688_194460_+:III_193688_193968_+	L1	12	Dauer	2
T14B4.3_II_6734867_6734987_+:II_6734947_6734987_+	30	12	225	2
T27C4.4_V_3710106_3710684_+:V_3710106_3712339_+	30	12	220	2
Y37A1B.1_IV_14073619_14074599_+:IV_14073619_14073902_+	30	12	L4	2
Y41C4A.4_III_11685029_11685109_+:III_11676398_11685109_+	30	12	298	2
Y67D8C.10_IV_3110049_3116618_-:IV_3105302_3116618_-	30	12	218	2
ZK370.4_III_8728403_8728578_-:III_8728403_8728671_-	30	12	187	2
C06G4.2_III_7985287_7985599_+:III_7985111_7985599_+	30	12	187	1
F23B12.4_V_14443166_14444649_+:V_14443367_14444649_+	L1	12	Dauer	1
F40F9.7_V_9732213_9732489_+:V_9730142_9732489_+	30	12	187	1
F55F8.9_I_5671952_5672055_-:I_5671254_5672055_-	30	12	218	1
H24G06.1_V_9456858_9457056_+:V_9456858_9457820_+	L4	12	218	1
R144.7_III_5010955_5011437_-:III_5011282_5011437_-	30	12	213	1
W07E11.1_X_10098035_10098738_+:X_10098035_10099006_+	30	12	213	1
Y57G11C.12_IV_14797042_14797352_-:IV_14797151_14797352_-	30	12	254	1
ZK546.1_II_4952387_4953154_+:II_4952387_4952833_+	30	12	218	1
C06A6.4_IV_7827094_7827556_-:IV_7827094_7827408_-	30	12		
C04D8.1_III_8517649_8518126_+:III_8517649_8518134_+	374	11	DauerEntry	11
C17G10.9_II_5621070_5621112_-:II_5621061_5621112_-	597	11	DauerEntry	10
C24A8.3_X_4304612_4304655_-:X_4304603_4304655_-	346	11	469	10
F22D3.2_II_6931749_6932158_+:II_6931749_6932167_+	DauerEntry	11	225	10
F22D3.2_II_6942734_6944681_+:II_6942734_6944693_+	173	11	597	10
F26D10.9_IV_17271036_17271076_+:IV_17271036_17271231_+	430	11	298	10
F36D4.3_V_9392547_9393147_+:V_9392547_9393153_+	420	11	294	10
F56C9.10_III_7332772_7332875_-:III_7332760_7332875_-	L4	11	213	10
K02F2.1_I_6838960_6839002_+:I_6838960_6839014_+	374	11	DauerEntry	10
T07C12.12_V_9930178_9930220_-:V_9930171_9930220_-	262	11	401	10
W02D3.11_I_6753804_6754061_-:I_6753804_6754417_-	30	11	514	10
Y46E12BL.4_II_15220370_15222748_+:II_15220370_15222754_+	YA	11	597	10
Y81G3A.3_II_13085575_13085627_+:II_13085575_13085633_+	374	11	597	10
C24A11.8_I_5407207_5407482_-:I_5407207_5407575_-	30	11	254	9
F08B1.1_II_5338340_5339057_+:II_5338340_5338722_+	374	11	248	9
F08B1.1_II_5338340_5339057_+:II_5338998_5339057_+	374	11	248	9
F10E9.6_III_8291798_8293965_+:III_8282288_8293965_+	323	11	126	9
F22H10.6_X_16689740_16689936_-:X_16689740_16690418_-	DauerEntry	11	567	9
F30F8.8_I_7850053_7850515_+:I_7850053_7850521_+	374	11	220	9
K07H8.2_IV_8291823_8292751_+:IV_8291823_8292763_+	374	11	DauerEntry	9
R01B10.5_V_6048664_6048865_-:V_6048653_6048865_-	699	11	248	9
T17E9.1_III_6120521_6120898_+:III_6120521_6120651_+	78	11	248	9
T17E9.1_III_6120521_6120898_+:III_6120772_6120898_+	78	11	248	9
Y17G7B.21_II_11976855_11977033_-:II_11976158_11977033_-	L2	11	30	9
Y38C1AA.2_IV_194785_194831_+:IV_194785_194840_+	YA	11	248	9
Y42G9A.4_III_6125595_6126985_-:III_6125595_6126617_-	388	11	254	9
Y42G9A.4_III_6125595_6126985_-:III_6126753_6126985_-	388	11	254	9
Y47D3A.6_III_11183836_11183935_-:III_11183836_11191715_-	30	11	L1	9
Y54G2A.36_IV_2897801_2900870_+:IV_2897801_2900896_+	492	11	371	9
C47B2.7_I_12980624_12980690_+:I_12980628_12980690_+	30	11	225	8
F28B4.2_X_3215330_3217918_-:X_3215330_3220176_-	254	11	136	8
F46F11.9_I_5614694_5614737_-:I_5614688_5614737_-	374	11	616	8
F49E2.5_X_9559039_9559420_+:X_9559039_9559169_+	614	11	493	8
F54G2.1_X_2629666_2650058_-:X_2629666_2630650_-	96	11	254	8
R05D3.4_III_8360525_8360652_+:III_8360525_8360661_+	220	11	374	8
T19E10.1_II_10779043_10779421_-:II_10779034_10779421_-	173	11	309	8
T27A3.2_I_6112504_6112546_+:I_6112504_6112552_+	699	11	225	8
W05E10.5_V_11694345_11694681_-:V_11694345_11695510_-	518	11	699	8
Y57A10A.18_II_12211119_12211725_-:II_12211110_12211725_-	699	11	279	8
C01C7.1_IV_12622515_12622556_-:IV_12622503_12622556_-	294	11	462	7
C09D4.4_I_5483704_5483902_-:I_5483695_5483902_-	346	11	248	7
C14A11.3_X_2780532_2780656_+:X_2779796_2780656_+	L1	11	Dauer	7
C32E12.5_I_5205666_5206233_-:I_5205540_5206233_-	518	11	DauerEntry	7
F09A5.4_X_13155409_13158342_-:X_13155409_13155510_-	DauerEntry	11	639	7
F26F4.10_III_4916549_4916708_-:III_4916540_4916708_-	YA	11	225	7
F36A2.9_I_8817396_8817601_+:I_8817244_8817601_+	30	11	262	7
F52A8.6_I_7347895_7348058_+:I_7347528_7348058_+	30	11	213	7
F55A4.8_X_1041844_1042943_-:X_1041844_1044542_-	96	11	DauerEntry	7
H37N21.1_I_7143241_7143284_-:I_7143235_7143284_-	371	11	553	7
K11H3.1_III_9855497_9855849_-:III_9855497_9856003_-	218	11	347	7
M04B2.5_IV_11506168_11506419_+:IV_11505583_11506419_+	699	11	DauerEntry	7
M88.5_III_4555776_4556113_+:III_4554659_4556113_+	30	11	L2	7
R03H10.2_II_4160350_4160429_+:II_4160350_4161894_+	472	11	323	7
Y116A8A.9_IV_16848573_16851499_-:IV_16848573_16850123_-	30	11	279	7
Y34D9A.3_I_1039176_1039217_+:I_1039176_1039226_+	472	11	220	7
Y43F8B.3_V_19507805_19514324_+:V_19514224_19514324_+	396	11	298	7
Y71F9AM.4_I_2943023_2943072_+:I_2943023_2943078_+	370	11	639	7
B0348.4_V_30298_30354_+:V_30298_35014_+	279	11	YA	6
C01F6.6_IV_9128053_9129273_+:IV_9128675_9129273_+	279	11	536	6
C14C10.2_V_12591330_12591510_-:V_12591465_12591510_-	DauerEntry	11	639	6
C44E4.1_I_4630183_4631501_-:I_4630177_4631501_-	430	11	248	6
F10G7.3_II_4702893_4702981_+:II_4702893_4702961_+	157	11	323	6
F25H5.3_I_9174872_9174987_+:I_9171586_9174987_+	DauerEntry	11	699	6
F30F8.10_I_7846627_7846667_+:I_7846627_7846676_+	DauerEntry	11	445	6
M01B12.4_I_3080757_3081969_-:I_3080757_3082945_-	30	11	340	6
NONE_III_3831154_3831946_-:III_3831154_3831322_-	374	11	514	6
R153.1_II_7630017_7630165_-:II_7630017_7630834_-	645	11	DauerEntry	6
Y105C5B.21_IV_16006019_16006241_-:IV_16006019_16011865_-	30	11	YA	6
C01F6.6_IV_9124810_9127180_+:IV_9119948_9127180_+	L1	11	Dauer	5
C14C10.2_V_12591330_12591510_-:V_12591330_12591395_-	DauerEntry	11	639	5
C28H8.6_III_5895635_5899760_-:III_5895635_5895915_-	DauerEntry	11	616	5
F18F11.1_IV_336811_336931_-:IV_336632_336931_-	248	11	374	5
F20B6.8_X_4214538_4214590_-:X_4214538_4216879_-	DauerEntry	11	699	5
F22B5.7_II_8459492_8461179_+:II_8459492_8460993_+	30	11	346	5
F42E11.2_X_11372430_11372589_+:X_11372430_11372977_+	254	11	178	5
F53C3.13_II_3922066_3922960_-:II_3922066_3924462_-	96	11	249	5
F54D1.6_IV_11293680_11293755_+:IV_11293680_11294239_+	323	11	L3	5
H42K12.1_X_1325666_1326067_+:X_1325666_1326073_+	DauerEntry	11	699	5
K12G11.6_V_11894796_11894845_+:V_11894796_11894842_+	279	11	431	5
M01E5.3_I_13282397_13282442_-:I_13282391_13282442_-	DauerEntry	11	430	5
T01G9.5_I_8296215_8296533_+:I_8296215_8296542_+	262	11	472	5
T01H8.1_I_8574576_8574806_-:I_8574570_8574806_-	DauerEntry	11	699	5
T13C2.6_II_6787306_6787348_+:II_6787306_6787354_+	DauerEntry	11	L1	5
W07B3.2_III_345070_345464_-:III_345082_345464_-	L4	11	220	5
Y71F9AL.10_I_2866608_2867427_+:I_2867309_2867427_+	591	11	514	5
C05E4.1_V_762872_763585_+:V_763535_763585_+	249	11	388	4
C18E9.3_II_8967945_8968453_-:II_8968368_8968453_-	96	11	35	4
F54E4.1_X_14622405_14622501_+:X_14622405_14622688_+	35	11	187	4
K07D8.1_III_7481270_7481422_-:III_7481255_7481422_-	536	11	430	4
M01F1.7_III_3523680_3523854_-:III_3523680_3523812_-	323	11	YA	4
R102.5_IV_10695562_10695716_-:IV_10695555_10695716_-	DauerEntry	11	262	4
W02A11.2_I_12734779_12734962_-:I_12734760_12734962_-	L4	11	96	4
Y49G5B.1_V_5227147_5228128_+:V_5227147_5228134_+	699	11	567	4
Y76A2B.1_III_13515417_13515924_-:III_13515417_13516603_-	30	11	309	4
Y87G2A.14__Y87G2A.19_I_13506708_13510602_+:I_13506708_13506753_+	309	11	493	4
ZK669.1_II_7912913_7913946_-:II_7912913_7913123_-	420	11	298	4
ZK897.1_IV_12783803_12784038_+:IV_12783803_12784660_+	430	11	645	4
B0001.4_IV_12135550_12136055_-:IV_12135550_12136180_-	53	11	L3	3
B0464.5_III_9460140_9460433_+:III_9460140_9460981_+	35	11	187	3
C24A11.8_I_5407507_5407575_-:I_5407207_5407575_-	30	11	213	3
C25H3.8_II_5675459_5675665_-:II_5675459_5675764_-	96	11	30	3
C29E6.2_IV_11864606_11865048_+:IV_11864606_11865045_+	298	11	616	3
F15A2.6_X_13488900_13489363_-:X_13488900_13489551_-	371	11	254	3
F36D4.3_V_9396657_9396722_+:V_9394187_9396722_+	30	11	178	3
F41D9.3_X_8389690_8390896_-:X_8390570_8390896_-	173	11	309	3
F52B5.1_I_8303052_8303635_-:I_8302027_8303635_-	30	11	340	3
F52B5.1_I_8304375_8304471_-:I_8304375_8306216_-	30	11	374	3
F56H11.1_IV_9542276_9542446_+:IV_9542276_9542950_+	DauerEntry	11	L1	3
M04G12.1_V_13370624_13370758_-:V_13370624_13370934_-	254	11	178	3
M110.5_II_8227427_8227502_+:II_8227427_8227508_+	DauerEntry	11	298	3
ZC101.2_II_14657023_14657137_-:II_14657023_14657962_-	298	11	431	3
ZK637.8_III_8906196_8906887_+:III_8906196_8907231_+	30	11	213	3
F25B3.1_V_9553502_9553910_+:V_9553502_9553601_+	30	11	187	2
F56C11.5_I_178621_180599_+:I_180466_180599_+	30	11	187	2
H05C05.1_III_2957447_2958218_+:III_2957447_2958224_+	645	11	374	2
M03A1.6_II_4597987_4598798_-:II_4597987_4600329_-	30	11	Dauer	2
R31.2_V_11923239_11923318_+:V_11920941_11923318_+	30	11	323	2
T01D1.2_II_168048_168542_+:II_168048_168174_+	53	11	30	2
T04C9.4_III_5971732_5972847_-:III_5971732_5972459_-	298	11	431	2
T22B2.4_X_3905859_3906118_+:X_3905859_3906793_+	133	11	279	2
T23E7.2_X_17678697_17678853_+:X_17678697_17679845_+	518	11	445	2
W05F2.4_I_3384010_3387681_-:I_3384010_3386352_-	430	11	388	2
ZK270.2_I_14893732_14894564_-:I_14881164_14894564_-	30	11	346	2
ZK637.8_III_8906995_8907513_+:III_8907354_8907513_+	53	11	30	2
ZK669.1_II_7912913_7913946_-:II_7913257_7913946_-	420	11	298	2
B0350.2_IV_5981411_5982270_+:IV_5981411_5982422_+	96	11	53	1
F10C1.7_II_5752848_5753062_+:II_5752848_5753434_+	640	11	616	1
F23B12.4_V_14443166_14444649_+:V_14443166_14443311_+	L1	11	Dauer	1
F57F10.1_II_6150714_6151117_+:II_6147710_6151117_+	445	11	248	1
K08E7.5_IV_12573970_12574076_+:IV_12573970_12576877_+	542	11	518	1
M02B7.6_IV_3833014_3833078_-:IV_3833014_3834958_-	DauerEntry	11	455	1
T01D1.2_II_168048_168548_+:II_168048_168174_+	30	11	178	1
W07E11.1_X_10098769_10099006_+:X_10098035_10099006_+	35	11	347	1
T28D9.2_II_6490628_6490687_+:II_6490628_6490954_+	30	11		
B0379.4_I_10093773_10100652_-:I_10093767_10100652_-	584	10	L3	10
C26E6.7_III_4933285_4933339_+:III_4933285_4933345_+	388	10	DauerEntry	10
F13B12.1_IV_10423288_10423336_-:IV_10423291_10423336_-	249	10	L1	10
M18.6_IV_12121581_12121623_+:IV_12121581_12121630_+	30	10	584	10
T28F12.3_V_4518538_4518584_-:V_4518531_4518584_-	279	10	DauerEntry	10
B0334.8_II_11526732_11526781_-:II_11526732_11526817_-	L1	10	30	9
C05E11.1_X_4589897_4589934_+:X_4589897_4589946_+	DauerEntry	10	309	9
C24G6.8_V_5535855_5535897_-:V_5535848_5535897_-	584	10	396	9
C31H2.1_X_5144596_5144646_+:X_5144046_5144646_+	DauerEntry	10	371	9
C36B1.1_I_8709826_8709918_-:I_8709398_8709918_-	294	10	430	9
F16H11.5_X_4658760_4658953_-:X_4658760_4659474_-	L2	10	53	9
F46B6.6_V_9783994_9786527_-:V_9786159_9786527_-	78	10	523	9
K08F11.3_IV_4708589_4709313_-:IV_4708580_4709313_-	L1	10	370	9
M88.5_III_4554326_4554533_+:III_4554326_4554545_+	699	10	401	9
R10E11.1_III_9768283_9768325_+:III_9768283_9768334_+	469	10	370	9
W08G11.3_V_16370751_16370816_+:V_16370751_16370822_+	597	10	254	9
Y73F8A.24_IV_15449177_15449234_-:IV_15449165_15449234_-	178	10	645	9
D2092.1_I_6632283_6632342_-:I_6632283_6632625_-	DauerEntry	10	639	8
F39H11.2_I_8701838_8701913_-:I_8701829_8701913_-	388	10	254	8
H21P03.3_IV_11485821_11485876_-:IV_11485717_11485876_-	340	10	462	8
T08G5.5_V_14035983_14036029_-:V_14035974_14036029_-	DauerEntry	10	225	8
T24B8.4_II_9064214_9065584_-:II_9064214_9065122_-	396	10	298	8
W05H7.4_X_1442631_1443147_-:X_1442622_1443147_-	DauerEntry	10	323	8
Y69H2.7_V_18693514_18695492_+:V_18693514_18695501_+	L1	10	248	8
B0302.1_X_17189201_17190473_+:X_17189201_17189312_+	30	10	213	7
C26E6.9_III_4928542_4928636_-:III_4928042_4928636_-	294	10	187	7
C28D4.2_IV_9732882_9732927_-:IV_9732873_9732927_-	388	10	639	7
C34D4.14_IV_7142961_7143222_-:IV_7142940_7143222_-	536	10	30	7
F33H1.1_II_10159763_10159848_-:II_10159763_10160737_-	30	10	262	7
F49E2.5_X_9559039_9559420_+:X_9559290_9559420_+	542	10	L1	7
F52C12.4_IV_1938200_1939090_+:IV_1938200_1939096_+	597	10	DauerEntry	7
F56A3.3_I_5179856_5179899_+:I_5179856_5179908_+	370	10	218	7
M03A1.1_II_4587246_4589005_+:II_4588235_4589005_+	136	10	30	7
R11F4.2_II_4085531_4085936_+:II_4085365_4085936_+	401	10	523	7
ZK524.4_I_7462577_7462623_-:I_7462571_7462623_-	DauerEntry	10	699	7
C09D8.1_II_11006559_11006691_+:II_10999072_11006691_+	30	10	173	6
C24A8.6_X_4330656_4331122_-:X_4331077_4331122_-	L1	10	DauerEntry	6
C39E9.14_IV_13097806_13097849_-:IV_13097800_13097849_-	401	10	639	6
F01G12.2_X_16377698_16377915_+:X_16377698_16378158_+	567	10	30	6
F11C7.4_X_17402776_17403359_-:X_17402776_17403387_-	542	10	220	6
F52G2.2_IV_13531020_13531730_-:IV_13531020_13531604_-	469	10	262	6
F53C3.13_II_3920955_3924462_-:II_3922066_3924462_-	30	10	218	6
M6.4_X_631111_631281_+:X_631111_631629_+	DauerEntry	10	L1	6
R02E12.6_X_4008955_4015973_-:X_4008955_4010470_-	213	10	346	6
R03D7.1_II_10927017_10927072_+:II_10927017_10927068_+	542	10	30	6
T05C12.6_II_8182588_8182737_-:II_8182575_8182737_-	220	10	371	6
T07C4.3_III_10354172_10354212_+:III_10354172_10354218_+	388	10	DauerEntry	6
T24B8.4_II_9064214_9066985_-:II_9064214_9065122_-	401	10	298	6
Y111B2A.4_III_12512745_12513052_+:III_12510985_12513052_+	178	10	597	6
Y41C4A.4_III_11683329_11685109_+:III_11676398_11685109_+	30	10	213	6
Y44E3A.6_I_3343632_3344574_-:I_3343626_3344574_-	597	10	YA	6
ZC247.2_I_10259605_10259756_-:I_10259605_10260128_-	298	10	L1	6
ZK1320.12_II_9670988_9671190_+:II_9670988_9671196_+	254	10	430	6
ZK270.2_I_14880121_14881040_-:I_14878983_14881040_-	54	10	323	6
C12C8.3_I_9338809_9338847_-:I_9338797_9338847_-	DauerEntry	10	699	5
C18E9.10_II_8962656_8963820_-:II_8962650_8963820_-	346	10	645	5
C31H2.1_X_5140584_5140894_+:X_5139417_5140894_+	YA	10	L1	5
F08B12.3_X_11394933_11395120_-:X_11394933_11395202_-	536	10	445	5
F11E6.1_IV_17478611_17478817_+:IV_17478611_17479107_+	374	10	614	5
F29C4.8_IV_140699_141067_-:IV_140982_141067_-	103	10	L2	5
F58D5.1_I_12060951_12061489_-:I_12060944_12061489_-	298	10	472	5
K04B12.2_II_14436651_14437111_-:II_14436651_14437777_-	30	10	699	5
PAR2.4_III_8766476_8766559_-:III_8766315_8766559_-	30	10	173	5
R05D3.8_III_8357823_8357867_-:III_8357823_8357871_-	30	10	173	5
R107.4_III_9047456_9047597_-:III_9046508_9047597_-	294	10	455	5
R13A5.7_III_7569258_7569909_-:III_7569258_7570005_-	126	10	30	5
T01H8.1_I_8574340_8574426_-:I_8574334_8574426_-	DauerEntry	10	639	5
T17H7.4_III_730140_730303_-:III_730140_730586_-	431	10	370	5
T23F11.1_III_4652737_4652912_+:III_4652737_4652949_+	30	10	225	5
T25E12.4_V_16785231_16785362_+:V_16769790_16785362_+	492	10	35	5
W03D2.1_IV_4072386_4075898_+:IV_4075778_4075898_+	699	10	Dauer	5
Y119D3B.16_III_1200464_1201811_-:III_1200464_1201466_-	699	10	Dauer	5
Y61A9LA.8_V_4562929_4564352_-:V_4562923_4564352_-	699	10	173	5
Y65B4BL.5_I_515240_519737_-:I_515240_516353_-	699	10	254	5
Y71F9B.10_I_2765698_2765739_-:I_2765680_2765739_-	262	10	639	5
B0350.2_IV_5982289_5982422_+:IV_5981411_5982422_+	96	10	254	4
C01G8.6_I_5300210_5300253_-:I_5300203_5300253_-	30	10	DauerEntry	4
C05D10.4_III_6095495_6096452_-:III_6095495_6102653_-	371	10	262	4
C09E10.2_X_983570_985188_-:X_984836_985188_-	294	10	430	4
C13G3.3_V_11029265_11029303_-:V_11029253_11029303_-	DauerEntry	10	374	4
F18C12.2_I_8092277_8092386_+:I_8092277_8093331_+	65	10	30	4
F46A9.6_I_9442273_9443348_-:I_9442273_9443029_-	35	10	178	4
F54E7.3_III_5672650_5673073_+:III_5672650_5673082_+	DauerEntry	10	370	4
H39E23.1_V_14126229_14128797_-:V_14126229_14131624_-	30	10	187	4
R05D7.3_I_12170180_12172826_-:I_12170180_12177127_-	L2	10	347	4
T10G3.5_V_13497038_13497078_-:V_13497032_13497078_-	371	10	279	4
W01F3.3_V_20668072_20668141_+:V_20667612_20668141_+	346	10	262	4
Y67D8C.5_IV_3034987_3035028_-:IV_3034978_3035028_-	699	10	472	4
ZC8.4_X_4991759_4992594_+:X_4992009_4992594_+	542	10	492	4
C14H10.2_X_10250933_10252514_-:X_10250933_10252728_-	567	10	DauerEntry	3
C17D12.2_I_11598943_11601186_+:I_11598943_11600245_+	262	10	213	3
C31H5.3_I_9033846_9033935_-:I_9033846_9036601_-	388	10	298	3
C38C10.5_III_9400252_9402990_+:III_9400252_9402996_+	699	10	374	3
C50D2.8_II_97010_97058_-:II_96808_97058_-	30	10	L4	3
F28C1.1_V_12451704_12451823_+:V_12451681_12451823_+	30	10	187	3
F37D6.2_I_10476727_10476769_-:I_10476721_10476769_-	323	10	L1	3
F39C12.2_X_4857502_4857770_-:X_4857714_4857770_-	401	10	298	3
F55F8.9_I_5671254_5671843_-:I_5671254_5672055_-	30	10	220	3
F57F10.1_II_6137962_6151117_+:II_6147710_6151117_+	445	10	597	3
F58E10.1_V_14000846_14002288_-:V_14000846_14005758_-	30	10	187	3
M110.5_II_8226852_8226897_+:II_8226389_8226897_+	30	10	178	3
M110.5_II_8228144_8228188_+:II_8228144_8228194_+	DauerEntry	10	L1	3
PAR2.4_III_8766315_8766442_-:III_8766315_8766559_-	53	10	262	3
R13H8.1_I_10772139_10772948_+:I_10765273_10772948_+	699	10	DauerEntry	3
R74.5_III_4197302_4199958_+:III_4199090_4199958_+	30	10	L4	3
T04F8.6_X_11670375_11670420_+:X_11670375_11670671_+	298	10	430	3
T05A10.1_X_10774404_10775151_+:X_10774404_10775764_+	96	10	35	3
T09E8.1_V_13167557_13167622_+:V_13164455_13167622_+	30	10	L4	3
T12G3.2_IV_12043487_12046826_-:IV_12043487_12043593_-	52	10	187	3
T27D12.2_II_11848310_11848359_-:II_11847964_11848359_-	542	10	469	3
W01A8.1_I_7059084_7059183_+:I_7058596_7059183_+	35	10	492	3
Y105E8A.26_I_14541796_14543327_+:I_14541796_14542251_+	96	10	35	3
Y105E8A.26_I_14541796_14543327_+:I_14542369_14543327_+	96	10	35	3
Y61A9LA.3_V_4578050_4582691_+:V_4578050_4578198_+	30	10	178	3
ZC101.2_II_14653507_14653585_-:II_14652735_14653585_-	370	10	493	3
ZK1151.1_I_11755142_11755305_-:I_11755142_11756593_-	254	10	388	3
E01F3.1_II_14944580_14945140_+:II_14933130_14945140_+	30	10	374	2
F01G12.5_X_16386144_16386540_-:X_16386144_16386681_-	340	10	298	2
F35G12.9_III_4594242_4594291_-:III_4594248_4594291_-	78	10	35	2
F52B10.1_X_2910331_2910412_+:X_2910331_2911100_+	96	10	35	2
F52C12.4_IV_1936416_1937424_+:IV_1935605_1937424_+	30	10	YA	2
K07C11.7_V_8209631_8213906_-:V_8209631_8210496_-	96	10	52	2
K08E3.5_III_13765926_13767634_-:III_13765926_13767923_-	30	10	347	2
M01E5.5_I_13293014_13294223_+:I_13293014_13293517_+	30	10	YA	2
R13H8.1_I_10764271_10764345_+:I_10763696_10764345_+	699	10	567	2
T12B5.8_III_941084_943334_-:III_941747_943334_-	YA	10	L2	2
W02D3.2_I_6740225_6740314_+:I_6738578_6740314_+	L2	10	30	2
W10D5.3_I_9101997_9102633_-:I_9101997_9102257_-	30	10	L4	2
Y59A8B.14_V_18101617_18101681_+:V_18101617_18101669_+	30	10	YA	2
Y71G10AL.1_IV_2178404_2181076_+:IV_2178404_2179391_+	30	10	173	2
Y71G10AL.1_IV_2178404_2181076_+:IV_2179714_2181076_+	30	10	173	2
C27D6.4_II_5184591_5185641_-:II_5184591_5187301_-	30	10	346	1
C29E4.13_III_7928020_7928099_-:III_7928024_7928099_-	30	10	173	1
F25B3.1_V_9553502_9553910_+:V_9553818_9553910_+	30	10	178	1
F35D11.2_II_4625037_4625216_+:II_4625147_4625216_+	DauerEntry	10	L1	1
K08E3.5_III_13765926_13765998_-:III_13765926_13767923_-	30	10	YA	1
K08E3.5_III_13765926_13766794_-:III_13765926_13767923_-	30	10	262	1
K08E3.5_III_13765926_13767088_-:III_13765926_13767923_-	30	10	262	1
Y57G11C.9_IV_14787701_14787948_+:IV_14787352_14787948_+	30	10	213	1
T28D9.2_II_6490851_6490954_+:II_6490628_6490954_+	30	10		
W05F2.4_I_3396931_3397377_-:I_3396931_3397512_-	DauerEntry	10		
W05F2.4_I_3397453_3397512_-:I_3396931_3397512_-	DauerEntry	10		
C14A11.3_X_2798341_2798687_+:X_2798341_2798693_+	639	9	DauerEntry	9
C34F11.9_II_5220699_5223490_-:II_5219031_5223490_-	472	9	L2	9
E01G4.1_II_13445187_13446318_-:II_13445181_13446318_-	645	9	DauerEntry	9
W06H8.1_V_6208938_6214809_+:V_6211136_6214809_+	346	9	472	9
Y37E3.1_I_2062067_2062120_-:I_2062067_2062796_-	30	9	309	9
Y47D3B.5_III_11423113_11423340_+:III_11422982_11423340_+	396	9	536	9
Y57A10A.14_II_12187003_12187667_+:II_12185989_12187667_+	262	9	388	9
C09D4.4_I_5482659_5482699_-:I_5482653_5482699_-	DauerEntry	9	262	8
C14A11.9_X_2808436_2808701_-:X_2808436_2808705_-	35	9	514	8
C46C2.1_IV_9207983_9208059_+:IV_9207983_9208068_+	645	9	430	8
C48G7.3_V_14796460_14796868_-:V_14796460_14797506_-	30	9	L2	8
F13G3.7_I_7305155_7305194_+:I_7305155_7305203_+	294	9	401	8
F55A4.8_X_1041844_1044278_-:X_1041844_1044542_-	157	9	30	8
K11H3.4_III_9832954_9832995_+:III_9832954_9833002_+	340	9	DauerEntry	8
T20D3.3_IV_9335571_9335633_-:IV_9335585_9335633_-	L2	9	35	8
VF11C1L.1_X_12975446_12975494_-:X_12975437_12975494_-	DauerEntry	9	699	8
Y45G5AL.1_V_4144705_4144746_+:V_4144705_4144752_+	DauerEntry	9	645	8
Y71G12B.11_I_1730058_1730818_+:I_1728821_1730818_+	323	9	136	8
ZK328.1_III_6022169_6022283_+:III_6022169_6022292_+	374	9	249	8
C23F12.1_X_9407440_9420650_+:X_9407440_9407760_+	254	9	699	7
C35B8.2_X_9217683_9218101_-:X_9217683_9218211_-	DauerEntry	9	645	7
F08F8.9_III_7349876_7351243_-:III_7349876_7350457_-	54	9	584	7
F08F8.9_III_7349876_7351243_-:III_7350661_7351243_-	54	9	584	7
F46H5.2_X_7266886_7267228_+:X_7266886_7266960_+	L1	9	536	7
H42K12.1_X_1325024_1325063_+:X_1325024_1325069_+	DauerEntry	9	639	7
K08B12.5_V_6264956_6265019_-:V_6264950_6265019_-	639	9	462	7
K12D12.2_II_11873546_11873690_-:II_11873537_11873690_-	225	9	445	7
M03F8.2_V_5944797_5944885_+:V_5943505_5944885_+	30	9	L4	7
T17H7.4_III_730140_733284_-:III_730140_730586_-	L1	9	396	7
T19A5.2_V_8947867_8951835_+:V_8949669_8951835_+	133	9	340	7
W04D2.3_V_12487491_12489850_+:V_12489644_12489850_+	30	9	YA	7
Y106G6E.6_I_10230431_10230473_-:I_10230416_10230473_-	639	9	323	7
Y50D7A.8_III_335153_335972_-:III_335153_336069_-	L2	9	597	7
Y71D11A.1_III_1160458_1164027_+:III_1163962_1164027_+	370	9	254	7
B0228.4_II_7750845_7751019_+:II_7750845_7751233_+	DauerEntry	9	L1	6
B0261.2_I_5260383_5260426_+:I_5260383_5260438_+	388	9	262	6
C14F5.3_X_7940129_7940275_-:X_7940229_7940275_-	371	9	492	6
C34F11.3_II_5207037_5207655_+:II_5206974_5207655_+	445	9	L3	6
C46H11.11_I_5065292_5065434_-:I_5065292_5068203_-	L2	9	Dauer	6
C48D5.2_III_3594311_3604799_+:III_3594580_3604799_+	DauerEntry	9	699	6
C50D2.8_II_96808_96880_-:II_96808_97058_-	126	9	L3	6
D1046.1_IV_8926413_8926458_+:IV_8926413_8926464_+	323	9	445	6
D1069.3_II_346446_347110_-:II_346446_347089_-	L2	9	225	6
F26B1.2_I_6319345_6319443_+:I_6319345_6319452_+	645	9	249	6
F35G12.4_III_4580754_4580798_+:III_4580754_4580807_+	370	9	262	6
R151.5_III_7206926_7207111_+:III_7207033_7207111_+	DauerEntry	9	699	6
R153.1_II_7649838_7653723_-:II_7649838_7650690_-	L1	9	542	6
T01A4.1_I_4501824_4502564_+:I_4500924_4502564_+	30	9	340	6
T02E1.8_I_8235808_8235962_+:I_8235808_8235959_+	DauerEntry	9	254	6
T13G4.3_X_1166479_1167921_+:X_1164790_1167921_+	388	9	493	6
T24H10.7_II_9118519_9120113_+:II_9116835_9120113_+	401	9	323	6
T26A5.2_III_6470870_6470918_+:III_6470870_6470924_+	279	9	L2	6
W01A8.1_I_7057954_7057989_+:I_7057954_7057998_+	DauerEntry	9	L1	6
Y34D9B.1_I_949504_950849_-:I_949954_950849_-	DauerEntry	9	699	6
Y38E10A.6_II_12602226_12603363_-:II_12602220_12603363_-	388	9	553	6
Y39E4B.7_III_13116544_13118544_+:III_13116544_13118552_+	370	9	639	6
Y49E10.19_III_12447925_12448003_-:III_12447258_12448003_-	178	9	309	6
Y66H1B.2_IV_363880_364208_-:IV_363880_363975_-	370	9	30	6
ZK1307.6_II_9641152_9641229_-:II_9641146_9641229_-	396	9	279	6
ZK757.4_III_9863728_9864259_-:III_9863728_9864218_-	54	9	553	6
C36F7.4_I_9565570_9566039_-:I_9565570_9566685_-	323	9	173	5
F22B5.7_II_8459492_8461179_+:II_8461081_8461179_+	30	9	346	5
F38H4.7_IV_11852062_11852878_-:IV_11852062_11853167_-	30	9	L4	5
F48E3.8_X_7513142_7514202_-:X_7513142_7513184_-	323	9	431	5
H06H21.6_IV_4809495_4809539_-:IV_4809490_4809539_-	220	9	346	5
H20J18.1_X_12505961_12506081_-:X_12505841_12506081_-	78	9	396	5
K11E8.1_IV_10329180_10329666_-:IV_10329180_10334105_-	L2	9	347	5
R13A5.1_III_7585664_7586029_+:III_7585664_7586041_+	187	9	346	5
T14F9.1_X_2238649_2238690_+:X_2238649_2238696_+	DauerEntry	9	L1	5
T24D1.1_I_9948203_9949077_+:I_9948203_9949083_+	DauerEntry	9	248	5
T28F12.3_V_4522578_4528980_-:V_4522578_4536177_-	L2	9	35	5
W01A8.1_I_7058982_7059183_+:I_7058596_7059183_+	30	9	462	5
W06H8.1_V_6216478_6216771_+:V_6216402_6216771_+	103	9	30	5
Y110A7A.5_I_5137692_5137733_+:I_5137692_5137742_+	173	9	523	5
Y34D9B.1_I_949504_950849_-:I_949504_949776_-	DauerEntry	9	699	5
Y55D9A.1_IV_12611394_12613366_-:IV_12611394_12611776_-	DauerEntry	9	L1	5
Y67D8C.10_IV_3123841_3124026_-:IV_3121679_3124026_-	30	9	279	5
B0303.11_III_8707234_8707328_-:III_8706900_8707328_-	542	9	DauerEntry	4
B0334.11_II_11495031_11495076_-:II_11495025_11495076_-	DauerEntry	9	225	4
B0457.1_II_8903434_8903782_+:II_8903659_8903782_+	30	9	L4	4
B0464.2_III_9491646_9492055_+:III_9491646_9492467_+	DauerEntry	9	567	4
C05D2.1_III_5625241_5625377_+:III_5625241_5625320_+	30	9	157	4
C06A8.1_II_7776245_7776298_-:II_7776245_7777614_-	30	9	L3	4
C06G1.5_X_16642223_16642682_-:X_16642223_16643225_-	388	9	294	4
C09D8.1_II_10985497_10986011_+:II_10985497_10985617_+	254	9	136	4
C14A11.3_X_2790117_2796596_+:X_2794118_2796596_+	35	9	173	4
C26E6.9_III_4925711_4926460_-:III_4925702_4926460_-	346	9	225	4
C37E2.5_X_14198757_14198936_-:X_14198757_14199557_-	52	9	L3	4
C47C12.6_X_7767524_7767597_+:X_7767524_7767927_+	371	9	645	4
C48D5.2_III_3594311_3604799_+:III_3594311_3594426_+	DauerEntry	9	699	4
C54G4.1_I_8018414_8018464_+:I_8018411_8018464_+	L1	9	Dauer	4
EEED8.8_II_5389114_5389173_-:II_5389114_5389157_-	DauerEntry	9	645	4
F09G2.8_V_7191790_7191844_-:V_7191790_7193564_-	30	9	L4	4
F44E2.10_III_8829724_8829766_-:III_8829712_8829766_-	DauerEntry	9	645	4
F54E7.3_III_5673336_5673971_+:III_5673336_5674675_+	30	9	L4	4
F56B6.2_X_3545811_3546477_+:X_3545811_3546483_+	420	9	323	4
F56F3.2_III_4463687_4464498_-:III_4463687_4464074_-	L2	9	597	4
K04F10.3_I_6358751_6358793_+:I_6358751_6358799_+	248	9	370	4
K08C7.3_IV_10677750_10677912_+:IV_10677583_10677912_+	126	9	254	4
R10E4.2_III_4279235_4280090_-:III_4279447_4280090_-	DauerEntry	9	L1	4
R119.5_I_390556_391614_-:I_390556_391037_-	DauerEntry	9	699	4
R53.3_II_9961843_9962066_+:II_9961843_9961954_+	187	9	DauerEntry	4
T01D3.3_V_13705643_13707528_+:V_13705643_13708242_+	DauerEntry	9	699	4
T19A5.2_V_8952858_8953521_+:V_8953154_8953521_+	30	9	157	4
Y105E8A.24_I_14569929_14570040_-:I_14567486_14570040_-	30	9	157	4
Y116A8A.9_IV_16848573_16851499_-:IV_16850697_16851499_-	52	9	262	4
Y37A1A.4_IV_13938518_13938680_+:IV_13936477_13938680_+	371	9	472	4
Y38A8.1__ZK546.1_II_4952387_4953582_+:II_4952387_4952833_+	53	9	L3	4
Y43F4B.6_III_13304621_13304691_-:III_13304371_13304691_-	96	9	225	4
Y47D3B.9_III_11465994_11466116_-:III_11465994_11468591_-	126	9	53	4
Y49E10.19_III_12447258_12447786_-:III_12447258_12448003_-	178	9	346	4
Y59A8B.21_V_17989371_17990508_+:V_17988771_17990508_+	30	9	L4	4
Y66H1B.2_IV_363874_364208_-:IV_364129_364208_-	370	9	30	4
ZK484.4_I_6076176_6077196_-:I_6076176_6078312_-	30	9	L3	4
ZK669.1_II_7913761_7913946_-:II_7913257_7913946_-	455	9	323	4
B0001.6_IV_12162398_12162785_+:IV_12162398_12162791_+	L1	9	DauerEntry	3
B0303.11_III_8706900_8707179_-:III_8706900_8707328_-	542	9	DauerEntry	3
B0511.2_I_10651595_10652331_+:I_10651578_10652331_+	YA	9	L1	3
C06G4.2_III_7981424_7982015_+:III_7981424_7981607_+	30	9	L2	3
C06G4.2_III_7981424_7982398_+:III_7981424_7981607_+	30	9	L2	3
C10C5.1_IV_9353574_9355355_-:IV_9353574_9359428_-	103	9	30	3
C27A7.1_V_12133660_12136913_+:V_12136690_12136913_+	L2	9	173	3
C32A3.3_III_3643092_3643139_+:III_3643092_3643146_+	DauerEntry	9	213	3
C34C12.2_III_3456851_3456899_+:III_3456854_3456899_+	396	9	553	3
C47C12.6_X_7765268_7765335_+:X_7765268_7765590_+	323	9	431	3
C48D5.2_III_3595240_3604799_+:III_3594580_3604799_+	254	9	542	3
F17E5.1_X_12405257_12405589_-:X_12405257_12407775_-	388	9	340	3
F26E4.10_I_9781510_9781554_-:I_9781501_9781554_-	248	9	430	3
F36H1.4_IV_11057848_11059377_+:IV_11057848_11059383_+	DauerEntry	9	699	3
F36H1.4_IV_11060599_11060806_+:IV_11060599_11061046_+	30	9	L4	3
F36H1.4_IV_11060930_11061046_+:IV_11060599_11061046_+	30	9	L4	3
F49E11.1_IV_13024595_13031569_+:IV_13031359_13031569_+	30	9	173	3
F57C12.5_X_581046_581630_-:X_580145_581630_-	YA	9	699	3
K02E11.11__T16A9.4_V_14220122_14226047_-:V_14220122_14220407_-	DauerEntry	9	L1	3
K07D4.7_II_4014436_4015252_+:II_4014436_4014944_+	262	9	187	3
K08D10.12_IV_4178550_4179255_+:IV_4179003_4179255_+	DauerEntry	9	220	3
R05D11.9_I_8593644_8594030_+:I_8593644_8594036_+	225	9	388	3
T02C5.5_X_2730628_2736062_-:X_2730628_2731393_-	262	9	396	3
T28F12.2_V_4504217_4504636_+:V_4504217_4505344_+	35	9	DauerEntry	3
W03F11.6_I_2203867_2205214_+:I_2203867_2204926_+	53	9	187	3
Y53G8AR.8_III_3293799_3293913_-:III_3293799_3293886_-	DauerEntry	9	374	3
Y55F3AM.3_IV_1012958_1013074_+:IV_1012958_1013331_+	30	9	178	3
Y79H2A.3_III_12038881_12042494_-:III_12038881_12039117_-	30	9	157	3
ZC101.2_II_14654384_14655275_-:II_14654384_14654495_-	370	9	472	3
ZK525.1_III_13663956_13665571_-:III_13663956_13667638_-	DauerEntry	9	309	3
ZK546.1_II_4952526_4952833_+:II_4952387_4952833_+	30	9	L4	3
B0399.1_V_19591273_19596412_+:V_19585694_19596412_+	542	9	493	2
C05D2.1_III_5626831_5628626_+:III_5626831_5628453_+	DauerEntry	9	699	2
C08F1.11__C08F1.5_II_1781819_1783621_-:II_1781819_1781862_-	645	9	DauerExit	2
C10G8.5_V_5307871_5308460_+:V_5307871_5308062_+	420	9	298	2
C33H5.12_IV_7790386_7790486_-:IV_7790386_7790824_-	30	9	220	2
D1037.2_I_3667783_3667837_-:I_3667329_3667837_-	371	9	L4	2
D2089.1_II_10659804_10659972_+:II_10659657_10659972_+	30	9	157	2
F02E11.7_II_3268645_3271197_+:II_3267792_3271197_+	DauerEntry	9	L2	2
F10C1.7_II_5752848_5752935_+:II_5752848_5753434_+	699	9	616	2
F25B3.1_V_9553502_9553757_+:V_9553502_9553601_+	30	9	370	2
F25G6.7_V_8541653_8545359_-:V_8541653_8543135_-	388	9	493	2
F42A10.2_III_6163142_6163346_+:III_6163142_6164240_+	133	9	279	2
F45E10.1_II_11061090_11061783_-:II_11061678_11061783_-	346	9	553	2
F46B6.5_V_9781177_9781399_-:V_9781303_9781399_-	30	9	YA	2
F52E1.13_V_8417881_8418350_-:V_8417881_8422034_-	30	9	374	2
F57C7.2_X_10580460_10580537_+:X_10580379_10580537_+	L3	9	L1	2
F58A3.2_X_11018074_11018148_+:X_11017865_11018148_+	DauerEntry	9	L2	2
H24G06.1_V_9457294_9457820_+:V_9456858_9457820_+	DauerEntry	9	187	2
M01E5.5_I_13293014_13294223_+:I_13293734_13294223_+	30	9	YA	2
R74.5_III_4197302_4199958_+:III_4197302_4198842_+	30	9	178	2
T07A9.6_IV_420997_421361_-:IV_420997_421563_-	30	9	YA	2
W09G3.7_I_13801151_13801811_-:I_13801158_13801811_-	30	9	L2	2
W09G3.8_I_13812257_13812417_-:I_13812257_13813920_-	30	9	178	2
W10D5.3_I_9101997_9102633_-:I_9102396_9102633_-	30	9	L4	2
Y110A7A.11_I_5106396_5106442_+:I_5106392_5106442_+	30	9	374	2
Y39E4B.12_III_13197638_13202385_+:III_13197638_13200669_+	30	9	DauerEntry	2
Y39E4B.7_III_13111515_13111563_+:III_13111515_13111575_+	645	9	178	2
Y48A6B.13_III_11056178_11057178_+:III_11056178_11057184_+	L1	9	469	2
Y55B1BM.1_III_409996_410546_-:III_409996_410345_-	DauerEntry	9	L2	2
Y64G10A.7_IV_14309488_14311558_+:IV_14310007_14311558_+	298	9	262	2
ZK1321.2_II_9758320_9761891_+:II_9760840_9761891_+	536	9	492	2
E04F6.11_II_7225208_7225265_-:II_7225208_7225546_-	30	9	213	1
F08A7.1_IV_17441470_17441892_+:IV_17441286_17441892_+	699	9	616	1
F42A6.7_IV_3338296_3338802_-:IV_3338542_3338802_-	30	9	YA	1
F46F2.2_X_15272884_15273082_-:X_15272884_15280517_-	103	9	52	1
M01F1.8_III_3502048_3502121_-:III_3502055_3502121_-	30	9	157	1
T07D4.4_II_8885329_8886976_+:II_8886635_8886976_+	30	9	YA	1
W01A8.1_I_7058596_7059183_+:I_7059010_7059183_+	DauerEntry	9	699	1
Y39A3CL.7_III_1830599_1830656_+:III_1830599_1830777_+	30	9	213	1
Y54F10AM.4_III_2544637_2544831_+:III_2544637_2544825_+	30	9	455	1
Y57G11C.12_IV_14797042_14797352_-:IV_14797042_14797101_-	30	9	346	1
Y75B8A.31_III_12351724_12351804_+:III_12351724_12351791_+	30	9	249	1
ZC434.9_I_10359937_10360179_+:I_10358487_10360179_+	YA	9	DauerExit	1
C44C8.6_IV_885422_886441_+:IV_885422_886495_+	DauerEntry	9		
F42A6.7_IV_3338296_3338802_-:IV_3338296_3338375_-	30	9		
F46A9.6_I_9441512_9443029_-:I_9441512_9441933_-	30	9		
K02C4.3_II_8082380_8082690_-:II_8082389_8082690_-	30	9		
T10B11.3_I_6927758_6928481_+:I_6927758_6927994_+	30	9		
T19A6.1_I_8380980_8388021_-:I_8380440_8388021_-	30	9		
Y61A9LA.1_V_4598092_4598177_+:V_4585358_4598177_+	30	9		
ZK1127.9_II_7048242_7048395_-:II_7048242_7048759_-	30	9		
F07C6.4_IV_12828503_12829337_+:IV_12828503_12829317_+	279	8	L4	8
F39H2.2_I_8648917_8649754_+:I_8646648_8649754_+	220	8	536	8
K10B2.1_II_6373732_6373772_+:II_6373732_6373778_+	401	8	597	8
M03A1.1_II_4587246_4589005_+:II_4587246_4588135_+	30	8	136	8
NONE_III_6628327_6628379_+:III_6628327_6628373_+	136	8	298	8
Y18D10A.13_I_12884167_12885006_+:I_12884510_12885006_+	30	8	254	8
Y37D8A.17_III_12921788_12924063_-:III_12921788_12924003_-	178	8	L1	8
Y39A3CR.4__Y39A3CR.5_III_1859259_1859398_+:III_1859259_1859880_+	213	8	430	8
Y61A9LA.11_V_4606135_4606751_-:V_4606129_4606751_-	298	8	597	8
Y6B3B.5_I_13756131_13756194_-:I_13756131_13756263_-	133	8	298	8
ZK637.7_III_8903539_8903578_-:III_8903533_8903578_-	254	8	371	8
C14A11.3_X_2788148_2789975_+:X_2787690_2789975_+	347	8	DauerEntry	7
C14B1.6_III_3715236_3715303_+:III_3714779_3715303_+	133	8	347	7
C23F12.1_X_9407440_9420650_+:X_9420474_9420650_+	262	8	699	7
C34E10.8_III_5251858_5251902_-:III_5251849_5251902_-	DauerEntry	8	645	7
D1014.2_V_8145678_8146563_+:V_8146493_8146563_+	542	8	445	7
F15D3.6_I_11572523_11573254_-:I_11572516_11573254_-	279	8	639	7
F18E9.5_X_8571071_8571696_+:X_8571071_8571342_+	136	8	401	7
F25D1.1_V_10535287_10535410_-:V_10535287_10535812_-	L2	8	30	7
F31D5.3_II_4186934_4186977_+:II_4186934_4186974_+	396	8	L2	7
F45E12.2_II_7306963_7307001_+:II_7306963_7307016_+	298	8	420	7
F58G6.5_IV_9669288_9672549_-:IV_9669288_9675598_-	53	8	309	7
K08H10.7_V_9989625_9989668_-:V_9989629_9989668_-	30	8	542	7
K11E4.5_X_13749831_13749980_+:X_13749831_13749989_+	126	8	279	7
R06C1.3_I_11925527_11927111_-:I_11925527_11925696_-	133	8	30	7
T25E12.4_V_16767849_16767983_+:V_16767849_16768376_+	30	8	431	7
W03A5.6_III_5440177_5440217_-:III_5440171_5440217_-	374	8	254	7
Y43F8B.3_V_19514493_19515733_+:V_19515514_19515733_+	374	8	279	7
Y71H10B.1_X_2838646_2840230_-:X_2837983_2840230_-	254	8	133	7
Y76B12C.6_IV_1989467_1990549_+:IV_1989467_1990558_+	430	8	L1	7
ZK858.1_I_9121184_9121726_+:I_9121184_9121733_+	699	8	DauerEntry	7
C15F1.3_II_6958407_6958909_-:II_6957064_6958909_-	514	8	96	6
C27A2.1_II_5063735_5064158_+:II_5063735_5064644_+	DauerEntry	8	30	6
C34G6.1_I_5912367_5913055_+:I_5912367_5912514_+	133	8	30	6
C47E12.4_IV_9996771_9996884_-:IV_9996771_9997537_-	616	8	469	6
F26H11.2_II_14403079_14403449_+:II_14403079_14403458_+	699	8	225	6
F28B4.2_X_3215330_3215428_-:X_3215330_3220176_-	96	8	220	6
F38A6.2_V_20768954_20769040_-:V_20768954_20770019_-	371	8	469	6
F46H5.7_X_7240714_7240756_-:X_7240705_7240756_-	L4	8	553	6
F52G3.1_X_16966629_16966808_+:X_16966629_16967878_+	323	8	173	6
F52H2.6_X_2562252_2562506_-:X_2562243_2562506_-	254	8	614	6
F53H8.2_X_953087_953561_+:X_952690_953561_+	187	8	30	6
F57B10.7_I_6555471_6555561_+:I_6555077_6555561_+	30	8	514	6
JC8.10_IV_13266122_13267114_-:IV_13265960_13267114_-	30	8	136	6
K04B12.3_II_14442136_14442841_+:II_14442136_14442847_+	514	8	213	6
K04G7.3_III_7153486_7153672_-:III_7153480_7153672_-	DauerEntry	8	445	6
M01F1.4_III_3507198_3507247_-:III_3507192_3507247_-	279	8	L1	6
R06F6.8_II_10815467_10815860_-:II_10815461_10815860_-	401	8	DauerEntry	6
R13F6.4_III_6843687_6843914_+:III_6843669_6843914_+	30	8	136	6
R153.1_II_7630017_7630528_-:II_7630017_7630834_-	L2	8	536	6
T03F1.8_I_3860587_3861764_-:I_3860587_3861962_-	455	8	553	6
T04A8.15_III_4713070_4713155_-:III_4713064_4713155_-	370	8	248	6
T10B10.3_X_15180134_15180174_-:X_15180128_15180174_-	388	8	225	6
T19E7.2_IV_5655898_5655971_-:IV_5655898_5660244_-	96	8	DauerEntry	6
T26H2.9_V_19208575_19209072_-:V_19208575_19208814_-	173	8	340	6
W02B12.6_II_11462003_11462359_-:II_11462003_11462333_-	388	8	157	6
W09B6.4_II_1134065_1134101_-:II_1134059_1134101_-	430	8	323	6
W09D10.2_III_10722483_10722878_-:III_10722490_10722878_-	30	8	347	6
Y39A1A.1_III_10597034_10597947_-:III_10597028_10597947_-	254	8	374	6
Y41C4A.9_III_11714412_11715774_-:III_11714412_11714565_-	462	8	DauerEntry	6
Y47D7A.14_V_4447053_4448437_-:V_4446202_4448437_-	213	8	472	6
Y66H1B.2_IV_363880_364208_-:IV_364129_364208_-	370	8	469	6
Y71G12B.11_I_1733090_1733298_+:I_1731576_1733298_+	254	8	136	6
Y81G3A.3_II_13090078_13090118_+:II_13090078_13090127_+	455	8	294	6
ZC434.6_I_10344503_10344554_+:I_10344503_10344560_+	213	8	430	6
B0495.8_II_7706821_7707083_-:II_7706821_7707205_-	30	8	136	5
C17D12.2_I_11598943_11601186_+:I_11600396_11601186_+	254	8	371	5
C18D11.4_III_11826382_11829797_+:III_11828947_11829797_+	133	8	249	5
C24A8.6_X_4330656_4331122_-:X_4330656_4331004_-	DauerEntry	8	L1	5
C30B5.2_II_6197691_6197997_+:II_6197940_6197997_+	L1	8	30	5
C48E7.11_I_6253317_6253702_+:I_6253317_6253363_+	213	8	614	5
C52E12.1_II_7027142_7027184_+:II_7027142_7027190_+	699	8	DauerEntry	5
C55A6.1_V_11504731_11504796_-:V_11504724_11504796_-	254	8	388	5
E04F6.11_II_7219613_7219690_-:II_7219368_7219690_-	30	8	L1	5
F13B10.1_III_3871616_3871693_-:III_3871616_3872955_-	597	8	96	5
F23H11.2_III_897161_897395_+:III_897161_897355_+	30	8	L2	5
F25G6.9_V_8569796_8569855_-:V_8569804_8569855_-	30	8	L3	5
F26E4.10_I_9782814_9783226_-:I_9782820_9783226_-	DauerEntry	8	30	5
F29C12.3_II_13114094_13114640_-:II_13114088_13114640_-	DauerEntry	8	699	5
F36F2.3_I_9013190_9013288_-:I_9013184_9013288_-	DauerEntry	8	248	5
F52G3.1_X_16966629_16967869_+:X_16966629_16967878_+	584	8	371	5
F57B9.7_III_6927662_6928504_-:III_6927771_6928504_-	30	8	136	5
H38K22.2_III_4313954_4315294_+:III_4313954_4314778_+	639	8	DauerEntry	5
K01A6.2_IV_11724846_11724932_+:IV_11723063_11724932_+	30	8	254	5
R02C2.4_V_256801_257631_-:V_257030_257631_-	218	8	462	5
R119.5_I_390556_391614_-:I_391104_391614_-	YA	8	L1	5
T09A5.2_II_7842737_7843590_+:II_7842737_7843221_+	248	8	L1	5
T12A2.8_III_6247260_6247304_-:III_6247251_6247304_-	699	8	374	5
T22A3.4_I_10592654_10592931_+:I_10592654_10593291_+	371	8	L2	5
T24D11.1_X_16407880_16407931_-:X_16407871_16407931_-	699	8	DauerEntry	5
T24H10.7_II_9129592_9130885_+:II_9123275_9130885_+	542	8	L1	5
Y105E8A.24_I_14567486_14569904_-:I_14567486_14570040_-	30	8	L2	5
Y106G6H.2_I_10435230_10435294_-:I_10435230_10435664_-	DauerEntry	8	472	5
Y116A8C.10_IV_16938104_16938980_-:IV_16938104_16938841_-	DauerEntry	8	L1	5
Y37E11C.1_IV_3517121_3517189_+:IV_3517136_3517189_+	542	8	445	5
Y39G10AR.9_I_2307317_2307405_+:I_2307041_2307405_+	249	8	178	5
Y58G8A.4_V_272939_278175_-:V_278042_278175_-	542	8	96	5
Y59E9AL.7_IV_5209896_5210154_+:IV_5209898_5210154_+	96	8	30	5
Y75B8A.22_III_12246010_12248000_-:III_12246001_12248000_-	323	8	431	5
Y95D11A.3_I_10941297_10941566_+:I_10941297_10941575_+	218	8	430	5
ZC477.3_IV_7104416_7104496_+:IV_7104434_7104496_+	L4	8	126	5
ZK1127.9_II_7048861_7049441_-:II_7048947_7049441_-	30	8	L2	5
ZK370.3_III_8724664_8724719_+:III_8724664_8724906_+	96	8	30	5
ZK370.3_III_8724767_8724906_+:III_8724664_8724906_+	96	8	30	5
B0379.4_I_10093773_10100652_-:I_10093773_10093853_-	584	8	518	4
C26G2.1_X_14657225_14657274_+:X_14657228_14657274_+	309	8	187	4
C28H8.6_III_5894086_5895504_-:III_5895430_5895504_-	126	8	254	4
C29F7.11_X_13411586_13411636_+:X_13409956_13411636_+	431	8	597	4
C32C4.2_V_10648871_10650685_+:V_10648533_10650685_+	254	8	173	4
C33H5.12_IV_7790386_7790436_-:IV_7790386_7790824_-	30	8	173	4
C34D4.14_IV_7138491_7138671_-:IV_7138491_7138896_-	30	8	136	4
F08B4.1_IV_8693079_8693160_+:IV_8693079_8693169_+	220	8	388	4
F10C1.2_II_5765755_5769078_+:II_5768981_5769078_+	370	8	294	4
F16B12.4_X_14097163_14097706_-:X_14097406_14097706_-	536	8	309	4
F17E5.1_X_12405257_12407079_-:X_12405257_12407775_-	L2	8	Dauer	4
F25B5.3_III_5950451_5951992_+:III_5948945_5951992_+	30	8	DauerEntry	4
F28H6.2_X_14142422_14143303_+:X_14142232_14143303_+	126	8	248	4
F48E3.1_X_7489029_7489629_+:X_7488744_7489629_+	DauerEntry	8	L1	4
F54E2.3_V_2784717_2785051_-:V_2784957_2785051_-	DauerEntry	8	L2	4
H19M22.2_III_2679282_2680405_+:III_2679987_2680405_+	347	8	298	4
H19M22.2_III_2679813_2680405_+:III_2679813_2679875_+	L2	8	298	4
K01A6.2_IV_11719447_11722496_+:IV_11716957_11722496_+	96	8	346	4
K08C7.3_IV_10677583_10677653_+:IV_10677583_10677912_+	126	8	254	4
R03G5.6_X_7806782_7807262_-:X_7807197_7807262_-	472	8	248	4
R11D1.1_V_12704541_12704905_+:V_12704516_12704905_+	30	8	DauerEntry	4
T02G6.2__ZK1151.1_I_11789234_11800614_-:I_11789234_11791954_-	133	8	254	4
T07D4.4_II_8885329_8886976_+:II_8885329_8885407_+	30	8	178	4
T12D8.7_III_13624666_13625672_+:III_13624666_13625679_+	225	8	388	4
T22B2.4_X_3906165_3906793_+:X_3905859_3906793_+	133	8	249	4
T23G7.5_II_9177845_9177887_+:II_9177845_9177894_+	DauerEntry	8	374	4
W04D2.6_V_12502214_12502544_+:V_12502214_12502550_+	699	8	DauerEntry	4
Y108G3AL.2_V_171358_172866_+:V_171358_176679_+	30	8	L3	4
Y34D9A.8_I_1052029_1052094_-:I_1052029_1052571_-	370	8	462	4
Y41C4A.9_III_11714412_11715774_-:III_11714681_11715774_-	462	8	Dauer	4
Y51H1A.2_II_13858727_13859920_-:II_13858727_13862647_-	L2	8	455	4
Y59A8B.21_V_17988771_17989232_+:V_17988771_17990508_+	35	8	L4	4
Y71G12B.12_I_1710999_1712711_+:I_1710999_1712717_+	455	8	639	4
Y71H2AR.1_III_2833162_2835033_+:III_2834806_2835033_+	L2	8	53	4
ZC247.2_I_10258888_10258926_-:I_10258873_10258926_-	645	8	370	4
ZC376.7_V_14195114_14196537_+:V_14195114_14196199_+	30	8	L3	4
ZC376.7_V_14195114_14196537_+:V_14196405_14196537_+	30	8	L3	4
ZK1098.10_III_9549598_9550635_+:III_9549598_9550280_+	567	8	DauerEntry	4
ZK185.2_IV_4537836_4539114_+:IV_4536629_4539114_+	YA	8	L1	4
B0399.1_V_19595454_19596412_+:V_19585694_19596412_+	553	8	L3	3
C06G4.2_III_7981424_7982665_+:III_7981746_7982665_+	30	8	220	3
C10G11.6_I_6291944_6292246_+:I_6292003_6292246_+	L2	8	30	3
C14A11.3_X_2794118_2796587_+:X_2794118_2796596_+	699	8	597	3
C24A11.8_I_5404359_5405317_-:I_5404359_5404523_-	30	8	L4	3
C24A11.8_I_5404359_5405317_-:I_5404611_5405317_-	30	8	L4	3
C34C6.6_II_8704875_8704929_+:II_8704875_8704923_+	L1	8	DauerEntry	3
C38C10.5_III_9396865_9397775_+:III_9396616_9397775_+	30	8	YA	3
C38D4.6_III_4808067_4808130_-:III_4808067_4808542_-	30	8	L4	3
C48D5.2_III_3606144_3607033_+:III_3604903_3607033_+	254	8	371	3
F25B4.5_V_5682278_5682552_-:V_5682270_5682552_-	L4	8	472	3
F36H1.2_IV_11046059_11046165_+:IV_11046059_11046452_+	30	8	254	3
F36H1.2_IV_11046223_11046452_+:IV_11046059_11046452_+	30	8	254	3
F39H11.2_I_8701426_8701520_-:I_8701417_8701520_-	699	8	Dauer	3
F41D9.3_X_8389690_8390896_-:X_8389690_8390545_-	178	8	309	3
F52A8.6_I_7349022_7349158_+:I_7348506_7349158_+	30	8	157	3
F54E7.3_III_5674145_5674675_+:III_5673336_5674675_+	30	8	L4	3
F56A3.4_I_5175431_5175472_-:I_5175422_5175472_-	370	8	254	3
H19N07.2_V_11117519_11117583_+:V_11117519_11117580_+	L4	8	L2	3
H37N21.1_I_7144603_7145450_-:I_7143369_7145450_-	30	8	157	3
K11C4.5_V_6907100_6907589_-:V_6907100_6907317_-	374	8	294	3
K11E8.1_IV_10329174_10329666_-:IV_10329174_10334105_-	L2	8	Dauer	3
K11E8.1_IV_10329180_10332248_-:IV_10329180_10334105_-	347	8	Dauer	3
R03G5.6_X_7806782_7807262_-:X_7806782_7807104_-	472	8	323	3
T04C9.4_III_5973353_5973498_-:III_5972682_5973498_-	323	8	262	3
T22C8.5_II_8625875_8627026_+:II_8625875_8626843_+	L4	8	346	3
W03D8.6_I_2814350_2815467_+:I_2814363_2815467_+	DauerEntry	8	616	3
W06F12.1_III_13719620_13719724_+:III_13718366_13719724_+	103	8	35	3
Y41C4A.4_III_11674637_11676320_+:III_11657706_11676320_+	553	8	L1	3
Y49E10.19_III_12449656_12452175_-:III_12449656_12450292_-	30	8	L4	3
Y55B1AR.2_III_592141_593923_-:III_593593_593923_-	54	8	187	3
Y55B1AR.2_III_594121_596642_-:III_594121_595245_-	L2	8	30	3
Y73F8A.21_IV_15406409_15406450_+:IV_15405403_15406450_+	371	8	469	3
ZK1098.10_III_9546529_9546586_+:III_9546341_9546586_+	L4	8	52	3
ZK402.5_X_1400479_1401237_-:X_1400479_1400525_-	DauerEntry	8	L1	3
ZK550.3_IV_17252527_17252716_+:IV_17252527_17252802_+	567	8	126	3
C06C3.1_II_9365018_9367409_+:II_9366115_9367409_+	54	8	30	2
C16E9.4_X_6951477_6953711_-:X_6951477_6956281_-	323	8	462	2
C32E8.10_I_3800283_3803013_-:I_3801958_3803013_-	30	8	Dauer	2
C49A1.10_I_14243610_14244384_-:I_14243577_14244384_-	567	8	523	2
C54G7.3_X_5528179_5529234_-:X_5529062_5529234_-	371	8	298	2
F16B12.6_X_14104378_14104446_+:X_14104378_14104443_+	584	8	30	2
F18A1.2_II_7683477_7683914_+:II_7683477_7683624_+	30	8	L3	2
F18A1.4_II_7669754_7669795_+:II_7669328_7669795_+	30	8	157	2
F25B5.3_III_5951921_5951992_+:III_5948945_5951992_+	30	8	L4	2
F28F8.6_V_15576869_15577307_-:V_15576869_15576917_-	567	8	518	2
F42A10.4_III_6166244_6166388_-:III_6166244_6166466_-	30	8	157	2
F46C3.3_X_11425541_11425617_-:X_11425385_11425617_-	401	8	370	2
F56D5.6_IV_9402294_9402862_+:IV_9402294_9405602_+	L2	8	518	2
JC8.13_IV_13238859_13239126_-:IV_13238863_13239126_-	30	8	254	2
K08E4.6_IV_12077561_12077608_-:IV_12077561_12077627_-	30	8	L4	2
R13H4.4_V_11849864_11850761_+:V_11849473_11850761_+	30	8	213	2
R144.7_III_5010955_5011437_-:III_5010955_5011104_-	30	8	136	2
T07D4.4_II_8886635_8886679_+:II_8886635_8886976_+	30	8	L3	2
T13H5.1_II_8489431_8490689_-:II_8488834_8490689_-	298	8	401	2
W01F3.3_V_20671241_20671427_+:V_20671241_20673115_+	298	8	455	2
W03F9.5_V_163365_163412_+:V_163365_166568_+	L3	8	54	2
Y49E10.19_III_12449656_12452175_-:III_12450768_12452175_-	30	8	YA	2
Y79H2A.3_III_12038881_12042494_-:III_12039458_12042494_-	30	8	173	2
Y9D1A.1_II_7446900_7446959_+:II_7446900_7446946_+	136	8	430	2
ZC308.1_I_6377469_6377544_+:I_6371647_6377544_+	35	8	YA	2
ZK757.4_III_9865763_9865939_-:III_9865763_9865918_-	699	8	30	2
B0350.2_IV_5984969_5986506_+:IV_5986344_5986506_+	DauerEntry	8	YA	1
B0379.3_I_10083143_10083192_+:I_10083143_10083186_+	30	8	YA	1
DC2.3_V_208154_208454_+:V_208154_208203_+	30	8	173	1
F25B5.3_III_5951501_5951992_+:III_5948945_5951992_+	30	8	L1	1
F26G1.2_II_4763855_4763927_+:II_4763709_4763927_+	591	8	455	1
F43C9.2_X_4783794_4788806_+:X_4786275_4788806_+	L1	8	DauerEntry	1
F46G10.5_X_13338181_13342111_+:X_13342066_13342111_+	430	8	346	1
F47D12.1_III_6319405_6319515_+:III_6319405_6320266_+	518	8	639	1
F54E2.3_V_2782584_2783363_-:V_2783251_2783363_-	DauerEntry	8	430	1
F58A4.7_III_9625050_9625699_+:III_9625052_9625699_+	L2	8	DauerExit	1
M02A10.3_X_722278_722334_-:X_720923_722334_-	126	8	53	1
T02C5.5_X_2730628_2743647_-:X_2730628_2731393_-	396	8	262	1
T07E3.3_III_6904269_6904314_+:III_6904269_6904323_+	DauerEntry	8	L3	1
T10B11.3_I_6927758_6928481_+:I_6928131_6928481_+	30	8	254	1
Y46E12BL.2_II_15233489_15234533_+:II_15234485_15234533_+	L4	8	30	1
Y65B4BR.6_I_574077_574147_-:I_573897_574147_-	567	8	542	1
ZC434.9_I_10359127_10360179_+:I_10358487_10360179_+	L1	8	640	1
F11A1.3_X_10645835_10660733_+:X_10659699_10660733_+	DauerEntry	8		
K03E5.2_I_3422436_3423881_+:I_3421244_3423881_+	DauerEntry	8		
NONE_V_18232951_18233004_+:V_18232951_18232991_+	L1	8		
R12A1.2_V_1397236_1398485_-:V_1397236_1402641_-	L1	8		
T04F8.7_X_11679596_11679730_-:X_11679596_11680005_-	DauerEntry	8		
T11B7.4_IV_8854565_8854646_+:IV_8853252_8854646_+	699	8		
T19A6.1_I_8380440_8380904_-:I_8380440_8388021_-	30	8		
B0041.2_I_4657435_4657939_+:I_4657489_4657939_+	645	7	DauerEntry	7
C28H8.9_III_5905570_5905607_-:III_5905558_5905607_-	220	7	DauerEntry	7
C34E11.3_X_11834058_11834775_+:X_11834058_11834319_+	298	7	396	7
C36E8.1_III_4001257_4001478_-:III_4001257_4002162_-	340	7	616	7
C36F7.4_I_9566445_9566685_-:I_9565570_9566685_-	213	7	309	7
F02E9.2_I_8408498_8409127_-:I_8408491_8409127_-	401	7	536	7
F16A11.3_I_9382623_9382798_-:I_9382623_9387997_-	126	7	254	7
F18A1.4_II_7669725_7669795_+:II_7669328_7669795_+	35	7	213	7
F25B3.1_V_9553973_9554828_+:V_9553973_9554594_+	30	7	420	7
F42E11.2_X_11373092_11373892_+:X_11373092_11373209_+	225	7	347	7
F52C12.4_IV_1929317_1929365_+:IV_1929317_1929371_+	248	7	639	7
F55A8.1_IV_1914174_1914684_+:IV_1914174_1914693_+	220	7	323	7
K11D12.11_V_5038134_5038209_-:V_5038134_5038350_-	493	7	645	7
M01D7.2_I_1869301_1871007_-:I_1869301_1870930_-	173	7	309	7
R144.4_III_5019500_5019802_+:III_5019500_5019808_+	157	7	645	7
T13H2.4_X_4619152_4619527_-:X_4616587_4619527_-	30	7	136	7
Y39A3CL.7_III_1825217_1827229_+:III_1825403_1827229_+	133	7	614	7
Y67D8C.10_IV_3121679_3123741_-:IV_3121679_3124026_-	53	7	279	7
Y95B8A.10_I_881205_881281_-:I_881205_882392_-	401	7	L2	7
B0001.6_IV_12163930_12163982_+:IV_12163930_12163977_+	YA	7	52	6
B0336.4_III_5699372_5699741_+:III_5699372_5699491_+	L2	7	542	6
C03H12.1_X_15695079_15695763_+:X_15694917_15695763_+	430	7	96	6
C11G10.2__R07D5.1_X_15127106_15142009_-:X_15127106_15127309_-	462	7	597	6
C25A1.12_I_10192119_10192160_-:I_10192104_10192160_-	294	7	L1	6
C26G2.1_X_14657850_14657896_+:X_14657850_14658276_+	133	7	340	6
C34E11.3_X_11832931_11833168_+:X_11832753_11833168_+	401	7	323	6
C37C3.2_V_7855880_7855924_+:V_7855880_7855934_+	430	7	536	6
C47C12.6_X_7766204_7766488_+:X_7765709_7766488_+	370	7	597	6
C50E10.4_II_12342205_12342565_+:II_12342205_12342571_+	DauerEntry	7	699	6
C53A5.6_V_14545466_14545505_-:V_14545457_14545505_-	370	7	616	6
C55A6.10_V_11505763_11505801_+:V_11505763_11505808_+	35	7	249	6
D2063.3_V_4339125_4339887_-:V_4339125_4339874_-	347	7	584	6
F10D7.3_X_17371628_17373482_-:X_17372550_17373482_-	65	7	YA	6
F11E6.1_IV_17478611_17478817_+:IV_17478272_17478817_+	469	7	374	6
F35G12.7_III_4586843_4587022_-:III_4586843_4586886_-	553	7	Dauer	6
F36D4.3_V_9397420_9398288_+:V_9396932_9398288_+	53	7	254	6
F40F9.7_V_9732732_9732790_+:V_9732732_9732780_+	309	7	178	6
F42E11.2_X_11373092_11373892_+:X_11373312_11373892_+	157	7	254	6
F53C3.13_II_3921806_3924069_-:II_3921806_3924462_-	455	7	52	6
F54F11.1_II_13506459_13506663_+:II_13505936_13506663_+	401	7	518	6
F56H1.7_I_5762130_5762628_-:I_5762130_5762338_-	DauerEntry	7	591	6
F57B9.10_III_6960730_6960791_-:III_6960742_6960791_-	536	7	DauerEntry	6
H24K24.3_V_912073_913066_+:V_912073_913072_+	254	7	699	6
H37N21.1_I_7145596_7145643_-:I_7145587_7145643_-	L1	7	493	6
H38K22.2_III_4313954_4315294_+:III_4314938_4315294_+	699	7	DauerEntry	6
K04F10.4_I_6345559_6346974_+:I_6345559_6353973_+	455	7	298	6
K08E3.7_III_13771694_13771779_+:III_13771690_13771779_+	431	7	L2	6
K10C8.3_V_12699429_12699831_+:V_12699252_12699831_+	53	7	218	6
M60.6_X_8250691_8250813_-:X_8250691_8252144_-	L4	7	35	6
NONE_III_6344321_6346234_+:III_6344847_6346234_+	178	7	30	6
NONE_II_7256908_7256955_+:II_7256908_7256970_+	469	7	347	6
R02C2.4_V_256801_257631_-:V_256801_256871_-	279	7	597	6
R04E5.8_X_8802336_8802506_-:X_8802336_8802609_-	133	7	30	6
T05F1.1_I_9621276_9621317_+:I_9621276_9621326_+	254	7	388	6
T07D4.4_II_8886635_8886976_+:II_8885483_8886976_+	340	7	430	6
Y22F5A.1_V_10257387_10257432_+:V_10257390_10257432_+	157	7	254	6
Y32H12A.8_III_5404810_5404853_-:III_5404798_5404853_-	374	7	173	6
Y41C4A.4_III_11675634_11676320_+:III_11657706_11676320_+	323	7	567	6
Y55D9A.1_IV_12613607_12614026_-:IV_12613601_12614026_-	254	7	136	6
Y67H2A.6_IV_13302875_13302912_+:IV_13302875_13302927_+	248	7	645	6
ZK688.8_III_7915083_7915850_-:III_7915077_7915850_-	431	7	639	6
B0261.2_I_5252953_5253197_+:I_5252953_5253203_+	472	7	645	5
B0416.1_X_9308875_9309057_+:X_9308875_9308949_+	Dauer	7	L2	5
C02F12.1_X_3682651_3683657_+:X_3683136_3683657_+	514	7	614	5
C07H6.8_III_7519533_7519583_-:III_7519533_7519710_-	L2	7	30	5
C14F5.3_X_7941643_7941882_-:X_7941643_7944471_-	493	7	431	5
C29A12.4_V_10827883_10828021_+:V_10827883_10828496_+	323	7	420	5
C34E11.3_X_11834058_11834775_+:X_11834449_11834775_+	371	7	462	5
C44E4.1_I_4627208_4628068_-:I_4627202_4628068_-	346	7	254	5
C47D12.1_II_11665453_11665493_-:II_11665441_11665493_-	309	7	401	5
C52E4.6_V_11993370_11993429_-:V_11993375_11993429_-	30	7	L4	5
D1037.2_I_3667329_3667728_-:I_3667329_3667837_-	371	7	493	5
E04F6.11_II_7219368_7219570_-:II_7219368_7219690_-	35	7	L1	5
F07A11.2_II_11594215_11594257_-:II_11594005_11594257_-	DauerEntry	7	187	5
F08F1.3_X_8428985_8429271_+:X_8428985_8429253_+	L2	7	430	5
F22E12.4_V_10473994_10474788_+:V_10473994_10474069_+	96	7	262	5
F22E12.4_V_10473994_10474788_+:V_10474165_10474788_+	96	7	30	5
F25B5.1_III_5968847_5968922_+:III_5968847_5969180_+	298	7	178	5
F46B6.6_V_9783994_9786527_-:V_9783994_9784822_-	254	7	567	5
F54C9.1_II_8560914_8561386_-:II_8560914_8561231_-	157	7	614	5
K01G5.2_III_10752456_10752860_-:III_10752450_10752860_-	462	7	388	5
K04G2.5_I_8038906_8039689_-:I_8039177_8039689_-	455	7	96	5
K11D12.2_V_5049735_5050136_+:V_5049735_5050141_+	639	7	346	5
M01A10.2_I_5553373_5554743_+:I_5553373_5555028_+	431	7	323	5
R107.4_III_9046508_9047243_-:III_9046508_9047597_-	472	7	346	5
R11A5.1_I_7854981_7855400_+:I_7854951_7855400_+	30	7	L3	5
T02C12.2_III_4020429_4020474_+:III_4020424_4020474_+	30	7	157	5
T07E3.4_III_6898067_6898111_+:III_6898063_6898111_+	136	7	298	5
T09E8.1_V_13159766_13161872_+:V_13159766_13162300_+	514	7	96	5
T28C12.4_V_6317070_6323598_+:V_6323473_6323598_+	294	7	401	5
W05B5.1_I_13036904_13042964_+:I_13035636_13042964_+	645	7	347	5
W06B11.2_X_5844575_5844636_+:X_5844222_5844636_+	DauerEntry	7	699	5
Y113G7A.6_V_20057328_20059453_-:V_20057328_20058511_-	254	7	371	5
Y113G7A.6_V_20057328_20059453_-:V_20058671_20059453_-	254	7	371	5
Y32H12A.2_III_5347088_5347460_-:III_5347082_5347460_-	347	7	L1	5
ZC101.2_II_14655474_14656014_-:II_14654703_14656014_-	370	7	462	5
ZC376.6_V_14190107_14190146_+:V_14190107_14190158_+	309	7	401	5
ZK524.4_I_7463231_7464471_-:I_7463935_7464471_-	30	7	L2	5
ZK849.2_I_14188282_14190908_-:I_14188282_14196249_-	L1	7	DauerEntry	5
ZK930.3_II_11901002_11901049_-:II_11898930_11901049_-	584	7	347	5
B0280.1_III_7136057_7136211_+:III_7134947_7136211_+	30	7	L4	4
B0496.3_IV_7436143_7436639_+:IV_7436143_7436424_+	347	7	462	4
B0496.3_IV_7436143_7436639_+:IV_7436545_7436639_+	347	7	462	4
C07E3.1_II_10349726_10349828_-:II_10349726_10349833_-	30	7	173	4
C24H12.5_II_410582_410624_-:II_410576_410624_-	254	7	173	4
C27A7.1_V_12133660_12136913_+:V_12133660_12134086_+	645	7	584	4
C30B5.2_II_6197691_6197997_+:II_6197691_6197776_+	L2	7	30	4
C33H5.18_IV_7815300_7815458_-:IV_7815300_7815566_-	52	7	L3	4
C41C4.7_II_8134953_8135078_-:II_8134953_8135193_-	30	7	L4	4
C47G2.5_II_11300239_11300299_+:II_11299973_11300299_+	78	7	614	4
F13C5.6_X_611616_612354_-:X_611616_612707_-	340	7	254	4
F15D3.6_I_11575694_11577418_-:I_11575694_11576680_-	30	7	L2	4
F21D12.1_II_7345381_7346466_+:II_7339238_7346466_+	YA	7	699	4
F25B5.6_III_5946653_5946696_-:III_5946647_5946696_-	L1	7	420	4
F28C1.3_V_12470952_12471149_+:V_12470952_12471134_+	30	7	173	4
F30F8.9_I_7837715_7838766_+:I_7837715_7838604_+	213	7	L4	4
F30F8.9_I_7837715_7838766_+:I_7838688_7838766_+	213	7	L4	4
F35G12.4_III_4581331_4581372_+:III_4581331_4581381_+	187	7	294	4
F48C5.2_X_11453424_11453471_-:X_11453430_11453471_-	L1	7	DauerEntry	4
F55A12.5_I_5347280_5347321_+:I_5347280_5347330_+	639	7	178	4
H19M22.2_III_2679813_2680405_+:III_2679987_2680405_+	L3	7	298	4
K09A9.6_X_15579861_15580734_+:X_15577640_15580734_+	YA	7	L1	4
R07E5.13,R07E5.16_III_4414239_4414287_+:III_4413570_4414287_+	L1	7	65	4
R119.5_I_391810_392143_-:I_391810_392160_-	584	7	30	4
T02C5.5_X_2714681_2715084_-:X_2713390_2715084_-	294	7	396	4
T06A10.1_IV_16861693_16862548_-:IV_16861693_16862358_-	30	7	645	4
T06A10.1_IV_16861693_16862548_-:IV_16862484_16862548_-	30	7	645	4
T10E9.7_I_6532325_6532365_-:I_6532319_6532365_-	178	7	567	4
T22B7.1_X_5670028_5671337_+:X_5669735_5671337_+	462	7	370	4
W04D2.6_V_12499750_12501255_+:V_12499575_12501255_+	30	7	136	4
W06B4.2_II_4468484_4469451_+:II_4468484_4469083_+	30	7	157	4
W06B4.2_II_4468484_4469451_+:II_4469275_4469451_+	30	7	157	4
Y102A5A.1_V_16804382_16805045_+:V_16804382_16805051_+	388	7	340	4
Y23H5A.5_I_2614492_2614798_+:I_2614492_2615078_+	371	7	462	4
Y55D5A.1_III_2982489_2984306_+:III_2982489_2984303_+	553	7	103	4
ZC373.1_X_10056023_10056135_+:X_10056023_10056130_+	178	7	279	4
ZC477.9_IV_7090127_7090502_-:IV_7090127_7090229_-	340	7	455	4
ZC477.9_IV_7090127_7090502_-:IV_7090402_7090502_-	340	7	455	4
ZK632.7_III_9819860_9820072_+:III_9819860_9820078_+	639	7	DauerEntry	4
C05C10.2_II_9930273_9930394_+:II_9930273_9930388_+	30	7	L4	3
C17H11.6_X_8189907_8190542_-:X_8189907_8190117_-	DauerEntry	7	L3	3
C27B7.4_IV_8899668_8899752_+:IV_8899668_8899745_+	30	7	374	3
C29A12.3_V_10814806_10814916_+:V_10814871_10814916_+	30	7	254	3
C33H5.18_IV_7815489_7815566_-:IV_7815300_7815566_-	52	7	L4	3
C36B1.1_I_8707842_8708078_-:I_8707554_8708078_-	323	7	431	3
C41C4.7_II_8135128_8135193_-:II_8134953_8135193_-	30	7	Dauer	3
C55A6.10_V_11505752_11505808_+:V_11505763_11505808_+	30	7	220	3
C56G2.1_III_6357512_6357601_+:III_6357530_6357601_+	L2	7	254	3
D1007.15_I_4557778_4558188_+:I_4557799_4558188_+	133	7	249	3
D1009.1_X_8936000_8936568_+:X_8935607_8936568_+	340	7	78	3
DY3.7_I_8793032_8793084_+:I_8793032_8793079_+	30	7	213	3
F39B3.2_X_17567099_17568534_-:X_17567940_17568534_-	254	7	178	3
F40F9.1_V_9707132_9707507_+:V_9706994_9707507_+	96	7	35	3
F43G9.2_I_8610302_8610342_+:I_8610302_8610350_+	254	7	173	3
F46B6.5_V_9780246_9780597_-:V_9780393_9780597_-	298	7	173	3
F53C11.4_V_13785609_13785648_-:V_13785600_13785648_-	L1	7	DauerEntry	3
F54A5.3_I_972007_972650_-:I_971954_972650_-	35	7	347	3
F59A2.2__F59A2.6_III_3411079_3416789_+:III_3411079_3411459_+	L2	7	DauerEntry	3
K02B2.3_IV_5938886_5939111_-:IV_5938879_5939111_-	L4	7	L1	3
K11C4.3_V_6889293_6889580_+:V_6889447_6889580_+	30	7	157	3
K12C11.3_I_1336161_1336210_+:I_1336119_1336210_+	157	7	455	3
R05D3.12_III_8384161_8384304_+:III_8384161_8385227_+	L2	7	65	3
R05F9.1_II_4908715_4908802_+:II_4905919_4908802_+	35	7	L3	3
R107.6_III_9058144_9058185_+:III_9058144_9058194_+	L1	7	DauerEntry	3
R13F6.4_III_6823039_6823096_+:III_6820971_6823096_+	542	7	469	3
T13H5.1_II_8497585_8501314_-:II_8497585_8498509_-	347	7	455	3
T21C12.1_III_10528871_10529239_+:III_10528739_10529239_+	431	7	523	3
T25E12.4_V_16764570_16765172_+:V_16759224_16765172_+	30	7	L3	3
W03G11.3_X_12103200_12103444_-:X_12103165_12103444_-	597	7	L3	3
Y102E9.1_III_6733076_6733123_+:III_6733076_6733129_+	401	7	L1	3
Y32F6B.1_V_10481779_10481864_-:V_10481770_10481864_-	L1	7	597	3
Y37A1C.1_IV_14110522_14110609_-:IV_14109385_14110609_-	L3	7	65	3
Y47D3A.6_III_11176102_11178984_-:III_11177768_11178984_-	30	7	431	3
Y54E5B.1_I_14814422_14814467_+:I_14813819_14814467_+	L2	7	262	3
Y55B1AR.2_III_592141_593923_-:III_592141_593367_-	35	7	187	3
Y55B1AR.2_III_594121_596642_-:III_595891_596642_-	L2	7	30	3
Y71F9AL.12_I_2872765_2873116_-:I_2872756_2873116_-	298	7	248	3
ZC373.4_X_10063392_10063442_-:X_10063392_10063454_-	L2	7	462	3
ZC84.4_III_9210035_9211152_-:III_9210035_9215288_-	371	7	469	3
ZK1098.10_III_9550299_9550635_+:III_9550151_9550635_+	30	7	L3	3
ZK470.2_X_4146619_4146736_+:X_4146536_4146736_+	L2	7	Dauer	3
ZK524.4_I_7463231_7464471_-:I_7463231_7463520_-	30	7	L4	3
ZK593.5_IV_10932300_10932457_-:IV_10932300_10932573_-	136	7	78	3
B0496.3_IV_7440695_7440742_+:IV_7440336_7440742_+	L3	7	374	2
B0496.3_IV_7442673_7443508_+:IV_7442673_7442826_+	L2	7	340	2
C05D2.1_III_5626831_5628626_+:III_5628517_5628626_+	DauerEntry	7	699	2
C08B11.3_II_8024547_8025141_-:II_8024547_8024924_-	30	7	YA	2
C09D1.1_I_4080708_4081937_+:I_4079719_4081937_+	346	7	298	2
C33A12.3_IV_9511236_9511287_-:IV_9511236_9512066_-	L2	7	309	2
C41D11.1_I_4462723_4465738_+:I_4462723_4463457_+	103	7	542	2
C46G7.4_IV_6027513_6029144_-:IV_6027513_6028958_-	YA	7	DauerExit	2
C46H11.2_I_5052191_5052236_+:I_5052041_5052236_+	L2	7	323	2
D2096.7_IV_8376823_8377297_-:IV_8376823_8377315_-	L4	7	30	2
F13C5.6_X_612385_612707_-:X_611616_612707_-	309	7	254	2
F14F3.1_X_10515384_10516308_+:X_10512352_10516308_+	136	7	L1	2
F15D3.6_I_11575694_11577418_-:I_11576847_11577418_-	30	7	542	2
F18A1.2_II_7683477_7683914_+:II_7683717_7683914_+	30	7	L4	2
F20C5.1_IV_8746810_8747309_+:IV_8746810_8747752_+	30	7	YA	2
F25B3.1_V_9553502_9553757_+:V_9553680_9553757_+	30	7	388	2
F33D4.2_IV_7692953_7693369_+:IV_7692652_7693369_+	469	7	420	2
F40F9.1_V_9706994_9707062_+:V_9706994_9707507_+	30	7	133	2
F44G4.4_II_8998246_8998686_+:II_8998246_8998358_+	30	7	220	2
F46H5.7_X_7239542_7239780_-:X_7239542_7240042_-	536	7	420	2
F47B7.2_X_3776851_3777825_+:X_3777044_3777825_+	L3	7	584	2
F53G12.5_I_129125_129175_+:I_129125_129166_+	30	7	YA	2
H08J11.2_X_9097197_9097278_+:X_9095091_9097278_+	472	7	584	2
K03E5.2_I_3421244_3423210_+:I_3422436_3423210_+	640	7	YA	2
K10G6.3_II_3969449_3970031_+:II_3969467_3970031_+	54	7	279	2
R05D7.3_I_12170180_12170468_-:I_12170180_12177127_-	340	7	254	2
R07B5.9_V_9853718_9858451_-:V_9853718_9856251_-	30	7	YA	2
T01H8.1_I_8577169_8579996_-:I_8577169_8578780_-	30	7	YA	2
T04C9.1_III_6004593_6005201_+:III_6004593_6004755_+	30	7	YA	2
T10B11.7_I_6950148_6950373_-:I_6948405_6950373_-	178	7	645	2
T17H7.4_III_730433_731900_-:III_731800_731900_-	396	7	298	2
T21H8.1_X_13867229_13867837_-:X_13867229_13867963_-	136	7	52	2
T24B8.4_II_9064214_9066405_-:II_9064214_9065122_-	L2	7	187	2
W02B9.1_I_11126651_11127798_-:I_11123071_11127798_-	262	7	374	2
Y38F1A.10_II_13019823_13020333_-:II_13019823_13023581_-	30	7	347	2
Y47G6A.19_I_3526611_3526658_-:I_3526611_3526667_-	L2	7	Dauer	2
Y57G11C.42_IV_14735011_14736719_+:IV_14735011_14735478_+	518	7	639	2
Y65B4BR.5_I_536310_536352_+:I_536310_536358_+	DauerEntry	7	L1	2
ZC449.4_X_5029377_5033533_-:X_5029377_5029926_-	DauerEntry	7	597	2
ZK1127.9_II_7048486_7048759_-:II_7048242_7048759_-	65	7	30	2
ZK131.11_II_13808018_13814475_+:II_13803212_13814475_+	35	7	279	2
C07D10.2_II_7396238_7396294_+:II_7396238_7396301_+	30	7	187	1
C17G10.4_II_5589911_5590775_-:II_5590595_5590775_-	30	7	133	1
C27A7.5_V_12158157_12158235_-:V_12158157_12160278_-	DauerEntry	7	614	1
C27D6.4_II_5180610_5183677_-:II_5180610_5180803_-	187	7	294	1
C40C9.5_X_13625828_13627112_-:X_13625828_13626845_-	L1	7	472	1
C48B4.2_III_9593239_9594062_-:III_9593239_9594144_-	DauerEntry	7	248	1
F11D5.1_X_3338718_3339684_+:X_3338778_3339684_+	340	7	431	1
F13B9.1_X_8288105_8288548_+:X_8288385_8288548_+	30	7	178	1
F25B5.7_III_5954348_5957642_-:III_5954348_5955047_-	30	7	133	1
F25B5.7_III_5954348_5957642_-:III_5956786_5957642_-	30	7	133	1
F36H1.2_IV_11042602_11042907_+:IV_11042413_11042907_+	30	7	L3	1
F54E7.3_III_5668688_5668894_+:III_5668817_5668894_+	30	7	YA	1
F59A6.6_II_4996918_4996968_+:II_4996918_4996987_+	30	7	133	1
H20J18.1_X_12505204_12505537_-:X_12505243_12505537_-	DauerEntry	7	254	1
K10D2.3_III_5175073_5175122_+:III_5175073_5175116_+	30	7	YA	1
M88.5_III_4559551_4559598_+:III_4559551_4559605_+	L1	7	455	1
M88.7_III_4543362_4543738_+:III_4543362_4545683_+	30	7	133	1
NONE_V_18236275_18236878_+:V_18236275_18236321_+	L1	7	374	1
R10D12.13_V_13962548_13962664_+:V_13962548_13962597_+	30	7	597	1
T09E8.1_V_13173028_13173115_+:V_13167711_13173115_+	30	7	249	1
T11B7.4_IV_8860186_8860532_+:IV_8857433_8860532_+	L2	7	Dauer	1
T12B5.8_III_941084_943334_-:III_941084_941124_-	DauerEntry	7	323	1
T27C4.4_V_3710996_3712339_+:V_3710106_3712339_+	30	7	136	1
W02B12.2_II_11452308_11452451_-:II_11452163_11452451_-	30	7	Dauer	1
W08A12.1_V_3692046_3697438_+:V_3696223_3697438_+	DauerEntry	7	DauerExit	1
Y17G7B.10_II_12054438_12054628_+:II_12049577_12054628_+	30	7	133	1
Y41E3.7_IV_15022461_15023369_+:IV_15022461_15024096_+	30	7	136	1
Y62F5A.12_II_11534177_11534226_-:II_11534167_11534226_-	30	7	YA	1
Y64G10A.7_IV_14309488_14311558_+:IV_14309488_14309880_+	323	7	298	1
B0035.3_IV_11314848_11314899_-:IV_11314853_11314899_-	30	7		
C05C10.6_II_9941261_9941313_+:II_9941261_9941307_+	30	7		
F25B5.3_III_5950163_5951992_+:III_5948945_5951992_+	30	7		
F57F5.5_V_12019419_12019477_-:V_12019419_12023583_-	30	7		
K08D12.3_IV_1710405_1710564_+:IV_1710366_1710564_+	30	7		
W05F2.4_I_3395959_3396667_-:I_3395959_3396703_-	DauerEntry	7		
ZK822.3_IV_11932391_11932457_+:IV_11930939_11932457_+	DauerEntry	7		
B0261.2_I_5258754_5259298_+:I_5258754_5259307_+	371	6	492	6
B0336.9_III_5704576_5704642_-:III_5704576_5705152_-	173	6	553	6
B0491.6_II_11347659_11347700_-:II_11347653_11347700_-	371	6	645	6
C09F5.2_III_650975_653250_+:III_649538_653250_+	78	6	218	6
C34G6.1_I_5912367_5913055_+:I_5912686_5913055_+	30	6	136	6
C43H8.1_I_10625078_10625376_+:I_10625078_10625122_+	340	6	DauerEntry	6
D1044.2_III_5533729_5534825_+:III_5533729_5533836_+	187	6	298	6
D1044.2_III_5533729_5534825_+:III_5533972_5534825_+	136	6	298	6
D1044.2_III_5533729_5535151_+:III_5533729_5533836_+	187	6	309	6
F26F4.7_III_4898501_4898799_-:III_4898495_4898799_-	699	6	YA	6
F26H9.2_I_9293565_9293647_-:I_9293556_9293647_-	699	6	YA	6
F28C1.2_V_12454631_12455790_-:V_12454631_12456478_-	249	6	347	6
F28C1.3_V_12468883_12469119_+:V_12468883_12469109_+	30	6	640	6
F36A2.8_I_8808939_8810955_+:I_8808939_8812874_+	591	6	YA	6
F38E9.5_X_16446460_16447813_+:X_16446271_16447813_+	52	6	187	6
F41E6.4_V_8611115_8611359_+:V_8608853_8611359_+	30	6	157	6
F47B7.2_X_3776851_3777825_+:X_3776851_3776898_+	553	6	L3	6
H04J21.3_III_2356617_2356668_+:III_2356617_2356674_+	472	6	584	6
K08B4.1_IV_6101448_6101495_+:IV_6101448_6101501_+	388	6	DauerEntry	6
T05H4.4_V_6439221_6439269_+:V_6436962_6439269_+	35	6	136	6
T08A11.1_III_4257987_4258029_-:III_4257981_4258029_-	173	6	L1	6
T10C6.6_V_16026170_16026453_+:V_16025582_16026453_+	30	6	136	6
W05H7.4_X_1445644_1446483_-:X_1445012_1446483_-	30	6	133	6
W06H8.1_V_6216402_6216462_+:V_6216402_6216771_+	30	6	157	6
Y47D3A.6_III_11176102_11178984_-:III_11176102_11177704_-	30	6	309	6
Y71A12B.9_I_13946393_13949480_-:I_13946393_13947423_-	248	6	523	6
Y71A12B.9_I_13946393_13949480_-:I_13947840_13949480_-	248	6	523	6
Y71G10AR.4_IV_2199139_2202373_+:IV_2200577_2202373_+	347	6	514	6
Y75B8A.35_III_12333732_12336805_+:III_12335731_12336805_+	370	6	614	6
Y95B8A.8_I_861923_864400_+:I_861923_864406_+	699	6	YA	6
ZK1098.10_III_9549373_9550051_+:III_9549373_9549561_+	262	6	455	6
ZK899.8_X_9502317_9502783_+:X_9498145_9502783_+	279	6	L1	6
B0024.8_V_10303000_10304519_-:V_10303000_10303441_-	262	6	370	5
C01G6.6_II_9286550_9286598_+:II_9286555_9286598_+	294	6	30	5
C01G8.9_I_5306451_5306520_-:I_5306451_5309091_-	35	6	136	5
C03B1.7_X_6343891_6344257_+:X_6343891_6344417_+	L4	6	639	5
C10C6.1_IV_11445549_11446304_+:IV_11445549_11445617_+	35	6	420	5
C26H9A.2_IV_12655811_12655851_+:IV_12655811_12655857_+	323	6	567	5
C37C3.8_V_7846595_7846974_-:V_7845725_7846974_-	35	6	173	5
C47D12.1_II_11667604_11667644_-:II_11667592_11667644_-	370	6	262	5
C53B4.7_IV_8987676_8988754_+:IV_8987287_8988754_+	L2	6	347	5
F10D7.3_X_17371872_17373482_-:X_17372550_17373482_-	YA	6	30	5
F10E7.8_II_7104889_7104928_-:II_7104883_7104928_-	323	6	514	5
F23H12.3_V_12348258_12348310_+:V_12346058_12348310_+	30	6	136	5
F26F4.9_III_4912132_4912177_-:III_4912132_4912172_-	30	6	L4	5
F41H10.6_IV_5363803_5363845_-:IV_5363797_5363845_-	639	6	388	5
F45E10.1_II_11083902_11089327_-:II_11083902_11086578_-	396	6	472	5
F46F11.1_I_5634239_5636719_+:I_5635403_5636719_+	65	6	L4	5
F49E2.1_X_9563428_9563991_-:X_9563428_9564502_-	L3	6	597	5
F53C3.13_II_3926088_3926918_-:II_3926082_3926918_-	430	6	L1	5
F57C12.5_X_579389_581630_-:X_579389_579988_-	L2	6	597	5
F57C12.5_X_579389_581630_-:X_580145_581630_-	L2	6	597	5
K02A11.1_I_9742916_9742958_+:I_9742916_9742970_+	430	6	699	5
K07C5.8_V_10363074_10363120_+:V_10363074_10363129_+	699	6	173	5
K09G1.1_V_9586279_9589389_+:V_9589242_9589389_+	323	6	401	5
K10B3.6_X_3109872_3109931_-:X_3109679_3109931_-	279	6	396	5
K11D2.4_I_12523270_12523391_+:I_12519289_12523391_+	DauerEntry	6	54	5
M02B7.5_IV_3815226_3815306_-:IV_3815226_3817258_-	173	6	388	5
M04G12.1_V_13370840_13370934_-:V_13370624_13370934_-	254	6	347	5
NONE_III_13294355_13294405_-:III_13294364_13294405_-	455	6	614	5
T01A4.1_I_4500924_4501784_+:I_4500924_4502570_+	346	6	136	5
T01A4.1_I_4501824_4502570_+:I_4500924_4502570_+	136	6	455	5
T05F1.1_I_9621451_9621490_+:I_9621451_9621499_+	645	6	396	5
T09F5.12_V_15165109_15165151_-:V_15165109_15165155_-	L1	6	126	5
T13C2.6_II_6783780_6783824_+:II_6783780_6783830_+	L1	6	DauerEntry	5
T17E9.1_III_6120521_6120654_+:III_6120521_6120651_+	L3	6	254	5
T19B10.6_V_11238949_11239230_-:V_11238942_11239230_-	254	6	173	5
W06A7.3_V_14834558_14836838_-:V_14834558_14838066_-	347	6	Dauer	5
Y11D7A.12_IV_9263686_9263727_-:IV_9263686_9264197_-	DauerEntry	6	30	5
Y40B1A.3_I_13353235_13354048_+:I_13353235_13354057_+	213	6	639	5
Y48C3A.12_II_13387496_13388397_+:II_13387496_13388408_+	298	6	L1	5
Y50E8A.4_V_14731716_14731759_-:V_14731704_14731759_-	262	6	173	5
Y54G11A.8_II_14343756_14344204_-:II_14343759_14344204_-	346	6	248	5
Y71H10B.1_X_2837983_2838537_-:X_2837983_2840230_-	133	6	254	5
Y74C9A.4_I_26691_26732_-:I_26682_26732_-	DauerEntry	6	374	5
ZK1098.10_III_9549598_9550635_+:III_9550151_9550635_+	30	6	Dauer	5
ZK856.1_V_10182318_10182378_+:V_10182277_10182378_+	30	6	340	5
cTel55X.1_X_17717368_17718351_+:X_17717368_17718358_+	187	6	323	5
B0034.3_II_5947291_5947443_-:II_5947291_5951395_-	430	6	584	4
B0336.4_III_5699372_5699741_+:III_5699591_5699741_+	542	6	213	4
B0348.6_V_7391_7432_-:V_7385_7432_-	DauerEntry	6	371	4
B0464.5_III_9462111_9462173_+:III_9462111_9462161_+	30	6	133	4
C04A2.7_II_6854107_6854150_-:II_6854101_6854150_-	254	6	492	4
C15B12.6_X_6497299_6497900_-:X_6497218_6497900_-	30	6	388	4
C16C2.4_I_9714518_9714556_-:I_9714506_9714556_-	639	6	DauerEntry	4
C32E8.10_I_3800974_3803013_-:I_3801958_3803013_-	30	6	L2	4
C34F11.3_II_5204553_5204776_+:II_5203498_5204776_+	YA	6	542	4
C35B8.2_X_9224266_9231922_-:X_9224266_9225093_-	370	6	103	4
C53A5.13_V_14547387_14547435_+:V_14547387_14547709_+	L2	6	523	4
C53B4.4_IV_8983834_8983932_+:IV_8983834_8983939_+	639	6	225	4
E01A2.5_I_4136521_4136771_-:I_4136521_4136896_-	30	6	126	4
F07C6.4_IV_12825832_12827523_+:IV_12826739_12827523_+	173	6	254	4
F15C11.2_I_7024723_7028561_+:I_7024672_7028561_+	30	6	L3	4
F22B5.2_II_8442750_8442789_+:II_8442750_8442795_+	371	6	L1	4
F22G12.5_I_13167556_13168310_+:I_13167556_13168316_+	640	6	DauerEntry	4
F26A1.15_III_4838225_4840702_+:III_4840311_4840702_+	445	6	597	4
F32B4.4_I_11521989_11523807_+:I_11521989_11522115_+	35	6	157	4
F33H1.1_II_10163520_10164252_-:II_10163520_10166081_-	30	6	DauerEntry	4
F37C12.2_III_7183556_7183598_+:III_7183556_7183604_+	L1	6	213	4
F46F11.1_I_5628932_5629910_+:I_5628592_5629910_+	96	6	254	4
F46F11.1_I_5635403_5635644_+:I_5635403_5636719_+	65	6	347	4
F49E11.1_IV_13012543_13014589_+:IV_13009492_13014589_+	173	6	262	4
F52C9.8_III_5319806_5319887_+:III_5316874_5319887_+	523	6	699	4
F53C11.5_V_13787602_13791002_+:V_13790146_13791002_+	523	6	430	4
F54F3.1_V_12914120_12914424_+:V_12914120_12914204_+	340	6	455	4
F54F3.1_V_12914120_12914424_+:V_12914376_12914424_+	340	6	455	4
F56E10.2_V_70872_70951_-:V_70872_77315_-	DauerEntry	6	699	4
K02B12.4_I_8515386_8515860_+:I_8514320_8515860_+	518	6	370	4
K02E7.7_II_1055500_1057179_+:II_1055500_1056371_+	126	6	220	4
K07D8.1_III_7482999_7483308_-:III_7482993_7483308_-	323	6	401	4
K08D10.12_IV_4178550_4179255_+:IV_4178550_4178728_+	DauerEntry	6	220	4
K09H9.2_I_3148557_3148639_+:I_3148566_3148639_+	346	6	218	4
K10D2.3_III_5175431_5175583_+:III_5175431_5175592_+	699	6	430	4
M79.1_X_10612696_10613709_-:X_10612696_10616877_-	136	6	30	4
NONE_IV_13320368_13323833_+:IV_13320368_13320590_+	L3	6	Dauer	4
R05D7.3_I_12170180_12171836_-:I_12170180_12177127_-	L2	6	346	4
R10D12.14_V_13965055_13965096_+:V_13965055_13965102_+	248	6	346	4
T05C1.4_II_4492823_4493304_-:II_4492823_4500094_-	591	6	30	4
T05H4.11_V_6425427_6425510_-:V_6425427_6425730_-	30	6	L3	4
T08A11.1_III_4250984_4251343_-:III_4250978_4251343_-	699	6	YA	4
T25F10.5_V_6763040_6763236_-:V_6763040_6763272_-	DauerEntry	6	431	4
T26A5.6_III_6449683_6449759_-:III_6449677_6449759_-	220	6	346	4
T28C12.4_V_6324286_6324386_+:V_6314685_6324386_+	699	6	DauerEntry	4
W01C8.4_X_5682270_5682340_-:X_5682198_5682340_-	54	6	254	4
W06A7.3_V_14830108_14830151_-:V_14830096_14830151_-	262	6	396	4
Y119C1B.8_I_4526714_4527742_-:I_4526705_4527742_-	639	6	279	4
Y39A3CR.1_III_1879539_1880175_+:III_1879563_1880175_+	DauerEntry	6	L4	4
Y43F4B.9_III_13315531_13317282_+:III_13315453_13317282_+	30	6	133	4
Y48E1B.2_II_13540153_13540751_-:II_13540153_13540808_-	523	6	Dauer	4
Y57G11A.1_IV_14503698_14503985_-:IV_14503698_14505004_-	YA	6	L2	4
Y57G11C.9_IV_14789483_14790115_+:IV_14789483_14789817_+	430	6	523	4
Y73B6BL.21_IV_6397887_6397965_-:IV_6397878_6397965_-	370	6	699	4
Y81G3A.3_II_13084609_13084705_+:II_13084633_13084705_+	553	6	30	4
ZK1128.8_III_10112877_10112917_-:III_10112865_10112917_-	614	6	248	4
ZK899.8_X_9480861_9496482_+:X_9495460_9496482_+	279	6	455	4
C01B7.1_V_8789548_8790905_+:V_8789548_8789818_+	136	6	254	3
C09H6.2_I_8115304_8116637_-:I_8115304_8115778_-	L2	6	DauerEntry	3
C16A3.1_III_6391447_6391485_+:III_6391447_6391494_+	584	6	220	3
C17E4.1_I_9409698_9409744_-:I_9409698_9409833_-	DauerEntry	6	L4	3
C25B8.1_X_6625501_6626074_+:X_6624959_6626074_+	597	6	Dauer	3
C27H5.3_II_7152970_7153097_+:II_7152970_7153094_+	L3	6	Dauer	3
C33D3.1_X_10482923_10483038_+:X_10482881_10483038_+	L3	6	Dauer	3
C37E2.2_X_14176276_14176322_+:X_14176276_14177708_+	262	6	542	3
C43G2.1_IV_6553218_6553258_-:IV_6553218_6553276_-	L2	6	136	3
C46G7.4_IV_6023278_6024437_-:IV_6023042_6024437_-	DauerEntry	6	616	3
C47B2.7_I_12979131_12980408_+:I_12979131_12979881_+	614	6	309	3
C47D12.1_II_11661919_11661968_-:II_11661910_11661968_-	262	6	370	3
C47D12.1_II_11674256_11674299_-:II_11674250_11674299_-	262	6	523	3
C53D5.2_I_280432_284308_+:I_283650_284308_+	Dauer	6	L4	3
C54F6.13_V_7543187_7543451_-:V_7543187_7543342_-	340	6	L2	3
F09E10.8_X_1515849_1516983_-:X_1515849_1521356_-	157	6	30	3
F14D12.4_X_5584510_5586215_+:X_5584510_5584565_+	DauerEntry	6	469	3
F28D9.4_I_11174741_11175019_-:I_11168764_11175019_-	L2	6	DauerEntry	3
F31B12.1_X_10810130_10811342_-:X_10810130_10813982_-	492	6	584	3
F36H1.2_IV_11042413_11042514_+:IV_11042413_11042907_+	30	6	YA	3
F39C12.2_X_4857311_4857402_-:X_4857311_4857614_-	L4	6	323	3
F41C6.7_X_6884687_6885083_-:X_6884687_6885553_-	462	6	542	3
F44A2.1_V_9324202_9324894_+:V_9324747_9324894_+	639	6	225	3
F47D12.6_III_6286777_6287148_-:III_6286777_6286818_-	L1	6	DauerEntry	3
F52B10.1_X_2910434_2911100_+:X_2910331_2911100_+	136	6	254	3
F52E10.1_X_16276847_16276887_+:X_16276847_16276893_+	220	6	309	3
F53B6.2_I_8933639_8933703_-:I_8933591_8933703_-	699	6	396	3
F56F3.2_III_4463687_4464498_-:III_4464268_4464498_-	L1	6	597	3
F58A3.2_X_11017440_11017878_+:X_11017440_11017513_+	DauerEntry	6	699	3
H08J11.2_X_9094753_9095019_+:X_9092517_9095019_+	340	6	254	3
H12C20.2_V_11569407_11569453_-:V_11569407_11569448_-	30	6	455	3
H12D21.7_V_14895729_14895783_+:V_14895729_14895982_+	54	6	254	3
H20J18.1_X_12506898_12507001_-:X_12506946_12507001_-	340	6	187	3
H32K16.2_I_9154456_9154845_-:I_9154456_9154583_-	YA	6	L1	3
K06A1.6_II_6460226_6460272_-:II_6460226_6465495_-	L3	6	Dauer	3
K08B12.3_V_6235620_6236713_+:V_6235620_6236854_+	35	6	187	3
K11C4.3_V_6889293_6889580_+:V_6889293_6889395_+	30	6	126	3
M79.1_X_10617152_10617718_-:X_10616952_10617718_-	30	6	126	3
NONE_II_12221726_12224592_-:II_12221726_12224912_-	133	6	254	3
NONE_X_157390_159071_-:X_157390_159962_-	L3	6	346	3
R02F2.1_III_5504519_5504595_+:III_5501953_5504595_+	126	6	220	3
R06F6.5_II_10796916_10796958_-:II_10796907_10796958_-	218	6	298	3
T02D1.5_IV_17403678_17403769_-:IV_17403678_17403730_-	L3	6	584	3
T03G6.2_X_2602922_2603282_+:X_2602922_2603297_+	388	6	340	3
T05A12.4_IV_6895167_6895553_+:IV_6895167_6895686_+	584	6	220	3
T05H10.5_II_8062757_8062798_+:II_8062757_8062810_+	218	6	370	3
T06F4.1__T06F4.3_X_4061013_4079315_-:X_4061013_4071373_-	L1	6	536	3
T10H10.3_X_2285519_2285561_-:X_2285519_2285834_-	157	6	54	3
T13H5.1_II_8497585_8499610_-:II_8497585_8498509_-	371	6	340	3
T14G10.2_IV_10165512_10165746_-:IV_10165512_10165647_-	L4	6	96	3
T21C12.1_III_10524228_10524775_+:III_10524228_10527871_+	492	6	584	3
T26H2.9_V_19208575_19209072_-:V_19208880_19209072_-	218	6	340	3
T27D12.2_II_11851249_11856198_-:II_11851249_11854450_-	699	6	YA	3
T27E9.9_III_13481399_13481465_-:III_13481020_13481465_-	469	6	52	3
W03B1.7_IV_4339903_4339979_+:IV_4339833_4339979_+	430	6	536	3
Y106G6A.2_I_9933989_9934143_-:I_9933689_9934143_-	157	6	249	3
Y116A8C.26_IV_17085658_17086451_-:IV_17086401_17086451_-	699	6	213	3
Y37A1B.2_IV_14063006_14063045_-:IV_14063000_14063045_-	645	6	173	3
Y37A1C.1_IV_14109385_14110449_-:IV_14109385_14110609_-	L3	6	65	3
Y46G5A.19_II_12808553_12809207_+:II_12808553_12809617_+	136	6	52	3
Y57G11C.42_IV_14736892_14741598_+:IV_14736892_14738249_+	493	6	L2	3
Y67D8A.2_IV_3240447_3241553_+:IV_3240447_3243451_+	126	6	35	3
Y73B6BR.1_IV_6509991_6510212_+:IV_6509991_6510629_+	DauerEntry	6	L1	3
ZC8.4_X_4984539_4984758_+:X_4984175_4984758_+	523	6	616	3
ZK1128.1_III_10114275_10114320_-:III_10114275_10114315_-	30	6	157	3
ZK121.1_III_5345482_5346015_-:III_5345482_5345611_-	220	6	30	3
ZK546.1_II_4952387_4952833_+:II_4952387_4952483_+	639	6	388	3
ZK637.8_III_8909277_8910254_+:III_8910143_8910254_+	30	6	YA	3
B0496.3_IV_7438588_7439044_+:IV_7438888_7439044_+	294	6	374	2
C02F4.2_IV_10495247_10496513_-:IV_10495247_10497947_-	347	6	298	2
C17D12.2_I_11598943_11601835_+:I_11598943_11600245_+	309	6	220	2
C17G10.4_II_5590968_5591426_-:II_5590968_5591557_-	53	6	157	2
C18E3.7_I_4186684_4186771_+:I_4186715_4186771_+	52	6	DauerExit	2
C28H8.6_III_5891224_5891278_-:III_5889830_5891278_-	L2	6	Dauer	2
C31H2.1_X_5140774_5140894_+:X_5139417_5140894_+	DauerEntry	6	L3	2
C33H5.12_IV_7790734_7790824_-:IV_7790386_7790824_-	30	6	126	2
C37E2.2_X_14176276_14176339_+:X_14176276_14177708_+	254	6	388	2
C39F7.2_V_1226109_1226842_-:V_1226109_1226958_-	136	6	DauerEntry	2
C46C2.1_IV_9210661_9211227_+:IV_9210661_9211234_+	699	6	Dauer	2
C54G7.3_X_5535837_5536989_-:X_5535837_5536237_-	346	6	L4	2
D2030.9_I_7597209_7598291_+:I_7596743_7598291_+	213	6	103	2
F07A11.2_II_11594005_11594133_-:II_11594005_11594257_-	YA	6	220	2
F15E6.9_IV_4294170_4294407_-:IV_4294170_4295723_-	567	6	493	2
F31D4.7_V_20863328_20863783_+:V_20863709_20863783_+	462	6	553	2
F35D11.2_II_4625037_4625216_+:II_4625037_4625092_+	DauerEntry	6	DauerExit	2
F39D8.2_X_15407982_15408907_+:X_15408564_15408907_+	103	6	53	2
F43B10.2_X_16666360_16666576_-:X_16666360_16666621_-	370	6	L1	2
F45E10.1_II_11061090_11061783_-:II_11061090_11061190_-	396	6	492	2
F46F2.5_X_15264043_15264245_+:X_15262835_15264245_+	699	6	YA	2
F47G4.2_I_14081662_14081783_-:I_14081737_14081783_-	616	6	294	2
F49E2.5_X_9556778_9556900_+:X_9556778_9557160_+	DauerEntry	6	469	2
F49E8.2_IV_7550189_7550862_+:IV_7549701_7550862_+	30	6	L4	2
F53A3.4_III_1932366_1933188_+:III_1932366_1934174_+	157	6	35	2
F55G1.7_IV_7468217_7468260_-:IV_7468211_7468260_-	DauerEntry	6	DauerExit	2
H06H21.10_IV_4828104_4828742_-:IV_4828637_4828742_-	462	6	430	2
H06I04.6_III_3061111_3061736_-:III_3061301_3061736_-	L2	6	213	2
H39E23.1_V_14114235_14115442_-:V_14113800_14115442_-	L4	6	54	2
K02B12.8_I_8530407_8530446_-:I_8530401_8530446_-	DauerEntry	6	YA	2
K04C1.2_X_14238823_14238895_+:X_14238850_14238895_+	DauerEntry	6	699	2
K06G5.1_X_14214945_14215307_+:X_14214945_14215295_+	567	6	518	2
K07C11.7_V_8209631_8210869_-:V_8209631_8210496_-	96	6	52	2
K09E2.4_X_8667646_8669238_+:X_8666157_8669238_+	173	6	254	2
M01G5.5_III_1531824_1532661_-:III_1531824_1532183_-	DauerEntry	6	371	2
NONE_II_3304302_3305669_-:II_3304302_3305148_-	DauerEntry	6	518	2
R10E9.3_III_3960356_3960765_+:III_3959683_3960765_+	YA	6	DauerExit	2
R12C12.9_II_6023777_6023982_-:II_6023777_6023967_-	YA	6	396	2
R13F6.6_III_6856004_6856319_-:III_6856004_6856333_-	YA	6	173	2
T02C5.5_X_2713390_2714626_-:X_2713390_2715084_-	298	6	401	2
T04C4.1_IV_2230107_2230656_+:IV_2230107_2230693_+	54	6	30	2
T13H5.1_II_8506600_8507004_-:II_8506600_8507157_-	536	6	640	2
T22B2.4_X_3905601_3906793_+:X_3905601_3905788_+	178	6	279	2
T22B2.4_X_3905601_3906793_+:X_3905859_3906793_+	178	6	133	2
T23G7.2_II_9169716_9172519_-:II_9169332_9172519_-	54	6	30	2
W03B1.7_IV_4339910_4339979_+:IV_4339833_4339979_+	430	6	523	2
W03F9.2_V_127853_127894_-:V_127839_127894_-	78	6	30	2
W05F2.4_I_3376636_3376724_-:I_3376636_3377649_-	371	6	298	2
W06A7.3_V_14830303_14830511_-:V_14830303_14833619_-	35	6	YA	2
Y119D3B.12_III_1207122_1207185_+:III_1206960_1207185_+	53	6	30	2
Y39A1A.15_III_10664214_10664374_+:III_10656875_10664374_+	30	6	133	2
Y39A1A.21_III_10702427_10706856_-:III_10702427_10706470_-	L1	6	173	2
Y39E4B.12_III_13202488_13203764_+:III_13200781_13203764_+	30	6	L4	2
Y47D3B.5_III_11422982_11423087_+:III_11422982_11423340_+	371	6	455	2
Y48G8AL.13_I_1224782_1226621_-:I_1224782_1225178_-	DauerEntry	6	L2	2
Y51H7C.12_II_1442762_1446720_-:II_1442762_1443280_-	396	6	298	2
Y57A10A.30_II_12282761_12283295_+:II_12280717_12283295_+	262	6	L1	2
Y58G8A.4_V_277371_278175_-:V_277371_277967_-	78	6	Dauer	2
Y71G12B.11_I_1731576_1732793_+:I_1731576_1733298_+	136	6	254	2
ZC101.2_II_14661040_14661668_-:II_14659739_14661668_-	699	6	DauerEntry	2
ZK892.1_II_9998671_9998939_+:II_9998671_9999142_+	542	6	L4	2
C06G4.2_III_7981424_7982665_+:III_7981424_7981607_+	52	6	30	1
C17G1.4_X_9926967_9927010_-:X_9926957_9927010_-	35	6	213	1
C27C12.4_X_14855014_14855503_+:X_14855014_14855497_+	30	6	213	1
C31H1.6_IV_5801000_5801138_-:IV_5801000_5801318_-	388	6	597	1
C34B4.2_V_13087156_13087192_+:V_13087156_13087209_+	35	6	136	1
C56A3.6_V_13554510_13554566_-:V_13554510_13554875_-	30	6	157	1
C56G2.7_III_6340736_6340780_-:III_6340409_6340780_-	53	6	30	1
F01G4.6_IV_11148661_11148703_-:IV_11148661_11149380_-	52	6	30	1
F08G5.3_IV_12414271_12414573_-:IV_12414271_12417465_-	591	6	Dauer	1
F18G5.2_X_9253566_9254086_+:X_9253566_9253649_+	567	6	YA	1
F20A1.7_V_7028909_7029928_-:V_7028909_7029165_-	445	6	298	1
F26G1.2_II_4763709_4763755_+:II_4763709_4763927_+	597	6	455	1
F28F8.9_V_15578150_15578200_-:V_15578139_15578200_-	30	6	133	1
F38B2.1_X_11271617_11273205_+:X_11271257_11273205_+	L1	6	536	1
F41G3.12_II_6772404_6772445_-:II_6772404_6774095_-	340	6	309	1
F44G4.4_II_8998246_8998686_+:II_8998598_8998686_+	30	6	133	1
F53A10.2_II_1224877_1225774_+:II_1211440_1225774_+	DauerEntry	6	L4	1
F55A8.2_IV_1854491_1860834_+:IV_1848226_1860834_+	30	6	126	1
K03E5.2_I_3421244_3422285_+:I_3421244_3423881_+	DauerEntry	6	DauerEntry	1
T02G5.13_II_7101026_7101072_-:II_7101026_7101068_-	30	6	133	1
T27A3.7_I_6108831_6108888_-:I_6108831_6108875_-	30	6	173	1
T28D6.5_III_11337939_11338213_+:III_11337930_11338213_+	597	6	L2	1
W06A7.3_V_14836403_14838066_-:V_14834558_14838066_-	567	6	542	1
Y38C1AA.1_IV_211023_211746_+:IV_208823_211746_+	DauerEntry	6	65	1
Y47H9C.4_I_11852033_11853135_-:I_11852033_11854392_-	L2	6	30	1
Y52B11A.8_I_11033234_11033869_+:I_11033124_11033869_+	96	6	53	1
Y57G11C.9_IV_14787352_14787473_+:IV_14787352_14787948_+	30	6	YA	1
Y67D8C.9_IV_3085116_3086558_-:IV_3086291_3086558_-	136	6	53	1
ZC101.2_II_14657417_14658399_-:II_14658260_14658399_-	371	6	323	1
ZC262.2_III_8332369_8332513_+:III_8332369_8332700_+	30	6	126	1
ZC518.3_IV_12362517_12363014_+:IV_12361671_12363014_+	30	6	133	1
ZC8.4_X_4983866_4984035_+:X_4976995_4984035_+	DauerEntry	6	DauerEntry	1
ZK1098.10_III_9549598_9550051_+:III_9549373_9550051_+	30	6	YA	1
ZK688.5_III_7885582_7885732_-:III_7885538_7885732_-	30	6	133	1
C14B1.9_III_3726317_3726368_-:III_3726328_3726368_-	30	6		
F25H8.5_IV_9925768_9926263_-:IV_9925768_9925922_-	DauerEntry	6		
F25H8.5_IV_9926330_9927553_-:IV_9927044_9927553_-	699	6		
H21P03.3_IV_11486087_11487836_-:IV_11486087_11496256_-	30	6		
M02B7.2_IV_3803629_3803700_+:IV_3803633_3803700_+	30	6		
T23F11.1_III_4652737_4652853_+:III_4652737_4652949_+	30	6		
W05H7.4_X_1444872_1444918_-:X_1443312_1444918_-	30	6		
Y61A9LA.1_V_4593012_4598177_+:V_4585358_4598177_+	30	6		
Y73B6BL.6_IV_6325223_6325299_+:IV_6325223_6325308_+	DauerEntry	6		
ZC101.2_II_14657417_14657962_-:II_14657417_14657562_-	L3	6		
C09B8.1_X_6032877_6032933_+:X_6032877_6032930_+	645	5	DauerEntry	5
C09G1.5_X_15960148_15960329_+:X_15960148_15961821_+	54	5	173	5
C15B12.7_X_6502803_6502856_-:X_6502803_6504396_-	254	5	445	5
C33H5.15_IV_7795106_7795192_-:IV_7795100_7795192_-	294	5	374	5
C53B4.6_IV_8985094_8985527_+:IV_8985094_8985384_+	157	5	249	5
C53B4.6_IV_8985094_8985527_+:IV_8985488_8985527_+	157	5	249	5
D2085.5_II_8671708_8671999_-:II_8671708_8672656_-	220	5	430	5
D2096.7_IV_8376619_8376711_-:IV_8376654_8376711_-	30	5	157	5
F08B12.3_X_11395157_11395202_-:X_11394933_11395202_-	518	5	597	5
F20C5.1_IV_8747406_8747752_+:IV_8746810_8747752_+	30	5	YA	5
F34D10.6_III_3751893_3752312_-:III_3751893_3754104_-	346	5	430	5
F37C12.13_III_7197747_7197792_-:III_7197747_7197796_-	30	5	430	5
F42H10.7_III_8488743_8488863_-:III_8488737_8488863_-	699	5	DauerEntry	5
F52E1.13_V_8434287_8438325_-:V_8434287_8444716_-	254	5	370	5
F56G4.6_I_11364548_11365122_-:I_11364548_11364912_-	225	5	L2	5
F57F5.4_V_12013406_12013512_-:V_12013406_12013485_-	30	5	462	5
K04G7.3_III_7150956_7151206_-:III_7150956_7153311_-	262	5	370	5
K06A1.6__T28D9.12_II_6467489_6470077_-:II_6467489_6469361_-	431	5	L2	5
R13H8.1_I_10773734_10773973_+:I_10773734_10773982_+	514	5	L2	5
T01H3.3_II_7871034_7871316_-:II_7871270_7871316_-	218	5	YA	5
T12C9.5_II_4433617_4433852_+:II_4433621_4433852_+	340	5	597	5
T14G10.2_IV_10165512_10165762_-:IV_10165512_10165647_-	173	5	L4	5
T21C12.1_III_10528739_10528813_+:III_10528739_10529239_+	445	5	523	5
T23H2.3_I_6445706_6445854_-:I_6445545_6445854_-	294	5	420	5
T24H10.7_II_9120857_9121319_+:II_9120857_9122240_+	340	5	430	5
T28F12.2_V_4504217_4504297_+:V_4504217_4505344_+	346	5	645	5
W06F12.1_III_13717930_13718252_+:III_13715751_13718252_+	L1	5	YA	5
W07A8.2_V_20728718_20728813_-:V_20728718_20729168_-	420	5	523	5
W07A8.3_V_20739030_20742354_-:V_20739030_20739688_-	30	5	173	5
W10D5.3_I_9106054_9106099_-:I_9106054_9106994_-	L1	5	DauerEntry	5
Y17G7B.2_II_11982191_11982936_+:II_11982191_11982945_+	248	5	L1	5
Y37E11B.2_IV_3578733_3578788_+:IV_3578733_3578780_+	430	5	584	5
Y37E3.15_I_2100580_2100626_+:I_2098710_2100626_+	371	5	518	5
Y49E10.19_III_12450437_12452175_-:III_12450768_12452175_-	30	5	L3	5
Y49E10.20_III_12455496_12456302_-:III_12455496_12456370_-	30	5	L2	5
ZK1321.2_II_9767450_9767664_+:II_9767450_9767534_+	514	5	597	5
B0336.9_III_5703071_5703111_-:III_5703065_5703111_-	262	5	370	4
B0348.4_V_28700_30199_+:V_29516_30199_+	401	5	309	4
B0464.5_III_9460635_9460981_+:III_9460140_9460981_+	Dauer	5	614	4
B0496.3_IV_7431500_7431853_+:IV_7429035_7431853_+	523	5	401	4
B0545.1_IV_103577_103932_+:IV_98891_103932_+	L1	5	DauerEntry	4
C06A5.11_I_5991709_5991939_+:I_5991596_5991939_+	54	5	L3	4
C13B9.4_III_6633414_6634250_-:III_6634113_6634250_-	L1	5	518	4
C17G10.4_II_5591469_5591557_-:II_5590968_5591557_-	78	5	178	4
C17H12.13_IV_6778278_6778320_+:IV_6778278_6778335_+	L1	5	126	4
C34C6.2_II_8682613_8682678_-:II_8682613_8682927_-	30	5	173	4
C34E7.1_X_12915843_12916088_+:X_12915454_12916088_+	597	5	L3	4
C43E11.3_I_4256380_4256424_+:I_4256380_4256430_+	430	5	DauerEntry	4
C47B2.6_I_12975310_12976499_+:I_12975625_12976499_+	178	5	388	4
C53B4.4_IV_8983633_8983678_+:IV_8983633_8983687_+	699	5	DauerEntry	4
C53B4.7_IV_8988045_8988754_+:IV_8987287_8988754_+	L1	5	323	4
C56C10.7_II_6586081_6586232_-:II_6586081_6586129_-	133	5	30	4
D1007.10_I_4587704_4587748_+:I_4586861_4587748_+	388	5	213	4
D1022.7_II_7476593_7476656_-:II_7476593_7476637_-	30	5	536	4
E01H11.1_X_9379045_9379992_+:X_9371137_9379992_+	518	5	445	4
E04F6.11_II_7218444_7218487_-:II_7218438_7218487_-	DauerEntry	5	L2	4
F11H8.4_III_7028524_7032522_-:III_7028524_7028659_-	136	5	347	4
F13H8.5_II_6254562_6254962_-:II_6254696_6254962_-	L2	5	DauerEntry	4
F17H10.3_X_13119147_13119198_-:X_13119147_13122085_-	103	5	DauerEntry	4
F19C6.1_X_9993164_9993212_-:X_9993164_9993572_-	347	5	136	4
F20D12.5_IV_7940006_7940260_-:IV_7940013_7940260_-	126	5	279	4
F22D3.1_II_6953627_6953740_+:II_6953627_6953746_+	262	5	469	4
F26H11.2_II_14396334_14397008_+:II_14396334_14397014_+	430	5	523	4
F26H11.2_II_14400676_14400715_+:II_14400676_14400721_+	279	5	371	4
F28B3.8_I_4921452_4921998_-:I_4921446_4921998_-	639	5	294	4
F28E10.1_IV_4588740_4588795_+:IV_4587498_4588795_+	Dauer	5	L1	4
F29C12.3_II_13099791_13099839_-:II_13099769_13099839_-	640	5	136	4
F29G9.4_V_6012493_6013492_+:V_6011336_6013492_+	L2	5	347	4
F30A10.6_I_9492168_9492380_+:I_9492303_9492380_+	430	5	370	4
F33D4.2_IV_7690726_7690912_+:IV_7690726_7691367_+	591	5	492	4
F41G4.3_X_16818299_16823961_-:X_16818299_16818921_-	645	5	445	4
F46F11.1_I_5628592_5628889_+:I_5628592_5629910_+	157	5	30	4
F47B7.2_X_3775018_3775152_+:X_3774903_3775152_+	L4	5	30	4
F49E2.5_X_9554102_9554634_+:X_9554102_9554241_+	591	5	518	4
F49H12.6_X_2067209_2067296_-:X_2067200_2067296_-	DauerEntry	5	699	4
F54C8.7_III_9452762_9452828_-:III_9452762_9453544_-	187	5	L2	4
F54F3.1_V_12915540_12915802_+:V_12915540_12915799_+	254	5	542	4
F55C7.7_I_4026944_4026996_-:I_4026944_4026990_-	96	5	30	4
F56B6.2_X_3556093_3556426_+:X_3552914_3556426_+	346	5	254	4
F56G4.6_I_11364548_11365122_-:I_11365063_11365122_-	L2	5	DauerEntry	4
F57B9.4_III_6937420_6938853_+:III_6937420_6938356_+	35	5	514	4
H06I04.6_III_3061301_3061804_-:III_3061111_3061804_-	591	5	420	4
H19N07.2_V_11117528_11117583_+:V_11117528_11117580_+	L2	5	DauerEntry	4
H38K22.2_III_4314044_4315294_+:III_4314938_4315294_+	597	5	Dauer	4
H39E23.1_V_14126229_14127615_-:V_14126229_14131624_-	30	5	178	4
K01G5.1_III_10757338_10757389_-:III_10757338_10757400_-	L2	5	30	4
K02C4.3_II_8081994_8082045_-:II_8081988_8082045_-	DauerEntry	5	262	4
K11C4.3_V_6890215_6890266_+:V_6890215_6890263_+	L1	5	Dauer	4
R01H10.8_III_10271437_10271649_+:III_10271295_10271649_+	430	5	173	4
R05F9.1_II_4910412_4910734_+:II_4910412_4910740_+	133	5	248	4
R06A4.7_II_14385519_14386153_+:II_14386110_14386153_+	L2	5	248	4
R119.5_I_391807_392143_-:I_391810_392143_-	220	5	136	4
R11D1.1_V_12705009_12705057_+:V_12705012_12705057_+	340	5	157	4
R11F4.2_II_4085365_4085449_+:II_4085365_4085936_+	388	5	462	4
T03G11.3_X_5176980_5177261_+:X_5176980_5177040_+	DauerEntry	5	431	4
T05C12.6_II_8183637_8183847_-:II_8183637_8183682_-	L1	5	30	4
T17H7.4_III_730433_730586_-:III_730140_730586_-	469	5	L3	4
T21H8.1__T21H8.5_X_13870465_13876448_-:X_13870465_13871643_-	DauerEntry	5	L2	4
T23F11.1_III_4652737_4653073_+:III_4653020_4653073_+	L3	5	Dauer	4
T25E12.4_V_16768059_16768376_+:V_16767849_16768376_+	53	5	462	4
T26C11.4_X_1843468_1843690_-:X_1843459_1843690_-	L3	5	133	4
W04D2.6_V_12499750_12500243_+:V_12499750_12501255_+	254	5	96	4
W06H8.1_V_6214732_6214809_+:V_6211136_6214809_+	157	5	254	4
W07A8.3_V_20739030_20742354_-:V_20739820_20742354_-	30	5	173	4
W10D5.3_I_9101227_9101413_-:I_9101227_9101830_-	213	5	294	4
Y111B2A.12_III_12617808_12619231_+:III_12617812_12619231_+	294	5	614	4
Y113G7B.23_V_20239986_20241228_-:V_20239977_20241228_-	298	5	472	4
Y116A8C.10_IV_16938104_16938980_-:IV_16938926_16938980_-	L2	5	173	4
Y116A8C.26_IV_17085658_17086451_-:IV_17085658_17086301_-	L1	5	Dauer	4
Y23H5A.2_I_2622017_2622894_+:I_2622632_2622894_+	L2	5	53	4
Y37E11B.2_IV_3578733_3578792_+:IV_3578733_3578780_+	L4	5	30	4
Y38F1A.10_II_13025172_13025380_-:II_13025163_13025380_-	374	5	225	4
Y41C4A.4_III_11689718_11691192_+:III_11688237_11691192_+	30	5	L4	4
Y48E1C.1_II_13415840_13422148_+:II_13420765_13422148_+	347	5	254	4
Y48E1C.2_II_13424613_13424896_+:II_13424613_13424905_+	374	5	Dauer	4
Y54G2A.2_IV_2795892_2796375_+:IV_2795892_2796427_+	L2	5	30	4
Y69H2.6_V_18687746_18689496_-:V_18687746_18688234_-	455	5	323	4
Y92H12A.5_I_1491492_1492387_-:I_1491483_1492387_-	401	5	514	4
ZC477.9_IV_7091787_7091870_-:IV_7091787_7092405_-	445	5	323	4
ZK1321.2_II_9767450_9767664_+:II_9767555_9767664_+	597	5	L4	4
ZK270.2_I_14878983_14880598_-:I_14878983_14881040_-	65	5	173	4
ZK546.1_II_4952526_4953154_+:II_4952526_4952833_+	133	5	309	4
ZK757.4_III_9865433_9865521_-:III_9865433_9865671_-	225	5	401	4
B0286.4_II_4374498_4374550_-:II_4374498_4374570_-	52	5	133	3
B0336.5_III_5693170_5693209_+:III_5693170_5693218_+	455	5	298	3
B0496.3_IV_7442887_7443508_+:IV_7443101_7443508_+	294	5	420	3
C01H6.5_I_7219695_7219760_+:I_7219695_7219766_+	420	5	492	3
C05G6.1_IV_630651_630694_+:IV_630642_630694_+	225	5	455	3
C07G1.3_IV_8185372_8185610_+:IV_8178668_8185610_+	30	5	L4	3
C09B7.2_X_2669579_2670249_+:X_2669579_2670257_+	Dauer	5	173	3
C09D1.1_I_4046105_4047966_+:I_4047217_4047966_+	340	5	445	3
C09F5.2_III_653181_653250_+:III_649538_653250_+	173	5	52	3
C09G9.1_IV_8862489_8863835_-:IV_8863485_8863835_-	DauerEntry	5	L1	3
C14A4.12_II_10614091_10614320_+:II_10614202_10614320_+	YA	5	L2	3
C14B9.6_III_8114025_8114458_-:III_8114025_8115112_-	374	5	309	3
C14F11.2_X_6212553_6213093_-:X_6212415_6213093_-	DauerEntry	5	133	3
C15C6.3_I_12207627_12208432_+:I_12207648_12208432_+	30	5	L4	3
C16C2.2_I_9724135_9724432_+:I_9724135_9724271_+	254	5	L3	3
C17H11.6_X_8189907_8190542_-:X_8190265_8190542_-	DauerEntry	5	L1	3
C24F3.1_IV_10220586_10220627_-:IV_10220580_10220627_-	699	5	455	3
C27A12.8_I_6060679_6060757_-:I_6060679_6060888_-	52	5	DauerEntry	3
C27H5.4_II_7164972_7165333_-:II_7164972_7165703_-	L3	5	472	3
C28H8.6_III_5890633_5891278_-:III_5889830_5891278_-	L4	5	Dauer	3
C29E4.4_III_7931287_7931336_+:III_7931287_7931330_+	30	5	L4	3
C34C6.2_II_8680179_8680228_-:II_8674956_8680228_-	DauerEntry	5	173	3
C36A4.9_III_3864547_3864589_+:III_3864547_3864596_+	30	5	616	3
C36B1.8_I_8737213_8737255_+:I_8737213_8737261_+	DauerEntry	5	374	3
C46C2.1_IV_9203362_9203692_+:IV_9203362_9203698_+	L1	5	Dauer	3
C47E12.4_IV_9996771_9998812_-:IV_9996771_9997537_-	30	5	187	3
C48A7.2_IV_7395367_7395514_+:IV_7395342_7395514_+	30	5	L4	3
C50D2.6_II_85218_85363_+:II_85218_85390_+	370	5	445	3
C54E4.2_IV_2143878_2144093_+:IV_2143854_2144093_+	L3	5	536	3
D1014.3,D1014.4_V_8133308_8133411_+:V_8132992_8133411_+	30	5	L3	3
E04D5.1_II_10417248_10417307_+:II_10417248_10417300_+	30	5	L4	3
F07C3.4_V_9237535_9237577_-:V_9237528_9237577_-	279	5	136	3
F10E7.11__T07F8.4_II_7121576_7121623_-:II_7121576_7131632_-	30	5	220	3
F13G3.5_I_7301773_7301904_-:I_7301425_7301904_-	699	5	DauerEntry	3
F20B6.8_X_4211927_4211978_-:X_4211927_4211983_-	L2	5	Dauer	3
F20C5.1_IV_8747924_8748204_+:IV_8747924_8748617_+	L3	5	178	3
F28F5.3_III_6811191_6811241_+:III_6811191_6811232_+	DauerEntry	5	370	3
F29F11.5_V_10673959_10674323_+:V_10673959_10674329_+	DauerEntry	5	699	3
F32A7.5_I_14847652_14848557_+:I_14848444_14848557_+	L3	5	347	3
F34D10.6_III_3755329_3755402_-:III_3755308_3755402_-	340	5	Dauer	3
F37A4.7_III_6684531_6696697_+:III_6695836_6696697_+	584	5	492	3
F39B2.4_I_14783426_14783759_-:I_14783420_14783759_-	431	5	374	3
F42A10.2_III_6163568_6164240_+:III_6163142_6164240_+	133	5	254	3
F42A9.1_IV_8635634_8636486_+:IV_8636320_8636486_+	L4	5	30	3
F44B9.7_III_8027458_8027791_-:III_8027449_8027791_-	294	5	597	3
F46F2.2_X_15269658_15271157_-:X_15270680_15271157_-	298	5	187	3
F49E2.5_X_9554102_9555358_+:X_9554102_9554241_+	493	5	639	3
F52B5.5_I_8324805_8324923_+:I_8324805_8324929_+	YA	5	103	3
F53A3.4_III_1933294_1934174_+:III_1932366_1934174_+	96	5	187	3
F54B3.1_II_10266127_10266586_+:II_10266127_10266592_+	639	5	262	3
F54E4.1_X_14615583_14615804_+:X_14615550_14615804_+	L3	5	30	3
F57B10.7_I_6554931_6555034_+:I_6554931_6554975_+	388	5	213	3
F59A7.5_V_2020405_2021889_+:V_2019122_2021889_+	54	5	DauerEntry	3
F59E12.5_II_5624474_5624544_+:II_5624474_5624550_+	699	5	371	3
H14N18.4_V_8927499_8927940_-:V_8927499_8928806_-	DauerEntry	5	L2	3
JC8.3_IV_13239910_13240499_-:IV_13240375_13240499_-	597	5	173	3
K10C3.5_I_9866374_9868585_+:I_9866374_9867252_+	35	5	187	3
K10G9.2_III_10287676_10288111_+:III_10287676_10288105_+	699	5	YA	3
K12C11.3_I_1335518_1336689_+:I_1335518_1335997_+	462	5	136	3
K12C11.3_I_1335518_1336689_+:I_1336302_1336689_+	213	5	472	3
NONE_I_3822909_3824949_+:I_3824583_3824949_+	388	5	323	3
NONE_X_2450497_2451734_-:X_2450497_2455860_-	Dauer	5	645	3
R03D7.1_II_10927158_10927302_+:II_10927162_10927302_+	370	5	262	3
R12B2.5_III_5829690_5830172_-:III_5829690_5830181_-	DauerEntry	5	591	3
T01D1.2_II_169682_170431_+:II_169717_170431_+	78	5	462	3
T02G6.1__ZK1151.1_I_11789234_11797039_-:I_11789234_11791954_-	157	5	L2	3
T06F4.1,Y80E2A.1_X_4058811_4059100_-:X_4058239_4059100_-	597	5	523	3
T08E11.4_II_1825954_1828934_+:II_1827278_1828934_+	L2	5	DauerEntry	3
T13H5.1_II_8497585_8506434_-:II_8497585_8498509_-	298	5	374	3
T22C1.10_I_7966892_7967347_+:I_7966892_7970521_+	YA	5	371	3
T22C8.5_II_8625875_8627026_+:II_8626943_8627026_+	DauerEntry	5	346	3
T23F11.1_III_4652737_4653073_+:III_4652737_4652949_+	DauerEntry	5	YA	3
T24B8.7_II_9047771_9047815_-:II_9047762_9047815_-	430	5	298	3
T26A5.7_III_6451723_6451768_-:III_6451715_6451768_-	346	5	30	3
W01C8.4_X_5682198_5682428_-:X_5682198_5682340_-	54	5	L2	3
W04A8.1_I_13836827_13836921_-:I_13836827_13836875_-	430	5	103	3
W06H8.1_V_6210002_6214809_+:V_6211136_6214809_+	173	5	35	3
Y102E9.2_III_6726392_6726430_+:III_6726392_6726439_+	L1	5	370	3
Y104H12A.1_IV_1391486_1393879_+:IV_1388703_1393879_+	536	5	616	3
Y105E8A.23_I_14553708_14555050_-:I_14553159_14555050_-	220	5	30	3
Y106G6A.5_I_9935522_9935576_-:I_9935522_9935892_-	30	5	YA	3
Y17G7B.1_II_11972479_11972525_-:II_11972479_11972531_-	L2	5	455	3
Y17G7B.21_II_11976017_11976055_-:II_11976020_11976055_-	597	5	53	3
Y34B4A.8_X_5272294_5272365_-:X_5272308_5272365_-	DauerEntry	5	254	3
Y37A1C.1_IV_14115526_14115575_-:IV_14115526_14115895_-	536	5	639	3
Y38C1AA.2_IV_194967_196845_+:IV_194967_196839_+	30	5	L3	3
Y39G8C.3_II_14101425_14102572_+:II_14102363_14102572_+	371	5	254	3
Y41C4A.4_III_11675652_11676320_+:III_11657706_11676320_+	30	5	374	3
Y43F8B.3_V_19508049_19508943_+:V_19507805_19508943_+	469	5	L3	3
Y47G6A.29_I_3580769_3581849_-:I_3580763_3581849_-	445	5	371	3
Y51F10.4_I_1935008_1941132_+:I_1935008_1938400_+	472	5	133	3
Y51F10.4_I_1935008_1941132_+:I_1938920_1941132_+	472	5	133	3
Y52B11A.2_I_10968720_10968765_-:I_10968714_10968765_-	249	5	DauerEntry	3
Y54G2A.26_IV_2986733_2987599_-:IV_2986739_2987599_-	347	5	35	3
Y61A9LA.3_V_4571944_4572283_+:V_4571944_4572289_+	640	5	420	3
ZK1098.10_III_9549373_9550280_+:III_9549373_9549561_+	309	5	136	3
ZK622.3_II_5280263_5282240_-:II_5280263_5282451_-	187	5	616	3
ZK688.5_III_7887283_7887713_-:III_7887290_7887713_-	30	5	L2	3
B0348.4_V_26381_29335_+:V_28700_29335_+	35	5	126	2
C06C3.1_II_9363093_9363150_+:II_9363093_9363159_+	431	5	225	2
C06C3.1_II_9365018_9367409_+:II_9365018_9365576_+	96	5	54	2
C12D8.10_V_10250652_10250919_+:V_10250652_10250815_+	L2	5	173	2
C14A4.12_II_10614091_10614320_+:II_10614091_10614141_+	YA	5	L3	2
C16C2.2_I_9724135_9724432_+:I_9724386_9724432_+	254	5	133	2
C18A3.6_II_5724712_5726449_-:II_5724712_5727590_-	616	5	584	2
C18D11.3_III_11824061_11824109_+:III_11824056_11824109_+	L2	5	248	2
C25B8.1_X_6624959_6625317_+:X_6624959_6626074_+	340	5	699	2
C26F1.1_V_7785874_7785975_+:V_7785874_7786784_+	640	5	591	2
C26F1.1_V_7786692_7786784_+:V_7785874_7786784_+	640	5	591	2
C27C12.2_X_14848363_14848417_+:X_14848363_14848410_+	30	5	133	2
C27H6.4_V_9985372_9985785_-:V_9985372_9985471_-	157	5	254	2
C29E6.1_IV_11888562_11889533_+:IV_11889151_11889533_+	157	5	279	2
C50B8.6_V_13579485_13580380_+:V_13579767_13580380_+	L1	5	298	2
C55C2.5_I_2573936_2574000_-:I_2573944_2574000_-	518	5	597	2
C55F2.2_IV_7897008_7897348_-:IV_7897014_7897348_-	DauerEntry	5	346	2
C56G2.7_III_6340409_6340639_-:III_6340409_6340780_-	78	5	52	2
F01F1.1_III_5879989_5881007_+:III_5880885_5881007_+	30	5	103	2
F08B12.3_X_11398518_11398581_-:X_11398532_11398581_-	L2	5	536	2
F08B12.3_X_11399479_11402995_-:X_11399479_11400509_-	L3	5	371	2
F12F3.1_V_6141040_6141691_+:V_6141040_6141453_+	388	5	309	2
F13G3.10_I_7313898_7313954_-:I_7313898_7314206_-	54	5	DauerEntry	2
F14F11.1_II_8310555_8317636_-:II_8310555_8318635_-	455	5	173	2
F17C11.8_V_10959909_10959958_-:V_10959909_10959956_-	30	5	126	2
F19C7.8_IV_4613256_4613385_-:IV_4613256_4617221_-	493	5	455	2
F26E4.2_I_9759372_9760677_-:I_9759372_9759418_-	645	5	371	2
F45E4.7_IV_7640465_7640756_-:IV_7640465_7640723_-	346	5	294	2
F46F11.1_I_5635696_5636719_+:I_5635403_5636719_+	65	5	30	2
F46F2.2_X_15269658_15271157_-:X_15269658_15270590_-	298	5	225	2
F52B11.1_IV_14079319_14080123_+:IV_14078945_14080123_+	133	5	254	2
F52C9.7_III_5308727_5308779_+:III_5308727_5308786_+	30	5	133	2
H19M22.2_III_2676504_2676753_+:III_2675376_2676753_+	309	5	396	2
H20J04.3_II_4336275_4337076_+:II_4336275_4337067_+	30	5	L4	2
H39E23.1_V_14114235_14114460_-:V_14114235_14115442_-	279	5	614	2
K01A2.11_II_328729_329192_-:II_328729_328874_-	L3	5	DauerEntry	2
K03E5.3_I_3412546_3413015_+:I_3411636_3413015_+	30	5	178	2
K04G7.10_III_7160348_7160476_-:III_7159683_7160476_-	54	5	340	2
K07D4.7_II_4014436_4015252_+:II_4015087_4015252_+	298	5	388	2
K08E3.3_III_13759141_13759183_+:III_13759141_13759189_+	DauerEntry	5	L2	2
K10C3.5_I_9866374_9868585_+:I_9867820_9868585_+	L1	5	78	2
K11C4.5_V_6913862_6913954_-:V_6913862_6914439_-	371	5	294	2
M142.6_III_10942991_10945539_+:III_10943051_10945539_+	L2	5	225	2
NONE_V_5918598_5918708_-:V_5918598_5918771_-	430	5	536	2
NONE_X_6300021_6300103_+:X_6299960_6300103_+	401	5	370	2
R02F11.3_V_4804426_4805424_-:V_4804426_4805136_-	249	5	173	2
R03E9.1_X_6743171_6743219_+:X_6742931_6743219_+	L1	5	Dauer	2
R04A9.3_X_380189_380462_-:X_380189_380395_-	DauerEntry	5	248	2
R09A1.5_V_1029606_1029706_-:V_1029237_1029706_-	493	5	445	2
R09B3.2__R09B3.3_I_11909589_11910653_-:I_11909589_11909643_-	30	5	103	2
R107.1_III_9039299_9039380_-:III_9039291_9039380_-	173	5	54	2
R10D12.14_V_13964584_13964743_+:V_13964584_13964916_+	35	5	L4	2
R11A5.2_I_7858289_7858547_-:I_7858282_7858547_-	L1	5	Dauer	2
T04D3.3_I_13314267_13314885_-:I_13314267_13315846_-	L2	5	Dauer	2
T09E8.1_V_13161966_13162300_+:V_13159766_13162300_+	173	5	249	2
T12C9.3_II_4447654_4448629_-:II_4447654_4449280_-	L1	5	DauerEntry	2
T12F5.5_I_3737482_3740259_-:I_3737482_3738573_-	L1	5	173	2
T13H5.1_II_8507065_8507157_-:II_8506600_8507157_-	591	5	553	2
T28D9.3_II_6485760_6486818_+:II_6486759_6486818_+	220	5	178	2
W03G1.6_IV_514186_514530_-:IV_514177_514530_-	L2	5	645	2
W08A12.1_V_3692046_3695957_+:V_3692046_3697438_+	30	5	133	2
Y45F10D.13_IV_13769152_13769263_+:IV_13769152_13769269_+	469	5	L1	2
Y48A6B.13_III_11051959_11052715_+:III_11049026_11052715_+	54	5	L3	2
Y48E1C.1_II_13415840_13415957_+:II_13415840_13418943_+	30	5	103	2
Y55B1BM.1_III_409996_410546_-:III_410406_410546_-	DauerEntry	5	YA	2
Y55D9A.1_IV_12611394_12613366_-:IV_12611930_12613366_-	DauerEntry	5	L1	2
Y57A10A.18_II_12214905_12215591_-:II_12214824_12215591_-	L2	5	Dauer	2
Y57G11C.42_IV_14736892_14741598_+:IV_14738577_14741598_+	493	5	584	2
Y67H2A.10_IV_13286088_13286140_-:IV_13286079_13286140_-	279	5	370	2
Y69A2AR.31_IV_2655599_2659300_-:IV_2655599_2657712_-	YA	5	388	2
Y97E10AR.6_V_8012726_8012829_-:V_8012720_8012829_-	L1	5	431	2
ZC101.2_II_14659739_14659888_-:II_14659739_14661668_-	640	5	DauerEntry	2
ZC308.1_I_6382154_6382247_+:I_6378707_6382247_+	30	5	YA	2
ZC376.7_V_14196272_14196317_+:V_14196272_14196323_+	639	5	455	2
ZC518.1_IV_12354134_12354482_+:IV_12354134_12355365_+	L3	5	Dauer	2
AC7.1_IV_5114000_5114766_-:IV_5114045_5114766_-	L1	5	DauerExit	1
C02F12.1_X_3683571_3683657_+:X_3683136_3683657_+	567	5	699	1
C02F5.7_III_8231902_8232040_+:III_8231755_8232040_+	699	5	248	1
C23H5.8_IV_2112088_2112407_-:IV_2112088_2112398_-	L2	5	323	1
C29E4.4_III_7929070_7929128_+:III_7929070_7929113_+	30	5	YA	1
C40C9.5_X_13625828_13627112_-:X_13626951_13627112_-	L1	5	294	1
C43G2.2_IV_6566338_6567089_-:IV_6566338_6567050_-	L2	5	213	1
C44C10.9_X_11714705_11715597_-:X_11715487_11715597_-	YA	5	L4	1
C52A11.4_II_10764207_10764323_-:II_10764207_10766576_-	Dauer	5	L1	1
E02A10.3_V_12581741_12587125_+:V_12583892_12587125_+	597	5	472	1
F09E5.15_II_5378190_5378824_+:II_5378424_5378824_+	L2	5	35	1
F20D6.4_V_8182485_8183010_+:V_8182485_8182698_+	DauerEntry	5	616	1
F23B12.4_V_14443388_14444649_+:V_14443367_14444649_+	L2	5	699	1
F25B5.3_III_5950292_5951992_+:III_5948945_5951992_+	30	5	103	1
F38A6.3_V_20783498_20783706_+:V_20783192_20783706_+	53	5	35	1
F53A3.2_III_1950070_1950124_-:III_1950070_1950120_-	30	5	133	1
F54E2.3_V_2784341_2784444_-:V_2784341_2784833_-	L3	5	Dauer	1
F57C9.4_I_4831514_4833948_+:I_4831514_4831829_+	53	5	213	1
F58A3.1_X_11029738_11037343_+:X_11037268_11037343_+	591	5	518	1
H21P03.2_IV_11480897_11480946_+:IV_11480897_11480939_+	30	5	126	1
K06A9.1_X_1550574_1558449_+:X_1551336_1558449_+	L3	5	L2	1
K06H7.6_III_8082020_8082069_+:III_8082020_8082060_+	30	5	103	1
K08E3.7_III_13772213_13772628_+:III_13772213_13772258_+	Dauer	5	133	1
R03D7.2_II_10933085_10933377_-:II_10933085_10933410_-	L3	5	53	1
R06A10.1_I_1077546_1085991_+:I_1084675_1085991_+	DauerEntry	5	DauerExit	1
R07G3.5_II_7597966_7598032_-:II_7597969_7598032_-	L2	5	213	1
T02D1.8_IV_17387344_17387389_-:IV_17387344_17387393_-	L2	5	614	1
T11B7.4_IV_8857433_8860068_+:IV_8857433_8860532_+	L2	5	DauerEntry	1
T12C9.3_II_4446630_4447513_-:II_4447268_4447513_-	53	5	187	1
T17H7.4_III_730140_731526_-:III_730140_730586_-	347	5	462	1
T19B10.4_V_11226814_11226859_-:V_11226812_11226859_-	L2	5	L1	1
T24B8.7_II_9049605_9049653_-:II_9049611_9049653_-	30	5	YA	1
W05F2.4_I_3399847_3401334_-:I_3400375_3401334_-	567	5	523	1
W06B3.2_X_11998024_11998431_-:X_11998024_11998242_-	L2	5	DauerEntry	1
W06B3.2_X_11998024_11998431_-:X_11998340_11998431_-	L2	5	DauerEntry	1
Y111B2A.14_III_12643700_12644369_+:III_12642214_12644369_+	157	5	126	1
Y111B2A.8_III_12544741_12547133_-:III_12544741_12547236_-	L2	5	52	1
Y42G9A.4_III_6133053_6136062_-:III_6131696_6136062_-	L2	5	DauerEntry	1
Y47D3A.17_III_11266918_11267083_-:III_11266918_11269817_-	35	5	Dauer	1
Y51A2D.19_V_18501952_18502764_+:V_18501952_18502039_+	DauerEntry	5	374	1
Y54G2A.17_IV_2882340_2885232_-:IV_2882340_2890397_-	30	5	103	1
Y5H2B.2_V_2196514_2196665_+:V_2196319_2196665_+	136	5	35	1
Y71H2AM.1__Y71H2AR.1_III_2833162_2835033_+:III_2833162_2833523_+	L2	5	103	1
ZC302.2_V_10737230_10737278_+:V_10737230_10737271_+	30	5	L4	1
ZC434.9_I_10358487_10359414_+:I_10358487_10360179_+	DauerEntry	5	DauerExit	1
ZK1098.10_III_9549373_9550635_+:III_9550151_9550635_+	30	5	254	1
ZK328.5_III_6018478_6018532_-:III_6018487_6018532_-	L2	5	DauerExit	1
C07G2.2_III_4492729_4492778_-:III_4492738_4492778_-	30	5		
C25A1.9_I_10187208_10187261_+:I_10187208_10187249_+	30	5		
C31C9.1_II_13636203_13636680_+:II_13635693_13636680_+	L2	5		
C52E4.6_V_11992130_11992588_-:V_11992130_11992898_-	30	5		
F31D4.5_V_20858059_20858165_+:V_20858059_20858442_+	445	5		
F45E4.3_IV_7619780_7621003_+:IV_7619028_7621003_+	Dauer	5		
K01C8.3_II_8270857_8270902_+:II_8270857_8270896_+	35	5		
Y56A3A.7_III_11939082_11941064_-:III_11934081_11941064_-	L4	5		
ZK1151.1_I_11762241_11773408_-:I_11771325_11773408_-	DauerEntry	5		
ZK470.2_X_4137435_4137489_+:X_4136979_4137489_+	L1	5		
B0041.5_I_4649103_4649611_-:I_4649103_4649179_-	126	4	699	4
B0285.1_III_4334297_4336193_+:III_4334297_4336199_+	294	4	401	4
B0285.1_III_4339593_4339978_+:III_4339593_4339987_+	346	4	699	4
B0348.4_V_23295_23792_+:V_23295_23561_+	30	4	347	4
C13B9.4_III_6633414_6634250_-:III_6633414_6634041_-	493	4	L2	4
C13C4.3_V_12108752_12108803_+:V_12108752_12108849_+	455	4	699	4
C14H10.2_X_10249263_10250859_-:X_10249263_10249342_-	136	4	469	4
C23H3.9_II_72613_72711_-:II_72613_74289_-	420	4	L2	4
C24A11.8_I_5403969_5404523_-:I_5403969_5405317_-	346	4	431	4
C30F12.2_I_6969562_6969848_-:I_6969562_6969609_-	173	4	542	4
C30F12.2_I_6969562_6969848_-:I_6969764_6969848_-	187	4	340	4
C35A5.7_V_10510941_10511127_-:V_10510941_10511396_-	L1	4	DauerEntry	4
C45B2.6_X_6055466_6055587_+:X_6055512_6055587_+	30	4	614	4
C47B2.6_I_12975310_12976499_+:I_12975310_12975394_+	218	4	388	4
C53B4.4_IV_8981344_8981679_+:IV_8981344_8981685_+	514	4	699	4
D2089.4_II_10687982_10688698_+:II_10688452_10688698_+	374	4	469	4
F13B12.3_IV_10439877_10439928_+:IV_10439877_10439933_+	472	4	597	4
F14F11.1_II_8310555_8315605_-:II_8310555_8318635_-	445	4	L2	4
F16B12.4_X_14097163_14097706_-:X_14097163_14097210_-	309	4	431	4
F19F10.11_V_7587314_7587369_-:V_7587325_7587369_-	30	4	126	4
F25H9.6_V_13467523_13467977_-:V_13467523_13467811_-	30	4	96	4
F25H9.6_V_13467523_13467977_-:V_13467939_13467977_-	30	4	96	4
F26G1.6_II_4776984_4777054_-:II_4776984_4777937_-	445	4	567	4
F32A7.5_I_14847652_14848557_+:I_14847652_14847737_+	347	4	L3	4
F32B4.4_I_11521989_11523807_+:I_11523066_11523807_+	35	4	157	4
F32B6.8_IV_9901258_9901329_+:IV_9901289_9901329_+	136	4	225	4
F39B2.4_I_14785639_14785687_-:I_14785633_14785687_-	225	4	L1	4
F45H7.2_III_3357519_3359160_+:III_3358762_3359160_+	309	4	L2	4
F55A12.3_I_5364124_5364211_+:I_5364124_5364673_+	L4	4	Dauer	4
F55A8.2_IV_1858619_1860834_+:IV_1848226_1860834_+	35	4	103	4
F55H12.3_I_8887150_8888085_+:I_8887150_8887458_+	L3	4	Dauer	4
F55H12.3_I_8887150_8888085_+:I_8888041_8888085_+	L3	4	Dauer	4
F56A11.1_IV_571673_572768_+:IV_571677_572768_+	103	4	225	4
F56B6.2_X_3545475_3545542_+:X_3542854_3545542_+	388	4	455	4
F57C12.5_X_579389_580889_-:X_579389_579988_-	616	4	Dauer	4
F59E12.4_II_5632936_5633025_+:II_5632936_5633031_+	431	4	639	4
H15N14.1_I_7775148_7775190_+:I_7775148_7775196_+	294	4	431	4
H24G06.1_V_9454297_9454358_+:V_9449665_9454358_+	L1	4	Dauer	4
JC8.6_IV_13241123_13241220_+:IV_13241170_13241220_+	54	4	178	4
M79.1_X_10616952_10617121_-:X_10616952_10617718_-	30	4	96	4
NONE_V_18720783_18722175_-:V_18720783_18720907_-	L3	4	DauerEntry	4
NONE_X_12171614_12171657_-:X_12171614_12173318_-	396	4	DauerEntry	4
R06C7.5_I_7247502_7247601_-:I_7247502_7247618_-	218	4	584	4
R10D12.13_V_13962713_13962755_+:V_13962713_13962761_+	370	4	455	4
R11G1.2_X_3653022_3653306_+:X_3652919_3653306_+	136	4	514	4
T05A10.1_X_10776677_10776774_+:X_10776727_10776774_+	30	4	96	4
T05C12.6_II_8183637_8183847_-:II_8183806_8183847_-	30	4	584	4
T07D1.2_X_2430227_2430807_-:X_2430227_2431239_-	493	4	640	4
T07D1.4_X_2446976_2448753_-:X_2447531_2448753_-	30	4	96	4
T07H6.4,T07H6.5_X_6286114_6286512_-:X_6286125_6286512_-	514	4	Dauer	4
T08H4.1_II_4107634_4109212_+:II_4100872_4109212_+	254	4	346	4
T09B9.4_X_9772970_9773018_-:X_9772970_9773015_-	294	4	536	4
T09E8.1_V_13153967_13162300_+:V_13159766_13162300_+	420	4	597	4
T17E9.2_III_6116123_6116164_-:III_6116117_6116164_-	178	4	340	4
T17H7.4_III_730140_733284_-:III_733070_733284_-	445	4	514	4
T20F7.6_X_16866589_16866660_-:X_16866456_16866660_-	30	4	YA	4
T23E7.2_X_17674192_17674282_+:X_17673405_17674282_+	L2	4	DauerEntry	4
T26C11.7_X_1855394_1855446_-:X_1855397_1855446_-	173	4	340	4
T28F12.2_V_4502827_4503942_+:V_4502827_4503948_+	645	4	Dauer	4
VW06B3R.1_X_12018509_12018632_+:X_12018401_12018632_+	30	4	340	4
W02F12.4_V_6706424_6706464_-:V_6706424_6706483_-	157	4	262	4
W04D2.1_V_12481178_12481264_+:V_12480870_12481264_+	L1	4	DauerEntry	4
W05F2.4_I_3376770_3377649_-:I_3376636_3377649_-	370	4	431	4
W10D5.3_I_9101666_9101830_-:I_9101227_9101830_-	374	4	445	4
Y105C5B.21_IV_15999283_15999731_-:IV_15999277_15999731_-	346	4	L1	4
Y110A2AM.3_II_2895675_2896789_-:II_2895755_2896789_-	640	4	Dauer	4
Y37A1C.1_IV_14110525_14110609_-:IV_14109385_14110609_-	347	4	L3	4
Y37E3.11_I_2081980_2082816_+:I_2081313_2082816_+	584	4	Dauer	4
Y39A1A.3_III_10595788_10596106_-:III_10595788_10596129_-	30	4	455	4
Y39G10AL.3_I_2289756_2290953_-:I_2289756_2291045_-	218	4	567	4
Y43F8B.3_V_19514493_19515733_+:V_19514493_19514595_+	370	4	430	4
Y45F10D.7_IV_13789017_13789070_+:IV_13789017_13789061_+	133	4	254	4
Y46G5A.19_II_12809354_12809617_+:II_12808553_12809617_+	52	4	173	4
Y47D3B.5_III_11418019_11418141_+:III_11418019_11418090_+	371	4	DauerEntry	4
Y48G10A.2_I_13480203_13482051_-:I_13480203_13482016_-	173	4	469	4
Y54E10A.5_I_3169271_3170010_+:I_3169271_3170007_+	469	4	567	4
Y55F3AM.9_IV_1006565_1007536_-:IV_1006565_1007293_-	65	4	347	4
Y62E10A.11_IV_13386689_13386765_+:IV_13386689_13386762_+	279	4	L3	4
Y62F5A.1_II_11527307_11531379_-:II_11527299_11531379_-	L1	4	DauerEntry	4
Y71G10AR.4_IV_2199139_2202373_+:IV_2199139_2200406_+	30	4	614	4
ZC132.4_V_4302521_4310453_-:V_4302521_4302718_-	173	4	248	4
ZK1098.10_III_9553639_9554012_+:III_9553639_9554357_+	30	4	136	4
ZK180.5_IV_4515469_4515539_-:IV_4515469_4515968_-	542	4	616	4
ZK546.1_II_4951542_4951585_+:II_4951542_4951594_+	218	4	699	4
ZK593.5_IV_10931931_10932573_-:IV_10931931_10932215_-	584	4	L4	4
ZK593.5_IV_10931931_10932573_-:IV_10932300_10932573_-	584	4	699	4
ZK858.4_I_9134432_9135133_+:I_9134432_9134979_+	294	4	431	4
ZK858.4_I_9134432_9135133_+:I_9135088_9135133_+	294	4	431	4
ZK899.8_X_9512977_9513073_+:X_9511106_9513073_+	220	4	DauerEntry	4
B0041.5_I_4649103_4649611_-:I_4649327_4649611_-	699	4	173	3
B0336.9_III_5704576_5705152_-:III_5704576_5704662_-	L1	4	DauerEntry	3
B0496.3_IV_7442887_7443508_+:IV_7442887_7443040_+	254	4	346	3
B0545.1_IV_92078_92621_+:IV_92078_92803_+	262	4	Dauer	3
B0563.6_X_9143327_9144018_+:X_9143303_9144018_+	35	4	126	3
C01F6.6_IV_9122247_9127180_+:IV_9119948_9127180_+	262	4	371	3
C05D11.13_III_6443727_6443777_-:III_6443727_6443770_-	133	4	30	3
C06H5.7_V_17915089_17915133_+:V_17915089_17916825_+	401	4	597	3
C07D10.2_II_7395494_7395553_+:II_7395494_7395538_+	DauerEntry	4	L3	3
C07H6.3_III_7512250_7512297_+:III_7512250_7512294_+	YA	4	L1	3
C09D1.1_I_4053586_4055392_+:I_4053586_4058537_+	309	4	455	3
C09D1.1_I_4062463_4062676_+:I_4062463_4064921_+	445	4	374	3
C09D1.1_I_4064837_4064921_+:I_4062463_4064921_+	374	4	294	3
C10G11.5_I_6297106_6297144_+:I_6297106_6297154_+	53	4	Dauer	3
C10G6.1_IV_5828844_5829701_+:IV_5828859_5829701_+	346	4	262	3
C15B12.7_X_6502983_6504396_-:X_6502803_6504396_-	187	4	294	3
C18D4.6_V_17535907_17537081_-:V_17537027_17537081_-	30	4	133	3
C18E9.10_II_8962198_8962608_-:II_8962198_8962528_-	65	4	157	3
C24H10.3_X_5061080_5061126_+:X_5061080_5061121_+	346	4	430	3
C25A11.4_X_9103353_9103579_+:X_9100314_9103579_+	346	4	L3	3
C25B8.1_X_6625582_6626074_+:X_6624959_6626074_+	699	4	518	3
C26E6.9_III_4925702_4925770_-:III_4925702_4926460_-	L2	4	Dauer	3
C27A12.8_I_6058977_6059029_-:I_6058954_6059029_-	L2	4	30	3
C30G12.1_II_7300462_7300550_+:II_7300495_7300550_+	L2	4	396	3
C31E10.8_X_14004252_14004296_-:X_14004255_14004296_-	YA	4	298	3
C32E8.10_I_3800036_3800194_-:I_3800030_3800194_-	493	4	699	3
C33B4.3_II_11386153_11386632_-:II_11386153_11386636_-	645	4	262	3
C34B2.11_I_10693741_10696205_+:I_10693858_10696205_+	L1	4	Dauer	3
C34B2.9_I_10699787_10701555_-:I_10699787_10701630_-	396	4	Dauer	3
C34D4.14_IV_7138506_7138896_-:IV_7138491_7138896_-	L2	4	420	3
C34F11.3_II_5205065_5206566_+:II_5204981_5206566_+	431	4	L4	3
C37C3.8_V_7846682_7846974_-:V_7845725_7846974_-	469	4	340	3
C37E2.2_X_14176377_14177708_+:X_14176276_14177708_+	262	4	584	3
C38C10.5_III_9396616_9397775_+:III_9396616_9396846_+	220	4	340	3
C41D11.1_I_4458651_4469142_+:I_4458651_4460105_+	Dauer	4	L1	3
C45B11.1_V_11038969_11039009_-:V_11038963_11039009_-	298	4	514	3
C46C2.1_IV_9202300_9202612_+:IV_9202309_9202612_+	699	4	52	3
C48A7.1_IV_7417598_7417648_+:IV_7416946_7417648_+	431	4	340	3
C50B8.6_V_13579485_13580380_+:V_13579485_13579634_+	L1	4	396	3
D1022.4_II_7456922_7457002_-:II_7456922_7457024_-	L3	4	30	3
D1044.6_III_5540722_5543083_-:III_5540722_5541056_-	640	4	262	3
F08F8.10_III_7354378_7355976_-:III_7354378_7354842_-	249	4	96	3
F08F8.10_III_7354378_7355976_-:III_7355070_7355976_-	249	4	126	3
F13G3.5_I_7301773_7301904_-:I_7301773_7302069_-	L2	4	DauerEntry	3
F16B3.3_V_1316920_1316963_-:V_1316902_1316963_-	645	4	Dauer	3
F22E12.4_V_10475535_10476255_+:V_10475682_10476255_+	309	4	213	3
F26H9.7_I_9310993_9311366_+:I_9311107_9311366_+	220	4	514	3
F28C1.2_V_12456000_12456478_-:V_12454631_12456478_-	225	4	346	3
F29C4.8_IV_140699_141067_-:IV_140699_140804_-	157	4	346	3
F32A7.5_I_14847652_14848059_+:I_14847915_14848059_+	340	4	L3	3
F32D1.9_V_4372880_4372922_+:V_4372880_4372937_+	L1	4	L4	3
F33E11.6_V_307581_308573_-:V_306457_308573_-	639	4	DauerEntry	3
F35D11.3_II_4609865_4609927_+:II_4609865_4610040_+	96	4	L4	3
F36H2.3_I_9257128_9257417_-:I_9257128_9257883_-	445	4	346	3
F37A4.7_III_6691058_6696697_+:III_6695836_6696697_+	472	4	553	3
F37C12.2_III_7183137_7183225_+:III_7183137_7183365_+	L2	4	187	3
F40F8.1_II_11127604_11127651_+:II_11127610_11127651_+	639	4	309	3
F41H10.3_IV_5372560_5372665_+:IV_5372560_5372677_+	L1	4	294	3
F42A9.1_IV_8635634_8636486_+:IV_8635634_8636166_+	L4	4	30	3
F42A9.6_IV_8609909_8610325_+:IV_8609909_8611362_+	L3	4	52	3
F42C5.9_IV_7314775_7315504_-:IV_7314775_7314836_-	699	4	430	3
F42G8.12_IV_8135206_8135709_-:IV_8135663_8135709_-	L4	4	Dauer	3
F44B9.6_III_8019792_8019892_-:III_8019786_8019892_-	388	4	225	3
F45H7.2_III_3357519_3359160_+:III_3357519_3357915_+	340	4	L2	3
F46C5.6_II_8843324_8843644_-:II_8843324_8843502_-	L2	4	Dauer	3
F46C8.5_X_7529823_7529869_-:X_7529811_7529869_-	645	4	L4	3
F46F6.2_X_10397815_10398072_+:X_10397458_10398072_+	Dauer	4	431	3
F49E10.5_X_5867894_5869327_+:X_5864598_5869327_+	187	4	279	3
F49E2.5_X_9554491_9556570_+:X_9554491_9554634_+	L4	4	Dauer	3
F52E1.13_V_8418618_8422034_-:V_8417881_8422034_-	L4	4	65	3
F54B3.1_II_10262129_10262815_+:II_10262129_10262821_+	DauerEntry	4	L2	3
F54C1.5_I_4993508_4994523_-:I_4993508_4994231_-	Dauer	4	640	3
F57C12.5_X_579389_579498_-:X_579389_579988_-	431	4	371	3
F58E6.10_V_9765122_9766153_-:V_9765122_9766827_-	645	4	430	3
H01G02.1_IV_11803842_11804020_-:IV_11803842_11804035_-	L4	4	DauerEntry	3
H11E01.3_X_1611865_1612500_+:X_1611865_1613165_+	294	4	401	3
H11E01.3_X_1612558_1613165_+:X_1611865_1613165_+	370	4	294	3
H14E04.5_III_2395959_2400670_-:III_2395959_2398380_-	699	4	455	3
H14E04.5_III_2395959_2400670_-:III_2398576_2400670_-	699	4	455	3
K04D7.3_IV_10182006_10182469_+:IV_10182006_10182047_+	584	4	346	3
K04D7.3_IV_10182006_10182469_+:IV_10182146_10182469_+	584	4	346	3
K05C4.9_I_14729554_14730308_-:I_14729554_14730390_-	553	4	401	3
K05F1.6_II_5783904_5784040_+:II_5783910_5784040_+	430	4	323	3
K07A1.9_I_9614202_9614966_-:I_9614202_9614722_-	553	4	225	3
K07A1.9_I_9614396_9614722_-:I_9614202_9614722_-	Dauer	4	L4	3
K07B1.7_V_9346581_9346622_-:V_9346574_9346622_-	136	4	591	3
K09E2.3_X_8676847_8676891_+:X_8676814_8676891_+	L2	4	254	3
K11C4.5_V_6924789_6924889_-:V_6924789_6928871_-	294	4	430	3
K11D12.10_V_5060190_5060946_-:V_5060542_5060946_-	L3	4	35	3
K11E8.1_IV_10326623_10326992_-:IV_10326623_10327579_-	L3	4	371	3
K11E8.1_IV_10329174_10329969_-:IV_10329174_10334105_-	645	4	L4	3
M106.4_II_10866550_10866667_-:II_10866544_10866667_-	639	4	DauerEntry	3
M88.7_III_4543940_4545683_+:III_4543362_4545683_+	L3	4	54	3
NONE_II_3304302_3305669_-:II_3305380_3305669_-	Dauer	4	340	3
NONE_V_18233132_18235779_+:V_18235376_18235779_+	L3	4	645	3
NONE_V_18720783_18722175_-:V_18721064_18722175_-	Dauer	4	584	3
R04B5.4_V_10082652_10082719_-:V_10082670_10082719_-	462	4	96	3
R04E5.8_X_8803618_8803665_-:X_8803618_8803671_-	699	4	173	3
R05G6.8_IV_7512055_7512207_-:IV_7512047_7512207_-	591	4	262	3
R07D5.1_X_15125118_15125336_-:X_15125118_15127054_-	Dauer	4	L1	3
R08C7.10_IV_4445418_4445456_-:IV_4445412_4445456_-	220	4	298	3
R10E12.1_III_9961577_9962672_+:III_9961577_9961998_+	30	4	L4	3
R10E4.2_III_4277345_4277824_-:III_4277345_4277777_-	136	4	220	3
R10E9.1_III_3967105_3971471_-:III_3967105_3971588_-	L1	4	Dauer	3
R13H4.4_V_11849473_11849769_+:V_11849473_11850761_+	30	4	L4	3
T01G1.1_IV_11343015_11343369_-:IV_11343015_11345861_-	370	4	262	3
T04D1.3_I_4677726_4678568_+:I_4677726_4678574_+	L1	4	DauerEntry	3
T05A10.1_X_10781037_10781432_+:X_10781295_10781432_+	136	4	584	3
T05A6.2_II_7816732_7816773_+:II_7816732_7816776_+	492	4	370	3
T06D8.1_II_11208469_11208665_+:II_11208484_11208665_+	616	4	542	3
T07D1.4_X_2446976_2448753_-:X_2446976_2447334_-	96	4	35	3
T07D4.3_II_8878723_8879338_-:II_8878843_8879338_-	248	4	388	3
T08B2.5_I_6216796_6217018_+:I_6216796_6217124_+	30	4	220	3
T08B2.9_I_6214219_6214521_-:I_6214426_6214521_-	DauerEntry	4	L4	3
T12B3.4_IV_7386829_7388847_-:IV_7386829_7387114_-	249	4	420	3
T14G10.5_IV_10153052_10153095_+:IV_10153052_10153101_+	639	4	213	3
T17H7.4_III_730140_731526_-:III_730680_731526_-	323	4	65	3
T19B4.7_I_5682134_5682286_-:I_5681451_5682286_-	L4	4	126	3
T23D8.1_I_9966104_9966596_+:I_9966104_9966602_+	294	4	639	3
T24B8.4_II_9064214_9065994_-:II_9064214_9065122_-	553	4	455	3
T27F2.2_V_11632450_11632508_-:V_11632444_11632508_-	L2	4	Dauer	3
T27F6.5_I_12488073_12488858_+:I_12488069_12488858_+	30	4	309	3
W01B11.5_I_3274166_3274277_-:I_3274166_3274931_-	492	4	553	3
W02B12.3_II_11454450_11454577_+:II_11454450_11454960_+	30	4	133	3
W07B3.2_III_347437_347851_-:III_347437_347839_-	Dauer	4	699	3
W10D5.3_I_9105018_9105687_-:I_9105018_9105852_-	30	4	L2	3
Y111B2A.14_III_12635653_12635699_+:III_12635653_12635708_+	DauerEntry	4	L1	3
Y113G7B.18_V_20254971_20256276_-:V_20254962_20256276_-	225	4	323	3
Y116A8A.9_IV_16853431_16853710_-:IV_16853431_16854797_-	DauerEntry	4	455	3
Y119C1B.8_I_4529143_4529872_-:I_4529137_4529872_-	L4	4	L1	3
Y17D7A.3_V_18844046_18845151_+:V_18844046_18844225_+	30	4	136	3
Y17G7B.10_II_12049577_12055448_+:II_12054771_12055448_+	699	4	L4	3
Y20F4.4_I_2039697_2040541_-:I_2036013_2040541_-	54	4	YA	3
Y23H5A.2_I_2622017_2622894_+:I_2622017_2622319_+	53	4	309	3
Y37A1B.2_IV_14063403_14064176_-:IV_14063403_14066782_-	370	4	65	3
Y38C1AA.3_IV_184710_189485_+:IV_186432_189485_+	371	4	54	3
Y41D4B.7_IV_1624922_1624974_+:IV_1624932_1624974_+	340	4	YA	3
Y43F4B.3_III_13284408_13285011_-:III_13284408_13286856_-	614	4	371	3
Y43F8B.3_V_19515005_19515733_+:V_19515514_19515733_+	L3	4	DauerEntry	3
Y46G5A.15_II_12784370_12785001_-:II_12784370_12785248_-	254	4	388	3
Y47D9A.1_I_4306832_4306905_+:I_4306832_4306900_+	L3	4	53	3
Y47G6A.1_I_3616350_3618032_+:I_3616350_3617323_+	L2	4	DauerEntry	3
Y48A6B.11_III_11063576_11063623_+:III_11063576_11063629_+	340	4	157	3
Y48A6B.13_III_11045393_11052715_+:III_11049026_11052715_+	L3	4	30	3
Y48A6C.9_III_11126927_11127513_-:III_11126927_11129268_-	401	4	133	3
Y48G8AL.7_I_1161835_1162619_+:I_1158036_1162619_+	346	4	54	3
Y49E10.19_III_12450437_12452175_-:III_12450437_12450500_-	30	4	L4	3
Y51A2D.13_V_18576623_18579518_-:V_18576623_18577370_-	L3	4	639	3
Y55F3AM.9_IV_1006565_1007536_-:IV_1007416_1007536_-	65	4	254	3
Y61A9LA.3_V_4582602_4582691_+:V_4578050_4582691_+	699	4	YA	3
Y61A9LA.8_V_4568516_4569584_-:V_4568516_4569420_-	30	4	645	3
Y61A9LA.8_V_4568516_4569584_-:V_4569526_4569584_-	30	4	645	3
Y71G12B.9_I_1763852_1764658_+:I_1763848_1764658_+	309	4	35	3
Y71H10A.1_X_2941055_2941476_+:X_2941410_2941476_+	401	4	173	3
Y73E7A.3_I_1588454_1588638_+:I_1586342_1588638_+	430	4	616	3
Y73F8A.21_IV_15405403_15406360_+:IV_15405403_15406450_+	346	4	430	3
ZC101.2_II_14652735_14653464_-:II_14652735_14653585_-	370	4	462	3
ZC308.1_I_6370481_6370758_+:I_6370658_6370758_+	L3	4	DauerEntry	3
ZC477.5_IV_7102960_7103015_-:IV_7102960_7103011_-	96	4	30	3
ZK1151.1_I_11749153_11749265_-:I_11748849_11749265_-	262	4	187	3
ZK328.5_III_6018995_6019036_-:III_6018989_6019036_-	L1	4	262	3
ZK637.8_III_8909033_8909153_+:III_8909033_8910001_+	30	4	L4	3
ZK673.11_II_10460468_10460580_+:II_10460468_10460808_+	420	4	L3	3
ZK783.1_III_7628922_7629233_+:III_7628922_7629227_+	136	4	294	3
ZK792.1_IV_11659902_11660715_+:IV_11659902_11662169_+	347	4	173	3
ZK849.2_I_14188282_14188784_-:I_14188282_14196249_-	L2	4	536	3
ZK858.4_I_9134432_9134967_+:I_9134432_9134979_+	699	4	370	3
ZK899.8_X_9477086_9496482_+:X_9495460_9496482_+	254	4	346	3
ZK909.2_I_14951059_14951430_+:I_14950401_14951430_+	DauerEntry	4	L2	3
B0001.6_IV_12162222_12162791_+:IV_12162222_12162271_+	597	4	173	2
B0001.6_IV_12162222_12162791_+:IV_12162398_12162791_+	597	4	173	2
B0207.12_I_5970196_5970304_-:I_5969006_5970304_-	597	4	430	2
C01A2.7_I_13403463_13403546_+:I_13403463_13403721_+	614	4	567	2
C01A2.7_I_13403604_13403721_+:I_13403463_13403721_+	567	4	645	2
C01G10.10_V_15081605_15081729_-:V_15081605_15081724_-	35	4	262	2
C05C10.2_II_9923023_9924548_+:II_9923023_9924738_+	65	4	30	2
C05C10.2_II_9923023_9924548_+:II_9924422_9924548_+	65	4	30	2
C05D2.4_III_5613130_5613341_+:III_5612977_5613341_+	L4	4	401	2
C05D9.3_X_1116176_1116247_+:X_1115656_1116247_+	L1	4	YA	2
C06A8.9_II_7786381_7786546_-:II_7785455_7786546_-	126	4	52	2
C08B11.3_II_8024547_8025141_-:II_8025054_8025141_-	30	4	96	2
C09D1.1_I_4060410_4062305_+:I_4062129_4062305_+	Dauer	4	DauerEntry	2
C10H11.9_I_4743297_4744061_-:I_4743297_4743712_-	L4	4	30	2
C23F12.1_X_9422167_9422324_+:X_9422167_9423887_+	178	4	279	2
C24A11.8_I_5403969_5404238_-:I_5403969_5405317_-	DauerEntry	4	536	2
C24A3.2_X_8998102_8998543_+:X_8998226_8998543_+	445	4	396	2
C24H11.8_III_11799049_11799114_+:III_11799049_11799105_+	213	4	553	2
C25B8.5_X_6633515_6633568_-:X_6633530_6633568_-	347	4	455	2
C28H8.9_III_5904408_5905351_-:III_5904408_5905199_-	136	4	65	2
C29E4.3_III_7937067_7937115_+:III_7937067_7937124_+	431	4	178	2
C30B5.5_II_6204927_6205415_-:II_6204927_6205916_-	567	4	L2	2
C33D12.2__M02F4.3_X_3039016_3040400_-:X_3039016_3041976_-	420	4	323	2
C34F11.3_II_5205622_5206566_+:II_5204981_5206566_+	462	4	371	2
C40H1.1_III_9323054_9323093_+:III_9323054_9323100_+	L3	4	178	2
C41G7.1_I_9511487_9511536_-:I_9511490_9511536_-	L3	4	136	2
C44B7.6_II_6875753_6876333_-:II_6875753_6876575_-	Dauer	4	DauerEntry	2
C44E4.3_I_4638442_4639559_-:I_4638442_4638980_-	53	4	30	2
C44E4.3_I_4638442_4639559_-:I_4639138_4639559_-	53	4	30	2
C47E8.9_V_14664282_14664728_+:V_14663314_14664728_+	L2	4	Dauer	2
C49H3.5_IV_7912816_7912856_+:IV_7912816_7912862_+	DauerEntry	4	L1	2
C49H3.6_IV_7905917_7906770_+:IV_7905917_7906022_+	30	4	96	2
C52E12.4_II_7016338_7017414_-:II_7016338_7016631_-	53	4	L4	2
C52E12.4_II_7017307_7017414_-:II_7017031_7017414_-	254	4	173	2
C54F6.13_V_7543718_7543776_-:V_7543718_7544732_-	Dauer	4	DauerEntry	2
C55A6.10_V_11505763_11505801_+:V_11505752_11505801_+	262	4	157	2
D1079.1__F15A8.4_X_4407022_4408053_+:X_4407022_4408399_+	469	4	420	2
D2045.1_III_10467158_10467206_+:III_10467158_10467214_+	699	4	584	2
DH11.5_II_7992488_7992765_+:II_7990058_7992765_+	323	4	431	2
F09B9.4_X_10161117_10161259_+:X_10161210_10161259_+	L2	4	Dauer	2
F09G2.8_V_7190601_7191641_-:V_7190601_7191637_-	103	4	431	2
F10G8.3_I_10026210_10026632_+:I_10026210_10026337_+	249	4	213	2
F11E6.4_IV_17469541_17469736_-:IV_17469541_17469897_-	553	4	371	2
F13B10.1_III_3891435_3892117_-:III_3891435_3901402_-	371	4	431	2
F13B9.1_X_8288105_8288548_+:X_8288105_8288261_+	35	4	103	2
F13H8.5_II_6254216_6254962_-:II_6254696_6254962_-	L4	4	DauerEntry	2
F15D3.1_I_11529066_11529551_-:I_11529066_11530274_-	455	4	553	2
F20A1.7_V_7028909_7029928_-:V_7029850_7029928_-	462	4	388	2
F22D3.1_II_6953018_6953166_+:II_6953018_6953139_+	218	4	30	2
F25B4.5_V_5681996_5682191_-:V_5681660_5682191_-	30	4	262	2
F25C8.3_V_20891308_20891387_+:V_20891308_20891686_+	462	4	213	2
F26A10.2_X_7633310_7634695_-:X_7633310_7634632_-	298	4	218	2
F26B1.2_I_6318277_6318593_+:I_6318277_6318363_+	30	4	133	2
F26G1.6_II_4779643_4782838_-:II_4779643_4781179_-	Dauer	4	DauerEntry	2
F28C10.3_X_533407_533701_-:X_533019_533701_-	30	4	178	2
F28H6.6_X_14122908_14122985_-:X_14122915_14122985_-	65	4	30	2
F31E3.2_III_6977491_6979828_+:III_6977491_6977780_+	614	4	430	2
F32B4.8_I_11505501_11505676_+:I_11505501_11505682_+	614	4	462	2
F32B5.6_I_2668529_2668797_+:I_2668529_2668794_+	699	4	YA	2
F36A2.9_I_8817244_8817314_+:I_8817244_8817601_+	65	4	35	2
F36H2.3_I_9256445_9256914_-:I_9256723_9256914_-	L1	4	L4	2
F45F2.10_V_8514842_8514890_-:V_8514851_8514890_-	30	4	96	2
F47D12.1_III_6319555_6320266_+:III_6319405_6320266_+	523	4	645	2
F56A8.7_III_13280557_13281319_+:III_13280557_13283685_+	L3	4	455	2
F56C4.3_IV_10645272_10646749_-:IV_10645272_10652226_-	DauerEntry	4	Dauer	2
F57B9.4_III_6937420_6938853_+:III_6938491_6938853_+	35	4	L3	2
F57C12.5_X_579655_581630_-:X_580145_581630_-	455	4	Dauer	2
F58A4.2_III_9600266_9600307_-:III_9600266_9600317_-	30	4	133	2
F58D5.2_I_12066322_12066381_-:I_12066322_12067966_-	493	4	567	2
F59A3.6_I_5510337_5510479_-:I_5510337_5511261_-	L2	4	462	2
F59E12.2_II_5649793_5649843_+:II_5649789_5649843_+	30	4	173	2
H06I04.6_III_3062878_3062999_-:III_3062878_3063952_-	96	4	249	2
H21P03.3_IV_11486087_11498060_-:IV_11496341_11498060_-	340	4	430	2
H39E23.1_V_14114235_14114460_-:V_14113800_14114460_-	L4	4	65	2
H39E23.1_V_14117756_14118523_-:V_14117756_14120045_-	30	4	L4	2
JC8.3_IV_13239910_13240499_-:IV_13239910_13240119_-	126	4	30	2
K03H1.11_III_9951492_9951718_-:III_9951492_9951604_-	371	4	254	2
K04D7.2_IV_10178083_10178134_+:IV_10178083_10178125_+	133	4	254	2
K07A1.9_I_9614008_9614331_-:I_9614008_9614134_-	DauerEntry	4	DauerExit	2
K07B1.6_V_9343393_9343651_-:V_9343544_9343651_-	L1	4	YA	2
K07E3.4_X_8083233_8083294_-:X_8083233_8083851_-	347	4	L2	2
K10B3.10_X_3122518_3122570_-:X_3122210_3122570_-	173	4	370	2
K10G6.3_II_3965558_3969303_+:II_3965558_3965654_+	126	4	213	2
K10H10.3_II_14498614_14499002_+:II_14498614_14498849_+	396	4	173	2
K11C4.5_V_6914358_6914439_-:V_6913862_6914439_-	370	4	430	2
K11D12.10_V_5060190_5060946_-:V_5060190_5060298_-	L3	4	65	2
K12D12.2_II_11869576_11869637_-:II_11868169_11869637_-	136	4	430	2
M01E10.2_III_2035125_2035645_-:III_2035125_2035996_-	445	4	597	2
M01E11.7_I_5590632_5591553_-:I_5587932_5591553_-	309	4	78	2
M03F4.2_X_4960688_4962768_+:X_4960688_4962770_+	157	4	L2	2
NONE_II_2902544_2905637_-:II_2904153_2905637_-	254	4	213	2
NONE_II_3303514_3303647_-:II_3303504_3303647_-	Dauer	4	371	2
NONE_IV_12183104_12183608_-:IV_12178353_12183608_-	173	4	374	2
NONE_I_7098695_7098742_+:I_7098695_7098738_+	173	4	30	2
R07E4.6_X_5973170_5973544_-:X_5973170_5977556_-	431	4	371	2
R10E12.1_III_9961577_9962672_+:III_9962107_9962672_+	30	4	L4	2
R144.4_III_5019500_5020157_+:III_5019500_5019808_+	L3	4	52	2
T01H8.1_I_8577169_8579996_-:I_8578898_8579996_-	35	4	L4	2
T01H8.5_I_8564133_8564211_-:I_8564133_8566049_-	254	4	30	2
T03D8.1_V_20836118_20836288_+:V_20834964_20836288_+	347	4	30	2
T04C9.1_III_6004593_6005201_+:III_6004900_6005201_+	65	4	30	2
T08E11.4_II_1825766_1828934_+:II_1827278_1828934_+	699	4	225	2
T08G5.5_V_14036897_14036940_-:V_14036888_14036940_-	462	4	262	2
T10A3.1_X_7273611_7274272_-:X_7274100_7274272_-	371	4	DauerEntry	2
T12B5.8_III_941312_943334_-:III_941747_943334_-	L4	4	553	2
T12F5.5_I_3737482_3740259_-:I_3738762_3740259_-	L1	4	173	2
T14G10.2_IV_10165512_10166445_-:IV_10166099_10166445_-	126	4	35	2
T17H7.4_III_743178_743240_-:III_743178_746446_-	371	4	298	2
T21H8.1_X_13869037_13870194_-:X_13869821_13870194_-	53	4	YA	2
T23E7.2_X_17677169_17679845_+:X_17678697_17679845_+	591	4	518	2
T24B8.4_II_9064214_9066985_-:II_9066565_9066985_-	420	4	597	2
W02B9.1_I_11088539_11094095_-:I_11088539_11093791_-	30	4	103	2
W02D3.11_I_6753804_6755165_-:I_6753804_6754417_-	54	4	30	2
W02D3.11_I_6753804_6755165_-:I_6754666_6755165_-	54	4	30	2
W02D3.3_I_6724948_6725164_+:I_6724995_6725164_+	370	4	254	2
W03B1.3_IV_4333720_4335205_-:IV_4333574_4335205_-	455	4	323	2
W04D2.1_V_12480592_12481094_+:V_12480592_12480708_+	L1	4	DauerEntry	2
W05B5.1_I_13043545_13043802_+:I_13043097_13043802_+	396	4	298	2
W06F12.2_III_13726748_13728641_-:III_13726748_13726821_-	L4	4	514	2
W06H8.1_V_6211921_6214809_+:V_6211136_6214809_+	35	4	157	2
W06H8.8_V_6129520_6129566_-:V_6129384_6129566_-	L2	4	455	2
W08G11.1_V_16347538_16347616_+:V_16347569_16347616_+	493	4	699	2
W09G3.1_I_13828794_13831726_-:I_13828794_13829200_-	35	4	DauerEntry	2
W10G11.17_II_3564582_3564663_+:II_3564582_3564627_+	591	4	542	2
Y110A2AL.8_II_2851712_2852049_-:II_2851712_2852460_-	699	4	262	2
Y110A2AR.3_II_2914996_2918579_-:II_2914996_2917237_-	Dauer	4	103	2
Y116A8C.32_IV_17107999_17108747_-:IV_17108517_17108747_-	173	4	30	2
Y37E11B.16_IV_3578950_3579580_-:IV_3578926_3579580_-	L2	4	DauerEntry	2
Y37E3.11_I_2081980_2082816_+:I_2081980_2082036_+	Dauer	4	388	2
Y39B6A.48_V_19175150_19185564_+:V_19185258_19185564_+	346	4	187	2
Y41E3.7_IV_15014358_15015222_+:IV_15014358_15019873_+	L4	4	597	2
Y43F8B.1_V_19545746_19546125_-:V_19545674_19546125_-	DauerEntry	4	Dauer	2
Y46E12BL.2_II_15233489_15234533_+:II_15233489_15234410_+	L4	4	Dauer	2
Y47G6A.1_I_3616350_3618032_+:I_3617412_3618032_+	L4	4	213	2
Y48E1B.9_II_13592788_13592877_-:II_13592788_13593609_-	DauerEntry	4	DauerExit	2
Y51H1A.3_II_13872869_13872926_+:II_13872869_13872947_+	DauerEntry	4	L3	2
Y52B11A.4_I_10985080_10985451_-:I_10985080_10990496_-	514	4	639	2
Y53C12B.3_II_9749745_9749789_+:II_9749745_9749796_+	699	4	371	2
Y56A3A.7_III_11934081_11935944_-:III_11934081_11941064_-	420	4	L3	2
Y63D3A.6_I_14104986_14105047_-:I_14104908_14105047_-	30	4	126	2
Y65B4A.2_I_643000_645453_+:I_638252_645453_+	DauerEntry	4	L1	2
Y66H1B.2_IV_371091_371405_-:IV_369149_371405_-	30	4	346	2
Y69A2AR.31_IV_2655599_2659300_-:IV_2657934_2659300_-	374	4	L3	2
Y71G12B.15_I_1698620_1700679_+:I_1700013_1700679_+	YA	4	340	2
Y71H9A.3_X_11644211_11644311_+:X_11644173_11644311_+	YA	4	L1	2
Y73B6BL.5_IV_6330002_6330372_+:IV_6330284_6330372_+	L3	4	Dauer	2
Y82E9BR.23_III_1402068_1402386_+:III_1402068_1402362_+	178	4	597	2
ZC123.4_I_845765_845823_-:I_845765_845932_-	388	4	614	2
ZC374.2_X_10036939_10037308_-:X_10036449_10037308_-	445	4	536	2
ZK1005.1_V_1281388_1281506_-:V_1281388_1281697_-	30	4	Dauer	2
ZK1005.1_V_1281621_1281697_-:V_1281388_1281697_-	30	4	136	2
ZK1128.2_III_10115842_10115883_+:III_10115842_10115891_+	597	4	455	2
ZK1151.1_I_11780625_11787752_-:I_11780625_11783039_-	YA	4	L1	2
ZK1307.1_II_9655360_9656629_-:II_9655360_9655463_-	L1	4	136	2
ZK377.2_X_3452927_3452968_-:X_3452915_3452968_-	Dauer	4	173	2
ZK637.8_III_8906196_8907513_+:III_8906196_8907231_+	30	4	Dauer	2
ZK637.8_III_8906196_8907513_+:III_8907354_8907513_+	30	4	455	2
ZK643.1_III_8932418_8934157_+:III_8930004_8934157_+	420	4	472	2
ZK662.3_X_15711825_15711965_+:X_15711825_15711932_+	249	4	30	2
ZK721.4_X_8782228_8784261_+:X_8782656_8784261_+	53	4	645	2
ZK892.1_II_9998523_9998939_+:II_9998671_9998939_+	699	4	YA	2
ZK897.1_IV_12777931_12780844_+:IV_12777931_12779409_+	401	4	YA	2
ZK909.2_I_14948915_14948984_+:I_14940952_14948984_+	L2	4	DauerEntry	2
B0350.2_IV_5985159_5986506_+:IV_5986344_5986506_+	Dauer	4	616	1
C01C10.1_X_7431785_7432800_+:X_7431978_7432800_+	L1	4	30	1
C02F12.1_X_3681954_3682548_+:X_3681954_3682767_+	616	4	518	1
C06E7.1_IV_5848938_5849213_+:IV_5848938_5849306_+	53	4	254	1
C06G8.1_IV_10779434_10779478_-:IV_10779428_10779478_-	262	4	136	1
C09G1.5_X_15960148_15961821_+:X_15960426_15961821_+	591	4	542	1
C10F3.5_V_5962886_5963083_-:V_5962886_5963065_-	DauerEntry	4	262	1
C11D2.6_IV_6157699_6158309_-:IV_6157699_6157816_-	L4	4	52	1
C11D2.6_IV_6157699_6158309_-:IV_6157904_6158309_-	L4	4	30	1
C18E3.9_I_4214833_4214873_-:I_4214821_4214873_-	294	4	52	1
C26D10.6_II_8352305_8352401_-:II_8352298_8352401_-	L2	4	420	1
C28H8.9_III_5904408_5905351_-:III_5905303_5905351_-	136	4	65	1
C35C5.10_X_11554830_11557462_+:X_11556349_11557462_+	DauerEntry	4	323	1
C36F7.4_I_9566136_9566366_-:I_9566136_9566685_-	614	4	DauerEntry	1
C43G2.4_IV_6561190_6562684_+:IV_6560876_6562684_+	455	4	294	1
C46G7.4_IV_6027513_6029144_-:IV_6029097_6029144_-	DauerEntry	4	DauerExit	1
C54G7.3_X_5535126_5535189_-:X_5531207_5535189_-	L2	4	472	1
D1022.4_II_7457122_7457200_-:II_7457122_7457166_-	DauerEntry	4	30	1
D1037.1_I_3689361_3689518_+:I_3688579_3689518_+	30	4	279	1
D2030.7_I_7589462_7589513_+:I_7589462_7589504_+	L4	4	Dauer	1
E02A10.3_V_12579961_12587125_+:V_12583892_12587125_+	584	4	472	1
F01G12.2_X_16378026_16378158_+:X_16377698_16378158_+	30	4	346	1
F08B1.1_II_5336546_5338154_+:II_5334785_5338154_+	96	4	Dauer	1
F09B12.1_X_15105934_15106251_-:X_15105904_15106251_-	L2	4	455	1
F10C1.7_II_5753087_5753434_+:II_5753087_5753131_+	DauerEntry	4	DauerEntry	1
F25H8.5_IV_9924738_9927553_-:IV_9927044_9927553_-	L2	4	699	1
F31B12.1_X_10797484_10797810_-:X_10797484_10798137_-	L2	4	374	1
F36D1.5_I_11266239_11266387_+:I_11266239_11266299_+	DauerEntry	4	DauerExit	1
F40F8.1_II_11127819_11128322_+:II_11127610_11128322_+	YA	4	L3	1
F41G4.3_X_16818299_16818448_-:X_16818299_16818921_-	553	4	248	1
F43B10.2_X_16665854_16665904_-:X_16665860_16665904_-	L2	4	455	1
F47B10.8_X_10906452_10910462_-:X_10906452_10906712_-	Dauer	4	DauerEntry	1
F49E8.7_IV_7556057_7556106_-:IV_7556057_7556102_-	35	4	536	1
F52D1.3_X_453034_453977_-:X_452884_453977_-	591	4	699	1
F53A2.7_III_13344515_13344940_+:III_13344871_13344940_+	420	4	218	1
F55C12.1_II_5889685_5890463_+:II_5886474_5890463_+	L4	4	Dauer	1
F56A4.3_V_2453707_2456779_+:V_2453707_2455997_+	DauerEntry	4	DauerExit	1
F56B6.4_X_3539330_3539432_+:X_3539330_3540489_+	553	4	248	1
F58G6.4_IV_9658151_9660946_+:IV_9660404_9660946_+	472	4	323	1
H38K22.2_III_4314044_4315294_+:III_4314044_4314094_+	Dauer	4	472	1
H39E23.1_V_14118972_14120045_-:V_14117756_14120045_-	30	4	699	1
K02D10.1_III_8774120_8774230_+:III_8769535_8774230_+	30	4	173	1
K08E5.3_III_10168113_10170023_+:III_10167003_10170023_+	262	4	346	1
K09G1.4_V_9611341_9612707_+:V_9611341_9611941_+	597	4	542	1
M02G9.1_II_10330892_10334239_+:II_10333643_10334239_+	L2	4	DauerEntry	1
M88.5_III_4556480_4556814_+:III_4556480_4556820_+	640	4	455	1
NONE_V_11664720_11664778_-:V_11664681_11664778_-	157	4	254	1
R02F2.1_III_5505164_5505208_+:III_5505164_5505214_+	L1	4	DauerEntry	1
R07B7.2_V_12057467_12057507_-:V_12057467_12057516_-	Dauer	4	298	1
R08C7.12_IV_4454742_4457651_+:IV_4451659_4457651_+	L1	4	347	1
R10H1.1_II_7495915_7495990_+:II_7495691_7495990_+	Dauer	4	L1	1
R11D1.1_V_12707131_12707180_+:V_12707131_12707171_+	65	4	30	1
T01B4.3_X_16315176_16315542_-:X_16315454_16315542_-	DauerEntry	4	YA	1
T01D1.2_II_168394_168548_+:II_168048_168548_+	699	4	DauerEntry	1
T01H8.1_I_8577169_8577808_-:I_8577169_8578780_-	52	4	YA	1
T04C9.4_III_5971732_5973498_-:III_5972682_5973498_-	L4	4	262	1
T06F4.1_X_4061013_4063586_-:X_4061013_4071373_-	L2	4	388	1
T10H4.11_V_15289815_15289880_-:V_15289815_15289861_-	DauerEntry	4	DauerExit	1
T11F9.2_V_11463104_11464250_+:V_11463482_11464250_+	DauerEntry	4	L3	1
T14G10.2_IV_10165512_10166445_-:IV_10165512_10165647_-	126	4	53	1
T19B4.7_I_5681451_5681878_-:I_5681451_5682286_-	103	4	52	1
T24B8.4_II_9064214_9066405_-:II_9065345_9066405_-	L2	4	347	1
T25F10.3_V_6745203_6746049_+:V_6745203_6746046_+	L2	4	DauerEntry	1
W02F12.8_V_6691680_6694628_-:V_6692455_6694628_-	L2	4	591	1
W05F2.4_I_3399023_3399602_-:I_3399023_3399467_-	L2	4	248	1
W06H8.1_V_6214732_6214802_+:V_6214732_6214809_+	Dauer	4	30	1
Y102A11A.2_X_2029436_2029584_+:X_2029436_2029478_+	DauerEntry	4	346	1
Y105E8A.29_I_14587128_14589185_-:I_14587128_14590693_-	645	4	173	1
Y105E8B.1_I_14622501_14622646_-:I_14622501_14622816_-	L4	4	Dauer	1
Y116A8C.30_IV_17102211_17102268_-:IV_17102172_17102268_-	178	4	374	1
Y22D7AL.16_III_1663977_1664572_-:III_1663977_1664026_-	Dauer	4	DauerEntry	1
Y39G10AR.18_I_2392711_2393210_-:I_2392711_2396105_-	30	4	96	1
Y41D4B.19_IV_1569058_1569469_-:IV_1568455_1569469_-	133	4	52	1
Y47G6A.19_I_3525943_3526112_-:I_3525943_3526496_-	L2	4	616	1
Y73B6BL.5_IV_6330002_6330372_+:IV_6330002_6330148_+	L1	4	248	1
Y74C9A.2_I_10586_11617_+:I_11562_11617_+	DauerEntry	4	L1	1
Y95B8A.12_I_918999_926814_-:I_918999_919095_-	DauerEntry	4	DauerEntry	1
ZK897.1_IV_12777931_12778080_+:IV_12777931_12779409_+	455	4	401	1
C05D11.6_III_6412422_6412715_-:III_6411880_6412715_-	DauerEntry	4		
C09F5.1_III_660193_660443_+:III_659724_660443_+	DauerEntry	4		
C12D12.1_X_3504085_3504252_+:X_3504085_3504686_+	DauerEntry	4		
C37C3.8_V_7845725_7846974_-:V_7845725_7846075_-	Dauer	4		
C43E11.6_I_4231227_4232496_+:I_4231227_4231574_+	346	4		
C47G2.5_II_11300150_11300299_+:II_11299973_11300299_+	DauerEntry	4		
C55F2.1_IV_7894017_7894267_+:IV_7893788_7894267_+	L2	4		
F18E9.5_X_8571071_8571667_+:X_8571071_8571342_+	173	4		
F25H8.5_IV_9925768_9927288_-:IV_9925768_9926263_-	L2	4		
F36F2.1_I_9018752_9019483_+:I_9019309_9019483_+	DauerEntry	4		
F56H11.1_IV_9544329_9544477_+:IV_9544329_9545316_+	DauerEntry	4		
T04C10.2_X_14817551_14817605_-:X_14817557_14817605_-	30	4		
T04C9.4_III_5971732_5972512_-:III_5971732_5972459_-	DauerEntry	4		
T11B7.4_IV_8857433_8857591_+:IV_8857433_8860532_+	L3	4		
W06H8.8_V_6129384_6129474_-:V_6129384_6129566_-	L2	4		
Y38F2AL.3_IV_2312908_2313790_-:IV_2312910_2313790_-	54	4		
Y40C5A.4_IV_7349466_7349883_-:IV_7349799_7349883_-	DauerEntry	4		
Y57G11C.24_IV_14894210_14894308_+:IV_14893933_14894308_+	DauerEntry	4		
ZK1127.9_II_7049785_7049928_-:II_7049785_7049843_-	L3	4		
AC7.2__AC7.65_IV_5132229_5144706_-:IV_5132229_5133579_-	254	3	340	3
B0035.14_IV_11301412_11304198_+:IV_11301412_11303814_+	78	3	455	3
B0035.14_IV_11301412_11304198_+:IV_11303979_11304198_+	78	3	455	3
B0035.1_IV_11311845_11311920_+:IV_11311845_11311896_+	492	3	639	3
B0361.5_III_7275099_7275256_-:III_7275096_7275256_-	420	3	L1	3
B0496.3_IV_7442673_7443508_+:IV_7443101_7443508_+	340	3	L2	3
C01B7.1_V_8788657_8790905_+:V_8789898_8790905_+	254	3	L2	3
C01B7.1_V_8789548_8790905_+:V_8789898_8790905_+	254	3	401	3
C02F12.1_X_3682651_3683657_+:X_3682651_3683360_+	103	3	346	3
C02F4.2_IV_10494033_10497947_-:IV_10494033_10494810_-	388	3	455	3
C02F4.2_IV_10494033_10497947_-:IV_10495247_10497947_-	388	3	455	3
C04D8.1_III_8496169_8496970_+:III_8496169_8496979_+	213	3	523	3
C05D2.10_III_5599758_5599801_-:III_5599752_5599801_-	249	3	370	3
C05D2.6_III_5602828_5602878_-:III_5602831_5602878_-	374	3	L2	3
C06C3.1_II_9365018_9365913_+:II_9365018_9365576_+	213	3	340	3
C06C3.1_II_9365018_9365913_+:II_9365721_9365913_+	213	3	340	3
C06E7.3_IV_5845687_5845839_-:IV_5845687_5845966_-	96	3	178	3
C06E7.3_IV_5845687_5845966_-:IV_5845594_5845966_-	30	3	225	3
C06G8.3_IV_10800443_10800998_+:IV_10800434_10800998_+	L4	3	Dauer	3
C08B6.7_V_10133068_10133261_-:V_10133068_10133110_-	492	3	699	3
C08B6.7_V_10133068_10133261_-:V_10133179_10133261_-	492	3	699	3
C08H9.3_II_9885466_9885965_-:II_9885466_9885961_-	30	3	103	3
C09H6.1_I_8108254_8108721_+:I_8108254_8108727_+	597	3	699	3
C16E9.4_X_6947512_6947736_-:X_6945920_6947736_-	431	3	Dauer	3
C18F3.4_IV_8085220_8085738_-:IV_8085265_8085738_-	65	3	173	3
C23H3.1_II_70281_70508_+:II_70281_70505_+	218	3	346	3
C26H9A.2_IV_12665780_12666463_+:IV_12665780_12666469_+	L1	3	L4	3
C27B7.7_IV_8910902_8910951_+:IV_8910902_8910947_+	430	3	472	3
C30G4.4_X_17066480_17066613_-:X_17066068_17066613_-	298	3	L3	3
C32D5.10_II_6350326_6350429_-:II_6350326_6350396_-	262	3	371	3
C34F11.3_II_5204981_5205432_+:II_5204981_5206566_+	645	3	Dauer	3
C34F11.9_II_5219031_5219144_-:II_5219031_5223490_-	133	3	279	3
C39F7.2_V_1226885_1226958_-:V_1226109_1226958_-	126	3	Dauer	3
C41C4.6_II_8130336_8132237_+:II_8130336_8130499_+	96	3	346	3
C41C4.6_II_8130336_8132237_+:II_8130602_8132237_+	96	3	523	3
C47B2.7_I_12979131_12980408_+:I_12980005_12980408_+	225	3	309	3
C48B4.4_III_9573565_9573610_-:III_9573559_9573610_-	455	3	L1	3
D1007.12_I_4585856_4586052_+:I_4585801_4586052_+	699	3	Dauer	3
F07C3.10_V_9258646_9259212_-:V_9258646_9259208_-	L2	3	Dauer	3
F09E5.15_II_5377844_5378824_+:II_5378424_5378824_+	370	3	DauerEntry	3
F11A10.4_IV_12104758_12104900_+:IV_12104758_12104894_+	254	3	YA	3
F13H8.5_II_6254216_6254632_-:II_6254216_6254346_-	542	3	616	3
F18A1.6_II_7661965_7662025_-:II_7661965_7662170_-	126	3	213	3
F19F10.9_V_7575451_7575498_-:V_7575439_7575498_-	30	3	L4	3
F22E12.4_V_10475535_10476255_+:V_10475535_10475618_+	213	3	262	3
F23H11.8_III_925134_926187_-:III_925134_925369_-	371	3	430	3
F25B4.8_V_5690248_5690299_-:V_5690248_5690416_-	225	3	L3	3
F27C1.2_I_5430709_5430763_+:I_5430709_5430775_+	L1	3	DauerEntry	3
F28E10.2_IV_4564708_4564757_+:IV_4564704_4564757_+	536	3	L2	3
F29C4.8_IV_139596_139729_-:IV_139497_139729_-	96	3	220	3
F33A8.6_II_11051240_11051440_+:II_11051240_11051279_+	30	3	133	3
F35G12.7_III_4586843_4587022_-:III_4586975_4587022_-	YA	3	Dauer	3
F42A6.6_IV_3334243_3336017_-:IV_3334243_3335053_-	52	3	347	3
F42A6.6_IV_3334243_3336017_-:IV_3335145_3336017_-	52	3	347	3
F42A9.6_IV_8610437_8611362_+:IV_8609909_8611362_+	30	3	78	3
F44C8.8_V_2211722_2211768_-:V_2211722_2211772_-	340	3	DauerEntry	3
F44D12.1_IV_10011272_10011320_+:IV_10011272_10011314_+	L1	3	Dauer	3
F46B6.4_V_9779387_9779435_-:V_9779387_9779431_-	30	3	96	3
F46F11.1_I_5634239_5635644_+:I_5635403_5635644_+	455	3	L4	3
F47B7.2_X_3777005_3777825_+:X_3777044_3777825_+	133	3	370	3
F52F12.4_I_9901798_9901991_+:I_9901756_9901991_+	472	3	645	3
F53A9.5_X_8701817_8701864_+:X_8701805_8701864_+	584	3	L2	3
F53G2.4_II_2453216_2453314_-:II_2453216_2453347_-	699	3	DauerEntry	3
F55A11.6_V_11777837_11781238_+:V_11781165_11781238_+	396	3	Dauer	3
F55C9.3_V_19287441_19288034_-:V_19287441_19287488_-	430	3	DauerEntry	3
F55C9.3_V_19287441_19288034_-:V_19287589_19288034_-	430	3	DauerEntry	3
F59C6.11_I_10532601_10533426_+:I_10532882_10533426_+	462	3	614	3
H05C05.1_III_2957164_2957265_+:III_2957164_2957340_+	220	3	514	3
H38K22.2_III_4314176_4314778_+:III_4313954_4314778_+	133	3	L3	3
K01A2.11_II_328729_329192_-:II_329071_329192_-	L2	3	DauerEntry	3
K07E8.7_II_650192_650325_-:II_650270_650325_-	L1	3	YA	3
K07F5.13_IV_9858907_9859577_+:IV_9858907_9860085_+	YA	3	Dauer	3
K08H10.1_V_10013448_10020520_+:V_10019469_10020520_+	35	3	L4	3
K08H2.7_X_13247736_13248105_-:X_13247736_13247799_-	L3	3	DauerEntry	3
K11C4.5_V_6908048_6908143_-:V_6907428_6908143_-	298	3	370	3
K11E8.1_IV_10329174_10332248_-:IV_10329174_10334105_-	462	3	YA	3
M03D4.1_IV_6120749_6120888_+:IV_6120749_6121332_+	249	3	346	3
M03F8.2_V_5948317_5950856_+:V_5948317_5949395_+	455	3	514	3
M03F8.2_V_5948317_5950856_+:V_5949542_5950856_+	455	3	514	3
M04F3.4_I_4772384_4772969_-:I_4772377_4772969_-	514	3	567	3
NONE_II_7078297_7078341_+:II_7078282_7078341_+	294	3	455	3
NONE_I_10120788_10120830_-:I_10120788_10120834_-	30	3	173	3
NONE_V_18249372_18252225_-:V_18249372_18252237_-	639	3	YA	3
R06A4.7_II_14385519_14386153_+:II_14385519_14385960_+	30	3	L3	3
R07D5.1_X_15123294_15123349_-:X_15123294_15123343_-	431	3	Dauer	3
R09B3.3_I_11909589_11910653_-:I_11910569_11910653_-	30	3	78	3
R107.5_III_9052300_9052343_-:III_9052294_9052343_-	298	3	472	3
R10E4.2_III_4279325_4280090_-:III_4279447_4280090_-	L2	3	DauerEntry	3
R144.4_III_5019500_5020157_+:III_5019899_5020157_+	52	3	YA	3
T01G1.1_IV_11343015_11344342_-:IV_11343544_11344342_-	53	3	262	3
T04C9.6_III_5979814_5980227_-:III_5979814_5981987_-	DauerEntry	3	Dauer	3
T05A10.1_X_10781037_10781432_+:X_10781037_10781089_+	187	3	584	3
T05H10.5_II_8064093_8064145_+:II_8064093_8064142_+	472	3	L3	3
T09A5.2_II_7842737_7843590_+:II_7843430_7843590_+	213	3	298	3
T21C9.12_V_10599450_10599495_+:V_10599453_10599495_+	L2	3	Dauer	3
T23E7.2_X_17677169_17678853_+:X_17677169_17678594_+	542	3	616	3
T24B8.4_II_9065345_9066456_-:II_9065345_9066405_-	614	3	DauerEntry	3
T24D8.1_X_2362343_2364048_+:X_2362322_2364048_+	597	3	L2	3
T27D12.2_II_11847774_11848276_-:II_11847774_11847918_-	493	3	L3	3
W01A8.2__W01A8.8_I_7054278_7055607_-:I_7054278_7054536_-	645	3	L3	3
W01A8.8_I_7054278_7054725_-:I_7054673_7054725_-	518	3	639	3
W03F11.6_I_2168435_2172005_+:I_2166133_2172005_+	133	3	370	3
W04A8.7_I_13873187_13875690_+:I_13873187_13875696_+	462	3	523	3
W09G3.1_I_13828794_13831726_-:I_13829413_13831726_-	35	3	DauerEntry	3
Y105E8A.3_I_14363194_14366410_+:I_14363194_14364620_+	567	3	L4	3
Y116A8C.32_IV_17107999_17108747_-:IV_17107999_17108443_-	30	3	173	3
Y17D7A.3_V_18844046_18845151_+:V_18844334_18845151_+	30	3	136	3
Y37A1B.5_IV_14053627_14055448_+:IV_14053162_14055448_+	136	3	249	3
Y37E3.11_I_2082079_2082816_+:I_2081313_2082816_+	78	3	374	3
Y38F2AR.5_IV_2372845_2374175_+:IV_2372845_2373108_+	178	3	553	3
Y38F2AR.5_IV_2372845_2374175_+:IV_2373269_2374175_+	178	3	553	3
Y39A1A.21_III_10702427_10706856_-:III_10706706_10706856_-	65	3	157	3
Y43F4B.3_III_13292757_13292800_-:III_13292748_13292800_-	133	3	298	3
Y44A6D.3_V_20791553_20792312_-:V_20791553_20792138_-	430	3	L1	3
Y48A6B.13_III_11045417_11052715_+:III_11049026_11052715_+	78	3	L3	3
Y49E10.23_III_12481654_12482688_+:III_12481576_12482688_+	136	3	L3	3
Y52B11A.3_I_10973321_10974600_+:I_10973315_10974600_+	L4	3	Dauer	3
Y57E12AL.1_V_7062059_7062170_+:V_7062041_7062170_+	298	3	371	3
Y57G11C.9_IV_14789483_14790115_+:IV_14790034_14790115_+	523	3	699	3
Y92H12A.1_I_1567688_1570338_+:I_1567688_1570350_+	396	3	553	3
ZC21.2_III_8541873_8541986_+:III_8541861_8541986_+	493	3	597	3
ZK287.7_V_9693575_9693625_+:V_9693575_9693630_+	126	3	514	3
ZK593.5_IV_10930402_10930610_-:IV_10930217_10930610_-	30	3	173	3
ZK757.4_III_9865585_9865671_-:III_9865433_9865671_-	30	3	173	3
B0041.2_I_4657429_4657939_+:I_4657489_4657939_+	DauerEntry	3	L2	2
B0240.1_V_11728835_11728883_-:V_11728835_11728881_-	L2	3	401	2
B0244.10_III_5735497_5735961_+:III_5735859_5735961_+	279	3	374	2
B0280.10_III_7132679_7132799_-:III_7132679_7132823_-	218	3	262	2
B0348.4_V_23295_23792_+:V_23646_23792_+	L4	3	30	2
B0348.4_V_39027_40453_+:V_38270_40453_+	30	3	388	2
B0348.6_V_7394_7432_-:V_7385_7432_-	L1	3	298	2
B0353.1_III_557634_565556_+:III_560171_565556_+	220	3	173	2
C01B7.1_V_8788657_8790905_+:V_8788657_8788992_+	254	3	218	2
C01B7.1_V_8789086_8789439_+:V_8789086_8789818_+	DauerEntry	3	597	2
C02B4.1_X_12687227_12687356_+:X_12687227_12687614_+	430	3	340	2
C02C6.2_X_15537673_15543129_+:X_15543037_15543129_+	126	3	52	2
C02F4.2_IV_10496523_10497947_-:IV_10495247_10497947_-	374	3	455	2
C05D9.3_X_1115656_1116085_+:X_1115656_1116247_+	L3	3	136	2
C05E4.1_V_762872_763585_+:V_762872_763285_+	225	3	323	2
C06A8.1_II_7776454_7777614_-:II_7776245_7777614_-	52	3	126	2
C06A8.9_II_7785455_7786546_-:II_7785455_7786338_-	431	3	388	2
C08G5.4_II_746769_747108_-:II_746769_749130_-	614	3	445	2
C09B8.7_X_6047542_6048482_-:X_6047542_6048089_-	96	3	52	2
C09D1.1_I_4057247_4058537_+:I_4053586_4058537_+	374	3	445	2
C09D8.1_II_10984063_10984325_+:II_10984215_10984325_+	187	3	Dauer	2
C09H10.10_II_11095449_11095492_-:II_11095440_11095492_-	Dauer	3	640	2
C10C5.1_IV_9363958_9364004_-:IV_9363952_9364004_-	DauerEntry	3	455	2
C12C8.2_I_9328067_9329371_+:I_9329302_9329371_+	L2	3	492	2
C13E3.1_X_8896758_8897899_+:X_8896758_8897179_+	DauerEntry	3	455	2
C13E3.1_X_8896758_8897899_+:X_8897444_8897899_+	DauerEntry	3	L1	2
C14F5.3_X_7944662_7944937_-:X_7944510_7944937_-	645	3	L3	2
C15C7.2_X_3162241_3162794_+:X_3162241_3163802_+	DauerEntry	3	L4	2
C17D12.2_I_11594012_11596937_+:I_11594012_11594200_+	584	3	431	2
C17D12.2_I_11594012_11596937_+:I_11594296_11596937_+	699	3	431	2
C17F4.6_II_3255147_3255244_-:II_3255147_3255247_-	639	3	136	2
C17G10.4_II_5588994_5589667_-:II_5589600_5589667_-	133	3	374	2
C23H3.2_II_62999_63077_+:II_61686_63077_+	584	3	645	2
C23H3.9_II_74883_76936_-:II_75716_76936_-	431	3	L3	2
C29A12.4_V_10842474_10843358_+:V_10842474_10845624_+	DauerEntry	3	514	2
C29A12.6_V_10848444_10848649_+:V_10848444_10851419_+	616	3	374	2
C29E4.5_III_7922059_7923143_-:III_7922059_7923136_-	Dauer	3	YA	2
C30G4.4_X_17065169_17065937_-:X_17065208_17065937_-	Dauer	3	445	2
C34D4.14_IV_7141214_7141340_-:IV_7141214_7141328_-	L2	3	YA	2
C34F11.3_II_5207344_5207655_+:II_5206974_5207655_+	462	3	597	2
C34F6.10_X_11236648_11237217_-:X_11236648_11240444_-	L1	3	DauerEntry	2
C36B1.12_I_8754988_8755247_+:I_8754790_8755247_+	53	3	126	2
C36B1.1_I_8707554_8707790_-:I_8707554_8708222_-	370	3	L4	2
C36B1.1_I_8707554_8708222_-:I_8707554_8708078_-	469	3	536	2
C36B1.1_I_8707554_8708222_-:I_8708127_8708222_-	469	3	536	2
C41C4.10_II_8104763_8104802_-:II_8104763_8104855_-	514	3	455	2
C46C2.1_IV_9210661_9211182_+:IV_9210661_9211234_+	L2	3	173	2
C46G7.4_IV_6023042_6023214_-:IV_6023042_6024437_-	616	3	567	2
C46G7.4_IV_6023840_6024437_-:IV_6023042_6024437_-	616	3	567	2
C46H11.4_I_5036036_5036733_+:I_5031018_5036733_+	L3	3	52	2
C47D12.1_II_11667830_11667872_-:II_11667824_11667872_-	430	3	309	2
C50B6.3_V_13314507_13314590_+:V_13314507_13314596_+	645	3	340	2
C53A5.13_V_14546978_14547026_+:V_14546978_14547023_+	699	3	472	2
C53A5.13_V_14547575_14547709_+:V_14547387_14547709_+	597	3	523	2
C53B4.7_IV_8988683_8988754_+:IV_8987287_8988754_+	371	3	DauerEntry	2
C54D2.5_X_7853853_7854000_-:X_7853853_7854248_-	346	3	136	2
C54G7.3_X_5535837_5536463_-:X_5536382_5536463_-	340	3	396	2
C54G7.3_X_5535837_5536744_-:X_5535837_5536237_-	L2	3	396	2
C54G7.3_X_5535837_5536744_-:X_5536602_5536744_-	L2	3	396	2
C56C10.7_II_6586081_6586232_-:II_6586139_6586232_-	L3	3	54	2
C56E6.3_II_6517668_6517780_-:II_6517668_6517822_-	30	3	78	2
C56G2.1_III_6353752_6354345_+:III_6346439_6354345_+	L1	3	YA	2
D1046.1_IV_8927859_8927904_+:IV_8927859_8927910_+	L1	3	514	2
D1046.1_IV_8930036_8930202_+:IV_8929241_8930202_+	133	3	254	2
D2085.5_II_8672320_8672656_-:II_8671708_8672656_-	254	3	374	2
D2089.4_II_10673822_10677530_+:II_10675608_10677530_+	L3	3	370	2
DC2.7_V_231404_233067_-:V_232953_233067_-	30	3	78	2
DY3.4_I_8768647_8768723_+:I_8768647_8768731_+	126	3	371	2
E02D9.1_I_6803195_6803620_+:I_6801516_6803620_+	218	3	298	2
F01E11.5_X_7001291_7003087_-:X_7001834_7003087_-	L1	3	523	2
F02E9.4_I_8422802_8422847_+:I_8422802_8422853_+	645	3	346	2
F02E9.7_I_8415289_8415500_+:I_8415225_8415500_+	493	3	30	2
F02H6.5_IV_14222603_14222768_+:IV_14222456_14222768_+	Dauer	3	L1	2
F08A10.1_I_8176863_8183278_+:I_8180013_8183278_+	YA	3	L2	2
F08B12.3_X_11399479_11401139_-:X_11399479_11400509_-	L4	3	371	2
F08F1.1_X_8434337_8434856_+:X_8433424_8434856_+	L2	3	640	2
F08F3.2_V_5433964_5434012_+:V_5433964_5434008_+	65	3	30	2
F10B5.5_II_8158364_8158419_+:II_8158367_8158419_+	370	3	103	2
F11E6.8_IV_17446574_17447250_-:IV_17446574_17449525_-	340	3	430	2
F12F3.1_V_6141040_6141691_+:V_6141478_6141691_+	430	3	492	2
F14D12.4_X_5582736_5582923_+:X_5579680_5582923_+	639	3	Dauer	2
F14F11.1_II_8310555_8314635_-:II_8310555_8318635_-	Dauer	3	213	2
F15A8.5_X_4412432_4413892_-:X_4413428_4413892_-	567	3	L4	2
F15D3.1_I_11545691_11546108_-:I_11545532_11546108_-	126	3	187	2
F16C3.1_I_10149862_10149909_+:I_10149862_10149950_+	Dauer	3	30	2
F19C6.1_X_9992097_9993572_-:X_9992097_9992898_-	YA	3	54	2
F20A1.7_V_7035063_7035262_-:V_7035063_7036406_-	374	3	455	2
F20C5.1_IV_8747924_8748617_+:IV_8748259_8748617_+	L1	3	514	2
F26B1.2_I_6318277_6318593_+:I_6318408_6318593_+	30	3	173	2
F26F4.5_III_4889873_4889976_-:III_4889873_4890546_-	54	3	645	2
F26G1.2_II_4763367_4763927_+:II_4763709_4763927_+	591	3	645	2
F28B3.4_I_4938108_4938200_+:I_4935425_4938200_+	173	3	30	2
F28E10.1_IV_4575758_4577910_+:IV_4572316_4577910_+	Dauer	3	374	2
F31A9.4_X_1779503_1779560_+:X_1779415_1779560_+	213	3	78	2
F31D5.3_II_4186931_4186974_+:II_4186934_4186974_+	L2	3	396	2
F32A6.5_X_5311732_5315138_-:X_5311732_5312733_-	YA	3	L1	2
F32A7.5_I_14847652_14848059_+:I_14847652_14847737_+	340	3	L4	2
F33D4.6_IV_7716614_7717356_-:IV_7716614_7716784_-	L2	3	640	2
F33D4.6_IV_7716614_7717356_-:IV_7716938_7717356_-	L2	3	640	2
F33D4.8_IV_7710129_7710190_+:IV_7710129_7710176_+	L2	3	DauerEntry	2
F35C8.7_X_5358737_5358778_-:X_5358731_5358778_-	518	3	294	2
F35H12.3_X_917211_917268_+:X_917211_917259_+	L2	3	96	2
F36D4.5_V_9419787_9420362_-:V_9419816_9420362_-	133	3	L3	2
F36H2.3_I_9258442_9258774_-:I_9258097_9258774_-	462	3	323	2
F36H2.3__F36H2.5_I_9253128_9253402_-:I_9253128_9255029_-	455	3	371	2
F37C12.2_III_7183311_7183365_+:III_7183137_7183365_+	L2	3	187	2
F39C12.2_X_4854270_4855121_-:X_4855026_4855121_-	L3	3	584	2
F40G9.5_III_180136_183487_+:III_183425_183487_+	YA	3	53	2
F41D9.3_X_8388883_8390545_-:X_8388883_8389339_-	157	3	DauerEntry	2
F41F3.8_V_4650003_4650108_+:V_4648898_4650108_+	455	3	514	2
F43G9.13_I_8605637_8606291_+:I_8606246_8606291_+	54	3	L4	2
F44G4.4_II_8998828_8998870_+:II_8998828_8998879_+	L1	3	374	2
F45E10.1_II_11060160_11060204_-:II_11060007_11060204_-	L2	3	347	2
F46C5.6_II_8843324_8843644_-:II_8843569_8843644_-	Dauer	3	220	2
F46G10.7_X_13329322_13329370_+:X_13329322_13329364_+	298	3	L4	2
F48A11.4_II_213756_214733_-:II_213756_214228_-	L4	3	591	2
F48E8.7_III_5448074_5448125_-:III_5448083_5448125_-	35	3	YA	2
F48F5.6_V_20448466_20451768_-:V_20448466_20449718_-	401	3	346	2
F49E2.5_X_9554491_9555741_+:X_9554491_9554634_+	616	3	L3	2
F49E2.5_X_9554491_9556570_+:X_9556297_9556570_+	Dauer	3	YA	2
F52A8.5_I_7346722_7347284_-:I_7346722_7347288_-	YA	3	52	2
F52C12.4_IV_1935605_1937424_+:IV_1935605_1936376_+	340	3	L2	2
F52E10.5_X_16267675_16268021_-:X_16267636_16268021_-	340	3	455	2
F52E4.8_X_3100545_3101070_-:X_3100600_3101070_-	L3	3	553	2
F53A2.8_III_13351657_13351966_+:III_13347034_13351966_+	30	3	187	2
F53C3.13_II_3923159_3924069_-:II_3923159_3924462_-	514	3	249	2
F53F10.8_I_3828494_3828903_+:I_3828693_3828903_+	Dauer	3	L3	2
F54C8.7_III_9452762_9453409_-:III_9452762_9453544_-	645	3	54	2
F54E7.3_III_5675858_5675982_+:III_5675858_5676010_+	133	3	L4	2
F55A12.3_I_5364348_5364673_+:I_5364212_5364673_+	DauerEntry	3	455	2
F55A12.9_I_5376345_5379735_-:I_5376345_5384424_-	L4	3	346	2
F56C9.10_III_7333368_7333543_-:III_7333359_7333543_-	699	3	430	2
F58D5.1_I_12062888_12063438_-:I_12062888_12063101_-	30	3	L2	2
F59D6.1_V_3051816_3051874_+:V_3051832_3051874_+	225	3	96	2
F59E11.10_V_8971767_8972026_-:V_8971767_8971827_-	616	3	L2	2
F59E11.10_V_8971767_8972026_-:V_8971983_8972026_-	L2	3	553	2
F59E11.8_V_8969787_8969903_-:V_8969852_8969903_-	472	3	374	2
H06I04.6_III_3061111_3061736_-:III_3061111_3061804_-	L4	3	699	2
H06I04.6_III_3063102_3063952_-:III_3062878_3063952_-	96	3	178	2
H12D21.7_V_14895729_14895982_+:V_14895872_14895982_+	L2	3	YA	2
H25P06.2_I_11324912_11325738_+:I_11323574_11325738_+	Dauer	3	371	2
H28O16.1_I_12652427_12652610_+:I_12652429_12652610_+	L3	3	640	2
H30A04.1_X_15522351_15522857_+:X_15522351_15522863_+	Dauer	3	L3	2
H38K22.2_III_4315574_4316027_+:III_4315574_4316033_+	DauerEntry	3	455	2
H38K22.2_III_4316615_4316964_+:III_4316476_4316964_+	30	3	78	2
H39E23.1_V_14113800_14114039_-:V_14113800_14115442_-	YA	3	Dauer	2
H39E23.1_V_14115568_14117487_-:V_14115568_14116431_-	35	3	173	2
K01A2.11_II_332397_332441_-:II_332400_332441_-	455	3	DauerEntry	2
K02D10.1_III_8769535_8771367_+:III_8769535_8774230_+	616	3	536	2
K02D7.4_IV_318131_318188_-:IV_317953_318188_-	L2	3	455	2
K02E2.8_V_20366796_20366837_-:V_20366678_20366837_-	639	3	567	2
K02F3.2_III_847705_848330_+:III_847261_848330_+	35	3	YA	2
K04B12.1_II_14422772_14422824_-:II_14422781_14422824_-	254	3	L2	2
K04G11.5_X_14357468_14358257_-:X_14357453_14358257_-	30	3	YA	2
K04G2.8_I_8052436_8052476_+:I_8052436_8052482_+	645	3	298	2
K05C4.9_I_14729554_14730650_-:I_14730607_14730650_-	597	3	Dauer	2
K07B1.5_V_9332908_9332953_-:V_9332902_9332953_-	699	3	388	2
K07B1.6_V_9343393_9343651_-:V_9343393_9343476_-	L1	3	YA	2
K07B1.7_V_9346760_9346815_-:V_9346760_9346813_-	30	3	78	2
K07C10.3_II_11166714_11167195_+:II_11166714_11167486_+	DauerExit	3	DauerEntry	2
K07E8.7_II_650192_650325_-:II_650192_650236_-	254	3	133	2
K10G6.3_II_3965558_3969303_+:II_3969221_3969303_+	133	3	213	2
K10H10.3_II_14498614_14499002_+:II_14498959_14499002_+	445	3	298	2
K11B4.2_I_14797745_14797798_+:I_14797741_14797798_+	96	3	30	2
K11D12.10_V_5059535_5059897_-:V_5059849_5059897_-	L4	3	30	2
K11E4.2_X_13717660_13718548_+:X_13717660_13717775_+	L4	3	370	2
K11E4.2_X_13717660_13718548_+:X_13718158_13718548_+	L3	3	DauerEntry	2
K11H3.1_III_9855877_9856003_-:III_9855497_9856003_-	52	3	133	2
M01G5.5_III_1531824_1532661_-:III_1532278_1532661_-	Dauer	3	103	2
M03C11.5_III_10418212_10418722_+:III_10418212_10418704_+	L2	3	YA	2
M03D4.4_IV_6123636_6123957_-:IV_6123870_6123957_-	567	3	254	2
M04C9.5_I_9362813_9363811_+:I_9362830_9363811_+	396	3	340	2
M7.2_IV_11084225_11084273_+:IV_11084225_11084267_+	35	3	126	2
NONE_III_1589437_1599258_-:III_1589437_1590245_-	254	3	96	2
NONE_II_3304302_3305278_-:II_3304302_3305148_-	DauerEntry	3	L2	2
NONE_II_8789406_8789447_+:II_8789406_8789507_+	L3	3	699	2
NONE_IV_8780117_8780324_-:IV_8780265_8780324_-	614	3	553	2
NONE_IV_9104177_9104476_-:IV_9104177_9104290_-	L4	3	370	2
NONE_I_12344751_12345149_+:I_12344751_12345278_+	Dauer	3	L3	2
NONE_I_13829864_13830022_+:I_13829864_13830589_+	249	3	616	2
NONE_V_16928865_16928911_+:V_16928865_16928917_+	Dauer	3	699	2
NONE_V_18233132_18235779_+:V_18233132_18234540_+	L1	3	L4	2
NONE_V_8976417_8976475_-:V_8976417_8976467_-	430	3	523	2
NONE_X_12150658_12150976_-:X_12150695_12150976_-	L4	3	Dauer	2
R01H10.3_III_10252624_10254345_+:III_10253580_10254345_+	469	3	371	2
R02F11.3_V_4804426_4805424_-:V_4805203_4805424_-	133	3	249	2
R04F11.4_V_12326557_12332057_-:V_12326557_12328196_-	L2	3	401	2
R05D3.4_III_8359813_8359897_+:III_8359813_8359903_+	L1	3	L4	2
R05H10.3_II_14869985_14872523_+:II_14871029_14872523_+	30	3	431	2
R07B5.9_V_9852707_9853616_-:V_9853482_9853616_-	52	3	136	2
R07B7.3_V_12063660_12063802_-:V_12063666_12063802_-	L3	3	30	2
R07E4.6_X_5973170_5973229_-:X_5973170_5977556_-	614	3	371	2
R09A1.5_V_1029237_1029545_-:V_1029237_1029706_-	Dauer	3	553	2
R10E12.1_III_9960699_9961459_+:III_9961359_9961459_+	699	3	DauerEntry	2
R11A8.7_IV_10378592_10378635_+:IV_10378592_10378647_+	Dauer	3	L2	2
R11D1.10_V_12730852_12731223_+:V_12730852_12731231_+	294	3	30	2
R12B2.1_III_5816231_5816504_+:III_5816305_5816504_+	Dauer	3	YA	2
R12E2.5_I_4164312_4164710_+:I_4164312_4164370_+	347	3	L4	2
R12H7.3_X_13223478_13224138_-:X_13223478_13224348_-	136	3	591	2
R13H4.2_V_11837522_11837616_+:V_11837555_11837616_+	L1	3	616	2
R13H4.4_V_11850863_11851603_+:V_11850863_11851612_+	472	3	340	2
R160.7_X_4379466_4379514_-:X_4379466_4379511_-	L2	3	YA	2
R53.7_II_9973110_9973193_-:II_9973110_9974557_-	54	3	L4	2
T01G1.1_IV_11343015_11343294_-:IV_11343015_11345861_-	L2	3	30	2
T01G1.1_IV_11343015_11344342_-:IV_11343015_11345861_-	53	3	262	2
T02G6.2_I_11802616_11803823_-:I_11802616_11802945_-	262	3	346	2
T03G11.3_X_5176980_5177261_+:X_5177214_5177261_+	DauerEntry	3	431	2
T04A8.7_III_4695656_4695718_+:III_4695589_4695718_+	YA	3	30	2
T04C9.4_III_5971732_5973498_-:III_5971732_5972459_-	DauerEntry	3	396	2
T04D3.3_I_13315998_13316091_-:I_13315998_13318226_-	L2	3	YA	2
T04G9.1_X_792029_792121_+:X_792029_792085_+	133	3	254	2
T05A10.1_X_10781037_10781135_+:X_10781037_10781089_+	L2	3	Dauer	2
T05A12.4_IV_6895633_6895686_+:IV_6895167_6895686_+	L4	3	455	2
T05A7.11_II_4660502_4660933_-:II_4660502_4660595_-	430	3	248	2
T05C1.4_II_4492119_4492202_-:II_4491778_4492202_-	309	3	430	2
T05H10.4_II_8053598_8053702_+:II_8053598_8053708_+	346	3	220	2
T06A4.3_I_768632_768801_+:I_768632_770464_+	DauerEntry	3	514	2
T06F4.1_X_4058239_4058788_-:X_4058239_4059100_-	518	3	614	2
T07A9.2_IV_389504_389552_-:IV_389504_389560_-	30	3	Dauer	2
T07F8.3_II_7134894_7134943_+:II_7134894_7134937_+	L4	3	Dauer	2
T09E8.1_V_13156110_13162300_+:V_13159766_13162300_+	249	3	96	2
T10B11.7_I_6946360_6946522_-:I_6945358_6946522_-	178	3	472	2
T10B11.7_I_6948405_6950373_-:I_6948405_6949858_-	Dauer	3	30	2
T10G3.1_V_13470047_13470126_-:V_13470047_13470632_-	455	3	514	2
T12A2.16_III_6221020_6223670_+:III_6221029_6223670_+	514	3	Dauer	2
T17H7.4_III_730433_730586_-:III_730433_731900_-	YA	3	699	2
T17H7.4_III_731922_732142_-:III_731922_739321_-	YA	3	L1	2
T21C9.3_V_10574711_10575152_+:V_10575076_10575152_+	L3	3	DauerEntry	2
T21E3.3_I_3949949_3949996_-:I_3949955_3949996_-	493	3	96	2
T21H8.1_X_13869037_13870194_-:X_13869037_13869679_-	78	3	YA	2
T22B2.4_X_3906955_3907031_+:X_3906955_3907025_+	DauerEntry	3	157	2
T23H4.2_I_9880207_9880252_-:I_9880198_9880252_-	L2	3	Dauer	2
T24D8.1_X_2360281_2360421_+:X_2360281_2360664_+	157	3	225	2
T24H10.4_II_9109800_9109854_+:II_9109800_9109860_+	699	3	173	2
T25B2.2_X_6172529_6172602_+:X_6172460_6172602_+	L4	3	455	2
T25G12.11_X_17237118_17237169_-:X_17237128_17237169_-	53	3	133	2
T27E9.9_III_13480680_13481465_-:III_13481020_13481465_-	52	3	178	2
T27F2.2_V_11632650_11632693_-:V_11632647_11632693_-	492	3	584	2
T28B4.1_X_6589938_6592786_+:X_6592692_6592786_+	DauerEntry	3	Dauer	2
T28F12.3_V_4522578_4526545_-:V_4522578_4536177_-	35	3	L4	2
T28F4.1_I_7476117_7476852_-:I_7474198_7476852_-	YA	3	401	2
W02B12.9_II_11471706_11471893_-:II_11471700_11471893_-	430	3	294	2
W05H9.1_X_6273127_6273194_+:X_6273127_6273170_+	L2	3	YA	2
W06A7.3_V_14834558_14836838_-:V_14836403_14836838_-	523	3	445	2
W06H12.1_I_11207513_11209896_+:I_11208771_11209896_+	35	3	173	2
Y102A11A.2_X_2029436_2029584_+:X_2029536_2029584_+	L3	3	DauerEntry	2
Y102A11A.9_X_2017308_2017624_+:X_2017273_2017624_+	388	3	Dauer	2
Y105C5A.15_IV_15718430_15718900_+:IV_15718430_15718909_+	L3	3	78	2
Y105E8A.3_I_14363194_14366410_+:I_14365125_14366410_+	567	3	133	2
Y110A2AL.4_II_2840066_2840136_+:II_2840066_2840223_+	220	3	370	2
Y110A2AM.1_II_2902544_2903212_-:II_2901845_2903212_-	371	3	254	2
Y110A2AM.1_II_2902544_2903212_-:II_2902544_2903216_-	371	3	136	2
Y110A2AR.3_II_2914996_2918579_-:II_2917505_2918579_-	Dauer	3	103	2
Y11D7A.10_IV_9259633_9259678_-:IV_9259633_9259688_-	30	3	78	2
Y17G7B.6_II_12021284_12022012_+:II_12016306_12022012_+	30	3	542	2
Y2H9A.1_V_13434930_13435102_-:V_13434825_13435102_-	455	3	213	2
Y32F6A.3_V_10442018_10442083_+:V_10442034_10442083_+	Dauer	3	567	2
Y37D8A.13_III_12889871_12891433_-:III_12889874_12891433_-	597	3	370	2
Y37E3.5_I_2068831_2068871_+:I_2068831_2068880_+	340	3	699	2
Y38A8.3_II_4957948_4957993_-:II_4957948_4957996_-	639	3	L2	2
Y38C1AA.12_IV_193156_193893_+:IV_193317_193893_+	30	3	78	2
Y39A3CL.1_III_1841902_1844363_+:III_1843095_1844363_+	133	3	371	2
Y39A3CL.5_III_1813103_1814387_-:III_1813094_1814387_-	Dauer	3	323	2
Y39B6A.17_V_19077185_19078677_-:V_19078592_19078677_-	54	3	225	2
Y39B6A.3_V_19189823_19189870_-:V_19189817_19189870_-	445	3	262	2
Y39B6A.43_V_18966834_18967477_-:V_18966825_18967477_-	699	3	431	2
Y41C4A.4_III_11689718_11691192_+:III_11689718_11691201_+	L4	3	514	2
Y41D4A.3_IV_1754901_1755564_+:IV_1754918_1755564_+	469	3	96	2
Y41E3.7_IV_15023409_15024096_+:IV_15022461_15024096_+	L3	3	35	2
Y43F8B.3_V_19515005_19515733_+:V_19515005_19515174_+	L2	3	346	2
Y46G5A.15_II_12784370_12785248_-:II_12785056_12785248_-	L4	3	187	2
Y47D7A.14_V_4446202_4447013_-:V_4446202_4448437_-	346	3	30	2
Y47G6A.28_I_3439347_3439401_+:I_3439347_3444149_+	35	3	187	2
Y47H9C.4_I_11852033_11855601_-:I_11852033_11854392_-	L2	3	396	2
Y48E1C.1_II_13415840_13422148_+:II_13415840_13418943_+	262	3	472	2
Y51A2D.19_V_18493314_18493518_+:V_18493314_18494988_+	L2	3	340	2
Y51A2D.19_V_18503139_18504118_+:V_18502868_18504118_+	445	3	371	2
Y53F4B.12_II_15021657_15021855_+:II_15021657_15022333_+	L4	3	567	2
Y53F4B.12_II_15021979_15022333_+:II_15021657_15022333_+	L4	3	567	2
Y53H1C.1_I_11389230_11389907_-:I_11389230_11389865_-	455	3	347	2
Y55D5A.5_III_3007217_3008601_-:III_3006030_3008601_-	279	3	173	2
Y57A10A.18_II_12215712_12215825_-:II_12215712_12215765_-	Dauer	3	DauerEntry	2
Y67H2A.4_IV_13298592_13298701_+:IV_13298529_13298701_+	Dauer	3	35	2
Y69H2.6_V_18687746_18689496_-:V_18688477_18689496_-	455	3	514	2
Y69H2.9_V_18703587_18704353_+:V_18703606_18704353_+	L2	3	371	2
Y6G8.2_V_17596333_17597916_-:V_17597660_17597916_-	103	3	645	2
Y6G8.2_V_17597660_17597916_-:V_17597119_17597916_-	DauerEntry	3	DauerExit	2
Y71A12B.11_I_13978485_13978562_+:I_13978485_13979168_+	213	3	133	2
Y71G12B.15_I_1698620_1700679_+:I_1698620_1699657_+	YA	3	340	2
Y71H10A.1_X_2941055_2941476_+:X_2941055_2941194_+	553	3	157	2
Y73B6A.5_IV_6747115_6747688_-:IV_6747115_6747276_-	Dauer	3	YA	2
Y73B6A.5_IV_6747448_6747688_-:IV_6747115_6747688_-	Dauer	3	699	2
Y74C9A.3_I_4343_5194_-:I_4359_5194_-	370	3	455	2
Y74C9A.4_I_24385_24650_-:I_21140_24650_-	52	3	DauerEntry	2
Y82E9BR.1_III_1462876_1463287_+:III_1462050_1463287_+	52	3	126	2
Y92H12BR.3_I_1416963_1422689_+:I_1416963_1420212_+	173	3	248	2
Y92H12BR.3_I_1416963_1422689_+:I_1421311_1422689_+	173	3	248	2
ZC101.1__ZC101.2_II_14666619_14675399_-:II_14666619_14666683_-	L2	3	DauerEntry	2
ZC328.3_I_6411631_6412169_-:I_6411631_6414414_-	YA	3	388	2
ZC477.9_IV_7086101_7086171_-:IV_7086089_7086171_-	L2	3	YA	2
ZC518.1_IV_12354134_12354524_+:IV_12354134_12355365_+	L3	3	Dauer	2
ZC64.4_X_3870506_3872350_-:X_3870539_3872350_-	279	3	DauerEntry	2
ZK1067.1_II_9197588_9197923_+:II_9197588_9198880_+	262	3	370	2
ZK1127.3_II_7055843_7055883_+:II_7055843_7055890_+	254	3	371	2
ZK1290.4_II_7538558_7538651_+:II_7538250_7538651_+	225	3	78	2
ZK131.5__ZK131.9_II_13818641_13821775_+:II_13818641_13821784_+	96	3	388	2
ZK524.2_I_7445017_7445372_+:I_7444148_7445372_+	455	3	640	2
ZK546.1_II_4952526_4953154_+:II_4952387_4953154_+	L4	3	178	2
ZK675.3_II_7905432_7906083_-:II_7905432_7906307_-	L2	3	597	2
ZK688.5_III_7886205_7886358_-:III_7886199_7886358_-	699	3	262	2
ZK783.1_III_7634354_7636249_+:III_7633808_7636249_+	462	3	136	2
ZK822.5_IV_11939464_11939761_+:IV_11939464_11939883_+	542	3	445	2
ZK892.1_II_9998973_9999142_+:II_9998671_9999142_+	542	3	614	2
ZK899.1_X_9447391_9447519_+:X_9447354_9447519_+	374	3	472	2
B0034.1_II_5971045_5971571_+:II_5971096_5971571_+	591	3	645	1
B0244.10_III_5735497_5735961_+:III_5735497_5735685_+	279	3	173	1
B0511.9_I_10639741_10639829_-:I_10639741_10639907_-	225	3	133	1
C01F6.6_IV_9120253_9127180_+:IV_9119948_9127180_+	340	3	294	1
C05D2.4_III_5612977_5613102_+:III_5612977_5613341_+	L4	3	262	1
C06E8.3_III_6997841_7001840_+:III_6997841_6997942_+	54	3	30	1
C09D1.1_I_4046105_4047966_+:I_4046105_4047251_+	L2	3	DauerEntry	1
C09D8.1_II_10985978_10993835_+:II_10993644_10993835_+	52	3	133	1
C12C8.2_I_9328067_9329371_+:I_9328067_9328766_+	L3	3	374	1
C12D8.1_V_10238087_10238715_-:V_10238087_10238266_-	L2	3	30	1
C16A3.1_III_6390986_6391353_+:III_6390986_6391350_+	Dauer	3	30	1
C17G1.6_X_9946117_9946239_-:X_9946117_9946479_-	YA	3	Dauer	1
C23F12.1_X_9423620_9423887_+:X_9422167_9423887_+	178	3	346	1
C23H3.9_II_74883_76936_-:II_74883_75544_-	431	3	401	1
C25H3.10_II_5697704_5698826_-:II_5697704_5698841_-	DauerEntry	3	DauerExit	1
C29E6.1_IV_11888562_11889533_+:IV_11888562_11888673_+	213	3	309	1
C30D11.1_III_4121699_4139259_+:III_4138833_4139259_+	430	3	323	1
C32D5.10_II_6350326_6350429_-:II_6350380_6350429_-	173	3	53	1
C32E8.10_I_3800974_3803013_-:I_3800974_3801837_-	639	3	455	1
C33B4.3_II_11388289_11388545_-:II_11388039_11388545_-	DauerEntry	3	213	1
C34D1.5_V_13264820_13268805_+:V_13268757_13268805_+	DauerEntry	3	396	1
C34D10.2_X_8024618_8024668_+:X_8024621_8024668_+	L2	3	DauerEntry	1
C34E10.3_III_5256720_5256965_+:III_5256720_5256818_+	DauerEntry	3	213	1
C40H5.2_X_11747175_11755439_+:X_11754788_11755439_+	DauerEntry	3	DauerExit	1
C44H4.7_X_14603888_14603942_+:X_14603888_14603948_+	L1	3	472	1
C45E5.6_IV_5749473_5757378_-:IV_5749473_5749597_-	54	3	35	1
C47C12.6_X_7765709_7766488_+:X_7765709_7765895_+	L3	3	294	1
C50C3.9_III_8198154_8199071_-:III_8197759_8199071_-	371	3	455	1
C50F2.6_I_3899349_3899698_-:I_3899349_3899822_-	L1	3	388	1
C52E12.4_II_7016338_7017414_-:II_7017031_7017414_-	78	3	52	1
C53C9.3_X_7690940_7691472_-:X_7690940_7691684_-	L4	3	597	1
C56A3.6_V_13554624_13555690_-:V_13555169_13555690_-	L3	3	225	1
E01H11.1_X_9376644_9379992_+:X_9371137_9379992_+	455	3	420	1
E01H11.1_X_9383033_9385514_+:X_9383033_9383406_+	L4	3	514	1
F08B4.2_IV_8671991_8672284_+:IV_8671251_8672284_+	401	3	323	1
F08F8.10_III_7356595_7356649_-:III_7356595_7356640_-	L2	3	213	1
F09F7.5_III_5548220_5548276_+:III_5548220_5548273_+	DauerEntry	3	298	1
F10D2.6_V_7144759_7145010_-:V_7144759_7145141_-	Dauer	3	133	1
F14F3.1_X_10516049_10516308_+:X_10512352_10516308_+	136	3	218	1
F15G9.4_X_9751482_9751687_+:X_9751482_9751756_+	L4	3	523	1
F16B3.1_V_1295417_1297519_-:V_1295417_1297528_-	L1	3	323	1
F18E3.7_V_7434104_7434286_-:V_7434104_7434207_-	L4	3	Dauer	1
F19C6.1_X_9992097_9993572_-:X_9993164_9993572_-	Dauer	3	54	1
F19C6.1_X_9993232_9993572_-:X_9993164_9993572_-	L4	3	Dauer	1
F25B5.3_III_5950163_5950236_+:III_5950163_5951992_+	L4	3	Dauer	1
F25H5.3_I_9174333_9174987_+:I_9171586_9174987_+	52	3	103	1
F26D11.1_V_7981336_7981526_+:V_7980764_7981526_+	254	3	173	1
F28D1.9_IV_12396755_12396863_-:IV_12396755_12398529_-	L2	3	455	1
F28E10.2_IV_4564320_4564529_+:IV_4564302_4564529_+	L4	3	445	1
F28F5.3_III_6813577_6814119_+:III_6813577_6814948_+	472	3	347	1
F31D4.5_V_20858319_20858442_+:V_20858059_20858442_+	455	3	420	1
F32A7.5_I_14847915_14848557_+:I_14848444_14848557_+	L4	3	L2	1
F32D1.2_V_4345986_4346277_-:V_4346231_4346277_-	L2	3	133	1
F32F2.1_V_13275383_13275862_-:V_13275383_13275554_-	346	3	294	1
F32F2.1_V_13275383_13275862_-:V_13275672_13275862_-	346	3	294	1
F33A8.6_II_11051240_11051440_+:II_11051387_11051440_+	30	3	78	1
F33D4.2_IV_7692652_7693369_+:IV_7692652_7692925_+	L3	3	455	1
F35C8.3_X_5368667_5369580_+:X_5368667_5369322_+	430	3	248	1
F35C8.3_X_5368667_5369580_+:X_5369431_5369580_+	430	3	248	1
F35H8.5_II_9578407_9579739_+:II_9578407_9579132_+	347	3	430	1
F40F8.1_II_11127610_11127651_+:II_11127610_11128322_+	L4	3	L2	1
F42A10.9_III_6170741_6171030_+:III_6170741_6170847_+	L1	3	L4	1
F43D2.4_V_14627363_14627792_+:V_14621340_14627792_+	L3	3	L1	1
F43G9.13_I_8606108_8606160_+:I_8605637_8606160_+	178	3	374	1
F45E10.1_II_11060007_11060138_-:II_11060007_11060204_-	L3	3	347	1
F46A9.6_I_9441512_9443029_-:I_9442273_9443029_-	65	3	35	1
F46F3.1_V_11664239_11664521_-:V_11664218_11664521_-	493	3	133	1
F47A4.3_X_9829178_9830076_-:X_9829178_9831081_-	Dauer	3	455	1
F49E2.4_X_9574199_9574246_-:X_9574199_9574252_-	Dauer	3	L2	1
F49E2.5_X_9554102_9555358_+:X_9555269_9555358_+	L3	3	542	1
F49E2.5_X_9554767_9556570_+:X_9554767_9554845_+	L4	3	DauerExit	1
F49E8.2_IV_7551017_7551363_+:IV_7551017_7551357_+	96	3	54	1
F53A2.8_III_13352304_13352520_+:III_13352304_13352514_+	249	3	645	1
F53C3.13_II_3922066_3924069_-:II_3923159_3924069_-	L4	3	616	1
F54B8.4_V_15816455_15816662_+:V_15816186_15816662_+	DauerEntry	3	DauerExit	1
F54C8.6_III_9446521_9449660_-:III_9446521_9448171_-	396	3	370	1
F54E2.3_V_2784717_2784833_-:V_2784341_2784833_-	L4	3	Dauer	1
F54F2.2_III_8794063_8794142_+:III_8794063_8798316_+	Dauer	3	136	1
F54G2.1_X_2622918_2623280_-:X_2622918_2623616_-	518	3	248	1
F56A4.3_V_2453707_2455848_+:V_2453707_2455997_+	Dauer	3	DauerEntry	1
F56B6.4_X_3539940_3540489_+:X_3539330_3540489_+	542	3	248	1
F56H11.1_IV_9542852_9542950_+:IV_9542276_9542950_+	DauerEntry	3	DauerExit	1
F58D5.1_I_12062888_12063438_-:I_12063238_12063438_-	30	3	78	1
F58D5.4_I_12055035_12056371_-:I_12055035_12059626_-	L3	3	133	1
F59E11.7_V_8991161_8991366_+:V_8991161_8991309_+	Dauer	3	469	1
H24G06.1_V_9457294_9457823_+:V_9457294_9457820_+	L2	3	298	1
H28G03.1_X_5216562_5216968_+:X_5216562_5216965_+	Dauer	3	52	1
K02A6.3_X_8229529_8230523_-:X_8229529_8229768_-	L1	3	54	1
K03A1.2_X_7292657_7292798_+:X_7292432_7292798_+	L3	3	699	1
K03E5.2_I_3423358_3423881_+:I_3421244_3423881_+	DauerEntry	3	DauerExit	1
K04F10.4_I_6345559_6348293_+:I_6345559_6353973_+	DauerEntry	3	309	1
K06A5.4_I_6462932_6463073_+:I_6462932_6463070_+	L2	3	YA	1
K08E3.7_III_13772213_13772628_+:III_13772350_13772628_+	Dauer	3	133	1
K11G9.4_V_6681078_6681287_-:V_6681078_6681298_-	614	3	248	1
M01A10.2_I_5553373_5554743_+:I_5552745_5554743_+	L2	3	639	1
M01E11.7_I_5587932_5588928_-:I_5587932_5591553_-	54	3	30	1
M01E5.3_I_13282683_13283762_-:I_13282689_13283762_-	L4	3	DauerExit	1
M05D6.6_II_8483219_8483266_-:II_8483219_8483733_-	96	3	65	1
NONE_III_3830910_3831044_-:III_3830910_3830989_-	54	3	225	1
NONE_III_484031_485221_+:III_484031_484596_+	L1	3	Dauer	1
NONE_IV_6617151_6617438_-:IV_6617151_6617522_-	DauerEntry	3	DauerExit	1
R01H2.7_III_7042297_7055651_-:III_7042297_7045560_-	Dauer	3	591	1
R10D12.14_V_13964807_13964922_+:V_13964584_13964922_+	35	3	YA	1
R10H1.1__R10H1.4_II_7495691_7496502_+:II_7495691_7495990_+	DauerEntry	3	L1	1
R11H6.3_V_14604886_14605035_+:V_14604898_14605035_+	584	3	L1	1
R13H4.2_V_11837522_11837731_+:V_11837684_11837731_+	L3	3	DauerEntry	1
R13H4.2_V_11837526_11837616_+:V_11837555_11837616_+	L1	3	616	1
R74.5_III_4197302_4197640_+:III_4197302_4198842_+	54	3	347	1
T01D1.2_II_167079_167173_+:II_167079_167903_+	54	3	133	1
T02C5.1_X_2697935_2698003_+:X_2697935_2697987_+	Dauer	3	L4	1
T06E4.3_V_9645441_9645549_-:V_9645449_9645549_-	254	3	53	1
T09F5.1_V_15149677_15149816_+:V_15149767_15149816_+	523	3	173	1
T11F9.11_V_11489678_11489922_-:V_11489874_11489922_-	DauerEntry	3	52	1
T12B5.8_III_941073_941124_-:III_941084_941124_-	584	3	133	1
T13H2.5_X_4598641_4598722_-:X_4598453_4598722_-	L2	3	220	1
T17H7.4_III_732066_732142_-:III_731922_732142_-	542	3	248	1
T18H9.5_V_9205179_9205379_-:V_9205179_9205619_-	YA	3	346	1
T19D12.1_II_6668329_6668646_+:II_6668065_6668646_+	492	3	597	1
T19F4.1_V_6872406_6872607_+:V_6872320_6872607_+	639	3	492	1
T21D12.9_IV_278128_278177_+:IV_278128_278241_+	L2	3	340	1
T21H8.1_X_13870465_13870579_-:X_13870465_13871643_-	L2	3	388	1
T22D1.3_IV_6914225_6915066_+:IV_6914225_6914798_+	54	3	30	1
T22H6.6_X_12811785_12811834_-:X_12811785_12812386_-	157	3	126	1
T22H6.6_X_12811937_12812386_-:X_12811785_12812386_-	157	3	65	1
W01A8.8_I_7054278_7054725_-:I_7054278_7054536_-	L1	3	455	1
W03F11.6_I_2192750_2192845_+:I_2186716_2192845_+	35	3	96	1
W05F2.4_I_3399847_3401334_-:I_3399847_3400266_-	567	3	639	1
Y102A11A.2_X_2030297_2030857_+:X_2030247_2030857_+	370	3	430	1
Y105E8B.1_I_14622887_14623559_-:I_14622887_14622998_-	L4	3	Dauer	1
Y108G3AL.2_V_172933_172970_+:V_172933_172979_+	Dauer	3	L2	1
Y111B2A.14_III_12642214_12643609_+:III_12642214_12644369_+	173	3	126	1
Y119D3B.12_III_1206935_1207185_+:III_1206960_1207185_+	L4	3	173	1
Y41D4A.6_IV_1741432_1741478_-:IV_1741432_1741484_-	340	3	53	1
Y45F10A.6_IV_13478092_13478133_-:IV_13478086_13478133_-	431	3	346	1
Y47H9C.8_I_11894021_11894089_+:I_11894033_11894089_+	YA	3	35	1
Y48G1A.6_I_347048_348307_-:I_347048_347095_-	L3	3	133	1
Y50D4B.2_V_1101358_1103337_+:V_1102075_1103337_+	Dauer	3	173	1
Y55F3C.3_IV_738124_748812_+:IV_748739_748812_+	Dauer	3	DauerEntry	1
Y57G11C.42_IV_14735011_14736719_+:IV_14735964_14736719_+	542	3	639	1
Y59H11AR.2_IV_8585621_8585936_+:IV_8585621_8585899_+	L1	3	YA	1
Y5H2B.2_V_2196319_2196418_+:V_2196319_2196665_+	218	3	30	1
Y67A10A.6_IV_14362262_14363530_+:IV_14361303_14363530_+	396	3	455	1
Y69A2AR.30_IV_2640685_2640741_-:IV_2640678_2640741_-	370	3	220	1
Y71H2AM.3_III_2805839_2806900_+:III_2805839_2806897_+	371	3	294	1
Y97E10AR.2_V_7999286_7999864_+:V_7999749_7999864_+	L2	3	371	1
Y9D1A.1_II_7447244_7447290_+:II_7447244_7447441_+	L2	3	220	1
ZC101.2_II_14657023_14658399_-:II_14657023_14657962_-	323	3	374	1
ZC21.3_III_8525391_8525465_+:III_8525391_8526714_+	L2	3	YA	1
ZC518.1_IV_12353781_12353872_+:IV_12353781_12354071_+	L3	3	614	1
ZK1098.10_III_9549598_9550051_+:III_9549598_9550280_+	614	3	371	1
ZK287.1_V_9668951_9669692_+:V_9668963_9669692_+	347	3	340	1
ZK897.1_IV_12777931_12780844_+:IV_12779446_12780844_+	L2	3	178	1
B0222.7__B0222.8_V_9162802_9165156_-:V_9162802_9162855_-	L4	3		
B0496.3_IV_7438313_7438515_+:IV_7438313_7438740_+	346	3		
C06G4.6_III_8005032_8005181_+:III_8004620_8005181_+	L3	3		
C07A12.5_X_4514131_4514183_+:X_4514131_4514180_+	Dauer	3		
C08B6.4_V_10115226_10115669_+:V_10115620_10115669_+	616	3		
C18H7.1_IV_615622_618311_+:IV_617392_618311_+	DauerEntry	3		
C23G10.2,C23G10.3_III_6208139_6208360_+:III_6208262_6208360_+	L1	3		
C34G6.6_I_5876908_5877076_-:I_5876896_5877076_-	L2	3		
C40C9.5_X_13625828_13626559_-:X_13625828_13626845_-	L3	3		
C45G9.12_III_5070969_5071017_-:III_5070969_5071011_-	L3	3		
C53B7.3_X_6845416_6845494_+:X_6845416_6845618_+	699	3		
D1037.2_I_3667329_3667698_-:I_3667329_3667728_-	Dauer	3		
F08B4.2_IV_8675766_8676156_+:IV_8675619_8676156_+	323	3		
F32A7.5_I_14847915_14848557_+:I_14847915_14848059_+	L4	3		
F32B5.6_I_2670800_2671913_+:I_2670605_2671913_+	L1	3		
F35A5.4_X_3790532_3790578_-:X_3790330_3790578_-	L2	3		
F49E2.5_X_9554102_9556570_+:X_9554102_9554241_+	L4	3		
F54E2.3_V_2784341_2785051_-:V_2784957_2785051_-	DauerEntry	3		
F55C7.7_I_4002512_4002554_-:I_4002512_4002599_-	Dauer	3		
K05B2.5_X_4922058_4922675_-:X_4922058_4922898_-	L4	3		
K08E5.3_III_10168034_10168082_+:III_10168034_10170023_+	462	3		
NONE_IV_3896573_3897010_+:IV_3896053_3897010_+	640	3		
R09A1.5_V_1029824_1033330_-:V_1029824_1031529_-	DauerEntry	3		
T04C12.6_V_11079405_11081033_+:V_11078714_11081033_+	54	3		
T18H9.1_V_9223193_9223461_+:V_9223193_9223242_+	L4	3		
T23G11.3_I_7696650_7696688_+:I_7696650_7696697_+	L4	3		
T24H10.7_II_9130828_9130885_+:II_9123275_9130885_+	L1	3		
W09C5.6_I_13653254_13653301_-:I_13653254_13653578_-	Dauer	3		
Y106G6A.2_I_9933689_9933852_-:I_9933689_9934143_-	L3	3		
Y51A2D.19_V_18501952_18502764_+:V_18502079_18502764_+	DauerEntry	3		
Y66D12A.16_III_11524775_11526194_+:III_11524775_11526203_+	Dauer	3		
ZC518.1_IV_12354595_12355365_+:IV_12354134_12355365_+	L4	3		
ZK909.2_I_14937136_14940889_+:I_14933963_14940889_+	YA	3		
B0041.2_I_4656782_4657206_+:I_4656782_4657212_+	431	2	523	2
B0286.2_II_4361842_4362775_+:II_4362479_4362775_+	639	2	L2	2
B0336.9_III_5704703_5705152_-:III_5704576_5705152_-	126	2	597	2
B0348.4_V_26381_30199_+:V_29516_30199_+	254	2	346	2
B0348.4_V_35677_36117_+:V_35157_36117_+	178	2	294	2
B0379.4_I_10093773_10093853_-:I_10093767_10093853_-	462	2	L3	2
B0464.2_III_9491646_9491806_+:III_9491646_9492467_+	126	2	294	2
B0495.2_II_7699294_7699367_+:II_7699324_7699367_+	455	2	699	2
C01B10.4_IV_6629358_6629405_-:IV_6629358_6629409_-	401	2	597	2
C01B7.1_V_8788034_8788171_+:V_8788034_8788177_+	L2	2	Dauer	2
C01C10.4_X_7434925_7435315_+:X_7434988_7435315_+	699	2	DauerEntry	2
C04E6.11_V_5916796_5916859_-:V_5916799_5916859_-	249	2	L2	2
C06A1.2_II_10570947_10571772_+:II_10570947_10571761_+	639	2	L3	2
C06A5.7_I_5998806_5999096_-:I_5998806_6000756_-	54	2	L4	2
C06G1.5__C06G1.6_X_16642223_16652046_-:X_16642223_16643225_-	254	2	374	2
C06G8.3_IV_10800223_10800998_+:IV_10800434_10800998_+	YA	2	Dauer	2
C06H5.7_V_17915327_17916825_+:V_17915089_17916825_+	536	2	645	2
C07A9.7_III_9691282_9691579_-:III_9691282_9691617_-	L2	2	Dauer	2
C07D10.1_II_7399908_7400737_+:II_7399908_7400179_+	396	2	645	2
C08B6.7_V_10130861_10130905_-:V_10130853_10130905_-	225	2	340	2
C08C3.2_III_7775795_7775836_-:III_7775789_7775836_-	L3	2	DauerEntry	2
C08C3.4_III_7794294_7794563_-:III_7794279_7794563_-	L3	2	DauerEntry	2
C09B8.7_X_6047542_6048482_-:X_6048324_6048482_-	52	2	136	2
C09D1.1_I_4053586_4055392_+:I_4054544_4055392_+	L4	2	Dauer	2
C09D8.1_II_10983159_10983207_+:II_10977172_10983207_+	126	2	178	2
C10H11.9_I_4743297_4744061_-:I_4743874_4744061_-	30	2	L4	2
C14A11.6_X_2813180_2813773_-:X_2813156_2813773_-	L1	2	Dauer	2
C14B9.6_III_8114708_8115112_-:III_8114025_8115112_-	388	2	584	2
C15A11.3_I_7390656_7391856_-:I_7390656_7392202_-	L2	2	DauerEntry	2
C15B12.5_X_6482861_6483057_-:X_6482403_6483057_-	YA	2	DauerExit	2
C16A3.10_III_6394939_6395172_-:III_6394939_6394990_-	30	2	126	2
C16E9.4_X_6944960_6945830_-:X_6944833_6945830_-	430	2	Dauer	2
C16E9.4_X_6945920_6946544_-:X_6945920_6947736_-	371	2	420	2
C16E9.4_X_6945920_6947440_-:X_6945920_6947736_-	L3	2	DauerEntry	2
C18E9.3_II_8967951_8968064_-:II_8967945_8968064_-	279	2	374	2
C18H9.3_II_6684768_6685753_+:II_6685279_6685753_+	L4	2	Dauer	2
C24B5.1_V_9193969_9194621_+:V_9193990_9194621_+	553	2	699	2
C26C6.5_I_7539256_7539298_-:I_7539247_7539298_-	699	2	DauerEntry	2
C28F5.2_II_7508784_7509247_-:II_7508784_7510786_-	597	2	699	2
C29F7.1_X_13412832_13413258_+:X_13413214_13413258_+	542	2	L2	2
C29H12.1_II_6125618_6125663_+:II_6125618_6125660_+	136	2	347	2
C30D11.1_III_4144997_4146266_+:III_4144942_4146266_+	340	2	YA	2
C30G4.4_X_17066775_17068981_-:X_17066775_17071866_-	567	2	DauerExit	2
C33D12.2_X_3042468_3043083_-:X_3042468_3043113_-	294	2	430	2
C33G8.10_V_6991737_6991785_-:V_6991737_6991781_-	52	2	126	2
C33H5.12_IV_7790386_7790978_-:IV_7790386_7790824_-	370	2	420	2
C34C6.2__D2085.5_II_8674956_8676328_-:II_8674956_8680228_-	30	2	133	2
C34E7.1_X_12915454_12915659_+:X_12915454_12916088_+	430	2	645	2
C35E7.11_I_10844841_10844888_+:I_10844847_10844888_+	455	2	514	2
C36B1.8_I_8741119_8741182_+:I_8741119_8741191_+	374	2	614	2
C37A5.1_I_14160353_14160414_-:I_14160364_14160414_-	401	2	614	2
C37C3.6_V_7832353_7832961_+:V_7832640_7832961_+	262	2	374	2
C38D4.6_III_4807114_4807648_-:III_4807108_4807648_-	309	2	472	2
C40C9.5_X_13630446_13630489_-:X_13630437_13630489_-	371	2	L4	2
C41D11.3_I_4444013_4444067_-:I_4444019_4444067_-	30	2	65	2
C43H6.7_X_2401869_2401922_-:X_2401863_2401922_-	374	2	DauerExit	2
C44B7.3_II_6862262_6862312_-:II_6862262_6862316_-	430	2	L4	2
C44E4.1_I_4630177_4631247_-:I_4630177_4631501_-	133	2	254	2
C45B2.4_X_6080122_6080439_+:X_6080122_6080855_+	370	2	DauerEntry	2
C46H11.11_I_5064128_5064196_-:I_5063607_5064196_-	L2	2	DauerEntry	2
C47D12.1_II_11668010_11668068_-:II_11668019_11668068_-	30	2	65	2
C47D12.1_II_11673092_11673136_-:II_11673083_11673136_-	347	2	523	2
C49H3.5_IV_7913146_7913721_+:IV_7913146_7913715_+	213	2	L2	2
C51E3.9_V_10145996_10146107_+:V_10145999_10146107_+	584	2	YA	2
C52A11.4_II_10752374_10753951_-:II_10752374_10753471_-	455	2	DauerEntry	2
C53B7.3_X_6845573_6845618_+:X_6845416_6845618_+	699	2	DauerEntry	2
C53C9.3_X_7691553_7691684_-:X_7690940_7691684_-	L3	2	YA	2
C53D5.2__C53D5.3_I_280432_284308_+:I_280432_283518_+	136	2	DauerExit	2
C53D5.4_I_286421_287508_-:I_286998_287508_-	553	2	Dauer	2
C54G4.1_I_8017227_8017778_+:I_8017251_8017778_+	L2	2	L4	2
C54G7.3_X_5535837_5536463_-:X_5535837_5536237_-	346	2	396	2
C54G7.3_X_5536382_5536989_-:X_5536382_5536463_-	388	2	L2	2
C55A6.10_V_11505752_11505801_+:V_11505752_11505808_+	401	2	L2	2
D2021.1_X_8558658_8558788_+:X_8558673_8558788_+	30	2	374	2
D2089.1_II_10659271_10659398_+:II_10659271_10659338_+	455	2	YA	2
D2089.1_II_10659657_10659727_+:II_10659657_10659972_+	35	2	103	2
D2089.4_II_10687982_10688698_+:II_10687982_10688417_+	401	2	493	2
D2092.5_I_6606219_6606308_-:I_6606186_6606308_-	133	2	Dauer	2
E02A10.3_V_12586500_12587125_+:V_12583892_12587125_+	584	2	645	2
E03A3.6_III_4076100_4078628_+:III_4076100_4077644_+	401	2	Dauer	2
F01E11.5_X_7001291_7003087_-:X_7001291_7001550_-	455	2	523	2
F01F1.11_III_5871213_5871322_-:III_5871213_5871263_-	96	2	178	2
F02E9.2_I_8409335_8410656_-:I_8409335_8409677_-	347	2	396	2
F02E9.7_I_8414080_8414517_+:I_8414056_8414517_+	30	2	133	2
F08B1.1_II_5338104_5338154_+:II_5334785_5338154_+	639	2	L4	2
F12F6.6_IV_11566023_11566068_-:IV_11566026_11566068_-	298	2	DauerEntry	2
F13D11.1_X_5829803_5829963_+:X_5829803_5829902_+	472	2	Dauer	2
F13E6.4_X_10694173_10694226_+:X_10694182_10694226_+	262	2	YA	2
F13G3.6_I_7304195_7304245_-:I_7304195_7304241_-	54	2	133	2
F13H10.4_IV_11018611_11018651_-:IV_11018602_11018651_-	254	2	374	2
F13H8.5_II_6254216_6254962_-:II_6254216_6254346_-	L3	2	DauerEntry	2
F14D12.4_X_5576312_5582923_+:X_5579680_5582923_+	DauerEntry	2	DauerExit	2
F14F11.1_II_8310555_8319060_-:II_8310555_8318635_-	213	2	346	2
F15B9.7_V_13027440_13027493_+:V_13027440_13027487_+	262	2	699	2
F15D3.1_I_11545532_11546108_-:I_11545532_11545657_-	567	2	616	2
F18A11.5_II_13009226_13010696_-:II_13010586_13010696_-	584	2	645	2
F18E9.3_X_8587430_8587471_+:X_8587430_8587483_+	L2	2	YA	2
F19H8.1_II_14604001_14607849_+:II_14604001_14608243_+	218	2	639	2
F20C5.3_IV_8753949_8754552_-:IV_8753949_8754030_-	L4	2	DauerEntry	2
F21A10.2_X_10187899_10194229_-:X_10187899_10188238_-	298	2	374	2
F21C3.4_I_7281966_7282107_-:I_7281966_7282083_-	178	2	262	2
F21D12.1_II_7347485_7347533_+:II_7347485_7347527_+	30	2	65	2
F25B5.6_III_5947621_5947708_-:III_5947621_5947671_-	173	2	262	2
F25C8.3_V_20893590_20893982_+:V_20893469_20893982_+	65	2	401	2
F25H8.6_IV_9919893_9920509_+:IV_9919893_9920662_+	420	2	L3	2
F28E10.1_IV_4576140_4577910_+:IV_4572316_4577910_+	401	2	492	2
F28H6.2_X_14143970_14144110_+:X_14143760_14144110_+	225	2	DauerExit	2
F29C4.8_IV_141751_142259_-:IV_141419_142259_-	262	2	371	2
F29G9.4_V_6008807_6011083_+:V_6003654_6011083_+	699	2	DauerEntry	2
F29G9.4_V_6010971_6011083_+:V_6003654_6011083_+	455	2	DauerEntry	2
F32F2.1_V_13283993_13292273_-:V_13283993_13295767_-	591	2	L2	2
F33D4.2_IV_7677571_7681697_+:IV_7681458_7681697_+	L1	2	YA	2
F35B12.5_V_11610813_11610860_+:V_11610813_11610855_+	30	2	YA	2
F36H2.1_I_9241044_9241837_-:I_9241044_9245680_-	35	2	225	2
F36H2.3_I_9253128_9255029_-:I_9254844_9255029_-	699	2	L3	2
F36H2.3_I_9254445_9255029_-:I_9254844_9255029_-	DauerEntry	2	DauerExit	2
F36H2.3_I_9257628_9257883_-:I_9257128_9257883_-	370	2	Dauer	2
F36H2.3_I_9258097_9258231_-:I_9258097_9258774_-	396	2	Dauer	2
F37A4.7_III_6700534_6702117_+:III_6701298_6702117_+	514	2	584	2
F39G3.5_V_4723100_4723901_+:V_4723100_4724013_+	430	2	472	2
F40A3.4_V_7875918_7876420_+:V_7875900_7876420_+	346	2	L2	2
F40A3.7_V_7895801_7897003_-:V_7896941_7897003_-	396	2	493	2
F41D9.3_X_8391305_8392064_-:X_8391281_8392064_-	136	2	262	2
F41E6.4_V_8612734_8612782_+:V_8612731_8612782_+	YA	2	Dauer	2
F42H10.3_III_8486665_8487622_+:III_8486665_8487329_+	462	2	L3	2
F45E4.7_IV_7640110_7640175_-:IV_7640110_7640340_-	294	2	374	2
F46F2.2_X_15271055_15271157_-:X_15270680_15271157_-	78	2	279	2
F46F3.22_V_11664720_11665048_-:V_11664681_11665048_-	591	2	Dauer	2
F47E1.18_X_9070062_9070112_+:X_9070062_9070109_+	178	2	455	2
F49E2.5_X_9554102_9554634_+:X_9554491_9554634_+	493	2	553	2
F49E2.5_X_9554102_9555741_+:X_9554102_9554241_+	542	2	L4	2
F49E2.5_X_9554767_9556570_+:X_9556297_9556570_+	L4	2	DauerExit	2
F49E2.5_X_9557950_9558201_+:X_9557894_9558201_+	542	2	639	2
F52A8.4_I_7342959_7343916_+:I_7339301_7343916_+	472	2	L1	2
F52A8.6_I_7348354_7348426_+:I_7348166_7348426_+	455	2	Dauer	2
F52C12.4_IV_1925349_1926012_+:IV_1924692_1926012_+	178	2	536	2
F53C3.13_II_3921806_3924462_-:II_3922066_3924462_-	178	2	279	2
F53G2.7_II_2478334_2478353_-:II_2478334_2478616_-	371	2	640	2
F54A5.3_I_972090_972650_-:I_971954_972650_-	65	2	218	2
F54E2.3_V_2782584_2783363_-:V_2782584_2782841_-	L2	2	DauerEntry	2
F54F3.1_V_12913931_12914424_+:V_12913931_12913975_+	254	2	L4	2
F55C10.1_V_11377200_11377823_+:V_11377200_11377317_+	220	2	346	2
F56A3.5_I_5187153_5188391_+:I_5187651_5188391_+	614	2	Dauer	2
F56B6.4_X_3539330_3539882_+:X_3539330_3540489_+	542	2	L4	2
F56D5.6_IV_9405812_9406689_+:IV_9406610_9406689_+	584	2	L1	2
F58A3.2_X_11022003_11022313_+:X_11022003_11022063_+	699	2	DauerEntry	2
F58A3.2_X_11022003_11022313_+:X_11022140_11022313_+	699	2	DauerEntry	2
F58B6.3_III_1084452_1086138_+:III_1084452_1087774_+	30	2	584	2
F58G11.2_V_13665567_13665674_+:V_13665606_13665674_+	133	2	370	2
F59D6.7_V_3038723_3039264_-:V_3038673_3039264_-	249	2	584	2
H06I04.6_III_3061301_3061804_-:III_3061301_3061736_-	213	2	493	2
H14E04.1_III_2405529_2405646_+:III_2405529_2406082_+	346	2	L2	2
H19M22.2_III_2661207_2662676_+:III_2661207_2663276_+	374	2	431	2
H19M22.2_III_2663218_2663276_+:III_2661207_2663276_+	309	2	430	2
H19M22.3_III_2638669_2638716_+:III_2638667_2638716_+	248	2	374	2
H39E23.1_V_14115568_14117487_-:V_14116666_14117487_-	65	2	213	2
H43I07.1_V_4206730_4208149_+:V_4206730_4208970_+	30	2	536	2
K01G5.9_III_10759353_10759569_+:III_10759456_10759569_+	430	2	597	2
K02A6.3_X_8229529_8231480_-:X_8230922_8231480_-	492	2	L4	2
K02B9.4_X_13940301_13940348_+:X_13940304_13940348_+	L2	2	YA	2
K02F3.2_III_847261_847680_+:III_847261_848330_+	35	2	L4	2
K03A1.2_X_7295200_7295286_+:X_7295200_7295280_+	248	2	430	2
K04H4.2_III_9348176_9348592_-:III_9348540_9348592_-	298	2	455	2
K07A1.9_I_9614202_9614966_-:I_9614807_9614966_-	225	2	309	2
K07A3.2_I_2591147_2591576_-:I_2591147_2591888_-	699	2	DauerEntry	2
K07E12.1_III_6747135_6747286_+:III_6747135_6748704_+	430	2	472	2
K07E3.7_X_8096659_8097133_-:X_8096659_8098735_-	640	2	YA	2
K08E7.5_IV_12576816_12576877_+:IV_12573970_12576877_+	553	2	639	2
K08H2.7_X_13247736_13248105_-:X_13247864_13248105_-	430	2	YA	2
K09E9.3_X_15613220_15613263_-:X_15613211_15613263_-	173	2	523	2
K09G1.1_V_9583670_9586159_+:V_9584439_9586159_+	591	2	699	2
K10G6.3_II_3969426_3970031_+:II_3969467_3970031_+	103	2	187	2
K11C4.5_V_6907703_6907858_-:V_6907703_6908143_-	340	2	L2	2
K11D12.10_V_5059535_5059897_-:V_5059535_5059791_-	30	2	65	2
K11H12.9_IV_649860_649915_+:IV_649860_649909_+	L2	2	Dauer	2
M01D1.9_II_1049701_1050885_-:II_1049701_1049748_-	178	2	254	2
M02A10.2_X_704097_704323_-:X_704097_704314_-	L4	2	Dauer	2
M02A10.3_X_720923_722151_-:X_720923_722334_-	157	2	220	2
M02B7.5_IV_3815226_3819094_-:IV_3815226_3817258_-	96	2	213	2
M02B7.5_IV_3815226_3819094_-:IV_3817328_3819094_-	96	2	213	2
M03A8.4_X_6820905_6821324_-:X_6820905_6821073_-	347	2	455	2
M03A8.4_X_6820905_6821324_-:X_6821182_6821324_-	279	2	347	2
M04F3.2_I_4766341_4766856_+:I_4766371_4766856_+	96	2	173	2
NONE_III_5931874_5932387_+:III_5931874_5932401_+	178	2	472	2
NONE_IV_15648181_15648263_-:IV_15648216_15648263_-	53	2	254	2
NONE_IV_3137105_3137632_+:IV_3137170_3137632_+	323	2	493	2
NONE_IV_410996_414240_+:IV_413891_414240_+	173	2	523	2
NONE_I_11825426_11825480_-:I_11825426_11825476_-	133	2	254	2
NONE_I_14086472_14086522_-:I_14086472_14086590_-	346	2	396	2
R01H10.3_III_10253574_10254345_+:III_10253580_10254345_+	371	2	420	2
R02D5.6_V_14512749_14512792_-:V_14512749_14512801_-	699	2	DauerEntry	2
R02F2.1_III_5504143_5504595_+:III_5501953_5504595_+	298	2	430	2
R04F11.4_V_12326557_12335803_-:V_12326557_12328196_-	462	2	523	2
R06A4.10_II_14374475_14374862_-:II_14374466_14374862_-	52	2	136	2
R07D5.1_X_15127106_15131682_-:X_15127106_15127309_-	597	2	L1	2
R10E9.1_III_3967105_3967214_-:III_3967105_3971588_-	L3	2	DauerEntry	2
R13G10.1_III_3818964_3819082_-:III_3819001_3819082_-	30	2	65	2
R13H4.1_V_11842826_11843177_-:V_11842784_11843177_-	374	2	L1	2
R160.7_X_4379266_4379377_-:X_4379257_4379377_-	431	2	L4	2
R53.3_II_9960195_9960241_+:II_9959807_9960241_+	279	2	L2	2
T01D1.2_II_164827_166752_+:II_164827_166070_+	54	2	225	2
T01D1.2_II_164827_166752_+:II_166151_166752_+	54	2	225	2
T01D3.3_V_13705643_13707528_+:V_13705887_13707528_+	374	2	523	2
T01D3.3_V_13705643_13708242_+:V_13705643_13705730_+	340	2	455	2
T01D3.6_V_13718562_13718620_+:V_13718526_13718620_+	469	2	523	2
T01G6.6_V_485234_485696_+:V_485228_485696_+	346	2	597	2
T03D8.4_V_20827034_20827115_+:V_20827040_20827115_+	396	2	699	2
T04C9.6_III_5979814_5981218_-:III_5979814_5981987_-	173	2	225	2
T04D1.3_I_4676648_4677670_+:I_4676648_4677676_+	L1	2	DauerEntry	2
T04F8.9_X_11674519_11674569_+:X_11674519_11674575_+	220	2	347	2
T06F4.1_X_4061013_4061196_-:X_4061013_4071373_-	L4	2	DauerEntry	2
T07A9.3_IV_408897_409924_-:IV_408897_409956_-	616	2	DauerEntry	2
T07C4.3_III_10353982_10354063_+:III_10353982_10354033_+	157	2	431	2
T07D3.5_II_884592_885517_+:II_884592_885848_+	462	2	523	2
T08B1.2_V_1991827_1992634_-:V_1991827_1992718_-	YA	2	Dauer	2
T08E11.4_II_1825766_1828934_+:II_1825766_1825815_+	346	2	396	2
T10H10.3_X_2285644_2285834_-:X_2285519_2285834_-	133	2	DauerEntry	2
T11A5.6_V_9885208_9885542_-:V_9885119_9885542_-	523	2	L3	2
T12A2.15_III_6226204_6226434_-:III_6226204_6226789_-	96	2	584	2
T12A2.15_III_6226516_6226789_-:III_6226204_6226789_-	96	2	YA	2
T12F5.2_I_3731474_3731517_+:I_3731474_3731742_+	187	2	L4	2
T14G10.2_IV_10165512_10165942_-:IV_10165831_10165942_-	65	2	173	2
T17H7.4_III_739108_739321_-:III_731922_739321_-	L1	2	YA	2
T19F4.1_V_6872320_6872368_+:V_6872320_6872607_+	492	2	591	2
T21D12.9_IV_275987_276027_+:IV_275987_276044_+	420	2	514	2
T24A11.1_III_3790821_3791261_-:III_3790821_3792040_-	597	2	DauerEntry	2
T24A11.1_III_3791597_3792040_-:III_3790821_3792040_-	514	2	Dauer	2
T24B8.7_II_9048628_9048675_-:II_9048634_9048675_-	30	2	65	2
T24H10.7_II_9116666_9116762_+:II_9113341_9116762_+	65	2	346	2
T25B9.8_IV_10767739_10767912_-:IV_10767812_10767912_-	225	2	455	2
T27F2.2_V_11635355_11636992_-:V_11635355_11636965_-	52	2	L4	2
T28F2.4_I_3635085_3635416_-:I_3634335_3635416_-	52	2	96	2
T28F3.5_IV_17300109_17300236_+:IV_17300109_17300179_+	346	2	455	2
W01C8.4_X_5683302_5683485_-:X_5683302_5684037_-	133	2	340	2
W01C8.4_X_5684587_5685828_-:X_5684587_5686003_-	213	2	254	2
W01D2.2_II_14816641_14816686_-:II_14816641_14816695_-	187	2	431	2
W01F3.1_V_20655935_20656912_+:V_20655935_20656142_+	L2	2	Dauer	2
W01F3.1_V_20655935_20656912_+:V_20656305_20656912_+	L2	2	Dauer	2
W03B1.3_IV_4333574_4335205_-:IV_4333574_4333621_-	262	2	639	2
W05B5.1_I_13043097_13043523_+:I_13043097_13043802_+	298	2	401	2
W06F12.2_III_13726748_13728641_-:III_13727492_13728641_-	431	2	514	2
Y105E8A.7_I_14392192_14393534_+:I_14393438_14393534_+	347	2	430	2
Y106G6H.16_I_10474955_10475054_+:I_10474982_10475054_+	213	2	249	2
Y110A2AL.13_II_2887369_2888833_-:II_2888726_2888833_-	173	2	514	2
Y110A2AM.1_II_2902544_2903216_-:II_2901845_2903216_-	178	2	249	2
Y110A7A.17_I_5126970_5127015_-:I_5126970_5127018_-	133	2	640	2
Y116A8A.9_IV_16853783_16854797_-:IV_16853431_16854797_-	536	2	597	2
Y116F11A.1_V_19730627_19730671_+:V_19730627_19730683_+	65	2	279	2
Y17G7B.10_II_12049577_12055448_+:II_12049577_12054628_+	492	2	699	2
Y17G7B.20_II_11978129_11978178_-:II_11978129_11978319_-	388	2	514	2
Y26E6A.1_X_13915659_13915698_-:X_13915647_13915698_-	514	2	Dauer	2
Y37E11B.1_IV_3579696_3580735_+:IV_3580394_3580735_+	133	2	Dauer	2
Y37E3.17_I_2133876_2134789_+:I_2128777_2134789_+	30	2	78	2
Y38C1AB.8_IV_46601_46813_-:IV_46595_46813_-	L2	2	Dauer	2
Y39A3CL.1_III_1841902_1844363_+:III_1841902_1842860_+	346	2	L1	2
Y39A3CL.2_III_1798828_1799690_+:III_1798828_1799498_+	699	2	L4	2
Y39B6A.12_V_19121906_19121954_-:V_19121900_19121954_-	L1	2	Dauer	2
Y40B1A.3_I_13352198_13352995_+:I_13347608_13352995_+	178	2	225	2
Y41C4A.4_III_11685204_11688025_+:III_11685204_11688031_+	472	2	L1	2
Y41C4A.4_III_11688237_11691201_+:III_11688237_11691192_+	30	2	65	2
Y41C4A.4_III_11689718_11691201_+:III_11688237_11691201_+	35	2	133	2
Y41D4B.4_IV_1664538_1666509_+:IV_1664538_1666512_+	248	2	431	2
Y47G6A.19_I_3526172_3526496_-:I_3525943_3526496_-	616	2	L2	2
Y47G6A.29_I_3598766_3598812_-:I_3598760_3598812_-	396	2	699	2
Y47H9C.4_I_11852033_11855601_-:I_11854468_11855601_-	396	2	455	2
Y48G8AR.1_I_1264915_1265429_-:I_1264915_1265423_-	401	2	L2	2
Y48G9A.9_III_2095887_2095974_+:III_2092922_2095974_+	DauerEntry	2	Dauer	2
Y49A3A.2_V_14351330_14351695_+:V_14351639_14351695_+	309	2	514	2
Y51A2D.19_V_18502868_18503072_+:V_18502868_18504118_+	323	2	371	2
Y54F10AM.4_III_2541444_2541723_+:III_2541444_2541729_+	L1	2	Dauer	2
Y55F3AM.7_IV_984813_985667_-:IV_984823_985667_-	254	2	518	2
Y57A10A.14_II_12185995_12187667_+:II_12185989_12187667_+	126	2	294	2
Y57G11C.33_IV_14657162_14657228_+:IV_14657162_14657216_+	30	2	78	2
Y58G8A.4_V_277371_278175_-:V_278042_278175_-	187	2	Dauer	2
Y60A3A.21_V_20012157_20014852_+:V_20012157_20013251_+	225	2	298	2
Y67A10A.6_IV_14365684_14366819_+:IV_14365699_14366819_+	420	2	DauerExit	2
Y67D8B.4_IV_3174740_3175554_-:IV_3174740_3176012_-	L2	2	Dauer	2
Y71F9B.5_I_2715061_2717231_+:I_2715057_2717231_+	96	2	388	2
Y71G12B.1_I_1823582_1823626_+:I_1823576_1823626_+	126	2	309	2
Y71G12B.8_I_1769210_1769866_+:I_1768502_1769866_+	133	2	616	2
Y73B6BL.6_IV_6324270_6324321_+:IV_6324275_6324321_+	L1	2	YA	2
Y76A2B.5_III_13548778_13548837_-:III_13548671_13548837_-	35	2	597	2
ZC101.2_II_14664339_14664556_-:II_14663031_14664556_-	L3	2	DauerEntry	2
ZC410.1_IV_9070231_9070663_+:IV_9070231_9070672_+	173	2	YA	2
ZC504.4_X_10425339_10425597_-:X_10425339_10425582_-	30	2	103	2
ZC64.4_X_3870512_3872350_-:X_3870539_3872350_-	340	2	430	2
ZC8.4_X_4989842_4989890_+:X_4989842_4989887_+	699	2	DauerExit	2
ZK1098.10_III_9549373_9550280_+:III_9549598_9550280_+	401	2	L2	2
ZK177.8_II_5511192_5512901_-:II_5511192_5513622_-	455	2	584	2
ZK652.10_III_7857034_7857083_-:III_7857040_7857083_-	30	2	78	2
ZK721.4_X_8782228_8784261_+:X_8782228_8782583_+	35	2	645	2
ZK783.1_III_7637192_7637290_+:III_7637192_7637734_+	213	2	493	2
ZK867.3_X_7211935_7213738_+:X_7211935_7212290_+	225	2	518	2
ZK867.3_X_7211935_7213738_+:X_7212408_7213738_+	396	2	518	2
ZK892.1_II_9994448_9994926_+:II_9994448_9995560_+	469	2	591	2
ZK909.2_I_14940374_14940889_+:I_14933963_14940889_+	469	2	L4	2
ZK994.6_V_8502760_8503179_-:V_8502760_8504364_-	347	2	L1	2
3R5.1_III_13780475_13780521_+:III_13780463_13780521_+	431	2	279	1
B0001.3_IV_12145433_12145481_-:IV_12145433_12145487_-	Dauer	2	35	1
B0228.4_II_7730717_7731370_+:II_7730717_7730901_+	DauerEntry	2	YA	1
B0285.1_III_4333563_4334092_+:III_4333563_4334098_+	L1	2	639	1
B0285.1_III_4339593_4339990_+:III_4339593_4339987_+	L2	2	173	1
B0348.4_V_26381_30199_+:V_26381_29335_+	455	2	346	1
B0348.4_V_30298_31339_+:V_30298_35014_+	30	2	178	1
B0348.4_V_31583_35014_+:V_30298_35014_+	30	2	279	1
B0348.4_V_35157_35538_+:V_35157_36117_+	L4	2	213	1
B0393.5_III_4773569_4775150_+:III_4774183_4775150_+	298	2	374	1
B0496.3_IV_7437057_7437467_+:IV_7437057_7437253_+	DauerEntry	2	L3	1
B0496.3_IV_7437057_7437467_+:IV_7437377_7437467_+	DauerEntry	2	DauerExit	1
B0496.3_IV_7437849_7438176_+:IV_7437849_7437926_+	298	2	173	1
B0496.3_IV_7437849_7438176_+:IV_7438044_7438176_+	173	2	298	1
B0496.3_IV_7438588_7438740_+:IV_7438588_7439044_+	L4	2	346	1
B0511.9_I_10639863_10639907_-:I_10639741_10639907_-	103	2	173	1
C01C10.1_X_7431785_7432800_+:X_7431785_7431836_+	L2	2	30	1
C01F6.4_IV_9105258_9105347_+:IV_9105258_9105355_+	L4	2	53	1
C01G6.1_II_9259558_9259610_-:II_9259325_9259610_-	455	2	294	1
C01H6.2_I_7205813_7206045_-:I_7205822_7206045_-	DauerExit	2	126	1
C02B4.1_X_12687531_12687614_+:X_12687227_12687614_+	178	2	52	1
C02D4.2_X_15288125_15288603_-:X_15288125_15288672_-	514	2	136	1
C04A2.1_II_6848164_6849622_+:II_6848368_6849622_+	DauerExit	2	699	1
C05C10.2_II_9923023_9924738_+:II_9924634_9924738_+	DauerEntry	2	54	1
C05C8.4_V_7226814_7227521_-:V_7226817_7227521_-	103	2	Dauer	1
C06A6.4_IV_7827451_7827556_-:IV_7827094_7827556_-	DauerExit	2	536	1
C06E4.2_IV_7281511_7282275_+:IV_7276975_7282275_+	430	2	294	1
C06E8.3_III_6997841_7001840_+:III_7001793_7001840_+	54	2	L4	1
C06G1.1_X_16636255_16637034_+:X_16636251_16637034_+	L2	2	248	1
C06G4.2_III_7981746_7982665_+:III_7982474_7982665_+	Dauer	2	DauerEntry	1
C06G8.3_IV_10800223_10800998_+:IV_10800223_10800355_+	YA	2	Dauer	1
C07G2.2_III_4494062_4494155_-:III_4494062_4498459_-	78	2	225	1
C09B7.2_X_2668276_2669402_+:X_2668276_2669393_+	173	2	30	1
C09D8.1_II_10984063_10984325_+:II_10984063_10984142_+	187	2	254	1
C09G4.2_IV_8536767_8536891_+:IV_8536695_8536891_+	699	2	614	1
C10C5.1_IV_9364162_9364702_-:IV_9364162_9365053_-	L4	2	213	1
C10C5.1_IV_9364817_9365053_-:IV_9364162_9365053_-	126	2	65	1
C10G8.5_V_5306195_5306511_+:V_5306195_5306502_+	374	2	298	1
C14C10.3_V_12596804_12597052_-:V_12596804_12597043_-	Dauer	2	640	1
C15B12.5_X_6482403_6482767_-:X_6482403_6483057_-	YA	2	248	1
C16D6.2_X_12538022_12539373_-:X_12538022_12539351_-	699	2	536	1
C17C3.12_II_5545387_5545789_-:II_5545387_5545702_-	249	2	597	1
C18A11.5_X_8042882_8043347_+:X_8042882_8044045_+	294	2	213	1
C18A3.5_II_5714338_5714474_-:II_5714139_5714474_-	L3	2	103	1
C18C4.5_V_5550865_5551756_-:V_5550865_5551594_-	430	2	309	1
C18E9.3_II_8969174_8969215_-:II_8969165_8969215_-	Dauer	2	374	1
C18H9.3_II_6684271_6684661_+:II_6684271_6684670_+	639	2	298	1
C24B5.2_V_9176304_9176679_+:V_9176304_9176396_+	173	2	374	1
C25B8.1_X_6619210_6621685_+:X_6620067_6621685_+	298	2	187	1
C25B8.3_X_6607218_6607269_+:X_6607218_6607266_+	DauerEntry	2	DauerExit	1
C27A7.5_V_12160425_12160839_-:V_12160419_12160839_-	218	2	173	1
C28A5.4_III_4446988_4448940_-:III_4446988_4447331_-	294	2	420	1
C28A5.4_III_4446988_4448940_-:III_4447545_4448940_-	401	2	309	1
C29E4.5_III_7922059_7923136_-:III_7921853_7923136_-	L2	2	254	1
C29E6.5_IV_11900972_11901042_+:IV_11900972_11901039_+	699	2	249	1
C29F7.1_X_13412832_13413258_+:X_13412832_13413080_+	493	2	645	1
C30B5.5_II_6205470_6205916_-:II_6204927_6205916_-	640	2	323	1
C30D11.1_III_4139987_4140673_+:III_4139987_4140682_+	L4	2	L2	1
C30G12.6_II_7292351_7292400_-:II_7292360_7292400_-	52	2	96	1
C30G4.4_X_17058173_17059123_-:X_17058173_17059243_-	DauerEntry	2	YA	1
C30H6.1_IV_17353427_17353568_+:IV_17353520_17353568_+	L4	2	187	1
C32E8.10_I_3800283_3801837_-:I_3800283_3803013_-	L3	2	536	1
C33B4.3_II_11385091_11386004_-:II_11385091_11385713_-	173	2	220	1
C33B4.3_II_11388039_11388198_-:II_11388039_11388545_-	DauerEntry	2	L1	1
C33F10.5_II_4801773_4801816_-:II_4801773_4808282_-	309	2	173	1
C33G8.2_V_7010263_7010359_+:V_7010263_7010487_+	L1	2	L4	1
C34B4.2_V_13086338_13086693_+:V_13083161_13086693_+	L2	2	469	1
C34C6.5_II_8700832_8700918_-:II_8700832_8701374_-	Dauer	2	173	1
C34D10.2_X_8015025_8019106_+:X_8018128_8019106_+	L1	2	DauerEntry	1
C34E11.2_X_11807376_11807805_-:X_11807376_11807676_-	DauerEntry	2	L2	1
C34E11.2_X_11807849_11808882_-:X_11807849_11809323_-	455	2	294	1
C34F6.10_X_11234247_11234442_-:X_11234374_11234442_-	52	2	173	1
C36B1.1_I_8714897_8720512_-:I_8714897_8719245_-	309	2	455	1
C37A2.4_I_6782071_6782122_+:I_6782071_6782113_+	30	2	YA	1
C37C3.6_V_7832353_7832961_+:V_7832353_7832426_+	374	2	279	1
C39D10.8_X_7880303_7880344_-:X_7880285_7880344_-	Dauer	2	L4	1
C40A11.6_II_2144640_2145062_-:II_2144640_2144901_-	542	2	374	1
C40A11.6_II_2144640_2145062_-:II_2145017_2145062_-	584	2	374	1
C40A11.6_II_2145312_2145364_-:II_2145312_2145467_-	597	2	52	1
C41G11.4_X_5740256_5740347_-:X_5740256_5740338_-	645	2	248	1
C42C1.11_IV_12280072_12280123_+:IV_12280075_12280123_+	157	2	254	1
C43E11.3_I_4256882_4257702_+:I_4256882_4256972_+	YA	2	30	1
C43E11.6_I_4230861_4233072_+:I_4232705_4233072_+	Dauer	2	DauerEntry	1
C43E11.6_I_4231227_4232496_+:I_4231764_4232496_+	374	2	346	1
C43E11.6_I_4232678_4233072_+:I_4232705_4233072_+	Dauer	2	699	1
C44E12.3_X_7600419_7600641_-:X_7600419_7600897_-	Dauer	2	DauerEntry	1
C44E4.1_I_4613024_4613279_-:I_4613018_4613279_-	699	2	388	1
C44E4.1_I_4631305_4631501_-:I_4630177_4631501_-	133	2	254	1
C44H9.5_V_12847486_12847537_-:V_12847477_12847537_-	323	2	218	1
C44H9.7_V_12853280_12853746_-:V_12853280_12853378_-	DauerEntry	2	262	1
C44H9.7_V_12853280_12853746_-:V_12853474_12853746_-	DauerEntry	2	370	1
C48B4.4_III_9576768_9576888_-:III_9576762_9576888_-	591	2	374	1
C48D5.2_III_3599321_3604799_+:III_3594580_3604799_+	L2	2	213	1
C48D5.2_III_3601682_3604799_+:III_3594580_3604799_+	294	2	347	1
C49F5.1_X_11967339_11969586_+:X_11967339_11967505_+	584	2	431	1
C49H3.6_IV_7905917_7906770_+:IV_7906185_7906770_+	133	2	213	1
C50A2.3_IV_1149904_1149959_-:IV_1149904_1150559_-	L4	2	Dauer	1
C50C3.9_III_8197759_8198021_-:III_8197759_8199071_-	371	2	YA	1
C50H2.1_V_9893861_9893918_+:V_9893852_9893918_+	431	2	492	1
C50H2.2_V_9900889_9905356_+:V_9905193_9905356_+	213	2	157	1
C52A11.4_II_10752374_10753951_-:II_10753529_10753951_-	DauerEntry	2	518	1
C52E4.6_V_11992640_11992898_-:V_11992130_11992898_-	30	2	65	1
C54G7.3_X_5531207_5531344_-:X_5531207_5535189_-	L2	2	455	1
C54G7.3_X_5536382_5536989_-:X_5536898_5536989_-	L2	2	396	1
C55B7.6_I_6484895_6485303_+:I_6484895_6485315_+	L2	2	597	1
C55F2.1_IV_7891479_7891586_+:IV_7886865_7891586_+	L4	2	Dauer	1
C56A3.7_V_13557220_13557562_+:V_13557220_13557266_+	DauerEntry	2	401	1
C56G2.1_III_6357186_6357601_+:III_6357186_6357469_+	213	2	30	1
D1046.1_IV_8929241_8930202_+:IV_8929241_8929802_+	645	2	248	1
D2005.4_I_7815079_7815249_+:I_7815079_7815242_+	L4	2	133	1
E02H9.8_III_2449850_2449902_-:III_2449856_2449902_-	462	2	430	1
E03A3.6_III_4068481_4069240_+:III_4066717_4069240_+	Dauer	2	472	1
F07C6.4_IV_12812794_12823008_+:IV_12817408_12823008_+	L2	2	DauerEntry	1
F08A10.1_I_8206149_8206265_+:I_8199950_8206265_+	L2	2	DauerEntry	1
F08B4.2_IV_8675619_8676156_+:IV_8675619_8675727_+	L2	2	616	1
F08H9.1_V_14459409_14459450_+:V_14459403_14459450_+	279	2	103	1
F09A5.4_X_13155409_13169607_-:X_13155409_13155510_-	L2	2	YA	1
F10D7.3_X_17371628_17372517_-:X_17371628_17373482_-	249	2	431	1
F10G8.8_I_10052013_10052193_-:I_10051594_10052193_-	254	2	133	1
F11A10.1_IV_12080024_12080071_+:IV_12080024_12080065_+	L4	2	35	1
F11C1.7_X_12989598_12989650_+:X_12989598_12989644_+	249	2	30	1
F11D5.1_X_3344769_3344870_+:X_3341370_3344870_+	L3	2	L1	1
F11E6.1_IV_17478272_17478362_+:IV_17478272_17478817_+	640	2	52	1
F13A7.11_V_16394544_16394778_-:V_16394544_16394838_-	L3	2	YA	1
F13B10.1_III_3882529_3890904_-:III_3882529_3887340_-	L4	2	469	1
F13H8.5_II_6254562_6254962_-:II_6254562_6254632_-	DauerEntry	2	Dauer	1
F14D12.6_X_5609752_5609809_-:X_5609752_5609803_-	L4	2	173	1
F15A8.5_X_4411705_4411756_-:X_4411714_4411756_-	Dauer	2	L2	1
F16A11.3_I_9369289_9369858_-:I_9368099_9369858_-	639	2	173	1
F17E5.1_X_12401470_12401524_-:X_12401470_12401518_-	L4	2	388	1
F18A1.3_II_7682029_7682082_+:II_7681995_7682082_+	96	2	213	1
F18F11.3_IV_354607_354655_+:IV_354327_354655_+	347	2	L2	1
F18G5.2_X_9255234_9255353_+:X_9255234_9255377_+	567	2	518	1
F19D8.1_X_13818078_13818550_-:X_13818078_13818556_-	699	2	DauerExit	1
F20D1.10__F20D1.21_X_14966756_14979617_+:X_14966756_14976046_+	553	2	35	1
F20G2.6_V_13764699_13765215_+:V_13764699_13765212_+	614	2	136	1
F21A10.1_X_10179326_10179431_+:X_10177366_10179431_+	YA	2	401	1
F21A3.7_V_15513322_15513719_-:V_15513624_15513719_-	L4	2	78	1
F21D12.1_II_7347479_7347533_+:II_7347485_7347533_+	262	2	340	1
F23H11.8_III_925134_926187_-:III_925565_926187_-	Dauer	2	514	1
F25C8.3_V_20889941_20890220_+:V_20889686_20890220_+	L2	2	536	1
F25E2.5_X_822682_822842_-:X_822682_822851_-	DauerEntry	2	645	1
F26A1.15_III_4838225_4840702_+:III_4838225_4839833_+	Dauer	2	616	1
F26G5.1_V_4975818_4975863_+:V_4975818_4975869_+	133	2	371	1
F27C1.11_I_5436778_5436817_-:I_5436769_5436817_-	DauerEntry	2	371	1
F28E10.1_IV_4585116_4585300_+:IV_4585116_4585309_+	455	2	L3	1
F28F5.3_III_6814663_6814948_+:III_6813577_6814948_+	430	2	374	1
F29C4.8_IV_139497_139550_-:IV_139497_139729_-	157	2	103	1
F31B12.1_X_10796591_10796873_-:X_10796591_10796918_-	L4	2	323	1
F31B12.3_X_10821990_10822726_-:X_10821990_10822747_-	455	2	614	1
F31B12.3_X_10823211_10823296_-:X_10823241_10823296_-	396	2	157	1
F31C3.2_I_15037997_15038041_+:I_15037997_15038050_+	699	2	514	1
F31C3.6_I_15055377_15055430_-:I_15055386_15055430_-	L2	2	346	1
F31D5.3_II_4206043_4206222_+:II_4206043_4206645_+	L3	2	Dauer	1
F31D5.3_II_4206271_4206645_+:II_4206043_4206645_+	L4	2	DauerEntry	1
F31E8.2_II_6814935_6815004_+:II_6814935_6815260_+	DauerEntry	2	616	1
F32A6.5_X_5311732_5323286_-:X_5311732_5312733_-	518	2	430	1
F32A7.5_I_14849612_14849664_+:I_14849623_14849664_+	374	2	455	1
F32H2.10_I_8970388_8970511_+:I_8970388_8970432_+	30	2	96	1
F32H5.3_V_13359494_13359536_+:V_13359494_13359545_+	L4	2	639	1
F33D4.2_IV_7691805_7691882_+:IV_7691805_7692119_+	430	2	472	1
F33E2.2_I_12567367_12568195_-:I_12567367_12568174_-	370	2	30	1
F35E12.7_V_13727908_13728686_-:V_13728639_13728686_-	L2	2	254	1
F35E12.9_V_13741921_13742468_-:V_13741921_13742652_-	523	2	248	1
F35G2.5_IV_12221078_12222530_+:IV_12222087_12222530_+	DauerEntry	2	699	1
F37A4.7_III_6698037_6698528_+:III_6698040_6698528_+	492	2	248	1
F37A4.7_III_6699900_6699974_+:III_6699885_6699974_+	L4	2	514	1
F38B2.1_X_11271206_11273205_+:X_11271257_11273205_+	L1	2	L3	1
F39B3.2_X_17569058_17569109_-:X_17569049_17569109_-	Dauer	2	L2	1
F39D8.1_X_15409457_15409498_-:X_15409448_15409498_-	L2	2	584	1
F40E10.6_X_14704271_14704596_-:X_14704271_14704606_-	374	2	699	1
F40G9.15__F40G9.6_III_180136_182547_+:III_180136_182706_+	136	2	262	1
F41D9.3_X_8391054_8391152_-:X_8391048_8391152_-	YA	2	133	1
F42H10.3_III_8486665_8487622_+:III_8487444_8487622_+	462	2	294	1
F44B9.7_III_8026510_8026661_-:III_8026513_8026661_-	30	2	455	1
F44C4.4_V_6606889_6607487_-:V_6606889_6607453_-	DauerExit	2	639	1
F44E2.7_III_8847323_8847451_-:III_8847329_8847451_-	30	2	DauerExit	1
F44E7.4_V_5774266_5774534_-:V_5774266_5774582_-	173	2	254	1
F44F4.1_II_10881799_10881852_+:II_10881763_10881852_+	173	2	584	1
F45H11.4_I_10385943_10386183_-:I_10385955_10386183_-	YA	2	591	1
F46A9.3_I_9463876_9465075_+:I_9464992_9465075_+	L1	2	157	1
F46G11.1_X_5793460_5793960_+:X_5791862_5793960_+	L2	2	614	1
F47D12.6_III_6286777_6287148_-:III_6286946_6287148_-	L2	2	DauerEntry	1
F48A11.2_II_198007_200151_+:II_200090_200151_+	518	2	374	1
F48E3.8_X_7512751_7512848_-:X_7509260_7512848_-	455	2	371	1
F48E8.1_III_5476458_5477514_+:III_5476491_5477514_+	584	2	L4	1
F49B2.7_I_14305135_14306209_+:I_14305135_14306341_+	347	2	225	1
F49E2.5_X_9554102_9556570_+:X_9556297_9556570_+	L4	2	Dauer	1
F49E2.5_X_9554491_9555741_+:X_9555617_9555741_+	L3	2	Dauer	1
F49E2.5_X_9556778_9557737_+:X_9556778_9557160_+	DauerEntry	2	248	1
F49E2.5_X_9556778_9557737_+:X_9557350_9557737_+	DauerEntry	2	248	1
F52C9.8_III_5312099_5315673_+:III_5312099_5312412_+	Dauer	2	DauerEntry	1
F52C9.8_III_5312099_5315673_+:III_5315464_5315673_+	Dauer	2	420	1
F52D10.3_X_11604374_11604840_-:X_11604566_11604840_-	30	2	157	1
F53B7.2_V_10992970_10993166_+:V_10992970_10993335_+	469	2	225	1
F53F4.6_V_13598714_13599056_-:V_13598714_13598881_-	DauerEntry	2	371	1
F54C1.5_I_4993508_4994523_-:I_4994298_4994523_-	340	2	374	1
F54C4.3_III_82827_83142_-:III_82055_83142_-	249	2	DauerEntry	1
F54C8.6_III_9446261_9448171_-:III_9446261_9446452_-	699	2	340	1
F54D11.4_V_4616371_4616412_+:V_4616371_4616418_+	L4	2	133	1
F54D11.4_V_4617639_4617923_+:V_4617633_4617923_+	YA	2	225	1
F54F3.1_V_12913931_12914424_+:V_12914376_12914424_+	254	2	220	1
F54G2.1_X_2623305_2623616_-:X_2622918_2623616_-	639	2	420	1
F54G2.1_X_2650279_2664116_-:X_2650279_2652053_-	DauerEntry	2	L3	1
F55A11.6_V_11776936_11777752_+:V_11776936_11777744_+	YA	2	584	1
F55C12.7_II_5864950_5866290_+:II_5866205_5866290_+	645	2	Dauer	1
F55C9.5_V_19291288_19291338_-:V_19291001_19291338_-	126	2	249	1
F55G1.1_IV_7492946_7493009_+:IV_7492307_7493009_+	640	2	L2	1
F56A11.4_IV_550887_551934_+:IV_550655_551934_+	Dauer	2	248	1
F56A3.2_I_5185246_5185302_+:I_5184974_5185302_+	323	2	178	1
F56A3.5_I_5187153_5188391_+:I_5187153_5187584_+	614	2	254	1
F56B3.2_IV_768033_769228_-:IV_768033_768319_-	645	2	420	1
F56C9.8_III_7318325_7318640_-:III_7318325_7319369_-	Dauer	2	DauerEntry	1
F56D5.6_IV_9405812_9406689_+:IV_9405812_9406534_+	553	2	248	1
F57C12.5_X_579389_580298_-:X_579389_579988_-	699	2	YA	1
F57F5.2_V_11999507_11999710_-:V_11999513_11999710_-	472	2	L3	1
F58A4.2_III_9600266_9600309_-:III_9600266_9600317_-	L4	2	78	1
F58A4.6_III_9614623_9614665_+:III_9614623_9614671_+	309	2	L3	1
F58B4.1_V_10919300_10919344_-:V_10919047_10919344_-	L2	2	Dauer	1
F59A2.6_III_3421198_3421884_+:III_3420434_3421884_+	136	2	65	1
F59B10.4_II_10514635_10514710_-:II_10514635_10514719_-	Dauer	2	L1	1
H01G02.3_IV_11787683_11788905_-:IV_11787776_11788905_-	Dauer	2	L2	1
H04D03.6_III_10438325_10438729_-:III_10438319_10438729_-	309	2	220	1
H12C20.2_V_11572883_11572925_-:V_11572883_11572932_-	L4	2	225	1
H18N23.2_X_17624432_17624473_-:X_17624426_17624473_-	L2	2	347	1
H19N07.2_V_11117519_11117583_+:V_11117528_11117583_+	225	2	294	1
H20J18.1_X_12505243_12505749_-:X_12505646_12505749_-	L4	2	173	1
H40L08.2_X_15077122_15077176_-:X_15077122_15077170_-	L2	2	469	1
JC8.6_IV_13241170_13241220_+:IV_13241170_13241211_+	30	2	L4	1
K01A2.8_II_309821_310161_-:II_309770_310161_-	597	2	133	1
K02A11.1_I_9740611_9740660_+:I_9740613_9740660_+	133	2	225	1
K02B9.4_X_13938800_13939253_+:X_13938800_13939259_+	133	2	YA	1
K02F3.4_III_834168_835320_+:III_835207_835320_+	L3	2	L1	1
K04B12.1_II_14423521_14423572_-:II_14423521_14423564_-	309	2	213	1
K04C2.4_III_6888532_6888839_-:III_6888523_6888839_-	249	2	133	1
K05C4.9_I_14729554_14730650_-:I_14729554_14730390_-	567	2	374	1
K06A9.1_X_1558377_1558449_+:X_1551336_1558449_+	L4	2	Dauer	1
K06B4.12_V_15705706_15705807_+:V_15705706_15705815_+	L2	2	614	1
K06C4.6_V_8910118_8910708_-:V_8910118_8910879_-	DauerEntry	2	30	1
K07F5.13_IV_9859848_9860085_+:IV_9858907_9860085_+	L3	2	294	1
K08E5.3_III_10167003_10168055_+:III_10167003_10170023_+	294	2	614	1
K08F11.4_IV_4712386_4712446_-:IV_4712386_4712432_-	178	2	30	1
K08H10.1_V_10024996_10025510_+:V_10024996_10026436_+	DauerEntry	2	388	1
K09G1.4_V_9611341_9612707_+:V_9612374_9612707_+	542	2	254	1
K10D3.2_I_7125148_7126467_-:I_7125148_7125841_-	279	2	371	1
K10D6.2_V_11194325_11194555_-:V_11194325_11194755_-	347	2	L3	1
K10D6.4_V_11202049_11211761_+:V_11211668_11211761_+	298	2	35	1
K10G6.3_II_3965558_3966388_+:II_3965558_3965654_+	187	2	78	1
K10G6.4_II_3974718_3974914_-:II_3974783_3974914_-	279	2	220	1
K11E8.1_IV_10329180_10332248_-:IV_10329174_10332248_-	L4	2	249	1
K12C11.4_I_1317183_1320041_+:I_1312940_1320041_+	699	2	L3	1
M01A8.2_III_9266120_9267743_-:III_9266120_9267335_-	Dauer	2	L1	1
M01A8.2_III_9266120_9267743_-:III_9267540_9267743_-	374	2	DauerExit	1
M02G9.1_II_10331486_10333510_+:II_10333358_10333510_+	597	2	L2	1
M03D4.1_IV_6121087_6121332_+:IV_6120749_6121332_+	225	2	173	1
M04C3.1_V_19438494_19438547_-:V_19438494_19438772_-	298	2	254	1
M04C3.1_V_19444714_19444821_-:V_19444704_19444821_-	L4	2	370	1
M79.4_X_10604821_10604977_+:X_10604821_10604986_+	Dauer	2	699	1
NONE_III_1385225_1387446_+:III_1385221_1387446_+	L1	2	248	1
NONE_III_2824668_2825687_+:III_2824663_2825687_+	YA	2	133	1
NONE_II_12224759_12224912_-:II_12221726_12224912_-	133	2	54	1
NONE_II_1319917_1321033_-:II_1319953_1321033_-	126	2	262	1
NONE_II_3306503_3306640_-:II_3306508_3306640_-	178	2	133	1
NONE_IV_15943560_15944149_-:IV_15943785_15944149_-	30	2	YA	1
NONE_IV_8598080_8598402_+:IV_8598080_8598355_+	L1	2	133	1
NONE_IV_8778905_8779365_-:IV_8778901_8779365_-	248	2	553	1
NONE_IV_8780117_8780366_-:IV_8780117_8780324_-	L3	2	103	1
NONE_I_10361963_10362562_+:I_10362221_10362562_+	254	2	52	1
NONE_V_20466857_20467496_+:V_20466853_20467496_+	374	2	187	1
NONE_V_4853738_4855310_+:V_4851515_4855310_+	Dauer	2	L1	1
NONE_X_13043437_13043526_+:X_13043462_13043526_+	L1	2	DauerEntry	1
NONE_X_13043910_13044601_+:X_13044557_13044601_+	L4	2	Dauer	1
R01H2.8_III_7069118_7069237_+:III_7069199_7069237_+	455	2	523	1
R02C2.4_V_255951_255997_-:V_255951_256000_-	178	2	126	1
R04B5.4_V_10082661_10082719_-:V_10082670_10082719_-	YA	2	133	1
R07B5.9_V_9852707_9853616_-:V_9852707_9853346_-	136	2	54	1
R07D5.2_X_15111657_15111710_-:X_15111657_15111704_-	218	2	52	1
R10E12.1_III_9960699_9961459_+:III_9960699_9961295_+	699	2	462	1
R10E9.1_III_3965867_3966346_-:III_3965858_3966346_-	L2	2	DauerEntry	1
R119.5_I_391810_392160_-:I_391807_392160_-	455	2	157	1
R11E3.5_IV_4784646_4785155_-:IV_4784646_4785143_-	178	2	53	1
R11G1.6_X_3639830_3639918_-:X_3639824_3639918_-	L3	2	455	1
R12E2.5_I_4164312_4164710_+:I_4164427_4164710_+	L4	2	L2	1
R13A1.2_IV_7213520_7213631_+:IV_7210108_7213631_+	514	2	388	1
R153.1_II_7633751_7634956_-:II_7633751_7641572_-	DauerExit	2	DauerEntry	1
R153.1_II_7641750_7642930_-:II_7641750_7649738_-	L3	2	133	1
R31.1_V_11914562_11914738_+:V_11914562_11914717_+	136	2	L2	1
R31.1_V_11914562_11915697_+:V_11915341_11915697_+	347	2	298	1
T01D1.2_II_167387_167903_+:II_167079_167903_+	96	2	52	1
T02C5.5_X_2722693_2723251_-:X_2722693_2723227_-	L4	2	309	1
T02G5.9_II_7072132_7072195_-:II_7072132_7072315_-	52	2	133	1
T04B2.2_IV_10043228_10044211_+:IV_10043845_10044211_+	L4	2	30	1
T04B8.5_II_620982_621146_-:II_620982_624396_-	54	2	133	1
T04C12.1_V_11058862_11059067_-:V_11058804_11059067_-	Dauer	2	DauerEntry	1
T04D1.4_I_4697200_4697502_-:I_4697191_4697502_-	DauerEntry	2	L1	1
T05A7.11_II_4660502_4660595_-:II_4660502_4661270_-	472	2	178	1
T05A7.11_II_4660502_4661270_-:II_4661072_4661270_-	225	2	597	1
T05G5.10_III_9746521_9746688_-:III_9746521_9746967_-	DauerEntry	2	430	1
T06D8.1_II_11208247_11208381_+:II_11207658_11208381_+	DauerEntry	2	DauerExit	1
T07D3.4_II_888851_888905_+:II_888860_888905_+	133	2	187	1
T08B2.5_I_6215990_6216060_+:I_6215990_6216063_+	DauerEntry	2	388	1
T08E11.10_II_1820625_1820663_-:II_1820611_1820663_-	523	2	370	1
T09A12.4_IV_8229055_8229234_-:IV_8229049_8229234_-	DauerEntry	2	173	1
T09A5.2_II_7842737_7843272_+:II_7842737_7843221_+	254	2	L4	1
T10A3.1_X_7273611_7274272_-:X_7273611_7273784_-	DauerEntry	2	323	1
T10B10.4_X_15190471_15191043_+:X_15190471_15190526_+	536	2	248	1
T11B7.3_IV_8849341_8849526_+:IV_8849413_8849526_+	616	2	Dauer	1
T11F9.11_V_11489678_11489922_-:V_11489678_11489799_-	225	2	52	1
T11G6.1_IV_10859399_10859443_+:IV_10859055_10859443_+	96	2	YA	1
T12C9.3_II_4446630_4447054_-:II_4446630_4447513_-	L2	2	523	1
T12G3.2_IV_12039440_12039487_-:IV_12039311_12039487_-	133	2	262	1
T13C2.7_II_6780900_6781033_+:II_6780900_6781042_+	699	2	133	1
T13H5.1_II_8490491_8490689_-:II_8488834_8490689_-	Dauer	2	213	1
T14C1.1_X_14409368_14410893_+:X_14409403_14410893_+	Dauer	2	DauerEntry	1
T14E8.1_X_6558611_6558850_+:X_6558604_6558850_+	L4	2	220	1
T14E8.3_X_6565312_6565505_-:X_6565312_6565357_-	L4	2	597	1
T14E8.3_X_6566442_6567624_-:X_6566436_6567624_-	YA	2	639	1
T14G10.2_IV_10165512_10165942_-:IV_10165512_10165647_-	173	2	225	1
T16G1.10_V_12952915_12952980_+:V_12952926_12952980_+	L4	2	157	1
T19D12.1_II_6668065_6668760_+:II_6668065_6668646_+	699	2	455	1
T20B3.1_V_16818346_16818391_+:V_16818340_16818391_+	472	2	103	1
T21B4.4_II_12497500_12497619_-:II_12497494_12497619_-	455	2	225	1
T21G5.5_I_6881512_6881749_-:I_6881512_6882930_-	225	2	279	1
T21H8.1_X_13870465_13872486_-:X_13870465_13871643_-	DauerEntry	2	388	1
T23E7.2_X_17678911_17679845_+:X_17678697_17679845_+	614	2	699	1
T23E7.2_X_17678911_17679845_+:X_17678911_17679175_+	DauerEntry	2	Dauer	1
T24B8.4_II_9064214_9065994_-:II_9065653_9065994_-	645	2	L4	1
T24B8.4_II_9065345_9065994_-:II_9065345_9066405_-	472	2	370	1
T24B8.4_II_9066103_9066405_-:II_9065345_9066405_-	L3	2	347	1
T24H10.7_II_9127566_9130885_+:II_9123275_9130885_+	L4	2	L1	1
T25B9.10_IV_10772271_10773314_-:IV_10772271_10772340_-	493	2	323	1
T25B9.10_IV_10772271_10773690_-:IV_10772271_10772340_-	567	2	323	1
T25D10.1_II_6404387_6404552_+:II_6404509_6404552_+	YA	2	L1	1
T27E9.4_III_13466817_13466859_+:III_13466817_13466865_+	262	2	133	1
T27E9.9_III_13480680_13481465_-:III_13480680_13481317_-	DauerEntry	2	L2	1
T28C6.7_IV_8835320_8836507_+:IV_8835320_8836549_+	96	2	173	1
T28D6.5_III_11337939_11338213_+:III_11337939_11338861_+	699	2	L4	1
T28D6.5_III_11340723_11341674_+:III_11340723_11340839_+	614	2	523	1
T28D6.5_III_11340723_11341674_+:III_11340998_11341674_+	614	2	401	1
T28F12.2_V_4497576_4501204_+:V_4499794_4501204_+	Dauer	2	396	1
T28F12.2_V_4505107_4505814_+:V_4505503_4505814_+	157	2	30	1
W01C8.4,W01C8.8_X_5682198_5682428_-:X_5682382_5682428_-	L3	2	225	1
W01C8.5_X_5695970_5696032_-:X_5695970_5696422_-	597	2	455	1
W02C12.3_IV_4018156_4018480_-:IV_4018326_4018480_-	YA	2	L1	1
W03F11.6_I_2164106_2164822_+:I_2164106_2164828_+	133	2	254	1
W03F8.1_IV_5204623_5204730_+:IV_5204623_5205598_+	L4	2	492	1
W06A7.3_V_14830303_14833619_-:V_14830303_14831403_-	374	2	213	1
W06F12.2_III_13730143_13730271_-:III_13729723_13730271_-	472	2	388	1
W06F12.2_III_13730143_13730271_-:III_13730143_13731411_-	455	2	374	1
W06H8.8_V_6199496_6201034_-:V_6199496_6199623_-	388	2	323	1
W06H8.8_V_6199496_6201034_-:V_6200902_6201034_-	340	2	388	1
W07B3.2_III_346883_347037_-:III_346868_347037_-	YA	2	133	1
W08A12.1_V_3687160_3691953_+:V_3687160_3691788_+	YA	2	L3	1
W09C2.1_IV_9615351_9615982_+:IV_9615351_9615979_+	431	2	133	1
W09G12.10_IV_1220473_1221108_-:IV_1220479_1221108_-	L4	2	472	1
W09H1.1_II_13178571_13178835_-:II_13178568_13178835_-	584	2	133	1
Y105E8A.12_I_14437218_14438498_-:I_14437218_14438334_-	DauerEntry	2	518	1
Y105E8A.17_I_14474920_14476332_+:I_14474920_14476338_+	294	2	225	1
Y105E8A.7_I_14399525_14399610_+:I_14398846_14399610_+	L2	2	388	1
Y106G6H.3_I_10436279_10436464_+:I_10436283_10436464_+	YA	2	DauerExit	1
Y106G6H.6_I_10445392_10445518_-:I_10445407_10445518_-	L4	2	52	1
Y110A2AL.13_II_2887369_2888833_-:II_2887369_2888598_-	514	2	173	1
Y110A2AM.1_II_2901845_2903212_-:II_2901845_2903216_-	DauerEntry	2	133	1
Y113G7A.6_V_20056974_20057103_-:V_20056983_20057103_-	L2	2	279	1
Y113G7A.6_V_20059724_20064095_-:V_20059724_20061385_-	279	2	213	1
Y119D3B.17_III_1217802_1219378_-:III_1218785_1219378_-	173	2	126	1
Y20C6A.1_V_17376464_17376738_-:V_17376464_17376664_-	YA	2	103	1
Y37A1C.1_IV_14115532_14115575_-:IV_14115526_14115575_-	Dauer	2	133	1
Y39A3B.5_III_2011102_2011250_-:III_2010734_2011250_-	553	2	248	1
Y39A3CL.2_III_1792573_1793629_+:III_1792862_1793629_+	DauerEntry	2	248	1
Y39G10AR.7_I_2316392_2316447_+:I_2316392_2316441_+	30	2	78	1
Y40B1A.3_I_13349468_13352995_+:I_13347608_13352995_+	Dauer	2	30	1
Y40C5A.4_IV_7349466_7349883_-:IV_7349466_7349744_-	Dauer	2	DauerEntry	1
Y40C5A.4_IV_7350678_7351228_-:IV_7350678_7351396_-	L4	2	323	1
Y41D4A.7_IV_1759948_1761194_-:IV_1759948_1761522_-	591	2	455	1
Y41D4A.8_IV_1775886_1776342_-:IV_1775453_1776342_-	639	2	374	1
Y41G9A.4_X_2962678_2966239_+:X_2962678_2964146_+	396	2	492	1
Y43F8B.1_V_19535126_19537404_-:V_19537154_19537404_-	DauerExit	2	DauerEntry	1
Y44E3A.6_I_3340608_3340649_-:I_3340602_3340649_-	430	2	472	1
Y45F10A.6_IV_13478540_13479631_-:IV_13478540_13479625_-	133	2	52	1
Y45F10D.13_IV_13765718_13765792_+:IV_13761894_13765792_+	L3	2	597	1
Y45G5AM.1_V_4188997_4189687_+:V_4188884_4189687_+	L3	2	323	1
Y46H3D.7_V_1629302_1629354_-:V_1629302_1629350_-	L3	2	472	1
Y48A6B.10_III_11042161_11042950_+:III_11042161_11042852_+	L4	2	35	1
Y48A6B.10_III_11042161_11042950_+:III_11042892_11042950_+	L4	2	Dauer	1
Y48E1B.9_II_13593340_13593609_-:II_13592788_13593609_-	DauerEntry	2	DauerExit	1
Y48G1C.8_I_100339_100394_-:I_100324_100394_-	430	2	254	1
Y49E10.11_III_12400070_12401294_-:III_12400070_12404683_-	133	2	54	1
Y50D7A.8_III_337011_337953_-:III_337011_338294_-	53	2	249	1
Y50D7A.8_III_338056_338294_-:III_337011_338294_-	35	2	L2	1
Y53C10A.4_I_11984737_11985260_+:I_11984737_11984957_+	614	2	248	1
Y53C10A.4_I_11984737_11985260_+:I_11985064_11985260_+	614	2	340	1
Y55F3AM.14_IV_1056314_1059862_-:IV_1059193_1059862_-	DauerEntry	2	L2	1
Y56A3A.29_III_11971640_11973757_-:III_11971640_11973212_-	225	2	370	1
Y57A10A.14_II_12187855_12188367_+:II_12187867_12188367_+	Dauer	2	157	1
Y57A10A.18_II_12215712_12215825_-:II_12215703_12215825_-	DauerEntry	2	133	1
Y57G11A.1_IV_14492346_14492646_-:IV_14492029_14492646_-	640	2	455	1
Y64G10A.7_IV_14312868_14313474_+:IV_14312868_14313201_+	L2	2	645	1
Y64G10A.7_IV_14312868_14313474_+:IV_14313349_14313474_+	L2	2	262	1
Y67A6A.2_I_9844226_9844288_+:I_9844226_9844279_+	L2	2	388	1
Y69H2.3_V_18660938_18661059_-:V_18660953_18661059_-	YA	2	Dauer	1
Y6B3B.7_I_13747698_13747833_+:I_13747731_13747833_+	220	2	262	1
Y6G8.2_V_17596333_17597916_-:V_17596333_17596382_-	L3	2	340	1
Y71F9AL.10_I_2866608_2867427_+:I_2866608_2867245_+	699	2	53	1
Y71F9AL.10_I_2866614_2867427_+:I_2867309_2867427_+	DauerExit	2	420	1
Y71F9AM.5_I_2930073_2930175_+:I_2930091_2930175_+	YA	2	DauerEntry	1
Y71G12B.13_I_1702478_1702573_+:I_1702152_1702573_+	35	2	103	1
Y71H2AM.15_III_2749103_2750006_-:III_2749103_2749151_-	254	2	472	1
Y73F8A.21_IV_15401064_15401299_+:IV_15401077_15401299_+	Dauer	2	157	1
Y76A2B.1_III_13521304_13523643_-:III_13521304_13523929_-	254	2	173	1
Y77E11A.7_IV_1418679_1419506_-:IV_1418679_1419422_-	645	2	309	1
Y82E9BR.15_III_1415868_1417093_-:III_1415868_1417001_-	54	2	133	1
Y82E9BR.1_III_1463587_1465127_+:III_1463587_1465241_+	374	2	126	1
Y94H6A.11_IV_2680446_2683006_-:IV_2680358_2683006_-	173	2	30	1
Y97E10AR.7_V_8010807_8010902_-:V_8010795_8010902_-	L1	2	298	1
ZC101.2_II_14657845_14658399_-:II_14658260_14658399_-	298	2	370	1
ZC101.2_II_14659293_14661668_-:II_14659293_14659459_-	370	2	298	1
ZC132.4_V_4302521_4310453_-:V_4302521_4310457_-	254	2	173	1
ZC262.2_III_8332205_8332250_+:III_8332205_8332247_+	L4	2	455	1
ZC262.2_III_8332573_8332700_+:III_8332369_8332700_+	65	2	35	1
ZC395.10_III_5274000_5274114_-:III_5274009_5274114_-	Dauer	2	35	1
ZC410.4_IV_9086654_9087305_+:IV_9086654_9087263_+	DauerEntry	2	584	1
ZC434.9_I_10358487_10358973_+:I_10358487_10360179_+	YA	2	L1	1
ZC477.9_IV_7092514_7092775_-:IV_7092514_7094198_-	340	2	L4	1
ZC506.1_X_9961300_9961906_+:X_9961300_9962504_+	173	2	455	1
ZC518.1_IV_12352288_12353119_+:IV_12352288_12352989_+	YA	2	567	1
ZC518.8_IV_12361824_12361863_-:IV_12361817_12361863_-	178	2	294	1
ZC8.4_X_4983156_4983531_+:X_4981465_4983531_+	Dauer	2	L2	1
ZK1037.4_V_15316576_15316894_+:V_15316849_15316894_+	173	2	254	1
ZK1128.7_III_10137267_10138121_+:III_10135879_10138121_+	YA	2	L1	1
ZK337.1_I_14997459_14997499_+:I_14997459_14997532_+	309	2	133	1
ZK470.2_X_4145530_4146423_+:X_4137876_4146423_+	Dauer	2	DauerEntry	1
ZK524.2_I_7443942_7444027_+:I_7435223_7444027_+	Dauer	2	493	1
ZK546.1_II_4952387_4952640_+:II_4952387_4952833_+	218	2	173	1
ZK593.1_IV_10910945_10912612_+:IV_10912565_10912612_+	279	2	157	1
ZK616.9_IV_5414783_5414834_-:IV_5414771_5414834_-	401	2	L2	1
ZK617.1_IV_11996374_11996777_-:IV_11995306_11996777_-	567	2	616	1
ZK643.8_III_8963782_8964091_+:III_8963340_8964091_+	DauerEntry	2	Dauer	1
ZK783.1_III_7633808_7637125_+:III_7636409_7637125_+	136	2	213	1
ZK897.1_IV_12775104_12776101_+:IV_12774412_12776101_+	553	2	248	1
ZK899.8_X_9501718_9502783_+:X_9498145_9502783_+	218	2	279	1
ZK899.8_X_9515273_9515322_+:X_9515273_9515316_+	L4	2	30	1
ZK909.2_I_14934925_14940889_+:I_14933963_14940889_+	L4	2	248	1
ZK970.1_II_10287787_10295631_-:II_10287787_10288742_-	567	2	640	1
B0348.4_V_38270_38990_+:V_38270_40453_+	30	2		
B0361.5_III_7270320_7274986_-:III_7270320_7270886_-	Dauer	2		
B0379.4_I_10093767_10093853_-:I_10093767_10100652_-	YA	2		
C14F11.5_X_6233900_6234033_-:X_6233562_6234033_-	L4	2		
C16H3.2_X_17600778_17600978_+:X_17600778_17601149_+	645	2		
C24A11.8_I_5403969_5404259_-:I_5403969_5405317_-	699	2		
C28H8.6_III_5894086_5895200_-:III_5894086_5895504_-	699	2		
C34F11.8_II_5210253_5210293_-:II_5210241_5210293_-	Dauer	2		
C40C9.5_X_13626692_13626845_-:X_13625828_13626845_-	L3	2		
C46G7.4_IV_6023042_6023223_-:IV_6023042_6023214_-	L4	2		
C51E3.10_V_10160624_10160856_-:V_10160624_10160851_-	Dauer	2		
C55F2.1_IV_7893788_7893965_+:IV_7893788_7894267_+	L3	2		
F02E11.7_II_3271018_3271197_+:II_3267792_3271197_+	L3	2		
F09A5.4_X_13155409_13161267_-:X_13155409_13155510_-	DauerEntry	2		
F11F1.1_III_13397521_13399766_+:III_13397521_13399164_+	DauerEntry	2		
F14E5.2_II_8425565_8425986_-:II_8425565_8425980_-	52	2		
F15G9.1_X_9706430_9707303_+:X_9707186_9707303_+	YA	2		
F18G5.2_X_9253785_9254086_+:X_9253566_9254086_+	L3	2		
F20A1.6_V_7026274_7026420_-:V_7025792_7026420_-	Dauer	2		
F26F12.8_V_5854963_5855172_-:V_5854957_5855172_-	L3	2		
F29G6.3_X_11514469_11514624_-:X_11512734_11514624_-	Dauer	2		
F30F8.2_I_7829930_7831411_-:I_7829930_7832374_-	L4	2		
F32A5.2_II_7247206_7247293_+:II_7246529_7247293_+	699	2		
F36A2.1_I_8806194_8806233_-:I_8806188_8806233_-	597	2		
F36D1.5_I_11266239_11266387_+:I_11266342_11266387_+	Dauer	2		
F36H1.4_IV_11060644_11061046_+:IV_11060599_11061046_+	Dauer	2		
F42A10.9_III_6170741_6171030_+:III_6170976_6171030_+	L3	2		
F42G8.3_IV_8148103_8148167_+:IV_8148118_8148167_+	35	2		
F42G9.6_III_780855_781619_-:III_781052_781619_-	L4	2		
F48A11.1_II_200223_204184_+:II_203710_204184_+	462	2		
F49E2.5_X_9554102_9555741_+:X_9555617_9555741_+	L4	2		
F49E2.5_X_9555269_9555741_+:X_9555617_9555741_+	L4	2		
F55A12.9_I_5376345_5377305_-:I_5376345_5384424_-	346	2		
F56D12.4_II_1346344_1347335_+:II_1346344_1347320_+	Dauer	2		
F56H11.1_IV_9541737_9542710_+:IV_9541737_9542017_+	DauerEntry	2		
F58A4.7_III_9623693_9623751_+:III_9623693_9623745_+	Dauer	2		
F58E10.3_V_14009594_14009880_-:V_14009594_14010339_-	Dauer	2		
F59A2.2,F59A2.6_III_3411586_3416789_+:III_3411079_3416789_+	133	2		
H39E23.1_V_14121004_14121353_-:V_14121004_14122192_-	178	2		
K02H8.1_X_17005634_17006899_+:X_17005634_17008126_+	472	2		
K10D6.2_V_11194042_11194755_-:V_11194325_11194755_-	347	2		
K11E8.1_IV_10338277_10338682_-:IV_10338277_10338464_-	L4	2		
K11G9.6__W02F12.8_V_6691680_6694628_-:V_6691680_6691799_-	DauerEntry	2		
M02G9.1_II_10331486_10333255_+:II_10330892_10333255_+	645	2		
NONE_V_14639448_14639496_-:V_14639448_14640832_-	Dauer	2		
NONE_V_2913835_2914939_+:V_2913835_2913923_+	Dauer	2		
NONE_V_9342889_9342947_-:V_9342889_9342939_-	298	2		
NONE_X_13043910_13044601_+:X_13043910_13044456_+	L4	2		
R03C1.1_II_14908059_14909415_-:II_14908059_14909051_-	L4	2		
R05H10.3_II_14869985_14872523_+:II_14869985_14870621_+	35	2		
R06C7.9_I_7258417_7258474_+:I_7258417_7258466_+	54	2		
R12E2.5_I_4164413_4164710_+:I_4164427_4164710_+	L2	2		
R13H4.2_V_11837526_11837616_+:V_11837526_11837731_+	L2	2		
R13H8.1_I_10751178_10763578_+:I_10763337_10763578_+	L1	2		
T03F1.8_I_3860587_3862500_-:I_3860587_3861962_-	455	2		
T07G12.6_IV_10555230_10555282_+:IV_10555230_10555273_+	L4	2		
T09F3.5_II_10397775_10398062_+:II_10397721_10398062_+	294	2		
T12A7.2_IV_11757534_11757595_-:IV_11757546_11757595_-	L2	2		
T16G1.10_V_12952679_12952725_+:V_12952679_12952721_+	30	2		
T19E10.1_II_10779756_10779849_-:II_10779756_10779873_-	Dauer	2		
T23E7.2_X_17675174_17675687_+:X_17675174_17675288_+	L2	2		
T23E7.2_X_17677914_17678853_+:X_17678697_17678853_+	DauerEntry	2		
T27F2.2_V_11632444_11632693_-:V_11632444_11632508_-	L4	2		
T28C6.1_IV_8817981_8818104_+:IV_8817981_8818292_+	L3	2		
T28F3.1_IV_17283079_17283197_-:IV_17283043_17283197_-	Dauer	2		
W01F3.3_V_20671241_20674399_+:V_20671241_20673115_+	L2	2		
W06H8.8_V_6121620_6121665_-:V_6121620_6121794_-	L2	2		
W06H8.8_V_6121734_6121794_-:V_6121620_6121794_-	L4	2		
W08D2.1_IV_9813068_9813161_-:IV_9813083_9813161_-	L2	2		
W09G12.10_IV_1219593_1221108_-:IV_1220479_1221108_-	L4	2		
Y39A1A.21_III_10706442_10706856_-:III_10706706_10706856_-	225	2		
Y43E12A.3_IV_10988274_10988325_+:IV_10988274_10988317_+	35	2		
Y43F8B.3_V_19504075_19504809_+:V_19504075_19506340_+	L4	2		
Y46E12BL.4_II_15216563_15220115_+:II_15207496_15220115_+	DauerEntry	2		
Y46E12BL.4_II_15218887_15220115_+:II_15207496_15220115_+	DauerEntry	2		
Y55F3AR.3_IV_1090116_1091214_-:IV_1090116_1091667_-	455	2		
Y55F3C.3_IV_749972_750199_+:IV_749972_750036_+	L3	2		
Y66H1B.2_IV_363874_363975_-:IV_363874_364208_-	Dauer	2		
ZC204.12_II_1656444_1656487_-:II_1656444_1656491_-	L4	2		
ZC487.1_V_6729031_6729084_+:V_6729031_6729078_+	L3	2		
ZK54.1_X_17463839_17463896_-:X_17463839_17464735_-	699	2		
B0228.4_II_7730108_7730452_+:II_7730108_7750226_+	445	1	493	1
B0304.1_II_4521694_4521971_+:II_4521716_4521971_+	133	1	699	1
B0310.2_X_505553_505787_-:X_505553_506111_-	248	1	514	1
B0353.1_III_556031_565556_+:III_560171_565556_+	220	1	294	1
B0379.3_I_10080558_10080598_+:I_10080558_10080610_+	133	1	L2	1
B0393.5_III_4773569_4775150_+:III_4773569_4774029_+	298	1	374	1
B0399.1_V_19576082_19576493_+:V_19565476_19576493_+	DauerEntry	1	Dauer	1
B0491.4_II_11340335_11340383_-:II_11340335_11340422_-	455	1	Dauer	1
B0496.3_IV_7438588_7438740_+:IV_7438313_7438740_+	294	1	346	1
B0511.12_I_10664477_10665737_-:I_10664399_10665737_-	54	1	L4	1
B0564.10_IV_13122234_13122290_+:IV_13122234_13122278_+	254	1	699	1
C01A2.1_I_13410499_13410553_-:I_13410499_13410987_-	53	1	173	1
C01B7.1_V_8789086_8789439_+:V_8788657_8789439_+	136	1	213	1
C01C4.3_X_3712642_3712792_+:X_3712377_3712792_+	248	1	553	1
C01F4.2_I_4853841_4853889_-:I_4853829_4853889_-	53	1	L3	1
C01F6.6_IV_9119948_9120180_+:IV_9119948_9127180_+	279	1	371	1
C01H6.5_I_7219176_7219315_+:I_7214972_7219315_+	346	1	401	1
C01H6.8_I_7228065_7228826_+:I_7228065_7228348_+	584	1	640	1
C01H6.8_I_7228065_7228826_+:I_7228547_7228826_+	640	1	Dauer	1
C02B4.1_X_12681323_12681434_+:X_12681323_12681425_+	492	1	584	1
C02H7.3_X_752958_753096_-:X_751604_753096_-	396	1	L2	1
C05D9.2_X_1125711_1125759_+:X_1125701_1125759_+	371	1	L4	1
C06A6.2_IV_7853006_7853067_+:IV_7853006_7853058_+	52	1	249	1
C06B8.2_V_15478172_15478486_-:V_15478172_15478237_-	374	1	455	1
C06B8.2_V_15478172_15478486_-:V_15478339_15478486_-	374	1	455	1
C06G3.1_IV_7051639_7051764_+:IV_7051639_7051716_+	L4	1	Dauer	1
C07A9.8_III_9688382_9688425_-:III_9688049_9688425_-	L3	1	Dauer	1
C07D10.2_II_7395246_7395349_+:II_7395246_7395370_+	DauerEntry	1	DauerExit	1
C08A9.7_X_17099553_17099604_-:X_17099556_17099604_-	52	1	213	1
C08C3.1_III_7815075_7815127_+:III_7815078_7815127_+	173	1	DauerEntry	1
C09G9.1_IV_8862473_8863835_-:IV_8863485_8863835_-	523	1	645	1
C09H6.2_I_8115863_8116637_-:I_8115304_8116637_-	133	1	213	1
C10F3.5_V_5962728_5963065_-:V_5962728_5962780_-	L1	1	Dauer	1
C10F3.5_V_5962728_5963065_-:V_5962886_5963065_-	30	1	DauerEntry	1
C10G8.5_V_5307871_5308460_+:V_5308159_5308460_+	542	1	699	1
C10G8.5_V_5307871_5308785_+:V_5308159_5308785_+	298	1	374	1
C12D8.1_V_10238087_10238715_-:V_10238319_10238715_-	30	1	YA	1
C13B9.4_III_6636063_6636839_-:III_6636063_6636348_-	430	1	523	1
C13B9.4_III_6636504_6638016_-:III_6636965_6638016_-	30	1	469	1
C14F11.3_X_6226489_6226536_-:X_6226489_6226539_-	L2	1	DauerEntry	1
C14F11.5_X_6233562_6233824_-:X_6233562_6234033_-	L4	1	Dauer	1
C15A11.7_I_7405919_7405984_+:I_7405942_7405984_+	YA	1	Dauer	1
C16A11.4_II_4227857_4227901_+:II_4227857_4227907_+	218	1	294	1
C16E9.4_X_6946614_6947736_-:X_6945920_6947736_-	371	1	430	1
C18A11.2_X_8067818_8067862_+:X_8067818_8067877_+	616	1	Dauer	1
C18C4.5_V_5550865_5551756_-:V_5551667_5551756_-	374	1	455	1
C18D11.4_III_11826382_11826542_+:III_11826382_11826761_+	54	1	133	1
C18E9.11_II_8993205_8993246_+:II_8993187_8993246_+	65	1	584	1
C18E9.3_II_8968374_8968453_-:II_8968368_8968453_-	L1	1	DauerEntry	1
C18H7.2_IV_613103_613719_+:IV_613072_613719_+	L2	1	DauerEntry	1
C18H9.3_II_6684768_6685753_+:II_6684768_6685074_+	699	1	YA	1
C23F12.1_X_9407440_9409734_+:X_9407440_9407760_+	254	1	347	1
C24A1.2_III_713411_714272_+:III_713411_714173_+	431	1	645	1
C24A11.8_I_5404611_5405317_-:I_5403969_5405317_-	388	1	699	1
C24A8.3_X_4305718_4306095_-:X_4305718_4305993_-	388	1	472	1
C24A8.3_X_4305718_4306095_-:X_4306048_4306095_-	388	1	597	1
C24B5.2_V_9176304_9176679_+:V_9176580_9176679_+	173	1	254	1
C24H11.5_III_11780219_11780780_+:III_11780219_11780407_+	30	1	220	1
C24H11.5_III_11780219_11780780_+:III_11780508_11780780_+	30	1	220	1
C25B8.6_X_6637252_6637303_-:X_6637261_6637303_-	455	1	584	1
C26D10.5_II_8348769_8350023_+:II_8348876_8350023_+	294	1	455	1
C27A12.3_I_6038460_6038538_+:I_6038478_6038538_+	374	1	455	1
C27H5.3_II_7153487_7154295_+:II_7153487_7154050_+	30	1	133	1
C27H5.3_II_7153487_7154295_+:II_7154089_7154295_+	30	1	133	1
C29A12.4_V_10842313_10842413_+:V_10838141_10842413_+	455	1	Dauer	1
C29E4.5_III_7921853_7921975_-:III_7921853_7923136_-	213	1	249	1
C29E6.1_IV_11888794_11889533_+:IV_11889151_11889533_+	279	1	L3	1
C29F9.3_III_124885_124926_+:III_124885_124931_+	455	1	DauerEntry	1
C29H12.3_II_6100135_6106028_+:II_6103860_6106028_+	523	1	L1	1
C29H12.3_II_6108254_6108661_+:II_6106159_6108661_+	L1	1	L3	1
C29H12.3_II_6108550_6108661_+:II_6106159_6108661_+	L1	1	L3	1
C30F12.6_I_6990740_6990785_+:I_6990740_6990794_+	103	1	371	1
C30H6.1_IV_17353427_17353568_+:IV_17353427_17353489_+	699	1	L4	1
C30H6.5_IV_17374462_17374538_+:IV_17374462_17374547_+	L2	1	L4	1
C32C4.3_V_10645172_10645222_-:V_10645179_10645222_-	133	1	346	1
C33B4.3_II_11385091_11386004_-:II_11385868_11386004_-	220	1	254	1
C33G3.1_X_14055387_14056476_+:X_14052013_14056476_+	445	1	514	1
C34B2.11_I_10690756_10693618_+:I_10692288_10693618_+	133	1	DauerExit	1
C34B2.2_I_10687734_10687847_+:I_10687734_10687818_+	103	1	370	1
C34D10.2_X_8021335_8022720_+:X_8021335_8022726_+	L2	1	DauerEntry	1
C34E10.3_III_5256720_5256965_+:III_5256879_5256965_+	374	1	L2	1
C34E11.2_X_11807720_11807805_-:X_11807376_11807805_-	445	1	639	1
C34F11.3_II_5203498_5204658_+:II_5203498_5204776_+	455	1	YA	1
C34F11.3_II_5204695_5204776_+:II_5203498_5204776_+	455	1	YA	1
C34F11.3_II_5204981_5205028_+:II_5204981_5206566_+	371	1	597	1
C34F11.3_II_5206974_5207301_+:II_5206974_5207655_+	462	1	YA	1
C34F6.10_X_11237317_11240444_-:X_11236648_11240444_-	455	1	DauerExit	1
C36A4.8_III_3859028_3859077_-:III_3859028_3859074_-	374	1	L4	1
C36B1.12_I_8754826_8755247_+:I_8754790_8755247_+	30	1	54	1
C36E6.1_X_17434506_17435340_+:X_17434506_17434843_+	133	1	178	1
C36E6.1_X_17434506_17435340_+:X_17434914_17435340_+	178	1	374	1
C37E2.2_X_14176401_14177708_+:X_14176276_14177708_+	30	1	309	1
C40A11.10_II_2136602_2136650_-:II_2136602_2136656_-	53	1	213	1
C41C4.5_II_8122291_8122537_+:II_8122331_8122537_+	536	1	645	1
C42C1.14_IV_12269479_12269667_+:IV_12269476_12269667_+	347	1	396	1
C42C1.14_IV_12269479_12269667_+:IV_12269479_12269666_+	347	1	396	1
C43E11.3_I_4254512_4255395_+:I_4254411_4255395_+	30	1	78	1
C43E11.3_I_4254666_4255395_+:I_4254411_4255395_+	323	1	374	1
C43H6.4_X_2405752_2406104_+:X_2405897_2406104_+	52	1	420	1
C44B9.4_III_10884099_10884572_+:III_10884099_10885108_+	133	1	254	1
C44E12.3_X_7600419_7600912_-:X_7600419_7600897_-	699	1	DauerExit	1
C44E4.1_I_4631861_4632596_-:I_4631852_4632596_-	133	1	616	1
C46H11.11_I_5063607_5064076_-:I_5063607_5064196_-	455	1	645	1
C47D12.1_II_11672635_11672704_-:II_11672644_11672704_-	65	1	L3	1
C47E12.4_IV_9996771_9998812_-:IV_9997943_9998812_-	54	1	103	1
C47E8.5_V_14685905_14686144_+:V_14685029_14686144_+	L3	1	Dauer	1
C48B4.4_III_9576762_9576855_-:III_9576762_9576888_-	374	1	699	1
C48B4.9_III_9562924_9563050_-:III_9562924_9563065_-	173	1	YA	1
C53C11.5_X_17335025_17335610_+:X_17335034_17335610_+	53	1	173	1
C53C11.5_X_17335769_17335809_+:X_17335769_17335821_+	187	1	L3	1
C53D5.4_I_286421_286873_-:I_286421_287508_-	133	1	249	1
C54D2.5_X_7851191_7851955_-:X_7851146_7851955_-	213	1	455	1
C54G10.4_V_14654436_14654668_-:V_14654436_14654887_-	388	1	DauerExit	1
C56A3.7_V_13557220_13557562_+:V_13557516_13557562_+	370	1	401	1
C56G2.1_III_6357186_6357601_+:III_6357530_6357601_+	30	1	254	1
CC8.2_IV_3646923_3647460_-:IV_3646923_3648486_-	52	1	294	1
D1054.9_V_10786313_10786409_-:V_10786313_10786424_-	455	1	L4	1
E01H11.1_X_9365786_9379992_+:X_9371137_9379992_+	472	1	584	1
E02A10.3_V_12584874_12587125_+:V_12583892_12587125_+	472	1	597	1
E02H4.3_X_14286134_14286397_-:X_14286125_14286397_-	133	1	L4	1
E03A3.6_III_4076100_4078628_+:III_4077711_4078628_+	157	1	472	1
EGAP9.2_V_6574424_6574476_-:V_6574252_6574476_-	279	1	401	1
EGAP9.3_V_6579564_6579720_-:V_6579564_6579714_-	133	1	254	1
F01F1.3_III_5873935_5874044_+:III_5873525_5874044_+	L3	1	Dauer	1
F01G10.10_IV_10247642_10248143_+:IV_10247637_10248143_+	472	1	523	1
F08A10.1_I_8199929_8206265_+:I_8199950_8206265_+	L4	1	DauerExit	1
F08A10.1_I_8208025_8208447_+:I_8208045_8208447_+	536	1	639	1
F08C6.4_X_7562938_7563390_+:X_7562938_7563242_+	374	1	455	1
F08C6.4_X_7562938_7563390_+:X_7563344_7563390_+	53	1	133	1
F08C6.4_X_7564284_7564374_+:X_7564284_7564368_+	L3	1	Dauer	1
F08F1.1_X_8433101_8434246_+:X_8433101_8433237_+	323	1	616	1
F08F8.3_III_7340533_7340585_+:III_7340524_7340585_+	455	1	699	1
F09B9.4_X_10161117_10161259_+:X_10161117_10161164_+	614	1	699	1
F09F7.1_III_5576568_5576984_+:III_5576581_5576984_+	518	1	L2	1
F10C1.8_II_5754504_5755874_+:II_5754504_5755986_+	323	1	472	1
F10E9.6_III_8294090_8300278_+:III_8300203_8300278_+	52	1	133	1
F10G8.8_I_10051594_10051984_-:I_10051594_10052193_-	133	1	178	1
F11E6.1_IV_17478611_17479107_+:IV_17479066_17479107_+	699	1	L3	1
F14B8.5_X_6927620_6928465_-:X_6927620_6927775_-	371	1	DauerEntry	1
F14B8.5_X_6927620_6928465_-:X_6927884_6928465_-	173	1	Dauer	1
F14D12.4_X_5586514_5587677_+:X_5587116_5587677_+	584	1	Dauer	1
F14F11.1_II_8307396_8309675_-:II_8309411_8309675_-	65	1	536	1
F15A8.5_X_4412432_4413892_-:X_4412432_4413253_-	567	1	699	1
F15E6.7_IV_4286901_4286943_-:IV_4286897_4286943_-	472	1	645	1
F16A11.3_I_9368099_9368910_-:I_9368099_9369858_-	133	1	388	1
F16H11.5_X_4659738_4659893_-:X_4659759_4659893_-	455	1	Dauer	1
F16H9.1_X_12722059_12725568_+:X_12712673_12725568_+	699	1	Dauer	1
F18A1.3_II_7681995_7682073_+:II_7682029_7682073_+	52	1	DauerExit	1
F18A1.3_II_7682029_7682082_+:II_7682029_7682073_+	52	1	126	1
F18A12.8_II_3424755_3424813_-:II_3424764_3424813_-	78	1	173	1
F18E9.5_X_8571071_8571395_+:X_8571071_8571342_+	53	1	136	1
F19C7.8_IV_4612449_4613141_-:IV_4612455_4613141_-	492	1	597	1
F20C5.1_IV_8747924_8748198_+:IV_8747924_8748617_+	133	1	178	1
F21A3.7_V_15513322_15513719_-:V_15513322_15513446_-	323	1	514	1
F21D12.1_II_7347479_7347533_+:II_7347479_7347527_+	35	1	136	1
F21D12.1_II_7347485_7347527_+:II_7347479_7347527_+	220	1	346	1
F23F1.1_II_44725_45039_+:II_44725_44778_+	133	1	Dauer	1
F23H11.2_III_896132_896191_+:III_896128_896191_+	53	1	133	1
F25B5.2_III_5960427_5960474_+:III_5960427_5960480_+	388	1	L3	1
F25B5.4_III_5942496_5942771_+:III_5941759_5942771_+	133	1	213	1
F25C8.3_V_20889686_20890220_+:V_20889686_20889808_+	401	1	462	1
F25C8.3_V_20893469_20893982_+:V_20893469_20893553_+	374	1	462	1
F25E2.5_X_822691_822842_-:X_822682_822842_-	52	1	L4	1
F26A3.2_I_7641764_7642590_-:I_7642488_7642590_-	542	1	L4	1
F26D11.11_V_7973534_7974031_-:V_7973534_7973980_-	54	1	388	1
F26F12.8_V_5854963_5855187_-:V_5854957_5855187_-	L3	1	Dauer	1
F26F12.8_V_5854963_5855187_-:V_5854963_5855172_-	YA	1	Dauer	1
F26G1.2_II_4763367_4763927_+:II_4763367_4763576_+	699	1	L4	1
F26G5.9_V_4961386_4961461_-:V_4961386_4961428_-	133	1	213	1
F26H11.2_II_14400676_14401182_+:II_14400676_14400721_+	133	1	213	1
F27C1.7_I_5429627_5429749_-:I_5429627_5429830_-	225	1	L2	1
F28C1.2_V_12458094_12459350_-:V_12458085_12459350_-	30	1	L2	1
F28F8.5_V_15575056_15575319_-:V_15575050_15575319_-	370	1	472	1
F29B9.2_IV_4661388_4661444_+:IV_4661303_4661444_+	133	1	254	1
F29G6.3_X_11512734_11512779_-:X_11512734_11516670_-	L1	1	Dauer	1
F30F8.9_I_7837922_7838766_+:I_7838688_7838766_+	133	1	Dauer	1
F32A7.3_I_14832122_14832829_-:I_14832122_14834686_-	294	1	455	1
F32A7.3_I_14832857_14834686_-:I_14832122_14834686_-	220	1	294	1
F32B4.4_I_11521989_11522121_+:I_11521989_11522115_+	52	1	YA	1
F32B5.6_I_2670605_2670670_+:I_2670605_2671913_+	518	1	699	1
F32B5.8_I_2687122_2687753_-:I_2687122_2687691_-	220	1	294	1
F32B5.8_I_2687122_2689087_-:I_2687122_2687691_-	294	1	455	1
F32D1.2_V_4346410_4346889_-:V_4346410_4347182_-	L2	1	YA	1
F32F2.1_V_13283993_13285998_-:V_13283993_13295767_-	374	1	699	1
F32H5.7_V_13349732_13351574_+:V_13347328_13351574_+	248	1	553	1
F33D11.9_I_5858128_5859278_-:I_5858128_5858734_-	173	1	Dauer	1
F35A5.4_X_3792291_3792554_-:X_3792291_3792333_-	518	1	639	1
F35H12.6_X_914149_914592_+:X_914108_914592_+	DauerEntry	1	DauerExit	1
F35H8.5_II_9578407_9579739_+:II_9579237_9579739_+	370	1	430	1
F36H2.3_I_9256445_9256512_-:I_9256445_9256914_-	323	1	523	1
F36H5.1_II_1772294_1772454_+:II_1772268_1772454_+	597	1	L4	1
F36H5.2_II_1768411_1768689_+:II_1768411_1768640_+	455	1	Dauer	1
F37A4.7_III_6698858_6699190_+:III_6698858_6699023_+	469	1	639	1
F37A4.7_III_6700534_6702117_+:III_6700534_6701045_+	248	1	514	1
F37D6.2_I_10477953_10478006_-:I_10477956_10478006_-	133	1	YA	1
F38A6.2_V_20767807_20767866_-:V_20767807_20768318_-	173	1	455	1
F38A6.2_V_20767948_20768318_-:V_20767807_20768318_-	279	1	371	1
F38A6.3_V_20783192_20783294_+:V_20783192_20783706_+	35	1	96	1
F40A3.2_V_7881125_7881180_+:V_7881125_7881207_+	DauerEntry	1	DauerExit	1
F40B5.2_X_8368675_8368797_+:X_8368675_8369076_+	455	1	699	1
F40G9.15_III_180136_182706_+:III_182662_182706_+	103	1	218	1
F41D9.3_X_8388883_8390545_-:X_8389690_8390545_-	213	1	370	1
F41E6.4_V_8612734_8612782_+:V_8612734_8612776_+	30	1	54	1
F41H10.6_IV_5357415_5357867_-:IV_5357802_5357867_-	370	1	431	1
F42G8.4_IV_8139289_8140349_+:IV_8139289_8140231_+	54	1	213	1
F43B10.2_X_16670412_16671613_-:X_16670412_16671147_-	248	1	455	1
F43B10.2_X_16670412_16671613_-:X_16671535_16671613_-	248	1	553	1
F43G9.13_I_8605637_8606291_+:I_8605637_8606160_+	65	1	213	1
F43H9.2_V_8018058_8019244_+:V_8019191_8019244_+	L1	1	L3	1
F44B9.3_III_8012957_8013054_+:III_8012957_8013060_+	249	1	370	1
F44B9.4_III_8007944_8007996_-:III_8007938_8007996_-	178	1	699	1
F45F2.10_V_8518327_8518546_-:V_8518299_8518546_-	L4	1	Dauer	1
F45H11.4_I_10384267_10385296_-:I_10385185_10385296_-	374	1	YA	1
F47B8.5_V_14326538_14327045_-:V_14326544_14327045_-	472	1	699	1
F47F6.1_II_1236397_1236453_-:II_1236397_1239955_-	614	1	645	1
F48A11.4_II_213756_214733_-:II_214345_214733_-	30	1	591	1
F48E3.8_X_7515938_7515984_-:X_7515938_7516156_-	371	1	455	1
F49E11.1_IV_13026425_13031569_+:IV_13031359_13031569_+	178	1	254	1
F49E11.1_IV_13033907_13034428_+:IV_13033907_13034799_+	YA	1	Dauer	1
F49E2.2_X_9571050_9572022_+:X_9571080_9572022_+	Dauer	1	DauerExit	1
F49E2.5_X_9554767_9555741_+:X_9554767_9554845_+	699	1	L4	1
F49E2.5_X_9554767_9555741_+:X_9555617_9555741_+	699	1	L4	1
F49E7.2_X_1096248_1096833_-:X_1096310_1096833_-	347	1	639	1
F52A8.3_I_7322594_7322755_-:I_7322599_7322755_-	597	1	L2	1
F52A8.6_I_7347501_7348058_+:I_7347528_7348058_+	173	1	472	1
F52E1.13_V_8417881_8427512_-:V_8422717_8427512_-	Dauer	1	DauerExit	1
F53C3.13_II_3923159_3924069_-:II_3921806_3924069_-	213	1	Dauer	1
F54C8.6_III_9446261_9448171_-:III_9446521_9448171_-	294	1	401	1
F54D5.15_II_11563307_11564059_-:II_11563307_11564053_-	173	1	455	1
F54E2.3_V_2784341_2785051_-:V_2784341_2784833_-	L4	1	DauerEntry	1
F54E2.3_V_2784717_2784833_-:V_2784717_2785051_-	401	1	455	1
F55A12.3_I_5364124_5364673_+:I_5364212_5364673_+	173	1	374	1
F55C7.7_I_4015779_4015942_-:I_4010855_4015942_-	614	1	699	1
F55D10.5_X_4726885_4727396_-:X_4726842_4727396_-	187	1	DauerEntry	1
F55H12.6_I_8854638_8855110_-:I_8854638_8860356_-	388	1	430	1
F56A11.4_IV_550655_550766_+:IV_550655_551934_+	L2	1	Dauer	1
F56D1.4_II_5466531_5466577_+:II_5466531_5466583_+	323	1	388	1
F56E3.3_X_3172181_3172531_-:X_3172181_3173059_-	346	1	L4	1
F56E3.3_X_3172577_3173059_-:X_3172181_3173059_-	254	1	347	1
F57B10.4_I_6567678_6567826_+:I_6567678_6567832_+	133	1	254	1
F57B7.1_V_11441092_11441168_+:V_11441108_11441168_+	248	1	553	1
F57C12.5_X_580455_581630_-:X_580145_581630_-	699	1	L3	1
F57C7.2_X_10580176_10580537_+:X_10580379_10580537_+	78	1	173	1
F57C7.3_X_10592798_10593063_-:X_10592801_10593063_-	173	1	L2	1
F58A4.11_III_9634175_9634616_-:III_9634226_9634616_-	472	1	L2	1
F58E10.3_V_14010187_14010339_-:V_14009594_14010339_-	136	1	DauerExit	1
F58E6.10_V_9767507_9767642_-:V_9767507_9768210_-	L2	1	DauerEntry	1
F58G1.2_II_12918709_12918874_-:II_12918715_12918874_-	52	1	78	1
F58G11.2_V_13665624_13665674_+:V_13665606_13665674_+	133	1	225	1
F58G6.5_IV_9666853_9668843_-:IV_9666853_9666983_-	254	1	340	1
F58G6.9_IV_9652010_9652141_+:IV_9651968_9652141_+	248	1	553	1
F59A2.6_III_3420434_3421113_+:III_3420434_3421884_+	347	1	645	1
F59A3.4_I_5508540_5508669_-:I_5508090_5508669_-	173	1	455	1
F59A7.5_V_2024014_2024190_+:V_2024014_2024477_+	699	1	DauerEntry	1
F59B10.4_II_10517244_10521566_-:II_10517244_10518947_-	L1	1	DauerEntry	1
H03G16.5_X_15055947_15056393_-:X_15056223_15056393_-	52	1	133	1
H03G16.5_X_15056223_15056393_-:X_15056223_15056539_-	126	1	218	1
H05L14.2_I_7991136_7991176_+:I_7991136_7991182_+	388	1	L2	1
H09F14.1_V_10613954_10614126_-:V_10613098_10614126_-	30	1	YA	1
H14E04.2_III_2376414_2376495_+:III_2376414_2376504_+	279	1	388	1
H14N18.4_V_8927499_8927595_-:V_8927499_8928806_-	L4	1	DauerEntry	1
H15N14.2_I_7770223_7771976_-:I_7770235_7771976_-	133	1	699	1
H19N07.2_V_11117827_11117867_+:V_11117827_11117873_+	346	1	388	1
H20J18.1_X_12505243_12505749_-:X_12505243_12505537_-	279	1	388	1
H21P03.3_IV_11486087_11498060_-:IV_11486087_11496256_-	96	1	YA	1
H25P06.2_I_11323574_11325738_+:I_11323574_11324863_+	455	1	L1	1
H34C03.2_IV_6758304_6758445_+:IV_6758304_6759534_+	52	1	455	1
H39E23.1_V_14113800_14114460_-:V_14113800_14115442_-	187	1	254	1
H39E23.1_V_14114530_14115442_-:V_14113800_14115442_-	254	1	L4	1
H39E23.1_V_14121004_14121329_-:V_14121004_14121353_-	30	1	374	1
K02A6.3_X_8229529_8230523_-:X_8230127_8230523_-	54	1	347	1
K02A6.3_X_8229529_8231480_-:X_8229529_8229768_-	30	1	54	1
K02F3.4_III_834168_835320_+:III_834168_834297_+	157	1	370	1
K03A1.2_X_7292432_7292515_+:X_7292432_7292798_+	L4	1	DauerEntry	1
K03A1.4_X_7297189_7299768_-:X_7297189_7298600_-	614	1	L2	1
K03E5.2_I_3421244_3423210_+:I_3421244_3423881_+	699	1	DauerExit	1
K04G7.3_III_7152248_7153311_-:III_7150956_7153311_-	30	1	371	1
K04H4.2_III_9348176_9348592_-:III_9348176_9349085_-	248	1	323	1
K04H4.2_III_9350506_9350567_-:III_9350506_9351156_-	431	1	514	1
K07A1.20__K07A1.7_I_9597190_9600444_-:I_9597190_9598111_-	DauerEntry	1	Dauer	1
K07A3.2_I_2591752_2591888_-:I_2591147_2591888_-	699	1	L4	1
K07E12.1_III_6747135_6749167_+:III_6748804_6749167_+	542	1	DauerEntry	1
K08D9.3_V_3219260_3220714_+:V_3219260_3220708_+	30	1	54	1
K09B3.1_IV_3795339_3795628_+:IV_3795339_3795730_+	L4	1	DauerEntry	1
K09F5.6_X_7724068_7724985_+:X_7724068_7724195_+	52	1	96	1
K10D3.2_I_7125148_7126467_-:I_7125925_7126467_-	279	1	371	1
K10G6.3_II_3965558_3966388_+:II_3966090_3966388_+	213	1	YA	1
K11C4.3_V_6882334_6882390_+:V_6881669_6882390_+	173	1	374	1
K11C4.3_V_6889665_6889786_+:V_6889293_6889786_+	L1	1	Dauer	1
K11C4.5_V_6919003_6919059_-:V_6919009_6919059_-	371	1	455	1
K11E8.1_IV_10329180_10329666_-:IV_10329174_10329666_-	455	1	639	1
K11E8.1_IV_10334149_10336090_-:IV_10334149_10337610_-	340	1	374	1
K11E8.1_IV_10336244_10337610_-:IV_10334149_10337610_-	340	1	YA	1
K11H3.1_III_9856990_9859034_-:III_9856990_9858314_-	DauerEntry	1	Dauer	1
M02A10.3_X_725591_725705_-:X_725267_725705_-	52	1	103	1
M02B1.2_IV_12846078_12847216_+:IV_12846078_12846635_+	371	1	518	1
M02B1.2_IV_12846078_12847216_+:IV_12846744_12847216_+	371	1	Dauer	1
M02G9.1_II_10331486_10333510_+:II_10331486_10333255_+	492	1	L2	1
M03A1.3_II_4558945_4559083_+:II_4558945_4559465_+	L4	1	DauerEntry	1
M03A1.3_II_4559141_4559465_+:II_4558945_4559465_+	640	1	DauerEntry	1
M03C11.3_III_10408192_10408265_+:III_10408192_10408273_+	248	1	455	1
M04C3.5_V_19449809_19450533_+:V_19449809_19450626_+	L1	1	L3	1
M106.4_II_10868383_10868582_-:II_10868377_10868582_-	279	1	370	1
M142.6_III_10942991_10945605_+:III_10942991_10945539_+	54	1	YA	1
M151.1_II_3641706_3642204_+:II_3641706_3641940_+	133	1	262	1
M28.1_II_10624490_10624791_+:II_10624490_10624801_+	374	1	431	1
M79.1_X_10607353_10608379_-:X_10607353_10608367_-	30	1	96	1
NONE_III_10195951_10196771_-:III_10196539_10196771_-	220	1	347	1
NONE_III_10196539_10196658_-:III_10196539_10196771_-	133	1	213	1
NONE_IV_58408_58836_-:IV_58426_58836_-	220	1	374	1
NONE_I_1432708_1433055_-:I_1432276_1433055_-	133	1	178	1
NONE_I_9859341_9860493_+:I_9859341_9860487_+	52	1	133	1
NONE_V_14639076_14639376_-:V_14639076_14639256_-	492	1	584	1
NONE_V_17069635_17069676_+:V_17069590_17069676_+	309	1	DauerEntry	1
NONE_V_18233329_18234540_+:V_18233132_18234540_+	294	1	Dauer	1
NONE_V_18736905_18737671_-:V_18736905_18737331_-	699	1	L3	1
NONE_V_18736905_18737671_-:V_18737443_18737671_-	699	1	L3	1
NONE_V_19247443_19247994_+:V_19247443_19247497_+	103	1	213	1
NONE_V_19247443_19247994_+:V_19247946_19247994_+	103	1	173	1
NONE_V_9343123_9343173_-:V_9343123_9343181_-	445	1	514	1
NONE_X_13043704_13043750_+:X_13043704_13043759_+	699	1	L4	1
NONE_X_15794871_15794918_-:X_15794871_15794913_-	L2	1	DauerEntry	1
NONE_X_15881394_15882003_+:X_15879276_15882003_+	455	1	699	1
NONE_X_17238917_17239081_-:X_17239008_17239081_-	254	1	346	1
NONE_X_4280379_4280955_+:X_4280411_4280955_+	262	1	346	1
R01E6.3_X_13543107_13543162_+:X_13542560_13543162_+	493	1	L3	1
R03C1.1_II_14908059_14909415_-:II_14909348_14909415_-	645	1	L4	1
R05G9.2__R05G9.5_II_6497680_6498462_-:II_6497680_6499090_-	DauerEntry	1	Dauer	1
R06A4.4_II_14368034_14368075_+:II_14368034_14368093_+	279	1	388	1
R06F6.11_II_10787404_10787456_+:II_10787404_10787447_+	L4	1	Dauer	1
R07A4.1_X_10734355_10741386_+:X_10739511_10741386_+	L3	1	DauerEntry	1
R07B1.6__R07B1.7_X_9867469_9869054_+:X_9867469_9867719_+	469	1	591	1
R07B5.3_V_9833052_9833180_-:V_9833052_9833164_-	455	1	L1	1
R07B7.2_V_12057467_12057507_-:V_12057461_12057507_-	136	1	254	1
R10E4.2_III_4278218_4278258_-:III_4278078_4278258_-	323	1	431	1
R148.3_III_3176734_3176807_+:III_3176734_3176843_+	L3	1	YA	1
R151.2_III_7210140_7211379_+:III_7210140_7211373_+	L4	1	Dauer	1
R166.2_II_10537105_10537182_-:II_10537105_10537151_-	213	1	346	1
R31.1_V_11914562_11915697_+:V_11914562_11914717_+	220	1	347	1
T01A4.1_I_4496117_4498008_+:I_4492598_4498008_+	323	1	371	1
T01B4.2_X_16306549_16308835_+:X_16308475_16308835_+	591	1	Dauer	1
T01D1.2_II_168394_168542_+:II_168394_168548_+	472	1	Dauer	1
T01D3.3_V_13705643_13708242_+:V_13708193_13708242_+	298	1	346	1
T02C5.3_X_2698750_2699323_-:X_2699024_2699323_-	157	1	213	1
T02C5.5_X_2712527_2712574_-:X_2712533_2712574_-	346	1	374	1
T02E9.3_V_11363920_11364010_-:V_11363914_11364010_-	584	1	L2	1
T03G6.2_X_2599482_2600797_+:X_2594103_2600797_+	30	1	213	1
T04C9.4_III_5971732_5972533_-:III_5971732_5972459_-	DauerEntry	1	Dauer	1
T04D3.3_I_13311674_13311790_-:I_13311668_13311790_-	L2	1	DauerEntry	1
T05A10.1_X_10775541_10775764_+:X_10774404_10775764_+	133	1	220	1
T05A10.1_X_10779580_10779623_+:X_10779578_10779623_+	35	1	L4	1
T05C12.11_II_8169916_8170189_-:II_8169916_8170264_-	567	1	699	1
T05H4.13_V_6427939_6428028_-:V_6427655_6428028_-	35	1	157	1
T05H4.4__T05H4.5_V_6436962_6439269_+:V_6436962_6437007_+	133	1	371	1
T07G12.10_IV_10558055_10558095_+:IV_10558055_10558104_+	173	1	DauerEntry	1
T07G12.11_IV_10560907_10560946_+:IV_10560907_10560955_+	52	1	187	1
T08B2.7_I_6209749_6209892_-:I_6209749_6209879_-	133	1	493	1
T08B2.9_I_6214219_6214521_-:I_6214219_6214314_-	52	1	L1	1
T08E11.4_II_1827282_1828934_+:II_1827278_1828934_+	455	1	L3	1
T10B11.8_I_6953931_6954133_-:I_6953925_6954133_-	298	1	L4	1
T10E10.1__T10E10.2_X_6323295_6326351_+:X_6323295_6323451_+	616	1	DauerEntry	1
T12C9.7_II_4458546_4458595_-:II_4458546_4458592_-	374	1	640	1
T12E12.4_IV_5540184_5540320_+:IV_5540205_5540320_+	472	1	597	1
T12G3.2_IV_12039311_12039367_-:IV_12039311_12039487_-	53	1	133	1
T13G4.3_X_1175051_1175165_+:X_1174605_1175165_+	254	1	371	1
T13H2.5_X_4598453_4598722_-:X_4598453_4598586_-	53	1	294	1
T15B12.1_III_5294792_5294839_+:III_5294792_5294845_+	173	1	455	1
T17H7.4_III_735623_735729_-:III_735623_737588_-	L2	1	DauerEntry	1
T18H9.5_V_9205445_9205619_-:V_9205179_9205619_-	187	1	L4	1
T20D3.3_IV_9334389_9335248_-:IV_9334541_9335248_-	L4	1	DauerExit	1
T21C12.1_III_10528739_10529333_+:III_10528739_10529239_+	347	1	472	1
T21C9.3_V_10574609_10574682_+:V_10574609_10574910_+	DauerEntry	1	Dauer	1
T21H8.1_X_13870465_13872486_-:X_13871930_13872486_-	388	1	699	1
T22D1.3_IV_6914225_6915066_+:IV_6914835_6915066_+	30	1	103	1
T23E7.2_X_17677169_17679845_+:X_17677169_17678594_+	567	1	DauerExit	1
T23E7.5_X_17650203_17651238_+:X_17650381_17651238_+	309	1	401	1
T23F4.2_II_1164345_1164438_+:II_1164345_1164447_+	248	1	455	1
T23G11.7_I_7679549_7679729_+:I_7679549_7680879_+	225	1	279	1
T23H2.3_I_6445545_6445642_-:I_6445545_6445854_-	133	1	430	1
T24B8.4_II_9065345_9066985_-:II_9065345_9066405_-	298	1	370	1
T24B8.4_II_9065345_9066985_-:II_9066565_9066985_-	420	1	Dauer	1
T25C12.1_X_11465603_11469409_+:X_11468497_11469409_+	455	1	L2	1
T25D10.1_II_6404387_6404552_+:II_6404387_6404434_+	L1	1	YA	1
T26A8.2_IV_8426864_8427378_+:IV_8427075_8427378_+	374	1	L1	1
T27D12.2_II_11847774_11848276_-:II_11847964_11848276_-	YA	1	DauerExit	1
T27D12.2_II_11847786_11847918_-:II_11847774_11847918_-	DauerEntry	1	DauerExit	1
T27D12.2_II_11851249_11851581_-:II_11851249_11854450_-	L1	1	Dauer	1
T27F2.2_V_11632444_11632693_-:V_11632647_11632693_-	492	1	YA	1
T28C6.1_IV_8818141_8818292_+:IV_8817981_8818292_+	L1	1	L4	1
T28D6.5_III_11337930_11338213_+:III_11337930_11338861_+	472	1	L4	1
VW06B3R.1_X_12018401_12018466_+:X_12018401_12018632_+	30	1	65	1
W01B11.5_I_3274815_3276667_-:I_3275013_3276667_-	614	1	645	1
W02C12.3_IV_4018577_4026871_-:IV_4018577_4018687_-	53	1	262	1
W02F12.4_V_6705276_6706180_-:V_6705276_6706030_-	213	1	699	1
W02F12.4_V_6705276_6706180_-:V_6706139_6706180_-	213	1	294	1
W03D8.6_I_2813750_2814135_+:I_2813750_2814201_+	294	1	DauerExit	1
W04D2.6_V_12501361_12501645_+:V_12501357_12501645_+	53	1	225	1
W04E12.9_V_19756571_19756643_+:V_19756571_19757176_+	388	1	614	1
W04E12.9_V_19756700_19757176_+:V_19756571_19757176_+	323	1	388	1
W05B5.1_I_13033676_13035258_+:I_13033676_13035551_+	430	1	472	1
W05B5.1_I_13035314_13035551_+:I_13033676_13035551_+	431	1	514	1
W05H7.4_X_1445012_1445301_-:X_1445012_1446483_-	30	1	78	1
W06F12.1_III_13701969_13702083_+:III_13701969_13702043_+	133	1	225	1
W06H12.1_I_11207513_11209896_+:I_11207513_11208191_+	213	1	388	1
W06H8.6_V_6224289_6225855_-:V_6224289_6224830_-	294	1	492	1
W06H8.6_V_6224289_6225855_-:V_6224908_6225855_-	492	1	584	1
W07A8.2_V_20727275_20727329_-:V_20727281_20727329_-	52	1	78	1
W09D12.1_V_14918906_14919282_-:V_14918906_14919720_-	DauerEntry	1	Dauer	1
W09D6.5_III_11089286_11089958_+:III_11089810_11089958_+	248	1	388	1
W09G3.3_I_13803785_13805845_-:I_13803785_13804898_-	53	1	133	1
W09G3.3_I_13803785_13805845_-:I_13805057_13805845_-	53	1	133	1
W10D5.3_I_9102891_9102991_-:I_9102891_9103039_-	52	1	133	1
W10D5.3_I_9106048_9106994_-:I_9106054_9106994_-	30	1	54	1
Y102E9.5_III_6728366_6728604_-:III_6728366_6728721_-	52	1	248	1
Y105E8A.29_I_14589624_14590693_-:I_14587128_14590693_-	213	1	616	1
Y105E8A.7_I_14398846_14399405_+:I_14398846_14399610_+	472	1	536	1
Y106G6H.16_I_10475293_10475341_+:I_10475160_10475341_+	173	1	294	1
Y113G7A.6_V_20059732_20061385_-:V_20059724_20061385_-	213	1	294	1
Y116A8C.28_IV_17098014_17100006_-:IV_17098014_17098556_-	133	1	347	1
Y119D3B.17_III_1217802_1219378_-:III_1217802_1218708_-	126	1	213	1
Y17D7C.6_V_18711133_18711365_+:V_18709884_18711365_+	133	1	294	1
Y17D7C.6_V_18711154_18711365_+:V_18709884_18711365_+	455	1	523	1
Y17G7B.20_II_11978273_11978319_-:II_11978129_11978319_-	639	1	L4	1
Y17G9A.1_IV_4861914_4862647_+:IV_4862375_4862647_+	323	1	597	1
Y17G9B.11_IV_4756804_4756853_+:IV_4756804_4756856_+	133	1	279	1
Y18D10A.9_I_12854312_12855746_-:I_12854312_12855794_-	65	1	173	1
Y23H5A.7_I_2627199_2628092_-:I_2627202_2628092_-	133	1	DauerExit	1
Y24D9A.4_IV_4389744_4389798_-:IV_4389744_4389883_-	L1	1	Dauer	1
Y24F12A.1_IV_11605596_11605642_+:IV_11605596_11605636_+	133	1	L4	1
Y34D9B.1_I_950971_951021_-:I_950959_951021_-	65	1	133	1
Y37A1B.11_IV_13999072_14003832_+:IV_14003731_14003832_+	30	1	699	1
Y37E3.11_I_2081313_2081958_+:I_2081313_2082816_+	30	1	65	1
Y38E10A.21_II_12662832_12669159_+:II_12667678_12669159_+	616	1	DauerEntry	1
Y39A3B.5_III_2010734_2011033_-:III_2010734_2011250_-	248	1	492	1
Y39F10C.2_II_678160_678234_+:II_678184_678234_+	388	1	431	1
Y39G8B.1_II_13970720_13971248_-:II_13970989_13971248_-	133	1	294	1
Y41D4A.8_IV_1775453_1775761_-:IV_1775453_1776342_-	430	1	Dauer	1
Y41D4B.6_IV_1634683_1634878_+:IV_1634683_1634944_+	279	1	614	1
Y41G9A.4_X_2962678_2966239_+:X_2964279_2966239_+	492	1	L3	1
Y43F8C.4_V_19625065_19625118_+:V_19625065_19625111_+	340	1	455	1
Y43H11AL.1_II_223798_226613_-:II_223798_227935_-	187	1	225	1
Y43H11AL.1_II_226775_227935_-:II_223798_227935_-	213	1	262	1
Y44A6D.3_V_20791553_20792312_-:V_20792267_20792312_-	584	1	DauerExit	1
Y44A6E.1_V_20917136_20917421_+:V_20917136_20917436_+	455	1	536	1
Y44E3B.1_I_3264480_3264526_-:I_3264480_3264531_-	374	1	584	1
Y46H3C.5_V_1691188_1691266_-:V_1691188_1691234_-	514	1	L4	1
Y47D7A.16_V_4440982_4441442_-:V_4440989_4441442_-	52	1	401	1
Y48C3A.4_II_13281444_13282501_-:II_13281438_13282501_-	699	1	Dauer	1
Y48G1C.2_I_79394_80305_+:I_79448_80305_+	133	1	213	1
Y48G8AL.13_I_1224782_1226621_-:I_1225539_1226621_-	L4	1	DauerEntry	1
Y49E10.11_III_12401963_12404683_-:III_12400070_12404683_-	178	1	L4	1
Y49E10.23_III_12481576_12482688_+:III_12481576_12481626_+	472	1	614	1
Y4C6B.7_IV_5351576_5351798_-:IV_5351576_5351790_-	YA	1	Dauer	1
Y51A2D.19_V_18499667_18500971_+:V_18500636_18500971_+	294	1	371	1
Y51A2D.19_V_18501952_18502018_+:V_18501952_18502039_+	374	1	455	1
Y51F10.10_I_1953552_1955271_-:I_1953627_1955271_-	133	1	699	1
Y51H4A.1__Y51H4A.329_IV_16474413_16475199_-:IV_16474413_16475231_-	213	1	248	1
Y53C12B.3_II_9748268_9748365_+:II_9748268_9748374_+	133	1	472	1
Y54E10A.14_I_3220808_3220942_-:I_3220832_3220942_-	213	1	254	1
Y54F10AM.2_III_2559468_2560314_+:III_2559463_2560314_+	430	1	Dauer	1
Y54F10AM.4_III_2539454_2543743_+:III_2539454_2539665_+	178	1	294	1
Y54F10BM.2_III_2319446_2320911_+:III_2319446_2321127_+	52	1	173	1
Y54G2A.57_IV_2972132_2972175_+:IV_2972124_2972175_+	DauerEntry	1	Dauer	1
Y55D5A.5_III_3006030_3006970_-:III_3006030_3008601_-	173	1	279	1
Y55F3C.9_IV_727213_727258_-:IV_727213_727262_-	455	1	616	1
Y56A3A.12_III_11906520_11906592_-:III_11906520_11906768_-	65	1	DauerEntry	1
Y56A3A.4_III_11865033_11865924_-:III_11865033_11865524_-	254	1	455	1
Y56A3A.4_III_11865033_11865924_-:III_11865621_11865924_-	254	1	536	1
Y57G11A.1_IV_14492029_14492255_-:IV_14492029_14492646_-	L2	1	L4	1
Y57G11A.1_IV_14492355_14492646_-:IV_14492029_14492646_-	L2	1	L4	1
Y57G11C.24_IV_14893933_14894308_+:IV_14893933_14894134_+	220	1	262	1
Y59A8B.13_V_18090314_18091301_+:V_18090314_18091346_+	133	1	213	1
Y60A3A.19_V_19918011_19919433_+:V_19918092_19919433_+	298	1	346	1
Y66A7A.6_III_11625223_11625535_+:III_11625250_11625535_+	616	1	L2	1
Y67D8C.10_IV_3132274_3133081_-:IV_3132274_3132991_-	L2	1	YA	1
Y69H2.10_V_18670378_18671993_+:V_18670378_18671321_+	DauerEntry	1	Dauer	1
Y71G10AL.1_IV_2178026_2178076_+:IV_2178032_2178076_+	431	1	614	1
Y71G12B.13_I_1702152_1702369_+:I_1702152_1702573_+	35	1	96	1
Y71H2AM.15_III_2749103_2750006_-:III_2749314_2750006_-	472	1	L3	1
Y71H2AM.15_III_2751998_2755191_-:III_2751998_2752260_-	346	1	L3	1
Y73B3A.18_X_60123_60177_+:X_60038_60177_+	DauerEntry	1	Dauer	1
Y75B7AL.4_V_1375480_1376574_-:V_1375480_1376601_-	472	1	597	1
Y75B8A.6_III_12127101_12130044_-:III_12127101_12128926_-	370	1	396	1
Y75B8A.6_III_12127101_12130044_-:III_12128990_12130044_-	173	1	455	1
Y82E9BR.1_III_1465196_1465241_+:III_1463587_1465241_+	187	1	254	1
ZC101.1_II_14683230_14686865_-:II_14683230_14683315_-	472	1	518	1
ZC101.2_II_14657023_14658399_-:II_14658260_14658399_-	370	1	430	1
ZC101.2_II_14657417_14657962_-:II_14657023_14657962_-	340	1	374	1
ZC101.2_II_14657845_14658399_-:II_14657845_14657962_-	L2	1	DauerEntry	1
ZC101.2_II_14664137_14664556_-:II_14663031_14664556_-	699	1	Dauer	1
ZC155.5_III_5216838_5217045_-:III_5216838_5217030_-	248	1	469	1
ZC196.2_V_8741434_8741646_+:V_8741434_8741476_+	455	1	L2	1
ZC21.3_III_8525391_8527762_+:III_8525391_8526714_+	L3	1	YA	1
ZC21.3_III_8525391_8527762_+:III_8526958_8527762_+	L3	1	YA	1
ZC404.3_V_6785579_6785750_+:V_6785579_6785743_+	30	1	133	1
ZC477.9_IV_7085847_7086171_-:IV_7086089_7086171_-	L2	1	L4	1
ZC477.9_IV_7093016_7094198_-:IV_7092514_7094198_-	DauerEntry	1	Dauer	1
ZC518.1_IV_12353906_12354071_+:IV_12353781_12354071_+	591	1	YA	1
ZC581.9_I_6670143_6673682_-:I_6670143_6673573_-	645	1	Dauer	1
ZK1037.4_V_15316576_15316894_+:V_15316576_15316746_+	374	1	DauerEntry	1
ZK1053.4_I_13242465_13242897_+:I_13242465_13243099_+	35	1	103	1
ZK1098.10_III_9551468_9551542_+:III_9551468_9552496_+	L2	1	DauerEntry	1
ZK287.4_V_9682168_9682243_-:V_9682168_9682843_-	472	1	597	1
ZK287.4_V_9682168_9683109_-:V_9682168_9682843_-	492	1	614	1
ZK287.4_V_9682168_9683109_-:V_9682931_9683109_-	492	1	L2	1
ZK337.1_I_14997483_14997532_+:I_14997459_14997532_+	133	1	213	1
ZK430.5_II_4405718_4405907_+:II_4405861_4405907_+	218	1	323	1
ZK470.5_X_4150734_4151808_-:X_4150734_4152518_-	213	1	262	1
ZK520.4_III_13691015_13691508_+:III_13691015_13691514_+	249	1	294	1
ZK593.5_IV_10932300_10932457_-:IV_10931931_10932457_-	472	1	L2	1
ZK617.1_IV_11994258_11994746_-:IV_11994258_11995230_-	614	1	DauerEntry	1
ZK617.1_IV_11997846_11999353_-:IV_11997846_12005238_-	L2	1	Dauer	1
ZK662.3_X_15708287_15709987_+:X_15708291_15709987_+	65	1	455	1
ZK662.3_X_15711438_15711556_+:X_15711420_15711556_+	L4	1	Dauer	1
ZK669.5_II_7945744_7945926_-:II_7945752_7945926_-	699	1	L2	1
ZK783.1_III_7633808_7637125_+:III_7633808_7636249_+	136	1	213	1
ZK809.5_IV_11656968_11657016_+:IV_11656968_11657022_+	220	1	279	1
ZK897.1_IV_12774412_12775067_+:IV_12774412_12776101_+	323	1	371	1
ZK899.8_X_9487384_9496482_+:X_9495460_9496482_+	220	1	294	1
ZK909.2_I_14919660_14940889_+:I_14933963_14940889_+	542	1	616	1
ZK973.6_I_4321151_4321662_+:I_4318068_4321662_+	133	1	249	1
B0001.7_IV_12152494_12152625_-:IV_12152506_12152625_-	254	1		
B0286.4_II_4374498_4375231_-:II_4374498_4374570_-	54	1		
B0304.1_II_4521224_4521263_+:II_4521224_4521275_+	472	1		
B0310.5_X_529423_529481_-:X_528406_529481_-	DauerExit	1		
B0348.4_V_26381_28381_+:V_26381_29335_+	L4	1		
B0416.1_X_9309007_9309057_+:X_9308875_9309057_+	213	1		
B0563.2_X_9165195_9165711_+:X_9165195_9165439_+	L2	1		
B0563.2_X_9165195_9165711_+:X_9165665_9165711_+	DauerExit	1		
C01A2.1_I_13410499_13410987_-:I_13410729_13410987_-	455	1		
C01B7.1_V_8789548_8789818_+:V_8789086_8789818_+	616	1		
C02F4.2_IV_10494608_10495161_-:IV_10494909_10495161_-	Dauer	1		
C02F5.14_III_8234644_8234691_-:III_8234631_8234691_-	L4	1		
C04A2.7_II_6854996_6855209_-:II_6854223_6855209_-	614	1		
C04F12.1_I_9674315_9674656_-:I_9674309_9674656_-	DauerEntry	1		
C05D11.7_III_6416437_6416614_-:III_6416437_6416618_-	52	1		
C06A1.2_II_10571430_10571761_+:II_10570947_10571761_+	614	1		
C06C6.5_V_15999617_16000449_-:V_15999641_16000449_-	254	1		
C06G1.1_X_16635161_16635224_+:X_16635161_16635230_+	L4	1		
C06G3.3_IV_7034555_7036232_+:IV_7036178_7036232_+	DauerEntry	1		
C07A9.3_III_9707115_9707164_+:III_9707115_9707173_+	699	1		
C08C3.1_III_7815254_7815931_+:III_7815266_7815931_+	254	1		
C09D1.1_I_4053586_4054477_+:I_4053586_4058537_+	254	1		
C10G8.5_V_5307871_5308785_+:V_5307871_5308062_+	L4	1		
C13B9.4_III_6633414_6634010_-:III_6633414_6634041_-	30	1		
C17G10.6_II_5602527_5602692_-:II_5602521_5602692_-	Dauer	1		
C18H7.2_IV_613039_613719_+:IV_613072_613719_+	L2	1		
C25A11.4_X_9109205_9109861_+:X_9109205_9109617_+	220	1		
C25B8.3_X_6607343_6607419_+:X_6607343_6607389_+	YA	1		
C28C12.1_IV_8501798_8501844_+:IV_8501798_8501847_+	614	1		
C29A12.4_V_10842474_10845624_+:V_10843500_10845624_+	L4	1		
C29E4.8_III_7951537_7953156_-:III_7951537_7951786_-	L4	1		
C30D11.1_III_4143160_4144552_+:III_4143160_4143915_+	699	1		
C30F2.3_X_16084816_16084961_+:X_16084756_16084961_+	Dauer	1		
C30G4.4_X_17066068_17066613_-:X_17066068_17066401_-	699	1		
C30G7.2_V_14937149_14937796_+:V_14937149_14937790_+	Dauer	1		
C31H2.1_X_5140584_5140894_+:X_5140584_5140747_+	430	1		
C32E8.10_I_3800283_3801837_-:I_3800974_3801837_-	597	1		
C34D1.4_V_13258386_13259137_-:V_13258386_13258958_-	DauerEntry	1		
C34D10.2_X_8018693_8019106_+:X_8018128_8019106_+	DauerEntry	1		
C34D4.14_IV_7141056_7141099_-:IV_7141050_7141099_-	L2	1		
C34E11.2_X_11807849_11809323_-:X_11809165_11809323_-	L4	1		
C34F6.10_X_11234247_11234442_-:X_11234247_11234301_-	53	1		
C36F7.1_I_9537191_9538191_-:I_9537191_9538196_-	173	1		
C37C3.8_V_7846150_7846974_-:V_7845725_7846974_-	213	1		
C39D10.8_X_7880168_7880224_-:X_7880174_7880224_-	173	1		
C39D10.8_X_7880297_7880344_-:X_7880285_7880344_-	Dauer	1		
C40C9.5_X_13625675_13625717_-:X_13625666_13625717_-	133	1		
C41C4.5_II_8118537_8118955_+:II_8116924_8118955_+	699	1		
C41G11.3_X_5721369_5722267_-:X_5721369_5722225_-	455	1		
C43E11.3_I_4257108_4257702_+:I_4256882_4257702_+	225	1		
C44B7.6_II_6875753_6875948_-:II_6875753_6876575_-	L1	1		
C46G7.4_IV_6023042_6023782_-:IV_6023042_6023214_-	L2	1		
C46G7.4_IV_6023042_6023782_-:IV_6023574_6023782_-	YA	1		
C46G7.4_IV_6023278_6023324_-:IV_6023278_6024437_-	L3	1		
C46H11.4_I_5037910_5038544_+:I_5036854_5038544_+	455	1		
C46H11.8_I_5044699_5044827_-:I_5044699_5045068_-	L4	1		
C47D12.6_II_11694014_11694079_-:II_11694014_11695492_-	640	1		
C48B4.9_III_9562598_9562649_-:III_9562598_9562645_-	Dauer	1		
C49A1.4_I_14227211_14230976_-:I_14227211_14231212_-	388	1		
C49C3.4_IV_17321348_17321726_+:IV_17321348_17321683_+	699	1		
C49H3.5_IV_7911622_7911677_+:IV_7911628_7911677_+	30	1		
C52E12.2_II_7004749_7006427_+:II_7004749_7005933_+	L3	1		
C52E12.2_II_7004749_7006427_+:II_7006075_7006427_+	L3	1		
C52E12.2_II_7008362_7008582_+:II_7008353_7008582_+	L4	1		
C54G7.3_X_5530015_5530290_-:X_5530015_5530593_-	699	1		
C54G7.3_X_5535837_5536989_-:X_5536898_5536989_-	396	1		
C54G7.3_X_5536602_5536989_-:X_5536602_5536744_-	L4	1		
C56A3.8_V_13561728_13561785_+:V_13561728_13561780_+	65	1		
C56G2.1_III_6363513_6363632_+:III_6358630_6363632_+	30	1		
D1009.3_X_8908250_8908666_+:X_8908250_8908672_+	699	1		
D1054.9_V_10786051_10786159_-:V_10786051_10786424_-	L4	1		
D1054.9_V_10786051_10786409_-:V_10786051_10786424_-	699	1		
D1054.9_V_10786313_10786409_-:V_10786051_10786409_-	L4	1		
D1054.9_V_10786631_10788813_-:V_10786631_10786895_-	469	1		
D1054.9_V_10786631_10788813_-:V_10787939_10788813_-	492	1		
E01F3.1_II_14952376_14952876_+:II_14952376_14952533_+	Dauer	1		
E01G4.3_II_13460573_13461873_-:II_13461634_13461873_-	469	1		
E02A10.3_V_12585209_12587125_+:V_12583892_12587125_+	597	1		
E04A4.4_IV_4743431_4744188_-:IV_4743431_4744198_-	Dauer	1		
E04A4.7_IV_4748442_4748832_-:IV_4748442_4748959_-	L1	1		
F01D5.8_II_14011272_14012320_+:II_14010719_14012320_+	L4	1		
F01E11.5_X_6998904_7000861_-:X_6998904_7000609_-	469	1		
F01G4.4_IV_11145284_11145380_+:IV_11145284_11145389_+	Dauer	1		
F02E11.7_II_3270002_3271197_+:II_3267792_3271197_+	L3	1		
F07A11.6_II_11624460_11624564_-:II_11623733_11624564_-	Dauer	1		
F08C6.7_X_7572570_7572877_-:X_7572089_7572877_-	388	1		
F08G5.3_IV_12413216_12413720_-:IV_12413216_12413829_-	Dauer	1		
F09E10.11_X_1504620_1504793_-:X_1504620_1504763_-	Dauer	1		
F09E10.7_X_1500854_1501584_-:X_1500854_1501768_-	Dauer	1		
F10E7.2_II_7123743_7123870_+:II_7123743_7123867_+	DauerExit	1		
F12B6.2_I_2250221_2250272_+:I_2250214_2250272_+	645	1		
F13B10.1_III_3870250_3870306_-:III_3870259_3870306_-	133	1		
F13B10.2_III_3868209_3868307_+:III_3868209_3868425_+	523	1		
F13B9.1_X_8293091_8293853_+:X_8293091_8293865_+	Dauer	1		
F13G3.10_I_7314018_7314206_-:I_7313898_7314206_-	136	1		
F14D7.6_V_14302338_14305269_+:V_14302301_14305269_+	L2	1		
F15H10.3_V_10426238_10426293_-:V_10426233_10426293_-	Dauer	1		
F15H10.3_V_10426238_10426293_-:V_10426238_10426289_-	173	1		
F15H10.8_V_10402670_10402722_-:V_10402680_10402722_-	514	1		
F16H9.1_X_12723459_12725568_+:X_12712673_12725568_+	L2	1		
F16H9.1_X_12723949_12725568_+:X_12712673_12725568_+	L2	1		
F16H9.1_X_12725482_12725568_+:X_12712673_12725568_+	DauerExit	1		
F17C11.9_V_10966368_10966510_+:V_10966467_10966510_+	249	1		
F18E9.3_X_8587430_8587477_+:X_8587430_8587483_+	Dauer	1		
F18F11.3_IV_354327_354411_+:IV_354327_354655_+	L4	1		
F19B10.9_II_3672821_3673204_-:II_3672860_3673204_-	178	1		
F19B2.5_V_20163425_20163643_-:V_20163400_20163643_-	645	1		
F20A1.6_V_7025792_7026096_-:V_7025792_7026420_-	DauerEntry	1		
F20C5.1_IV_8746810_8747761_+:IV_8746810_8747752_+	Dauer	1		
F21D12.1_II_7348231_7348274_+:II_7348231_7348280_+	455	1		
F21F8.3_V_8270939_8272726_+:V_8272681_8272726_+	591	1		
F21F8.3__F21F8.4_V_8270939_8270986_+:V_8270939_8272726_+	L2	1		
F25B3.3_V_9557698_9557968_-:V_9557695_9557968_-	584	1		
F25H5.1_I_9195118_9198801_-:I_9195118_9205579_-	YA	1		
F25H5.3_I_9168471_9171469_+:I_9168483_9171469_+	L4	1		
F25H8.5_IV_9922506_9923226_-:IV_9923117_9923226_-	DauerExit	1		
F25H8.5_IV_9925768_9926263_-:IV_9925977_9926263_-	Dauer	1		
F26D11.10_V_7961661_7961710_-:V_7961649_7961710_-	DauerExit	1		
F26D11.11_V_7973534_7973967_-:V_7973534_7973980_-	213	1		
F26D11.11_V_7975045_7975412_-:V_7975045_7975391_-	35	1		
F26H11.2_II_14403623_14406298_+:II_14405815_14406298_+	645	1		
F27B3.2_III_6585448_6585888_+:III_6585448_6585511_+	L2	1		
F28D9.1_I_11181817_11181943_-:I_11181791_11181943_-	54	1		
F28F5.3_III_6807783_6809510_+:III_6806015_6809510_+	Dauer	1		
F29B9.2_IV_4661303_4661348_+:IV_4661303_4661444_+	133	1		
F30F8.9_I_7837715_7837838_+:I_7837715_7838604_+	DauerEntry	1		
F31B12.1_X_10797243_10797296_-:X_10797243_10797302_-	455	1		
F32A5.2_II_7246529_7246782_+:II_7246529_7247293_+	699	1		
F32A5.2_II_7247206_7247299_+:II_7246529_7247299_+	L4	1		
F32A5.2_II_7247206_7247299_+:II_7247206_7247293_+	L4	1		
F32B5.8_I_2687122_2689087_-:I_2687976_2689087_-	DauerEntry	1		
F33D11.9_I_5858128_5859278_-:I_5858894_5859278_-	173	1		
F33D4.2_IV_7685908_7686050_+:IV_7685819_7686050_+	472	1		
F35D11.11_II_4634575_4635328_-:II_4634575_4635277_-	DauerExit	1		
F35D2.5_II_7586115_7586659_-:II_7586115_7586655_-	L2	1		
F37A4.7_III_6699078_6699190_+:III_6698858_6699190_+	L4	1		
F39D8.1_X_15413184_15413271_-:X_15413184_15415122_-	Dauer	1		
F40A3.2_V_7881155_7881207_+:V_7881125_7881207_+	Dauer	1		
F40F9.7_V_9730142_9731933_+:V_9730142_9732489_+	30	1		
F40G9.14_III_176261_176704_-:III_176261_176700_-	103	1		
F41E6.4_V_8612734_8612776_+:V_8612731_8612776_+	Dauer	1		
F41E7.7_X_10311684_10311955_+:X_10311508_10311955_+	Dauer	1		
F42G9.6_III_780855_781619_-:III_780855_780973_-	52	1		
F42H10.3_III_8487444_8487670_+:III_8487444_8487622_+	371	1		
F44E2.7_III_8847329_8847451_-:III_8847329_8848085_-	133	1		
F44E2.7_III_8847329_8848085_-:III_8847323_8848085_-	374	1		
F45B8.4_X_14953977_14954032_-:X_14953983_14954032_-	249	1		
F45E12.5_II_7309796_7309948_-:II_7309202_7309948_-	699	1		
F45E4.5_IV_7628352_7628436_-:IV_7628352_7628432_-	Dauer	1		
F45F2.11_V_8519533_8519579_-:V_8519533_8519587_-	133	1		
F45H11.1_I_10371338_10371491_+:I_10371282_10371491_+	178	1		
F45H7.2_III_3356741_3357393_+:III_3356741_3356884_+	Dauer	1		
F45H7.2_III_3356741_3357393_+:III_3357017_3357393_+	Dauer	1		
F46B6.11_V_9804095_9804144_+:V_9804098_9804144_+	Dauer	1		
F46F6.2_X_10400183_10400416_+:X_10400201_10400416_+	133	1		
F48D6.4_X_4246821_4246863_-:X_4246813_4246863_-	Dauer	1		
F48E3.8_X_7516108_7516156_-:X_7515938_7516156_-	396	1		
F49E10.2_X_5893860_5894225_+:X_5893860_5894213_+	371	1		
F49E2.1_X_9563265_9563306_-:X_9563258_9563306_-	388	1		
F49E2.5_X_9555269_9555741_+:X_9555269_9555358_+	L4	1		
F49E2.5_X_9555617_9555741_+:X_9555617_9556570_+	542	1		
F49E2.5_X_9555617_9556570_+:X_9556297_9556570_+	L1	1		
F49E2.5_X_9556994_9557160_+:X_9556778_9557160_+	Dauer	1		
F49E8.4_IV_7547654_7547737_-:IV_7547642_7547737_-	YA	1		
F52D1.3_X_452884_454288_-:X_452884_453977_-	493	1		
F52D10.3_X_11604145_11604209_-:X_11604145_11604401_-	53	1		
F53A3.4_III_1931279_1932003_+:III_1931279_1931952_+	Dauer	1		
F53B6.2_I_8940271_8940554_-:I_8940271_8940816_-	YA	1		
F53F4.6_V_13598714_13599056_-:V_13598958_13599056_-	YA	1		
F54C8.6_III_9446521_9449660_-:III_9448249_9449660_-	420	1		
F54F3.1_V_12915540_12915591_+:V_12915540_12915799_+	371	1		
F55C12.1_II_5884641_5890463_+:II_5886474_5890463_+	Dauer	1		
F55C12.7_II_5864950_5865444_+:II_5864950_5866290_+	L3	1		
F56A8.3_III_13257487_13260637_+:III_13260539_13260637_+	Dauer	1		
F56A8.7_III_13280557_13282122_+:III_13280557_13283685_+	L4	1		
F56B6.4_X_3539330_3539882_+:X_3539811_3539882_+	YA	1		
F57B9.4_III_6937420_6937544_+:III_6937420_6938356_+	294	1		
F57B9.4_III_6937679_6938853_+:III_6938491_6938853_+	Dauer	1		
F57C7.2_X_10580176_10580537_+:X_10580176_10580326_+	455	1		
F58D5.4_I_12059687_12059747_-:I_12059699_12059747_-	133	1		
F58G11.1_V_13663715_13663859_+:V_13663757_13663859_+	L2	1		
F59A3.4_I_5508090_5508467_-:I_5508090_5508669_-	YA	1		
F59A7.5_V_2023488_2023691_+:V_2023434_2023691_+	Dauer	1		
F59A7.5_V_2024314_2024477_+:V_2024014_2024477_+	Dauer	1		
H03G16.5_X_15056468_15056532_-:X_15056223_15056532_-	126	1		
H06H21.10_IV_4828104_4828742_-:IV_4828104_4828518_-	Dauer	1		
H06I04.4_III_3068460_3068573_+:III_3068460_3068565_+	L1	1		
H14N18.2_V_8932999_8933097_+:V_8932999_8933051_+	DauerExit	1		
H14N18.4_V_8925251_8925399_-:V_8925251_8925718_-	L4	1		
H14N18.4_V_8925251_8925606_-:V_8925251_8925718_-	L4	1		
H14N18.4_V_8927047_8927158_-:V_8927047_8927380_-	Dauer	1		
H15N14.1_I_7774266_7774637_+:I_7774266_7774392_+	L2	1		
H37N21.1_I_7142014_7142058_-:I_7142005_7142058_-	699	1		
H39E23.1_V_14121498_14122192_-:V_14121004_14122192_-	178	1		
K01A2.8_II_311694_312065_-:II_310444_312065_-	220	1		
K02E10.8_X_2509854_2509918_-:X_2509863_2509918_-	220	1		
K02G10.8_X_4710234_4710287_-:X_4710234_4710281_-	DauerEntry	1		
K02H8.1_X_17007125_17008126_+:X_17005634_17008126_+	472	1		
K03B4.4_V_4681995_4683874_+:V_4682004_4683874_+	DauerEntry	1		
K03H1.11_III_9951492_9951662_-:III_9951492_9951604_-	455	1		
K04G11.2_X_14339489_14339544_-:X_14339489_14339538_-	699	1		
K04G2.5_I_8039177_8039335_-:I_8039177_8039689_-	L1	1		
K04H4.2_III_9351098_9351156_-:III_9350506_9351156_-	431	1		
K05C4.9_I_14729554_14730348_-:I_14729554_14730390_-	213	1		
K06A4.4_V_9503722_9504300_+:V_9503745_9504300_+	472	1		
K06G5.1_X_14217163_14217401_+:X_14217358_14217401_+	699	1		
K07A1.20__K07A1.7_I_9597190_9600916_-:I_9597190_9598111_-	DauerEntry	1		
K07C5.4_V_10352107_10352545_-:V_10352496_10352545_-	455	1		
K08B4.1_IV_6095493_6095815_+:IV_6095493_6101409_+	30	1		
K08D8.4_IV_12907687_12907832_-:IV_12907789_12907832_-	645	1		
K08F8.1_II_8746083_8746535_+:II_8746083_8746302_+	DauerExit	1		
K08F8.1_II_8746083_8746535_+:II_8746428_8746535_+	DauerExit	1		
K08H10.1_V_10025688_10026436_+:V_10024996_10026436_+	30	1		
K09F5.6_X_7724068_7724985_+:X_7724579_7724985_+	220	1		
K10B3.10_X_3122210_3122502_-:X_3122210_3122570_-	173	1		
K10D6.2_V_11194325_11194555_-:V_11194042_11194555_-	371	1		
K10F12.3_III_367438_368530_+:III_366033_368530_+	597	1		
K11E8.1_IV_10326623_10329074_-:IV_10326623_10327579_-	374	1		
K11E8.1_IV_10329180_10330649_-:IV_10329174_10330649_-	388	1		
K11E8.1_IV_10338756_10338835_-:IV_10338538_10338835_-	DauerExit	1		
M01A10.2_I_5553373_5555028_+:I_5554868_5555028_+	L4	1		
M01B12.4_I_3072975_3076565_-:I_3072975_3075137_-	L3	1		
M01B12.4_I_3072975_3076565_-:I_3075270_3076565_-	L3	1		
M04F3.4_I_4771491_4771621_-:I_4771491_4771604_-	DauerEntry	1		
M04G12.4_V_13387631_13387671_-:V_13387631_13387680_-	52	1		
M110.4_II_8217253_8217306_+:II_8217253_8217294_+	30	1		
M110.4_II_8218785_8218841_+:II_8218788_8218841_+	L4	1		
M176.8_II_9438045_9438100_-:II_9438037_9438100_-	Dauer	1		
NONE_III_484031_485221_+:III_484717_485221_+	584	1		
NONE_III_8791581_8792124_+:III_8791581_8792027_+	Dauer	1		
NONE_II_2901845_2905637_-:II_2901845_2902426_-	133	1		
NONE_IV_4780088_4780161_-:IV_4780088_4780147_-	L4	1		
NONE_I_13842891_13842944_-:I_13842785_13842944_-	536	1		
NONE_X_13045188_13045233_+:X_13045188_13045255_+	645	1		
NONE_X_6940316_6940415_+:X_6940238_6940415_+	Dauer	1		
R01E6.6_X_13553224_13553333_-:X_13553221_13553333_-	L4	1		
R01H2.7_III_7035456_7036612_-:III_7035456_7036149_-	DauerExit	1		
R02F11.1_V_4801216_4801265_+:V_4801216_4801259_+	455	1		
R04A9.7_X_391689_392370_-:X_391689_392423_-	388	1		
R07B1.9_X_9878060_9878110_+:X_9878060_9878125_+	L4	1		
R07E4.6_X_5973170_5974148_-:X_5973170_5977556_-	L1	1		
R07G3.3_II_7606182_7606231_+:II_7606182_7606222_+	30	1		
R07G3.3_II_7606489_7606541_+:II_7606495_7606541_+	133	1		
R08D7.6_III_8981037_8981187_-:III_8981046_8981187_-	L4	1		
R107.4_III_9046508_9047764_-:III_9046508_9047597_-	173	1		
R10D12.14_V_13964584_13964922_+:V_13964584_13964916_+	65	1		
R11G10.1_V_13502157_13508748_-:V_13502157_13502423_-	YA	1		
R13A5.1_III_7590616_7590926_+:III_7590612_7590926_+	213	1		
R13H4.2_V_11837522_11837731_+:V_11837522_11837616_+	DauerExit	1		
R153.1_II_7633751_7634109_-:II_7633751_7641572_-	L3	1		
T01A4.1_I_4500924_4502564_+:I_4500924_4502570_+	Dauer	1		
T01C4.2_V_7107184_7112862_+:V_7103827_7112862_+	L4	1		
T01C4.2_V_7109582_7112862_+:V_7107184_7112862_+	699	1		
T01G1.1_IV_11344526_11345861_-:IV_11343015_11345861_-	133	1		
T02G6.5_I_11816158_11817685_+:I_11816535_11817685_+	309	1		
T05A1.5_IV_9547322_9547419_+:IV_9546367_9547419_+	L4	1		
T05A10.1_X_10774404_10774827_+:X_10774404_10775764_+	133	1		
T05C1.4_II_4491778_4492084_-:II_4491778_4492202_-	279	1		
T05C12.11_II_8170208_8170264_-:II_8169916_8170264_-	567	1		
T06A1.4_V_1948082_1950312_+:V_1945500_1950312_+	Dauer	1		
T06D8.1_II_11208469_11208665_+:II_11208469_11209062_+	Dauer	1		
T06D8.1_II_11208981_11209062_+:II_11208469_11209062_+	DauerEntry	1		
T06D8.1_II_11218304_11219393_+:II_11218851_11219393_+	Dauer	1		
T06D8.1_II_11218431_11219393_+:II_11218851_11219393_+	DauerExit	1		
T06H11.1_X_10106240_10106623_-:X_10106240_10106768_-	645	1		
T06H11.1_X_10106663_10106768_-:X_10106240_10106768_-	DauerExit	1		
T07C12.8_V_9954195_9954245_+:V_9954195_9955671_+	L2	1		
T08G11.1_I_8909347_8909577_-:I_8909141_8909577_-	DauerExit	1		
T08H4.1_II_4109379_4109549_+:II_4109379_4111908_+	640	1		
T09F3.1_II_10386640_10386695_+:II_10386640_10386683_+	L3	1		
T10B10.4_X_15190471_15191043_+:X_15190594_15191043_+	YA	1		
T10C6.6_V_16025582_16026142_+:V_16025582_16026453_+	30	1		
T13B5.8_II_1121810_1122674_-:II_1121813_1122674_-	Dauer	1		
T13C2.2_II_6792894_6792981_+:II_6792894_6792993_+	L4	1		
T13F2.3_IV_9796232_9796277_-:IV_9796226_9796277_-	Dauer	1		
T13G4.3_X_1174605_1174882_+:X_1174605_1175165_+	254	1		
T14A8.2_IV_7822164_7822477_-:IV_7822164_7822492_-	699	1		
T14D7.1_II_8845580_8847000_+:II_8846320_8847000_+	213	1		
T14E8.3_X_6565312_6565505_-:X_6565463_6565505_-	L4	1		
T16G1.1_V_12927660_12927702_+:V_12927660_12927710_+	L4	1		
T17H7.4_III_729189_729574_-:III_729454_729574_-	DauerEntry	1		
T18H9.1_V_9221961_9222292_+:V_9221961_9222127_+	L4	1		
T19B10.4_V_11226919_11228258_-:V_11227435_11228258_-	96	1		
T19D12.1_II_6668152_6668646_+:II_6668065_6668646_+	455	1		
T20B5.3_X_9344248_9344300_-:X_9344248_9344306_-	DauerExit	1		
T20D4.19_V_3430942_3431299_-:V_3430647_3431299_-	133	1		
T21C12.1_III_10528739_10529333_+:III_10529276_10529333_+	L2	1		
T23E7.2_X_17675174_17675687_+:X_17675547_17675687_+	L3	1		
T24B8.4_II_9065345_9065994_-:II_9065653_9065994_-	699	1		
T24C4.6_III_882048_882094_-:III_882048_883579_-	254	1		
T24C4.6_III_882202_883579_-:III_882048_883579_-	254	1		
T26A5.5_III_6456523_6457071_+:III_6456523_6457363_+	699	1		
T26A8.2_IV_8426864_8427378_+:IV_8426864_8426984_+	374	1		
T26H10.1_V_11415752_11416554_-:V_11415752_11416789_-	213	1		
T27A3.1_I_6125596_6125646_+:I_6125596_6125652_+	Dauer	1		
T27A3.2_I_6110429_6110484_+:I_6110429_6110471_+	254	1		
T27F2.2_V_11632554_11632693_-:V_11632647_11632693_-	597	1		
T28C6.1_IV_8816390_8817071_+:IV_8816390_8816660_+	DauerExit	1		
T28C6.1_IV_8816390_8817071_+:IV_8816877_8817071_+	DauerExit	1		
T28D6.5_III_11338316_11338861_+:III_11337939_11338861_+	L2	1		
W01C9.3_II_8541272_8541557_+:II_8540733_8541557_+	455	1		
W01F3.3_V_20667612_20668141_+:V_20667612_20668417_+	639	1		
W02C12.3_IV_4018156_4018480_-:IV_4018156_4018250_-	YA	1		
W03B1.7_IV_4338541_4338612_+:IV_4338044_4338612_+	L2	1		
W03C9.4_II_11919878_11919929_-:II_11919869_11919929_-	DauerExit	1		
W03C9.7_II_11970624_11970665_+:II_11970624_11970674_+	YA	1		
W07A12.4_II_9148443_9148649_+:II_9146569_9148649_+	DauerEntry	1		
W08A12.1_V_3691869_3691953_+:V_3687160_3691953_+	133	1		
W09D6.5_III_11089286_11089958_+:III_11089286_11089725_+	614	1		
W09G12.10_IV_1219593_1221108_-:IV_1219593_1220345_-	L3	1		
Y105E8A.1_I_14341930_14342172_-:I_14341930_14342031_-	DauerEntry	1		
Y105E8A.1_I_14341930_14342172_-:I_14342102_14342172_-	DauerEntry	1		
Y105E8B.1_I_14621586_14622292_-:I_14621586_14622816_-	DauerEntry	1		
Y105E8B.1_I_14624651_14624774_-:I_14624651_14624944_-	639	1		
Y106G6H.6_I_10444990_10445518_-:I_10444990_10445208_-	YA	1		
Y106G6H.6_I_10444990_10445518_-:I_10445407_10445518_-	YA	1		
Y111B2A.22_III_12738305_12739882_+:III_12738296_12739882_+	699	1		
Y116A8C.28_IV_17098014_17100006_-:IV_17099420_17100006_-	133	1		
Y119C1B.8_I_4530011_4530060_-:I_4530005_4530060_-	455	1		
Y17D7C.6_V_18709884_18711031_+:V_18709884_18711365_+	254	1		
Y17G7B.18_II_12107472_12107549_-:II_12107463_12107549_-	173	1		
Y17G7B.20_II_11978859_11979218_-:II_11978859_11978983_-	L1	1		
Y17G7B.20_II_11978859_11979218_-:II_11979041_11979218_-	L1	1		
Y17G9B.2_IV_4764392_4764457_+:IV_4764285_4764457_+	455	1		
Y18H1A.14_I_669573_671806_-:I_667880_671806_-	518	1		
Y22F5A.3_V_10262384_10262485_-:V_10262384_10270187_-	455	1		
Y2H9A.4_V_13446710_13447082_+:V_13446701_13447082_+	Dauer	1		
Y37D8A.11_III_12876722_12877107_-:III_12877055_12877107_-	340	1		
Y37E11AL.6_IV_3667472_3668622_-:IV_3667237_3668622_-	374	1		
Y37H2A.12_V_18129457_18129534_-:V_18129457_18129561_-	133	1		
Y38A8.3_II_4957666_4957822_-:II_4957666_4958630_-	249	1		
Y39G10AR.2_I_2406601_2407823_+:I_2406601_2407817_+	30	1		
Y40B10A.8_V_2062508_2063329_-:V_2062517_2063329_-	103	1		
Y40C5A.3_IV_7341173_7341480_-:IV_7341173_7342145_-	Dauer	1		
Y42A5A.2_V_11092256_11092305_-:V_11092256_11092310_-	L3	1		
Y42G9A.4_III_6131696_6132725_-:III_6131696_6136062_-	DauerExit	1		
Y43F8B.1_V_19535126_19537404_-:V_19535126_19535852_-	DauerEntry	1		
Y43F8B.3_V_19505224_19506340_+:V_19504075_19506340_+	L4	1		
Y44A6D.3_V_20791318_20791374_-:V_20791327_20791374_-	Dauer	1		
Y46B2A.1_II_868906_869812_+:II_869645_869812_+	249	1		
Y47D3B.2_III_11388686_11389294_-:III_11388686_11389184_-	YA	1		
Y48G8AL.13_I_1226815_1227746_-:I_1226815_1229247_-	L2	1		
Y48G8AR.1_I_1263157_1263964_-:I_1263157_1264181_-	L3	1		
Y48G8AR.1_I_1264023_1264758_-:I_1264240_1264758_-	Dauer	1		
Y49E10.3_III_12376126_12376995_-:III_12376126_12376917_-	133	1		
Y51H4A.8_IV_16576974_16578272_-:IV_16575466_16578272_-	699	1		
Y53C10A.6_I_12002852_12003139_-:I_12002842_12003139_-	431	1		
Y54F10AM.2_III_2556670_2557613_+:III_2556670_2556927_+	L4	1		
Y55F3AL.1_IV_980813_981559_+:IV_980780_981559_+	YA	1		
Y55F3C.3_IV_742318_748812_+:IV_748739_748812_+	L1	1		
Y56A3A.12_III_11906689_11906768_-:III_11906520_11906768_-	YA	1		
Y56A3A.4_III_11865621_11869078_-:III_11868756_11869078_-	262	1		
Y56A3A.7_III_11934081_11936813_-:III_11934081_11941064_-	L4	1		
Y57A10A.18_II_12209776_12210748_-:II_12209767_12210748_-	597	1		
Y57A10A.18_II_12214893_12215591_-:II_12214824_12215591_-	L4	1		
Y59H11AL.1_IV_8561589_8561722_+:IV_8561589_8562662_+	699	1		
Y59H11AL.1_IV_8561787_8562662_+:IV_8561589_8562662_+	699	1		
Y62E10A.13_IV_13392578_13398696_-:IV_13392578_13396657_-	YA	1		
Y69H2.3_V_18659490_18661059_-:V_18660953_18661059_-	DauerEntry	1		
Y71F9AL.10_I_2866608_2867245_+:I_2866614_2867245_+	374	1		
Y71F9AL.10_I_2866614_2867427_+:I_2866614_2867245_+	L1	1		
Y74E4A.1_II_4652648_4653049_+:II_4652648_4653058_+	DauerExit	1		
Y76A2B.1_III_13523776_13523929_-:III_13521304_13523929_-	455	1		
Y77E11A.7_IV_1418084_1418457_-:IV_1418084_1418502_-	173	1		
Y9D1A.1_II_7447244_7447441_+:II_7447395_7447441_+	640	1		
ZC101.2_II_14657417_14658399_-:II_14657417_14657562_-	YA	1		
ZC101.2_II_14659293_14661668_-:II_14659739_14661668_-	455	1		
ZC101.2_II_14663031_14664556_-:II_14663031_14663269_-	294	1		
ZC250.1_V_5803306_5803849_+:V_5803599_5803849_+	L4	1		
ZC262.2_III_8332573_8332700_+:III_8332573_8332617_+	DauerExit	1		
ZC513.1_V_8056481_8056525_+:V_8056476_8056525_+	L4	1		
ZC513.4_V_8031521_8031566_+:V_8031525_8031566_+	L3	1		
ZC8.4_X_4984175_4984743_+:X_4984175_4984758_+	L2	1		
ZC8.4_X_4991759_4992594_+:X_4991759_4991856_+	DauerExit	1		
ZK1098.10_III_9549373_9550635_+:III_9549373_9549561_+	DauerExit	1		
ZK1127.9_II_7049785_7049928_-:II_7049871_7049928_-	L4	1		
ZK1151.1_I_11748849_11749119_-:I_11748849_11749265_-	213	1		
ZK1151.1_I_11777162_11777350_-:I_11777162_11777942_-	Dauer	1		
ZK1193.5_X_427992_428540_-:X_428001_428540_-	52	1		
ZK1320.2__ZK1320.3_II_9658076_9659533_-:II_9658076_9658158_-	616	1		
ZK1320.3_II_9658076_9659533_-:II_9659463_9659533_-	616	1		
ZK265.8_I_8273326_8273368_+:I_8273326_8273377_+	430	1		
ZK270.2_I_14880121_14881040_-:I_14880121_14880598_-	YA	1		
ZK270.2_I_14881164_14894564_-:I_14881164_14882043_-	Dauer	1		
ZK287.4_V_9685461_9687585_-:V_9685461_9685517_-	L2	1		
ZK355.2_II_2924010_2924062_+:II_2924010_2924092_+	249	1		
ZK484.4_I_6071483_6071780_-:I_6071483_6071726_-	455	1		
ZK524.2_I_7431101_7433085_+:I_7431101_7433094_+	455	1		
ZK757.4_III_9863728_9864746_-:III_9864473_9864746_-	472	1		
ZK783.1_III_7635101_7636249_+:III_7633808_7636249_+	430	1		
ZK783.1_III_7637432_7637734_+:III_7636409_7637734_+	218	1		
ZK849.2_I_14188113_14188182_-:I_14188119_14188182_-	L2	1		
ZK892.1_II_9993908_9994216_+:II_9991371_9994216_+	Dauer	1		
ZK909.2_I_14946948_14948984_+:I_14940952_14948984_+	L3	1		
				
				
