# Supplementary material for: The time-resolved transcriptome of C. elegans
Source: Genome Res. 2016 Oct;26(10):1441–50. doi: 10.1101/gr.202663.115 (PMC5052054; doi:10.1101/gr.202663.115)
Supplement: Supplemental Material [file supp_gr.202663.115_Supplemental_Table_S9.gz]

Archive with 1 entries (1 files):
- Suppl. Table 6now7now9 All_introns_maxexpression_maxorf_readcount_reads_per_million_per_sample.ws225
