# Supplementary material for: The time-resolved transcriptome of C. elegans
Source: Genome Res. 2016 Oct;26(10):1441–50. doi: 10.1101/gr.202663.115 (PMC5052054; doi:10.1101/gr.202663.115)
Supplement: Supplemental Material [file supp_gr.202663.115_Supplemental_Table_S12.gz › Unified_dcpm_per_ncRNA_pseudogene]

WormbaseName 4cell 44min 83min 122min 161min 199min 238min 277min 316min 355min 393min 432min 471min 510min 548min 587min 626min 665min L1 L2 L3 L4 YA DE D DX Soma Male AdultSPE9 gonad
2L52.2#ncRNA 0.0000  0.0000 0.0000 0.0000 0.0000 0.0000 0.0000 0.0000 0.0000 0.0000 0.0000 0.0000 0.0000 0.0000 0.0000 0.0000 0.0000 0.0000 0.0000 0.0000 0.0000 0.0000 0.0000 0.0000 0.0000 0.0000 0.0000 0.0000 0.0000 0.0000
2RSSE.3#Pseudogene 0.0655  0.0000 0.0263 0.0555 0.0487 0.1025 0.1468 0.1347 0.1835 0.3406 0.4700 0.5226 0.6169 0.7188 0.7253 0.5929 0.4824 0.4340 0.0000 0.0085 0.0000 0.0000 0.0000 0.0000 0.0000 0.0000 0.0000 0.0000 0.0000 0.0000
2RSSE.4#ncRNA 0.0000  0.0000 0.0213 0.0825 0.1177 0.1772 0.1798 0.2057 0.2933 0.4113 0.4928 0.5329 0.5973 0.5859 0.5788 0.4873 0.4631 0.4433 0.0000 0.0000 0.0000 0.0124 0.0000 0.0000 0.0000 0.0073 0.0000 0.0000 0.0000 0.0000
2RSSE.5#ncRNA 0.0000  0.0000 0.0000 0.0000 0.0000 0.0000 0.0000 0.0000 0.0000 0.0000 0.0000 0.0000 0.0000 0.0000 0.0000 0.0000 0.0000 0.0000 0.0000 0.0000 0.0000 0.0000 0.0000 0.0000 0.0000 0.0000 0.0000 0.0000 0.0000 0.0000
2RSSE.6#ncRNA 0.0586  0.0000 0.0999 0.2593 0.5147 0.7436 0.6998 0.9767 1.1793 1.1470 1.0580 1.0633 1.0309 1.0252 0.8568 0.6232 0.3558 0.2916 0.0361 0.0714 0.0169 0.0066 0.0196 0.0955 0.0000 0.0615 0.0311 0.0482 0.0101 0.0000
2RSSE.7#ncRNA 0.0000  0.0000 0.0000 0.0000 0.0000 0.0000 0.0000 0.0000 0.0000 0.0000 0.0000 0.0000 0.0000 0.0000 0.0000 0.0000 0.0000 0.0000 0.0000 0.0000 0.0000 0.0000 0.0000 0.0000 0.0000 0.0000 0.0000 0.0000 0.0000 0.0000
2RSSE.8#ncRNA 0.0000  0.0000 0.0398 0.0526 0.0637 0.0836 0.1411 0.1370 0.1632 0.2111 0.2927 0.3902 0.4819 0.4470 0.4011 0.3689 0.2605 0.2751 0.0032 0.0240 0.0000 0.0000 0.0000 0.0036 0.0000 0.0018 0.0000 0.0000 0.0043 0.0000
3R5.2#Pseudogene 0.0464  0.0051 0.0016 0.0016 0.0035 0.0001 0.0039 0.0000 0.0012 0.0015 0.0029 0.0086 0.0036 0.0011 0.0006 0.0037 0.0031 0.0009 0.0000 0.0000 0.0000 0.0000 0.0056 0.0033 0.0015 0.0000 0.0000 0.0000 0.0000 0.0311
4R79.4#ncRNA 0.0000  0.0000 0.0015 0.0020 0.0032 0.0058 0.0074 0.0042 0.0024 0.0032 0.0036 0.0032 0.0042 0.0089 0.0173 0.0300 0.0398 0.0319 0.0029 0.0066 0.0000 0.0000 0.0000 0.0000 0.0173 0.0133 0.0000 0.0000 0.0000 0.0000
4R79.5#ncRNA 0.0109  0.0000 0.0035 0.0012 0.0007 0.0032 0.0046 0.0025 0.0005 0.0055 0.0127 0.0205 0.0073 0.0303 0.0655 0.1072 0.1390 0.1187 0.0000 0.0154 0.0000 0.0000 0.0000 0.0000 0.0000 0.0000 0.0000 0.0000 0.0000 0.0000
AC3.11#Pseudogene 0.0000  0.0010 0.0062 0.0110 0.0093 0.0061 0.0093 0.0073 0.0044 0.0061 0.0042 0.0000 0.0074 0.0101 0.0147 0.0271 0.0121 0.0087 0.0000 0.0000 0.0000 0.0000 0.0000 0.0000 0.0000 0.0000 0.0000 0.0016 0.0000 0.0000
AC3.13#Pseudogene 0.0154  0.0000 0.0008 0.0010 0.0008 0.0012 0.0006 0.0005 0.0039 0.0090 0.0056 0.0076 0.0090 0.0080 0.0045 0.0155 0.0374 0.0470 0.0000 0.0000 0.0000 0.0921 0.0205 0.0015 0.0000 0.0000 0.0063 0.0258 0.0000 0.0000
AC3.14#ncRNA 0.0000  0.0067 0.0076 0.0095 0.0065 0.0072 0.0067 0.0034 0.0015 0.0015 0.0000 0.0053 0.0102 0.0174 0.0201 0.0211 0.0183 0.0222 0.0285 0.0000 0.0000 0.0180 0.0038 2.0133 0.2876 0.0000 0.0071 0.0119 0.0079 0.0000
AC3.15#ncRNA 0.0000  0.0000 0.0021 0.0045 0.0035 0.0018 0.0017 0.0022 0.0031 0.0029 0.0020 0.0027 0.0032 0.0026 0.0027 0.0154 0.0329 0.0500 0.0054 0.0000 0.0000 0.0000 0.0038 0.0238 0.0468 0.0000 0.0000 0.0000 0.0000 0.0000
AC3.16#ncRNA 0.0000  0.0000 0.0000 0.0000 0.0000 0.0000 0.0000 0.0000 0.0000 0.0000 0.0000 0.0000 0.0000 0.0000 0.0000 0.0000 0.0000 0.0000 0.0000 0.0000 0.0000 0.0000 0.0000 0.0000 0.0000 0.0000 0.0000 0.0000 0.0000 0.0000
AC3.9#Pseudogene 0.0194  0.0000 0.0012 0.0015 0.0025 0.0016 0.0039 0.0024 0.0033 0.0057 0.0068 0.0092 0.0113 0.0135 0.0142 0.0146 0.0132 0.0130 0.0005 0.0000 0.0000 0.0023 0.0025 0.0050 0.0087 0.0000 0.0009 0.0016 0.0000 0.0000
AC7.10#ncRNA 0.0000  0.0026 0.0018 0.0000 0.0045 0.0061 0.0134 0.0115 0.0114 0.0084 0.0068 0.0083 0.0106 0.0218 0.0262 0.0318 0.0428 0.0501 0.0045 0.0000 0.0000 0.0000 0.0000 0.0000 0.0269 0.0057 0.0005 0.0000 0.0000 0.0000
AC7.11#ncRNA 0.0296  0.0035 0.0000 0.0014 0.0088 0.0126 0.0241 0.0367 0.0455 0.0394 0.0446 0.0747 0.1024 0.1123 0.1221 0.1178 0.1169 0.1156 0.0055 0.0154 0.0057 0.0000 0.0159 0.0000 0.0263 0.0171 0.0000 0.0000 0.0000 0.0000
AC7.12#ncRNA 0.0000  0.0013 0.0000 0.0122 0.0066 0.0115 0.0246 0.0252 0.0112 0.0108 0.0088 0.0046 0.0024 0.0026 0.0070 0.0280 0.0423 0.0429 0.0000 0.0000 0.0000 0.0000 0.0000 0.0000 0.0000 0.0000 0.0000 0.0000 0.0000 0.0000
AC7.13#ncRNA 0.0000  0.0000 0.0040 0.0009 0.0041 0.0068 0.0126 0.0111 0.0128 0.0081 0.0066 0.0041 0.0111 0.0221 0.0259 0.0345 0.0444 0.0463 0.0041 0.0000 0.0000 0.0000 0.0000 0.0000 0.0271 0.0057 0.0000 0.0000 0.0000 0.0000
AC7.14#ncRNA 0.0000  0.0000 0.0073 0.0153 0.0074 0.0128 0.0232 0.0228 0.0159 0.0103 0.0117 0.0050 0.0011 0.0069 0.0146 0.0291 0.0408 0.0492 0.0000 0.0000 0.0000 0.0000 0.0000 0.0000 0.0000 0.0000 0.0000 0.0000 0.0000 0.0000
AC7.15#ncRNA 0.0000  0.0046 0.0026 0.0000 0.0076 0.0245 0.0278 0.0288 0.0387 0.0497 0.0564 0.0756 0.1073 0.1488 0.1874 0.1731 0.1602 0.1774 0.0000 0.0007 0.0047 0.0000 0.0000 0.0000 0.0006 0.0000 0.0000 0.0000 0.0000 0.0000
AC7.16#ncRNA 0.0000  0.0091 0.0302 0.0131 0.0194 0.0228 0.0228 0.0387 0.0233 0.0222 0.0239 0.0222 0.0438 0.0057 0.0125 0.0359 0.0108 0.0000 0.0000 0.0000 0.0000 0.0000 0.0000 0.0000 0.0013 0.0000 0.0000 0.0000 0.0000 0.0000
AC7.17#ncRNA 0.0000  0.0013 0.0021 0.0027 0.0019 0.0024 0.0000 0.0016 0.0032 0.0046 0.0063 0.0067 0.0039 0.0007 0.0075 0.0257 0.0449 0.0723 0.0000 0.0000 0.0000 0.0000 0.0000 0.0000 0.0000 0.0000 0.0000 0.0000 0.0000 0.0000
AC7.18#ncRNA 0.0000  0.0000 0.0023 0.0148 0.0183 0.0191 0.0367 0.0740 0.0727 0.0615 0.0793 0.1499 0.2298 0.2233 0.2136 0.1654 0.1211 0.1220 0.0023 0.0293 0.0007 0.0000 0.0129 0.0000 0.0304 0.0266 0.0095 0.0000 0.0000 0.0000
AC7.19#ncRNA 0.0000  0.0017 0.0000 0.0001 0.0013 0.0055 0.0090 0.0091 0.0089 0.0076 0.0068 0.0085 0.0094 0.0164 0.0253 0.0341 0.0461 0.0431 0.0029 0.0000 0.0000 0.0000 0.0000 0.0000 0.0274 0.0057 0.0000 0.0000 0.0000 0.0000
AC7.20#ncRNA 0.0000  0.0001 0.0000 0.0016 0.0018 0.0007 0.0045 0.0017 0.0045 0.0024 0.0011 0.0025 0.0019 0.0005 0.0055 0.0297 0.0527 0.0780 0.0000 0.0000 0.0000 0.0000 0.0000 0.0000 0.0054 0.0171 0.0000 0.0000 0.0000 0.0000
AC7.21#ncRNA 0.0000  0.0072 0.0000 0.0018 0.0050 0.0177 0.0301 0.0138 0.0033 0.0132 0.0046 0.0085 0.0151 0.0387 0.0271 0.0224 0.0141 0.0060 0.0000 0.0000 0.0000 0.0000 0.0098 0.0000 0.0040 0.0000 0.0000 0.0000 0.0000 0.0000
AC7.22#ncRNA 0.1014  0.0639 0.0534 0.0375 0.0543 0.0889 0.1377 0.2091 0.2335 0.2683 0.2815 0.3383 0.4893 0.6295 0.6976 0.6254 0.6152 0.7865 0.1918 0.1980 0.1461 0.0650 0.0833 0.0000 0.2050 0.3020 0.0924 0.0800 0.0000 0.0681
AC7.23#ncRNA 0.0983  0.0000 0.0016 0.0030 0.0026 0.0006 0.0017 0.0001 0.0006 0.0073 0.0070 0.0036 0.0107 0.0214 0.0325 0.0534 0.0830 0.1196 0.0000 0.0154 0.0000 0.0000 0.0000 0.0000 0.0054 0.0000 0.0000 0.0000 0.0000 0.0000
AC7.24#ncRNA 0.0000  0.0024 0.0008 0.0000 0.0083 0.0172 0.0573 0.1074 0.1600 0.1721 0.1604 0.1498 0.1503 0.1662 0.1725 0.1602 0.2016 0.2182 0.0019 0.0095 0.0075 0.0000 0.0000 0.0000 0.0260 0.0152 0.0000 0.0000 0.0000 0.0000
AC7.25#ncRNA 0.0000  0.0036 0.0021 0.0031 0.0046 0.0091 0.0161 0.0086 0.0000 0.0025 0.0041 0.0041 0.0005 0.0040 0.0130 0.0221 0.0154 0.0080 0.0000 0.0000 0.0000 0.0000 0.0000 0.0000 0.0027 0.0008 0.0000 0.0000 0.0000 0.0000
AC7.26#ncRNA 0.0000  0.0151 0.0057 0.0033 0.0017 0.0000 0.0238 0.0020 0.0044 0.0050 0.0070 0.0094 0.0100 0.0087 0.0015 0.0020 0.0017 0.0151 0.0000 0.0095 0.0000 0.0000 0.0000 0.0000 0.0063 0.0000 0.0000 0.0000 0.0000 0.0000
AC7.27#ncRNA 0.0328  0.0000 0.0056 0.0261 0.0478 0.0616 0.0847 0.1115 0.1417 0.1528 0.1710 0.2170 0.2631 0.2648 0.2621 0.2504 0.2807 0.3142 0.0150 0.0499 0.0075 0.0000 0.0000 0.0000 0.0311 0.0095 0.0000 0.0000 0.0000 0.0000
AC7.28#ncRNA 0.0000  0.0063 0.0002 0.0025 0.0000 0.0201 0.0342 0.0232 0.0073 0.0185 0.0283 0.0413 0.0541 0.0551 0.0372 0.0364 0.0421 0.0401 0.0000 0.0000 0.0000 0.0000 0.0000 0.0000 0.0000 0.0000 0.0000 0.0000 0.0000 0.0000
AC7.29#ncRNA 0.0000  0.0113 0.0141 0.0042 0.0000 0.0223 0.0365 0.0512 0.0771 0.1070 0.1235 0.1643 0.2040 0.2113 0.1996 0.1949 0.2081 0.2121 0.0025 0.0000 0.0000 0.0000 0.0000 0.0000 0.0070 0.0000 0.0000 0.0000 0.0000 0.0000
AC7.30#ncRNA 0.0655  0.0000 0.0022 0.0055 0.0033 0.0018 0.0188 0.0267 0.0454 0.0737 0.0804 0.1018 0.1238 0.1345 0.1294 0.1219 0.1162 0.1107 0.0000 0.0000 0.0000 0.0000 0.0000 0.0000 0.0000 0.0057 0.0000 0.0000 0.0000 0.0000
AC7.31#ncRNA 0.0000  0.0000 0.0072 0.0017 0.0019 0.0075 0.0248 0.0436 0.0424 0.0432 0.0384 0.0345 0.0358 0.0352 0.0517 0.0879 0.0916 0.0966 0.0000 0.0029 0.0000 0.0000 0.0000 0.0000 0.0000 0.0114 0.0000 0.0000 0.0000 0.0000
AC7.32#ncRNA 0.0000  0.0030 0.0000 0.0093 0.0079 0.0135 0.0201 0.0232 0.0248 0.0297 0.0380 0.0446 0.0423 0.0409 0.0364 0.0313 0.0263 0.0219 0.0000 0.0000 0.0000 0.0000 0.0000 0.0000 0.0050 0.0000 0.0000 0.0000 0.0000 0.0000
AC7.33#ncRNA 0.0000  0.0042 0.0030 0.0000 0.0064 0.0158 0.0210 0.0179 0.0242 0.0308 0.0333 0.0421 0.0553 0.0753 0.0833 0.0859 0.0944 0.0952 0.0000 0.0000 0.0000 0.0000 0.0000 0.0000 0.0054 0.0000 0.0000 0.0000 0.0000 0.0000
AC7.34#ncRNA 0.0000  0.0000 0.0055 0.0048 0.0023 0.0095 0.0174 0.0201 0.0227 0.0315 0.0334 0.0428 0.0437 0.0377 0.0335 0.0308 0.0212 0.0175 0.0000 0.0000 0.0000 0.0000 0.0000 0.0000 0.0053 0.0000 0.0000 0.0000 0.0000 0.0000
AC7.35#ncRNA 0.0000  0.0074 0.0021 0.0000 0.0089 0.0155 0.0221 0.0241 0.0256 0.0245 0.0262 0.0105 0.0213 0.0214 0.0476 0.0629 0.0628 0.0530 0.0000 0.0154 0.0000 0.0000 0.0000 0.0000 0.0000 0.0000 0.0000 0.0000 0.0000 0.0000
AC7.36#ncRNA 0.0000  0.0258 0.0159 0.0000 0.0040 0.0094 0.0253 0.0213 0.0129 0.0223 0.0233 0.0362 0.0139 0.0272 0.0322 0.0327 0.0362 0.0302 0.0000 0.0088 0.0000 0.0000 0.0000 0.0000 0.0000 0.0057 0.0000 0.0000 0.0000 0.0000
AC7.37#ncRNA 0.0000  0.0150 0.0030 0.0063 0.0089 0.0020 0.0149 0.0130 0.0087 0.0146 0.0112 0.0000 0.0020 0.0063 0.0016 0.0113 0.0209 0.0165 0.0000 0.0000 0.0000 0.0000 0.0000 0.0000 0.0071 0.0057 0.0000 0.0000 0.0000 0.0000
AC7.38#ncRNA 0.0000  0.0078 0.0145 0.0187 0.0312 0.0275 0.0114 0.0062 0.0171 0.0047 0.0145 0.0073 0.0208 0.0000 0.0234 0.0156 0.0280 0.0177 0.0000 0.0095 0.0000 0.0000 0.0000 0.0000 0.0027 0.0000 0.0000 0.0000 0.0000 0.0000
AC7.39#ncRNA 0.0000  0.0131 0.0201 0.0171 0.0106 0.0211 0.0277 0.0116 0.0065 0.0352 0.0000 0.0126 0.0312 0.0206 0.0045 0.0292 0.0106 0.0050 0.0000 0.0000 0.0000 0.0000 0.0000 0.0000 0.0135 0.0000 0.0000 0.0000 0.0000 0.0000
AC7.4#ncRNA 0.0000  0.0167 0.0141 0.0000 0.0163 0.0361 0.0464 0.0574 0.0882 0.1144 0.1385 0.1736 0.2093 0.2169 0.2133 0.2026 0.2139 0.2167 0.0023 0.0000 0.0000 0.0000 0.0000 0.0000 0.0068 0.0000 0.0000 0.0000 0.0000 0.0000
AC7.40#ncRNA 0.0000  0.0202 0.0127 0.0070 0.0000 0.0035 0.0057 0.0092 0.0117 0.0140 0.0162 0.0161 0.0266 0.0356 0.0447 0.0443 0.0529 0.0764 0.0025 0.0286 0.0075 0.0000 0.0000 0.0000 0.0075 0.0000 0.0000 0.0000 0.0000 0.0000
AC7.41#ncRNA 0.0000  0.0425 0.0531 0.0303 0.0000 0.0361 0.0618 0.0557 0.0531 0.0522 0.0509 0.0538 0.0560 0.0573 0.0544 0.0499 0.0554 0.0438 0.0000 0.0000 0.0000 0.0000 0.0000 0.0000 0.0097 0.0000 0.0000 0.0000 0.0000 0.0000
AC7.42#ncRNA 0.0655  0.0059 0.0007 0.0038 0.0000 0.0069 0.0190 0.0240 0.0491 0.0686 0.0782 0.0986 0.1222 0.1285 0.1268 0.1196 0.1171 0.1149 0.0000 0.0000 0.0000 0.0000 0.0000 0.0000 0.0000 0.0057 0.0000 0.0000 0.0000 0.0000
AC7.43#ncRNA 0.0000  0.0274 0.0205 0.0098 0.0244 0.0342 0.0081 0.0000 0.0231 0.0034 0.0094 0.0098 0.0081 0.0154 0.0128 0.0154 0.0188 0.0094 0.0000 0.0000 0.0000 0.0000 0.0000 0.0000 0.0024 0.0000 0.0000 0.0000 0.0000 0.0000
AC7.44#ncRNA 0.0000  0.0051 0.0106 0.0000 0.0108 0.0083 0.0051 0.0128 0.0104 0.0100 0.0126 0.0089 0.0060 0.0128 0.0115 0.0079 0.0155 0.0606 0.0000 0.0000 0.0000 0.0000 0.0000 0.0000 0.0000 0.0000 0.0000 0.0000 0.0000 0.0000
AC7.45#ncRNA 0.0655  0.0000 0.0016 0.0042 0.0094 0.0112 0.0270 0.0307 0.0358 0.0342 0.0396 0.0421 0.0375 0.0440 0.0583 0.0695 0.0540 0.0537 0.0000 0.0000 0.0000 0.0000 0.0000 0.0000 0.0059 0.0000 0.0000 0.0000 0.0000 0.0000
AC7.46#ncRNA 0.0000  0.0000 0.0058 0.0041 0.0049 0.0106 0.0137 0.0118 0.0206 0.0297 0.0335 0.0405 0.0400 0.0386 0.0345 0.0315 0.0250 0.0238 0.0000 0.0000 0.0000 0.0000 0.0000 0.0000 0.0049 0.0000 0.0000 0.0000 0.0000 0.0000
AC7.47#ncRNA 0.0000  0.0047 0.0039 0.0005 0.0000 0.0022 0.0093 0.0048 0.0089 0.0159 0.0284 0.0470 0.0514 0.0483 0.0543 0.0740 0.0854 0.0754 0.0010 0.0000 0.0000 0.0000 0.0000 0.0000 0.0027 0.0011 0.0000 0.0000 0.0000 0.0000
AC7.48#ncRNA 0.0281  0.0021 0.0000 0.0058 0.0021 0.0034 0.0097 0.0134 0.0046 0.0122 0.0030 0.0018 0.0046 0.0091 0.0137 0.0043 0.0168 0.0058 0.0000 0.0154 0.0000 0.0000 0.0000 0.0000 0.0164 0.0057 0.0000 0.0000 0.0000 0.0000
AC7.49#ncRNA 0.0655  0.0036 0.0000 0.0026 0.0047 0.0063 0.0122 0.0336 0.0549 0.0762 0.0817 0.1019 0.1284 0.1336 0.1315 0.1243 0.1181 0.1108 0.0000 0.0000 0.0000 0.0000 0.0000 0.0000 0.0000 0.0057 0.0000 0.0000 0.0000 0.0000
AC7.5#ncRNA 0.0000  0.0063 0.0055 0.0066 0.0076 0.0029 0.0160 0.0247 0.0142 0.0031 0.0061 0.0158 0.0052 0.0000 0.0134 0.0474 0.1128 0.1192 0.0000 0.0154 0.0000 0.0262 0.0000 0.0000 0.0158 0.0114 0.0000 0.0000 0.0000 0.0000
AC7.50#ncRNA 0.0094  0.0027 0.0000 0.0017 0.0019 0.0035 0.0050 0.0052 0.0164 0.0249 0.0321 0.0348 0.0359 0.0425 0.0461 0.0522 0.0559 0.0513 0.0070 0.0000 0.0000 0.0000 0.0000 0.0000 0.0251 0.0312 0.0000 0.0080 0.0000 0.0000
AC7.51#ncRNA 0.0000  0.0055 0.0041 0.0022 0.0039 0.0040 0.0043 0.0024 0.0083 0.0146 0.0146 0.0090 0.0000 0.0051 0.0308 0.0529 0.0695 0.0987 0.0041 0.0154 0.0000 0.0000 0.0000 0.0000 0.0043 0.0000 0.0000 0.0000 0.0000 0.0000
AC7.52#ncRNA 0.0000  0.0034 0.0036 0.0000 0.0029 0.0241 0.0373 0.0190 0.0063 0.0131 0.0222 0.0184 0.0250 0.0252 0.0308 0.0440 0.0884 0.1564 0.0000 0.0000 0.0000 0.0000 0.0000 0.0000 0.0073 0.0108 0.0000 0.0000 0.0000 0.0109
AC7.53#ncRNA 0.0000  0.0043 0.0054 0.0000 0.0019 0.0127 0.0185 0.0162 0.0213 0.0282 0.0348 0.0398 0.0439 0.0397 0.0386 0.0319 0.0243 0.0207 0.0000 0.0000 0.0000 0.0000 0.0000 0.0000 0.0054 0.0000 0.0000 0.0000 0.0000 0.0000
AC7.54#ncRNA 0.0000  0.0135 0.0273 0.0060 0.0168 0.0340 0.0034 0.0022 0.0116 0.0000 0.0064 0.0202 0.0082 0.0041 0.0112 0.0168 0.0127 0.0142 0.0000 0.0000 0.0000 0.0000 0.0000 0.0000 0.0023 0.0000 0.0000 0.0000 0.0000 0.0000
AC7.55#ncRNA 0.0000  0.0227 0.0161 0.0054 0.0000 0.0038 0.0085 0.0091 0.0089 0.0136 0.0105 0.0118 0.0183 0.0258 0.0348 0.0382 0.0545 0.0885 0.0031 0.0264 0.0075 0.0000 0.0000 0.0000 0.0075 0.0000 0.0000 0.0000 0.0000 0.0000
AC7.56#ncRNA 0.0000  0.0863 0.0997 0.0545 0.0000 0.0302 0.0964 0.0888 0.0939 0.1014 0.0939 0.1048 0.1257 0.1391 0.1441 0.1039 0.1207 0.3067 0.0000 0.0000 0.0000 0.0000 0.0000 0.0000 0.0091 0.0114 0.0000 0.0000 0.0000 0.0000
AC7.57#ncRNA 0.0187  0.0009 0.0054 0.0000 0.0000 0.0126 0.0228 0.0115 0.0056 0.0090 0.0259 0.0086 0.0174 0.0027 0.0140 0.0196 0.0059 0.0043 0.0029 0.0000 0.0000 0.0000 0.0000 0.0000 0.0079 0.0076 0.0000 0.0000 0.0000 0.0000
AC7.58#ncRNA 0.0655  0.0027 0.0000 0.0019 0.0023 0.0045 0.0031 0.0039 0.0069 0.0081 0.0001 0.0009 0.0051 0.0091 0.0161 0.0228 0.0168 0.0054 0.0000 0.0000 0.0000 0.0000 0.0000 0.0000 0.0000 0.0000 0.0000 0.0000 0.0000 0.0000
AC7.59#ncRNA 0.0000  0.0032 0.0000 0.0070 0.0054 0.0060 0.0043 0.0066 0.0103 0.0145 0.0208 0.0240 0.0244 0.0307 0.0359 0.0469 0.0584 0.0612 0.0000 0.0000 0.0000 0.0000 0.0000 0.0000 0.0054 0.0000 0.0000 0.0000 0.0000 0.0255
AC7.6#ncRNA 0.0000  0.0000 0.0018 0.0060 0.0063 0.0163 0.0219 0.0288 0.0378 0.0383 0.0522 0.0842 0.1147 0.1235 0.1185 0.1104 0.0897 0.0870 0.0023 0.0000 0.0000 0.0000 0.0000 0.0000 0.0021 0.0000 0.0000 0.0006 0.0000 0.0000
AC7.60#ncRNA 0.0250  0.0030 0.0008 0.0000 0.0027 0.0014 0.0040 0.0020 0.0028 0.0045 0.0037 0.0015 0.0002 0.0022 0.0054 0.0141 0.0348 0.0658 0.0000 0.0000 0.0000 0.0000 0.0000 0.0000 0.0003 0.0111 0.0000 0.0000 0.0000 0.0000
AC7.61#ncRNA 0.0312  0.0149 0.0145 0.0000 0.0107 0.0093 0.0100 0.0079 0.0090 0.0200 0.0135 0.0117 0.0111 0.0138 0.0190 0.0090 0.0190 0.0155 0.0000 0.0154 0.0000 0.0000 0.0000 0.0000 0.0164 0.0057 0.0000 0.0000 0.0000 0.0000
AC7.62#ncRNA 0.0000  0.0065 0.0110 0.0160 0.0091 0.0011 0.0095 0.0133 0.0103 0.0118 0.0141 0.0080 0.0148 0.0187 0.0076 0.0118 0.0000 0.0122 0.0000 0.0000 0.0000 0.0000 0.0000 0.0000 0.0094 0.0108 0.0000 0.0051 0.0000 0.0000
AC7.63#ncRNA 0.0000  0.0000 0.0037 0.0041 0.0208 0.0151 0.0163 0.0074 0.0025 0.0108 0.0230 0.0104 0.0161 0.0572 0.0826 0.0642 0.0293 0.0155 0.0000 0.0000 0.0032 0.0000 0.0000 0.0000 0.0081 0.0000 0.0000 0.0000 0.0000 0.0000
AC7.64#ncRNA 0.0000  0.0094 0.0000 0.0174 0.0319 0.0619 0.0935 0.1661 0.2015 0.2189 0.2392 0.2816 0.3105 0.2944 0.3135 0.3296 0.3581 0.3799 0.0041 0.0059 0.0000 0.0000 0.0000 0.0000 0.0140 0.0114 0.0000 0.0000 0.0000 0.0000
AC7.65#ncRNA 0.0499  0.0090 0.0000 0.0038 0.0250 0.0375 0.0520 0.0796 0.0887 0.0979 0.0941 0.1331 0.1872 0.2488 0.2665 0.2479 0.2253 0.2982 0.0579 0.0535 0.0390 0.0150 0.0235 0.0000 0.0524 0.0781 0.0254 0.0229 0.0000 0.0170
AC7.66#ncRNA 0.0000  0.0021 0.0039 0.0055 0.0000 0.0099 0.0322 0.0404 0.0477 0.0417 0.0389 0.0393 0.0360 0.0329 0.0573 0.0822 0.0931 0.0978 0.0000 0.0007 0.0000 0.0000 0.0000 0.0000 0.0000 0.0114 0.0000 0.0000 0.0000 0.0000
AC7.67#ncRNA 0.0000  0.0010 0.0092 0.0029 0.0268 0.0223 0.0043 0.0000 0.0101 0.0026 0.0151 0.0144 0.0062 0.0160 0.0069 0.0079 0.0065 0.0471 0.0000 0.0103 0.0000 0.0000 0.0000 0.0000 0.0041 0.0000 0.0000 0.0000 0.0000 0.0000
AC7.68#ncRNA 0.0000  0.0121 0.0128 0.0309 0.0226 0.0113 0.0196 0.0113 0.0234 0.0166 0.0272 0.0121 0.0015 0.0053 0.0158 0.0000 0.0204 0.0189 0.0000 0.0000 0.0000 0.0000 0.0000 0.0000 0.0000 0.0000 0.0000 0.0000 0.0000 0.0000
AC7.69#ncRNA 0.0000  0.1004 0.1173 0.0856 0.0000 0.0344 0.1166 0.1227 0.1220 0.1247 0.1166 0.1442 0.1483 0.1577 0.1705 0.1294 0.1112 0.3027 0.0000 0.0000 0.0000 0.0000 0.0000 0.0000 0.0090 0.0114 0.0000 0.0000 0.0000 0.0000
AC7.7#ncRNA 0.0000  0.0020 0.0107 0.0032 0.0032 0.0099 0.0146 0.0130 0.0000 0.0067 0.0225 0.0126 0.0174 0.0205 0.0277 0.0209 0.0043 0.0134 0.0000 0.0000 0.0000 0.0000 0.0000 0.0000 0.0081 0.0000 0.0000 0.0000 0.0000 0.0000
AC7.70#ncRNA 0.0000  0.0063 0.0000 0.0024 0.0012 0.0144 0.0239 0.0215 0.0217 0.0354 0.0526 0.0517 0.0648 0.1166 0.1308 0.0970 0.0637 0.0529 0.0041 0.0000 0.0000 0.0000 0.0000 0.0000 0.0014 0.0000 0.0000 0.0000 0.0000 0.0000
AC7.71#ncRNA 0.0000  0.0024 0.0028 0.0016 0.0052 0.0196 0.0212 0.0196 0.0000 0.0096 0.0132 0.0144 0.0200 0.0180 0.0128 0.0044 0.0124 0.0080 0.0000 0.0000 0.0000 0.0000 0.0000 0.0000 0.0000 0.0000 0.0000 0.0000 0.0000 0.0000
AC7.72#ncRNA 0.0000  0.0000 0.0112 0.0012 0.0146 0.0067 0.0171 0.0046 0.0242 0.0167 0.0079 0.0154 0.0108 0.0146 0.0150 0.0104 0.0087 0.0279 0.0000 0.0000 0.0000 0.0000 0.0000 0.0000 0.0000 0.0000 0.0000 0.0000 0.0000 0.0000
AC7.73#ncRNA 0.0000  0.0093 0.0062 0.0108 0.0309 0.0266 0.0104 0.0008 0.0135 0.0120 0.0062 0.0193 0.0000 0.0008 0.0143 0.0208 0.0189 0.0162 0.0000 0.0117 0.0000 0.0000 0.0000 0.0000 0.0027 0.0000 0.0000 0.0000 0.0000 0.0000
AC7.74#ncRNA 0.0000  0.0157 0.0100 0.0002 0.0000 0.0013 0.0049 0.0080 0.0075 0.0096 0.0136 0.0148 0.0258 0.0292 0.0379 0.0418 0.0494 0.0738 0.0023 0.0293 0.0075 0.0000 0.0000 0.0000 0.0073 0.0000 0.0000 0.0000 0.0000 0.0000
AC7.75#ncRNA 0.0000  0.0045 0.0030 0.0000 0.0022 0.0060 0.0201 0.0164 0.0119 0.0090 0.0224 0.0321 0.0097 0.0172 0.0291 0.0283 0.0127 0.0209 0.0000 0.0125 0.0000 0.0000 0.0000 0.0000 0.0000 0.0057 0.0000 0.0000 0.0000 0.0000
AC7.76#ncRNA 0.0000  0.0000 0.0085 0.0097 0.0284 0.0724 0.1118 0.1713 0.2020 0.2228 0.2209 0.2838 0.3225 0.3132 0.2973 0.3142 0.3433 0.3702 0.0041 0.0132 0.0000 0.0000 0.0000 0.0000 0.0135 0.0114 0.0000 0.0000 0.0000 0.0000
AC7.77#ncRNA 0.0000  0.0156 0.0159 0.0024 0.0000 0.0107 0.0176 0.0035 0.0187 0.0315 0.0245 0.0066 0.0221 0.0187 0.0225 0.0211 0.0207 0.0142 0.0000 0.0000 0.0000 0.0000 0.0000 0.0000 0.0036 0.0000 0.0000 0.0000 0.0000 0.0000
AC7.78#ncRNA 0.0140  0.0000 0.0025 0.0008 0.0021 0.0039 0.0017 0.0030 0.0069 0.0066 0.0010 0.0018 0.0106 0.0252 0.0485 0.0551 0.0692 0.1041 0.0041 0.0088 0.0000 0.0200 0.0000 0.0000 0.0238 0.0057 0.0000 0.0000 0.0000 0.0000
AC7.79#ncRNA 0.0000  0.0000 0.0017 0.0103 0.0119 0.0338 0.0524 0.0764 0.0777 0.0690 0.0699 0.0884 0.1075 0.1184 0.1095 0.1476 0.1453 0.1439 0.0041 0.0176 0.0000 0.0000 0.0000 0.0000 0.0120 0.0000 0.0000 0.0000 0.0000 0.0000
AC7.8#ncRNA 0.0000  0.1230 0.1412 0.0782 0.0000 0.0458 0.1421 0.1478 0.1421 0.1622 0.1555 0.1488 0.1717 0.1698 0.1955 0.1631 0.1707 0.3024 0.0000 0.0000 0.0000 0.0000 0.0000 0.0000 0.0091 0.0114 0.0000 0.0000 0.0000 0.0000
AC7.80#ncRNA 0.0328  0.0000 0.0136 0.0183 0.0209 0.0327 0.0373 0.0513 0.0583 0.0465 0.0487 0.0949 0.1651 0.1691 0.1489 0.1185 0.0862 0.1424 0.0000 0.0000 0.0000 0.0000 0.0000 0.0000 0.0022 0.0000 0.0009 0.0000 0.0000 0.0000
AC7.81#ncRNA 0.0000  0.0050 0.0000 0.0044 0.0048 0.0091 0.0153 0.0122 0.0150 0.0199 0.0258 0.0381 0.0517 0.0613 0.0742 0.0800 0.0754 0.0750 0.0000 0.0000 0.0000 0.0000 0.0000 0.0000 0.0081 0.0000 0.0000 0.0000 0.0000 0.0000
AC7.82#ncRNA 0.0562  0.0021 0.0019 0.0018 0.0005 0.0028 0.0043 0.0000 0.0015 0.0005 0.0019 0.0030 0.0023 0.0004 0.0003 0.0012 0.0091 0.0284 0.0000 0.0066 0.0000 0.0000 0.0000 0.0000 0.0027 0.0057 0.0000 0.0000 0.0000 0.0000
AC7.83#ncRNA 0.0328  0.0000 0.0077 0.0250 0.0260 0.0381 0.0478 0.0795 0.1184 0.1280 0.1622 0.2073 0.2623 0.2748 0.2237 0.2450 0.2956 0.3147 0.0158 0.0543 0.0104 0.0337 0.0000 0.0000 0.0164 0.0439 0.0000 0.0000 0.0000 0.0000
AC7.9#ncRNA 0.0000  0.0149 0.0156 0.0016 0.0000 0.0086 0.0188 0.0138 0.0165 0.0260 0.0242 0.0206 0.0188 0.0213 0.0244 0.0140 0.0136 0.0145 0.0000 0.0154 0.0000 0.0000 0.0000 0.0000 0.0000 0.0057 0.0000 0.0000 0.0000 0.0000
AC8.1#Pseudogene 0.0084  0.0168 0.0201 0.0204 0.0124 0.0056 0.0034 0.0007 0.0000 0.0032 0.0025 0.0043 0.0099 0.0177 0.0215 0.0226 0.0204 0.0196 0.0009 0.0060 0.0266 0.0166 0.0711 0.0062 0.0121 0.0075 0.0000 0.0087 0.0138 0.0149
AC8.13#miRNA 0.0000  0.0000 0.0000 0.0000 0.0000 0.0000 0.0000 0.0000 0.0000 0.0000 0.0000 0.0000 0.0000 0.0000 0.0000 0.0000 0.0000 0.0000 0.0000 0.0000 0.0000 0.0000 0.0000 0.0000 0.0000 0.0000 0.0000 0.0000 0.0000 0.0000
AC8.2#Pseudogene 0.0018  0.0108 0.0115 0.0137 0.0104 0.0112 0.0140 0.0109 0.0031 0.0013 0.0000 0.0045 0.0075 0.0053 0.0080 0.0096 0.0059 0.0037 0.0000 0.0000 0.0014 0.0000 0.0021 0.0042 0.0027 0.0021 0.0000 0.0036 0.0012 0.0000
AC8.5#Pseudogene 0.0709  0.0412 0.0405 0.0389 0.0149 0.0035 0.0056 0.0011 0.0018 0.0016 0.0036 0.0055 0.0023 0.0069 0.0071 0.0067 0.0031 0.0037 0.0002 0.0064 0.0023 0.0013 0.0112 0.0005 0.0003 0.0002 0.0000 0.0028 0.0061 0.0068
AC8.6#Pseudogene 0.0148  0.0022 0.0030 0.0098 0.0125 0.0217 0.0065 0.0035 0.0038 0.0047 0.0049 0.0000 0.0044 0.0092 0.0040 0.0098 0.0126 0.0095 0.0024 0.0066 0.0030 0.0027 0.0021 0.0000 0.0009 0.0000 0.0000 0.0000 0.0000 0.0000
AC8.8#miRNA 0.0000  0.0000 0.0000 0.0000 0.0000 0.0000 0.0000 0.0000 0.0000 0.0000 0.0000 0.0000 0.0000 0.0000 0.0000 0.0000 0.0000 0.0000 0.0000 0.0000 0.0000 0.0000 0.0000 0.0000 0.0000 0.0000 0.0000 0.0000 0.0000 0.0000
AC8.9#Pseudogene 0.0000  0.0000 0.0000 0.0000 0.0000 0.0000 0.0000 0.0000 0.0000 0.0000 0.0000 0.0000 0.0000 0.0000 0.0000 0.0000 0.0000 0.0000 0.0000 0.0000 0.0000 0.0000 0.0000 0.0000 0.0000 0.0000 0.0000 0.0000 0.0000 0.0000
AH10.6#ncRNA 0.0328  0.0430 0.0000 0.0518 0.0755 0.0538 0.1172 0.1425 0.1753 0.2280 0.2696 0.3895 0.3950 0.3653 0.3261 0.3347 0.3173 0.2944 0.0000 0.0000 0.0000 0.0000 0.0061 0.0000 0.0000 0.0000 0.0000 0.0000 0.0000 0.0255
AH10.7#ncRNA 0.0000  0.0000 0.0063 0.0025 0.0054 0.0048 0.0084 0.0159 0.0283 0.0434 0.0799 0.1128 0.1406 0.1813 0.1826 0.1580 0.1211 0.0920 0.0000 0.0000 0.0000 0.0000 0.0000 0.0000 0.0000 0.0000 0.0000 0.0074 0.0000 0.0000
AH10.8#ncRNA 0.0000  0.0000 0.0098 0.0230 0.0232 0.0546 0.0571 0.0529 0.0738 0.1136 0.1749 0.2298 0.2935 0.3706 0.3856 0.3090 0.2443 0.2458 0.0103 0.0000 0.0000 0.0000 0.0080 0.0123 0.0000 0.0000 0.0038 0.0050 0.0000 0.0000
AH10.9#ncRNA 0.0000  0.0013 0.0057 0.0041 0.0004 0.0000 0.0046 0.0154 0.0222 0.0356 0.0701 0.1122 0.1465 0.1741 0.1792 0.1534 0.1187 0.0961 0.0000 0.0000 0.0000 0.0000 0.0000 0.0000 0.0000 0.0000 0.0000 0.0074 0.0000 0.0000
AH6.13#Pseudogene 0.0271  0.0000 0.0014 0.0009 0.0016 0.0013 0.0022 0.0013 0.0030 0.0032 0.0041 0.0044 0.0070 0.0106 0.0136 0.0141 0.0140 0.0129 0.0028 0.0046 0.0000 0.0000 0.0000 0.0405 0.0000 0.0154 0.0000 0.0000 0.0000 0.0000
AH6.16#Pseudogene 0.0149  0.0014 0.0003 0.0004 0.0014 0.0023 0.0025 0.0002 0.0000 0.0011 0.0022 0.0032 0.0052 0.0051 0.0066 0.0098 0.0118 0.0110 0.0003 0.0052 0.0000 0.0000 0.0000 0.0646 0.0000 0.0390 0.0000 0.0000 0.0005 0.0000
AH6.9#Pseudogene 0.0000  0.0027 0.0024 0.0022 0.0012 0.0012 0.0018 0.0006 0.0021 0.0052 0.0040 0.0007 0.0000 0.0074 0.0143 0.0149 0.0140 0.0105 0.0044 0.0022 0.0017 0.0000 0.0000 0.0158 0.0000 0.0265 0.0011 0.0024 0.0000 0.0000
AH9.5#miRNA 0.0000  0.0067 0.0083 0.0017 0.0000 0.0020 0.0060 0.0043 0.0033 0.0056 0.0080 0.0087 0.0193 0.0358 0.0378 0.0394 0.0433 0.0589 0.0028 0.0000 0.0000 0.0000 0.0000 0.0306 0.0117 0.0031 0.0000 0.0000 0.0000 0.0000
B0001.10#ncRNA 0.0835  0.0407 0.0111 0.0106 0.0079 0.0399 0.0393 0.0232 0.0162 0.0331 0.0093 0.0051 0.0224 0.0296 0.0391 0.0187 0.0016 0.0000 0.0118 0.0063 0.0147 0.0365 0.0460 0.0000 0.0050 0.0087 0.0059 0.0346 0.0000 0.0485
B0001.11#ncRNA 0.0000  0.0000 0.0077 0.0153 0.0199 0.0213 0.0269 0.0262 0.0285 0.0275 0.0365 0.0516 0.0607 0.0702 0.0872 0.0988 0.0947 0.0933 0.0001 0.0111 0.0075 0.0032 0.0037 0.0000 0.0242 0.0058 0.0000 0.0000 0.0000 0.0000
B0001.12#ncRNA 0.0435  0.0000 0.0054 0.0081 0.0086 0.0108 0.0101 0.0240 0.0345 0.0305 0.0353 0.0542 0.0835 0.1319 0.1274 0.0979 0.0834 0.0740 0.0046 0.0155 0.0018 0.0000 0.0081 0.0000 0.0144 0.0049 0.0000 0.0045 0.0000 0.0898
B0001.9#ncRNA 0.0000  0.1478 0.1916 0.1303 0.0701 0.0000 0.1905 0.1708 0.2146 0.1949 0.1894 0.2025 0.2277 0.2496 0.2376 0.1927 0.2638 0.2102 0.0000 0.0103 0.0000 0.0000 0.0000 0.0000 0.0000 0.0000 0.0000 0.0000 0.0000 0.0000
B0024.16#ncRNA 0.0000  0.0104 0.0100 0.0089 0.0050 0.0026 0.0013 0.0012 0.0017 0.0003 0.0000 0.0052 0.0092 0.0171 0.0246 0.0352 0.0357 0.0404 0.0000 0.0000 0.0000 0.0000 0.0000 0.0000 0.0000 0.0000 0.0000 0.0000 0.0000 0.0000
B0024.17#ncRNA 0.0450  0.0001 0.0000 0.0000 0.0004 0.0016 0.0008 0.0004 0.0002 0.0002 0.0015 0.0014 0.0027 0.0068 0.0114 0.0161 0.0186 0.0226 0.0000 0.0000 0.0000 0.0000 0.0000 0.0018 0.0109 0.0000 0.0000 0.0030 0.0000 0.0000
B0024.18#ncRNA 0.0180  0.0147 0.0179 0.0163 0.0044 0.0012 0.0000 0.0052 0.0084 0.0139 0.0246 0.0405 0.0347 0.0396 0.0441 0.0382 0.0398 0.0341 0.0000 0.0000 0.0000 0.0000 0.0000 0.0000 0.0005 0.0000 0.0000 0.0000 0.0000 0.0000
B0025.6#ncRNA 0.0109  0.0088 0.0173 0.0425 0.0629 0.0713 0.0740 0.0751 0.0813 0.0714 0.0640 0.0512 0.0481 0.0400 0.0264 0.0256 0.0157 0.0000 0.0060 0.0000 0.0000 0.0000 0.0000 0.0094 0.0042 0.0000 0.0000 0.0000 0.0000 0.0000
B0034.10#ncRNA 0.0095  0.0318 0.0295 0.0111 0.0000 0.0007 0.0092 0.0155 0.0337 0.0363 0.0414 0.0718 0.1281 0.1452 0.1279 0.1162 0.1174 0.1336 0.0034 0.0022 0.0027 0.0000 0.0025 0.0075 0.0000 0.0011 0.0000 0.0000 0.0000 0.0000
B0034.11#ncRNA 0.0388  0.0000 0.0063 0.0097 0.0189 0.0175 0.0241 0.0367 0.0559 0.0863 0.1048 0.1356 0.1766 0.1999 0.1975 0.1884 0.1900 0.1636 0.0053 0.0026 0.0016 0.0000 0.0000 0.0092 0.0000 0.0000 0.0043 0.0054 0.0000 0.0000
B0034.12#ncRNA 0.0000  0.0000 0.0043 0.0026 0.0133 0.0182 0.0206 0.0195 0.0213 0.0360 0.0603 0.0677 0.0743 0.0964 0.1098 0.1104 0.1166 0.1439 0.0003 0.0040 0.0019 0.0000 0.0000 0.0051 0.0000 0.0062 0.0000 0.0015 0.0000 0.0000
B0034.13#ncRNA 0.1181  0.0084 0.0024 0.0030 0.0028 0.0050 0.0107 0.0034 0.0000 0.0049 0.0046 0.0032 0.0054 0.0057 0.0037 0.0218 0.0431 0.0509 0.0534 0.0156 0.0136 0.0167 0.0194 0.0766 0.0000 0.0684 0.0562 0.0375 0.0128 0.0000
B0034.14#ncRNA 0.0000  0.0000 0.0009 0.0002 0.0000 0.0178 0.0277 0.0348 0.0408 0.0571 0.0539 0.0539 0.0602 0.0682 0.0682 0.0691 0.0553 0.0539 0.0004 0.0000 0.0010 0.0000 0.0000 0.0018 0.0000 0.0099 0.0000 0.0000 0.0000 0.0000
B0034.15#ncRNA 0.0000  0.0000 0.0020 0.0022 0.0082 0.0085 0.0092 0.0085 0.0149 0.0271 0.0444 0.0579 0.0759 0.0909 0.1101 0.1009 0.0882 0.0803 0.0087 0.0129 0.0045 0.0000 0.0000 0.0074 0.0000 0.0065 0.0028 0.0068 0.0000 0.0000
B0034.16#ncRNA 0.0000  0.0032 0.0000 0.0022 0.0053 0.0120 0.0130 0.0141 0.0140 0.0153 0.0184 0.0169 0.0206 0.0205 0.0203 0.0207 0.0247 0.0269 0.0032 0.0000 0.0000 0.0000 0.0000 0.0006 0.0000 0.0014 0.0012 0.0000 0.0000 0.0000
B0034.17#ncRNA 0.0000  0.0051 0.0058 0.0000 0.0073 0.0060 0.0125 0.0149 0.0365 0.0372 0.0688 0.1102 0.1603 0.2176 0.2890 0.2557 0.1808 0.1333 0.0131 0.0252 0.0015 0.0000 0.0000 0.0260 0.0000 0.0158 0.0055 0.0000 0.0000 0.0000
B0034.6#miRNA 0.0384  0.0000 0.0003 0.0005 0.0050 0.0006 0.0040 0.0030 0.0040 0.0023 0.0055 0.0086 0.0149 0.0205 0.0324 0.0418 0.0434 0.0419 0.0181 0.0056 0.0221 0.0000 0.0069 0.0280 0.0000 0.0168 0.0000 0.0000 0.0000 0.0000
B0034.8#ncRNA 0.0000  0.0029 0.0021 0.0000 0.0043 0.0095 0.0138 0.0161 0.0135 0.0182 0.0208 0.0224 0.0226 0.0177 0.0163 0.0175 0.0200 0.0188 0.0014 0.0000 0.0000 0.0000 0.0000 0.0008 0.0000 0.0019 0.0002 0.0000 0.0000 0.0000
B0034.9#ncRNA 0.0388  0.0000 0.0106 0.0200 0.0184 0.0283 0.0266 0.0365 0.0620 0.0943 0.1039 0.1347 0.1879 0.2092 0.1984 0.1948 0.1861 0.1661 0.0053 0.0026 0.0016 0.0000 0.0000 0.0092 0.0000 0.0000 0.0043 0.0054 0.0000 0.0000
B0035.17#miRNA 0.0505  0.0062 0.0049 0.0095 0.0042 0.0068 0.0055 0.0088 0.0137 0.0155 0.0185 0.0150 0.0107 0.0088 0.0041 0.0015 0.0000 0.0113 0.0000 0.0000 0.0068 0.0000 0.0000 0.0000 0.0000 0.0000 0.0000 0.0164 0.0000 0.0000
B0035.19#ncRNA 0.0000  0.0000 0.0090 0.0186 0.0256 0.0354 0.0443 0.0440 0.0641 0.0683 0.0645 0.0499 0.0409 0.0323 0.0361 0.0421 0.0408 0.0333 0.0073 0.0048 0.0014 0.0000 0.0119 0.0000 0.0137 0.0000 0.0017 0.0000 0.0000 0.0284
B0041.10#ncRNA 0.0072  0.0022 0.0000 0.0020 0.0014 0.0074 0.0159 0.0134 0.0102 0.0053 0.0086 0.0097 0.0107 0.0178 0.0241 0.0273 0.0285 0.0334 0.0000 0.0000 0.0000 0.0000 0.0000 0.0000 0.0000 0.0000 0.0000 0.0000 0.0000 0.0000
B0041.9#snoRNA 0.0000  0.0935 0.1022 0.1031 0.1322 0.1688 0.1832 0.1829 0.1768 0.1733 0.1591 0.1560 0.1285 0.1068 0.0693 0.0000 0.0172 0.0429 0.0020 0.0000 0.0107 0.0000 0.0006 0.0083 0.0101 0.0000 0.0000 0.0000 0.0000 0.0539
B0047.5#Pseudogene 0.0108  0.0005 0.0007 0.0046 0.0099 0.0069 0.0055 0.0172 0.0306 0.0282 0.0429 0.0591 0.0632 0.0539 0.0469 0.0547 0.0687 0.0725 0.0226 0.0252 0.0308 0.0392 0.1034 0.0616 0.0000 0.1373 0.0008 0.0296 0.0742 0.1567
B0198.10#ncRNA 0.0000  0.0073 0.0064 0.0020 0.0035 0.0028 0.0008 0.0014 0.0080 0.0141 0.0079 0.0035 0.0029 0.0000 0.0111 0.0239 0.0329 0.0651 0.0014 0.0000 0.0000 0.0000 0.0000 0.0000 0.0000 0.0000 0.0000 0.0000 0.0000 0.0000
B0198.4#ncRNA 0.0000  0.0098 0.0098 0.0000 0.0000 0.0049 0.0129 0.0125 0.0295 0.0196 0.0009 0.0129 0.0196 0.0085 0.0161 0.0138 0.0357 0.0313 0.0000 0.0041 0.0000 0.0000 0.0000 0.0024 0.0000 0.0000 0.0000 0.0000 0.0000 0.0000
B0198.5#ncRNA 0.0205  0.0050 0.0000 0.0003 0.0038 0.0053 0.0069 0.0046 0.0034 0.0138 0.0178 0.0196 0.0154 0.0191 0.0287 0.0422 0.0674 0.1182 0.0000 0.0000 0.0000 0.0000 0.0000 0.0000 0.0008 0.0000 0.0000 0.0000 0.0000 0.0000
B0198.6#ncRNA 0.0485  0.0004 0.0000 0.0020 0.0136 0.0275 0.0330 0.0380 0.0385 0.0385 0.0499 0.0691 0.0847 0.0811 0.0691 0.0474 0.0348 0.0298 0.0000 0.0052 0.0000 0.0000 0.0026 0.0007 0.0010 0.0047 0.0000 0.0000 0.0000 0.0000
B0198.7#ncRNA 0.0457  0.0000 0.0043 0.0050 0.0177 0.0294 0.0312 0.0378 0.0403 0.0421 0.0583 0.0787 0.0921 0.0894 0.0740 0.0625 0.0452 0.0372 0.0000 0.0039 0.0000 0.0000 0.0026 0.0000 0.0010 0.0047 0.0000 0.0000 0.0000 0.0000
B0198.8#ncRNA 0.0000  0.0082 0.0077 0.0023 0.0019 0.0044 0.0030 0.0000 0.0089 0.0127 0.0084 0.0043 0.0010 0.0005 0.0118 0.0226 0.0332 0.0655 0.0014 0.0000 0.0000 0.0000 0.0000 0.0000 0.0000 0.0000 0.0000 0.0000 0.0000 0.0000
B0198.9#ncRNA 0.0764  0.0031 0.0000 0.0059 0.0024 0.0035 0.0126 0.0151 0.0143 0.0302 0.0591 0.0709 0.0779 0.0745 0.0573 0.0476 0.0474 0.0368 0.0000 0.0000 0.0000 0.0000 0.0000 0.0000 0.0017 0.0000 0.0000 0.0000 0.0000 0.0000
B0205.15#snRNA 0.0474  0.0129 0.0164 0.0296 0.0167 0.0074 0.0282 0.0192 0.0014 0.0000 0.0068 0.0041 0.0167 0.0230 0.0214 0.0247 0.0269 0.0175 0.0003 0.0000 0.0000 0.0000 0.0000 0.0012 0.0061 0.0000 0.0004 0.0102 0.0000 0.0000
B0205.16#ncRNA 0.0112  0.0000 0.0299 0.0881 0.1284 0.1709 0.1802 0.1776 0.1695 0.1437 0.1167 0.0902 0.1027 0.1053 0.0909 0.1071 0.1073 0.0775 0.0009 0.0000 0.0001 0.0000 0.0000 0.0000 0.0072 0.0000 0.0000 0.0000 0.0052 0.0000
B0207.13#ncRNA 0.0144  0.0001 0.0017 0.0000 0.0078 0.0187 0.0268 0.0386 0.0459 0.0242 0.0373 0.0591 0.0829 0.1272 0.1587 0.2751 0.3866 0.4068 0.2468 0.0000 0.0890 0.0387 0.0393 0.3218 0.2801 0.0000 0.0434 0.0465 0.0260 0.0048
B0207.14#ncRNA 0.0238  0.0012 0.0225 0.0109 0.0024 0.0001 0.0068 0.0063 0.0048 0.0166 0.0098 0.0169 0.0222 0.0204 0.0088 0.0053 0.0000 0.0026 0.0000 0.0000 0.0000 0.0000 0.0000 0.0000 0.0000 0.0000 0.0000 0.4749 0.0066 0.0000
B0207.15#ncRNA 0.0000  0.0037 0.0045 0.0077 0.0047 0.0000 0.0082 0.0128 0.0135 0.0084 0.0051 0.0011 0.0091 0.0211 0.0247 0.0326 0.0450 0.0584 0.0074 0.0000 0.0000 0.0000 0.0000 0.0101 0.0122 0.0000 0.0000 0.0061 0.0000 0.0000
B0207.16#ncRNA 0.0235  0.0073 0.0083 0.0097 0.0142 0.0193 0.0219 0.0141 0.0110 0.0050 0.0045 0.0000 0.0078 0.0176 0.0233 0.0282 0.0319 0.0261 0.0000 0.0000 0.0000 0.0000 0.0000 0.0082 0.0115 0.0000 0.0000 0.0000 0.0000 0.0000
B0212.7#ncRNA 0.0000  0.0021 0.0020 0.0032 0.0043 0.0048 0.0008 0.0000 0.0020 0.0021 0.0049 0.0088 0.0088 0.0074 0.0121 0.0208 0.0302 0.0334 0.0009 0.0000 0.0000 0.0000 0.0000 0.0000 0.0023 0.0021 0.0021 0.0000 0.0000 0.0000
B0212.8#ncRNA 0.0655  0.0000 0.0029 0.0030 0.0036 0.0060 0.0017 0.0063 0.0110 0.0073 0.0020 0.0024 0.0082 0.0123 0.0281 0.0428 0.0347 0.0143 0.0000 0.0000 0.0051 0.0000 0.0000 0.0000 0.0049 0.0000 0.0000 0.0000 0.0000 0.0000
B0212.9#ncRNA 0.0000  0.0010 0.0000 0.0111 0.0151 0.0189 0.0187 0.0123 0.0134 0.0194 0.0318 0.0376 0.0437 0.0571 0.0659 0.0680 0.0665 0.0597 0.0033 0.0000 0.0000 0.0000 0.0003 0.0000 0.0000 0.0000 0.0000 0.0000 0.0000 0.0130
B0212.t1#tRNA 0.0000  0.0210 0.0140 0.0316 0.0395 0.0491 0.0219 0.0175 0.0000 0.0193 0.0316 0.0579 0.0517 0.0316 0.0430 0.0403 0.0316 0.0588 0.0000 0.0000 0.0000 0.0000 0.0000 0.0000 0.0041 0.0000 0.0000 0.0000 0.0000 0.0000
B0213.18#snoRNA 0.0000  0.0006 0.0005 0.0012 0.0013 0.0001 0.0024 0.0018 0.0002 0.0008 0.0005 0.0030 0.0011 0.0000 0.0049 0.0198 0.0352 0.0376 0.3458 0.0000 0.0000 0.2942 0.5737 0.6952 0.6597 0.0000 0.4070 0.2357 0.1562 0.0279
B0213.19#ncRNA 0.0000  0.0011 0.0000 0.0037 0.0051 0.0063 0.0115 0.0135 0.0138 0.0103 0.0075 0.0056 0.0064 0.0112 0.0184 0.0292 0.0356 0.0333 0.0000 0.0000 0.0000 0.0000 0.0000 0.0000 0.0054 0.0000 0.0000 0.0000 0.0000 0.0000
B0213.20#ncRNA 0.0328  0.0065 0.0039 0.0056 0.0056 0.0042 0.0057 0.0030 0.0000 0.0019 0.0083 0.0229 0.0164 0.0133 0.0184 0.0406 0.0624 0.1008 0.0349 0.0000 0.0000 0.0000 0.0439 1.0303 0.7060 0.0000 0.0367 0.0554 0.0000 0.0182
B0213.21#snRNA 0.0000  0.0007 0.0009 0.0016 0.0020 0.0021 0.0025 0.0031 0.0024 0.0037 0.0005 0.0000 0.0023 0.0048 0.0087 0.0142 0.0188 0.0172 0.0178 0.0000 0.0000 0.0180 0.0167 0.9265 0.5625 0.0000 0.0000 0.0583 0.0523 0.0000
B0213.22#snRNA 0.0000  0.0041 0.0013 0.0043 0.0045 0.0035 0.0012 0.0022 0.0042 0.0062 0.0080 0.0044 0.0036 0.0123 0.0205 0.0270 0.0379 0.0579 0.0471 0.0000 0.0000 0.0372 0.0277 0.9074 0.5499 0.0000 0.0090 0.0265 0.0072 0.0000
B0213.23#snRNA 0.0000  0.0000 0.0020 0.0015 0.0027 0.0054 0.0083 0.0040 0.0063 0.0051 0.0073 0.0111 0.0146 0.0151 0.0124 0.0166 0.0269 0.0326 0.0095 0.0000 0.0000 0.0000 0.0027 0.0441 0.0447 0.0000 0.0061 0.0269 0.0857 0.0000
B0213.24#snRNA 0.0000  0.0037 0.0000 0.0118 0.0186 0.0109 0.0136 0.0511 0.1131 0.1672 0.1674 0.1528 0.1345 0.1325 0.1252 0.1022 0.1235 0.1255 0.4781 0.0000 0.0000 0.1052 0.1219 11.5068 7.6288 0.0000 0.0683 0.2090 0.4913 0.0000
B0213.25#ncRNA 0.0000  0.0125 0.0198 0.0022 0.0000 0.0022 0.0184 0.0125 0.0228 0.0272 0.0154 0.0191 0.0235 0.0338 0.0140 0.0110 0.0375 0.0162 0.0000 0.0000 0.0000 0.0000 0.0000 0.0000 0.0042 0.0000 0.0000 0.0000 0.0000 0.0000
B0218.9#ncRNA 0.0000  0.0000 0.0064 0.0092 0.0150 0.0134 0.0117 0.0266 0.0284 0.0055 0.0130 0.0211 0.0365 0.0286 0.0431 0.0684 0.0924 0.0381 0.0041 0.0000 0.0047 0.0000 0.0000 0.0000 0.0081 0.0095 0.0000 0.0000 0.0000 0.0000
B0222.12#ncRNA 0.0000  0.0009 0.0055 0.0022 0.0008 0.0016 0.0014 0.0017 0.0022 0.0012 0.0005 0.0026 0.0041 0.0009 0.0000 0.0113 0.0309 0.0388 0.0000 0.0000 0.0000 0.0000 0.0000 0.0199 0.0276 0.0000 0.0000 0.0000 0.0000 0.0000
B0222.13#ncRNA 0.0000  0.0028 0.0014 0.0000 0.0004 0.0041 0.0094 0.0043 0.0016 0.0036 0.0017 0.0011 0.0020 0.0048 0.0161 0.0200 0.0191 0.0078 0.0000 0.0000 0.0000 0.0000 0.0000 0.0048 0.0000 0.0000 0.0000 0.0000 0.0000 0.0000
B0222.14#ncRNA 0.0000  0.0087 0.0020 0.0017 0.0051 0.0006 0.0031 0.0177 0.0152 0.0006 0.0000 0.0086 0.0238 0.0445 0.0688 0.0970 0.1341 0.1526 0.0084 0.0000 0.0000 0.0000 0.0000 0.0589 0.0335 0.0000 0.0000 0.0086 0.0000 0.0000
B0228.t1#tRNA 0.0000  0.0173 0.0260 0.0307 0.0403 0.0374 0.0391 0.0173 0.0061 0.0000 0.0065 0.0089 0.0115 0.0182 0.0171 0.0167 0.0123 0.0051 0.0000 0.0000 0.0000 0.0000 0.0000 0.0000 0.0000 0.0000 0.0000 0.0000 0.0000 0.0000
B0238.14#Pseudogene 0.0388  0.0008 0.0000 0.0022 0.0039 0.0046 0.0068 0.0052 0.0049 0.0043 0.0036 0.0030 0.0082 0.0107 0.0121 0.0144 0.0145 0.0129 0.0000 0.0000 0.0000 0.0000 0.0000 0.0155 0.0230 0.0000 0.0000 0.0000 0.0000 0.0000
B0238.16#ncRNA 0.0000  0.0041 0.0053 0.0080 0.0068 0.0046 0.0098 0.0054 0.0000 0.0000 0.0030 0.0022 0.0025 0.0060 0.0150 0.0182 0.0255 0.0105 0.0000 0.0000 0.0000 0.0100 0.0000 0.0270 0.0152 0.0000 0.0000 0.0023 0.0000 0.0000
B0238.17#ncRNA 0.0000  0.0013 0.0000 0.0014 0.0020 0.0028 0.0028 0.0044 0.0039 0.0038 0.0046 0.0038 0.0040 0.0047 0.0109 0.0164 0.0201 0.0200 0.0000 0.0000 0.0000 0.0000 0.0000 0.7821 0.6624 0.0000 0.0000 0.0000 0.0000 0.0000
B0238.18#ncRNA 0.0000  0.0000 0.0000 0.0000 0.0000 0.0000 0.0000 0.0000 0.0000 0.0000 0.0000 0.0000 0.0000 0.0000 0.0000 0.0000 0.0000 0.0000 0.0000 0.0000 0.0000 0.0000 0.0000 0.0000 0.0000 0.0000 0.0000 0.0000 0.0000 0.0000
B0240.5#ncRNA 0.0000  0.0021 0.0008 0.0000 0.0000 0.0013 0.0034 0.0026 0.0006 0.0010 0.0036 0.0110 0.0130 0.0070 0.0053 0.0202 0.0340 0.0589 0.0000 0.0000 0.0000 0.0000 0.0000 0.0073 0.0000 0.0000 0.0000 0.0000 0.0000 0.0000
B0240.6#ncRNA 0.0000  0.0000 0.0044 0.0137 0.0294 0.0334 0.0363 0.0350 0.0281 0.0212 0.0249 0.0198 0.0202 0.0119 0.0032 0.0059 0.0027 0.0061 0.0018 0.0000 0.0000 0.0000 0.0000 0.0016 0.0000 0.0000 0.0000 0.0000 0.0000 0.0000
B0244.13#ncRNA 0.0000  0.0050 0.0070 0.0076 0.0077 0.0146 0.0126 0.0072 0.0074 0.0169 0.0130 0.0071 0.0000 0.0064 0.0198 0.0337 0.0349 0.0186 0.0000 0.0000 0.0000 0.0000 0.0000 0.0000 0.0032 0.0038 0.0000 0.0000 0.0000 0.0000
B0244.14#ncRNA 0.0000  0.0063 0.0000 0.0051 0.0061 0.0074 0.0122 0.0090 0.0045 0.0044 0.0070 0.0095 0.0070 0.0061 0.0118 0.0226 0.0261 0.0158 0.0000 0.0000 0.0000 0.0000 0.0000 0.0000 0.0100 0.0000 0.0000 0.0000 0.0000 0.0000
B0244.t1#tRNA 0.0000  0.0000 0.0000 0.0000 0.0000 0.0000 0.0000 0.0000 0.0000 0.0000 0.0000 0.0000 0.0000 0.0000 0.0000 0.0000 0.0000 0.0000 0.0000 0.0000 0.0000 0.0000 0.0000 0.0000 0.0000 0.0000 0.0000 0.0000 0.0000 0.0000
B0244.t2#tRNA 0.0445  0.0020 0.0044 0.0069 0.0030 0.0027 0.0023 0.0016 0.0070 0.0033 0.0049 0.0061 0.0101 0.0000 0.0002 0.0156 0.0476 0.1000 0.0029 0.0000 0.0000 0.0000 0.0034 0.0347 0.0077 0.0012 0.0272 0.0454 0.0000 0.0000
B0244.t3#tRNA 0.0000  0.0114 0.0200 0.0147 0.0114 0.0000 0.0180 0.0053 0.0281 0.0274 0.0247 0.0200 0.0321 0.0668 0.0147 0.0361 0.0187 0.0007 0.0000 0.0000 0.0000 0.0000 0.0000 0.0048 0.0000 0.0000 0.0000 0.0000 0.0000 0.0000
B0250.11#Pseudogene 0.0350  0.0003 0.0000 0.0001 0.0030 0.0050 0.0025 0.0042 0.0102 0.0208 0.0258 0.0158 0.0142 0.0173 0.0203 0.0236 0.0243 0.0246 0.0081 0.0000 0.0000 0.0217 0.0379 0.0075 0.0000 0.0000 0.0034 0.0061 0.0199 0.0369
B0250.12#Pseudogene 0.0430  0.0000 0.0874 0.2762 0.4664 0.7375 1.0683 1.6491 1.9916 2.0338 1.9974 2.1985 1.7766 1.4341 1.3204 1.1470 1.1164 0.8001 0.2668 0.0000 0.0000 0.0455 0.0228 0.2247 0.0000 0.0000 0.0396 0.0685 0.0319 0.0085
B0250.14#ncRNA 0.0000  0.0229 0.0106 0.0064 0.0021 0.0000 0.0016 0.0011 0.0070 0.0082 0.0084 0.0089 0.0087 0.0064 0.0094 0.0167 0.0233 0.0261 0.0000 0.0000 0.0000 0.0000 0.1330 0.0063 0.0000 0.0000 0.0000 0.0000 0.0000 0.0000
B0250.15#ncRNA 0.0261  0.0258 0.1095 0.0977 0.1438 0.1519 0.1470 0.1562 0.2683 0.3091 0.2941 0.3150 0.3268 0.3081 0.1717 0.0939 0.0000 0.0623 0.0019 0.0000 0.0000 0.0000 0.0000 0.0019 0.0000 0.0000 0.0000 0.0028 0.0042 0.0528
B0250.16#ncRNA 0.0150  0.0156 0.0135 0.0147 0.0087 0.0000 0.0151 0.0160 0.0110 0.0172 0.0096 0.0037 0.0072 0.0115 0.0313 0.0451 0.0456 0.0367 0.0000 0.0000 0.0000 0.0000 0.0000 0.0000 0.0000 0.0000 0.0000 0.0000 0.0000 0.0000
B0250.17#ncRNA 0.0024  0.0000 0.0033 0.0131 0.0126 0.0196 0.0373 0.0436 0.0289 0.0298 0.0236 0.0162 0.0175 0.0244 0.0372 0.0476 0.0467 0.0398 0.0000 0.0000 0.0000 0.0000 0.0000 0.0000 0.0000 0.0000 0.0000 0.0000 0.0000 0.0221
B0250.3#Pseudogene 0.0036  0.0000 0.0047 0.0073 0.0086 0.0188 0.0311 0.0344 0.0373 0.0395 0.0376 0.0336 0.0378 0.0377 0.0390 0.0333 0.0300 0.0359 0.8497 0.0000 0.0000 0.6444 0.2179 0.1036 0.0000 0.0000 1.9331 0.2118 0.8532 0.0360
B0250.4#Pseudogene 0.0361  0.0000 0.1874 0.4991 1.0037 1.2658 1.4167 1.6548 1.6532 1.7055 1.4641 1.1868 1.0756 0.9514 0.8092 0.7579 0.7770 0.4054 0.2302 0.0000 0.0000 0.0374 0.0346 0.1197 0.0000 0.0000 0.0300 0.0482 0.0546 0.0377
B0250.7#Pseudogene 0.0673  0.0068 0.0123 0.0102 0.0130 0.0153 0.0154 0.0280 0.0518 0.0694 0.0681 0.0735 0.0758 0.0739 0.0728 0.0648 0.0581 0.0579 0.0195 0.0000 0.0000 0.1566 0.4134 0.0867 0.0000 0.0000 0.0081 0.0528 0.2482 0.4198
B0252.10#ncRNA 0.0000  0.0040 0.0039 0.0091 0.0064 0.0029 0.0026 0.0061 0.0079 0.0000 0.0039 0.0243 0.0432 0.0413 0.0475 0.0735 0.0979 0.1050 0.0010 0.0081 0.0000 0.0462 0.0159 0.0048 0.0000 0.0201 0.0000 0.0000 0.0000 0.0000
B0252.9#ncRNA 0.4649  0.1927 0.3625 0.6532 1.0976 1.3476 1.3195 1.4666 1.4032 1.2507 1.1048 0.9421 0.6933 0.3954 0.2274 0.1807 0.2070 0.1520 0.3157 0.4619 0.5828 0.2912 0.6865 0.3939 0.0000 0.7336 0.0774 0.1171 0.8042 0.6173
B0273.10#ncRNA 0.0000  0.0000 0.0380 0.0993 0.1410 0.1751 0.1959 0.2123 0.2328 0.2494 0.2809 0.3086 0.3109 0.2892 0.2686 0.2519 0.2757 0.2830 0.0082 0.0132 0.0000 0.0000 0.0000 0.0000 0.0027 0.0057 0.0000 0.0000 0.0000 0.0000
B0273.100#ncRNA 0.0328  0.0000 0.1250 0.2736 0.4282 0.5247 0.5502 0.6772 1.2142 1.4770 1.1625 1.3609 1.4667 1.1581 0.7988 0.6959 0.7264 0.7230 0.0000 0.0015 0.0000 0.0000 0.0000 0.0000 0.0000 0.0000 0.0000 0.0000 0.0000 0.0000
B0273.101#ncRNA 0.0328  0.0000 0.0174 0.0239 0.0373 0.0885 0.1561 0.1836 0.1929 0.2204 0.2473 0.2783 0.2711 0.2831 0.2604 0.2555 0.1929 0.1660 0.0000 0.0000 0.0000 0.0000 0.0000 0.0000 0.0036 0.0000 0.0000 0.0000 0.0000 0.0000
B0273.102#ncRNA 0.0328  0.1338 0.1458 0.0353 0.0000 0.0428 0.1593 0.1511 0.1601 0.1879 0.1736 0.1939 0.1984 0.1834 0.1781 0.1533 0.1571 0.1939 0.0000 0.0000 0.0075 0.0000 0.0000 0.0000 0.0000 0.0000 0.0000 0.0000 0.0000 0.0000
B0273.103#ncRNA 0.0983  0.0140 0.0034 0.0006 0.0000 0.0154 0.0403 0.0708 0.1011 0.1145 0.1232 0.1314 0.1527 0.1617 0.1542 0.1314 0.1104 0.0930 0.0000 0.0000 0.0000 0.0000 0.0000 0.0000 0.0000 0.0000 0.0000 0.0000 0.0000 0.0000
B0273.104#ncRNA 0.0000  0.0000 0.0169 0.0272 0.0331 0.0698 0.1192 0.1448 0.1831 0.2188 0.2448 0.2545 0.2970 0.3216 0.2984 0.2624 0.2207 0.1686 0.0000 0.0000 0.0000 0.0000 0.0000 0.0000 0.0000 0.0000 0.0000 0.0000 0.0000 0.0000
B0273.105#ncRNA 0.0328  0.0000 0.0289 0.1298 0.2654 0.3563 0.4560 0.4992 0.5393 0.5703 0.5642 0.5843 0.5438 0.4609 0.4235 0.4308 0.4748 0.4061 0.0000 0.0000 0.0000 0.0000 0.0000 0.0000 0.0000 0.0000 0.0000 0.0000 0.0000 0.0000
B0273.106#ncRNA 0.0000  0.0000 0.1372 0.3021 0.4794 0.5776 0.6911 0.7612 0.8175 0.9202 0.9888 0.9869 1.0017 0.9735 1.0185 0.8254 0.6314 0.4749 0.0000 0.0022 0.0000 0.0000 0.0000 0.0000 0.0027 0.0057 0.0000 0.0000 0.0000 0.0000
B0273.107#ncRNA 0.0250  0.0000 0.1519 0.3204 0.6398 0.8228 0.9296 0.9213 0.9555 0.9763 1.1567 1.2495 1.1997 1.1873 1.1059 1.0136 0.9789 0.8995 0.0000 0.0022 0.0000 0.0000 0.0000 0.0000 0.0000 0.0011 0.0059 0.0000 0.0000 0.0000
B0273.108#ncRNA 0.0000  0.0000 0.0056 0.0155 0.0240 0.0253 0.0577 0.0753 0.0775 0.1011 0.0961 0.0861 0.1213 0.1822 0.2041 0.1841 0.2036 0.2836 0.0000 0.0139 0.0000 0.0000 0.0000 0.0000 0.0000 0.0000 0.0000 0.0000 0.0000 0.0000
B0273.109#ncRNA 0.0000  0.0000 0.0543 0.1687 0.3824 0.4588 0.5683 0.6138 0.6341 0.5776 0.6169 0.6173 0.6350 0.6778 0.6518 0.5524 0.4933 0.4138 0.0033 0.0154 0.0000 0.0000 0.0000 0.0000 0.0000 0.0000 0.0000 0.0000 0.0000 0.0000
B0273.11#ncRNA 0.0218  0.0000 0.0090 0.0101 0.0170 0.0318 0.0538 0.0832 0.0834 0.0753 0.0633 0.0661 0.0507 0.0339 0.0426 0.0492 0.0560 0.0490 0.0000 0.0000 0.0000 0.0000 0.0000 0.0000 0.0000 0.0000 0.0000 0.0000 0.0000 0.0000
B0273.110#ncRNA 0.0187  0.0000 0.0010 0.0020 0.0031 0.0118 0.0218 0.0336 0.0419 0.0298 0.0299 0.0405 0.0435 0.0463 0.0517 0.0576 0.0688 0.0695 0.0000 0.0000 0.0000 0.0025 0.0000 0.0000 0.0001 0.0000 0.0000 0.0000 0.0000 0.0000
B0273.111#ncRNA 0.0328  0.0000 0.0055 0.0195 0.0292 0.0412 0.0380 0.0488 0.0569 0.0618 0.0629 0.0589 0.0607 0.0874 0.1173 0.1160 0.0888 0.0673 0.0032 0.0000 0.0000 0.0000 0.0000 0.0000 0.0064 0.0000 0.0000 0.0139 0.0104 0.0000
B0273.112#ncRNA 0.0567  0.0000 0.0475 0.0819 0.1040 0.1287 0.1507 0.2180 0.3645 0.4615 0.4920 0.4885 0.4166 0.4016 0.3811 0.3160 0.2315 0.1905 0.0000 0.0021 0.0020 0.0036 0.0000 0.0000 0.0031 0.0000 0.0000 0.0000 0.0000 0.0000
B0273.113#ncRNA 0.0215  0.0079 0.0000 0.0017 0.0037 0.0428 0.0739 0.0965 0.1339 0.1897 0.2316 0.2700 0.2793 0.2425 0.2060 0.2053 0.1998 0.1759 0.0000 0.0019 0.0000 0.0000 0.0040 0.0000 0.0000 0.0000 0.0000 0.0000 0.0000 0.0000
B0273.114#ncRNA 0.0160  0.0000 0.0025 0.0041 0.0322 0.0726 0.0989 0.1171 0.1575 0.1838 0.1862 0.1962 0.2533 0.2522 0.2099 0.2241 0.2355 0.2141 0.0013 0.0000 0.0000 0.0046 0.0000 0.0000 0.0005 0.0000 0.0000 0.0000 0.0000 0.0000
B0273.12#ncRNA 0.0983  0.0037 0.0140 0.0186 0.0133 0.0054 0.0000 0.0003 0.0062 0.0146 0.0239 0.0262 0.0383 0.0620 0.0796 0.1042 0.1095 0.1004 0.0000 0.0000 0.0000 0.0212 0.0000 0.0000 0.0054 0.0000 0.0000 0.0000 0.0000 0.0000
B0273.13#ncRNA 0.0000  0.0000 0.0044 0.0263 0.0974 0.1890 0.2800 0.4399 0.5240 0.5955 0.6464 0.6803 0.6519 0.6163 0.5907 0.3938 0.2311 0.1634 0.0000 0.0000 0.0057 0.0000 0.0000 0.0000 0.0013 0.0000 0.0000 0.0000 0.0000 0.0000
B0273.14#ncRNA 0.0187  0.0000 0.0548 0.1004 0.1687 0.2352 0.3686 0.4945 0.7023 0.8361 0.8324 0.8896 0.8087 0.6897 0.6669 0.6493 0.5972 0.5061 0.0041 0.0000 0.0000 0.0025 0.0121 0.0000 0.0000 0.0000 0.0000 0.0000 0.0000 0.0000
B0273.15#ncRNA 0.0000  0.0000 0.1084 0.2237 0.3249 0.4766 0.5854 0.6264 0.7156 0.7130 0.6694 0.6449 0.6244 0.5567 0.5076 0.5297 0.5919 0.5535 0.0008 0.0000 0.0000 0.0000 0.0000 0.0000 0.0045 0.0000 0.0000 0.0000 0.0000 0.0000
B0273.16#ncRNA 0.0000  0.1444 0.1444 0.1194 0.0000 0.0597 0.1569 0.1640 0.1266 0.1693 0.1738 0.1649 0.1586 0.1800 0.1791 0.1836 0.1301 0.1560 0.0000 0.0000 0.0000 0.0000 0.0000 0.0000 0.0000 0.0000 0.0000 0.0000 0.0000 0.0000
B0273.17#ncRNA 0.0655  0.0054 0.0000 0.0121 0.0054 0.0289 0.0538 0.0989 0.1163 0.1229 0.1218 0.1312 0.1201 0.0912 0.0869 0.1122 0.1040 0.0945 0.0000 0.0000 0.0000 0.0000 0.0000 0.0000 0.0000 0.0000 0.0000 0.0000 0.0000 0.0000
B0273.18#ncRNA 0.0000  0.0000 0.0584 0.1069 0.1755 0.2379 0.3723 0.4062 0.4463 0.4015 0.3592 0.4332 0.4993 0.4731 0.4218 0.3971 0.3377 0.2701 0.0172 0.0205 0.0021 0.0000 0.0136 0.0000 0.0182 0.0247 0.0000 0.0000 0.0000 0.0000
B0273.19#ncRNA 0.0000  0.0000 0.0184 0.0270 0.0497 0.0853 0.1301 0.1619 0.1987 0.2002 0.2033 0.2398 0.2333 0.2159 0.2154 0.2180 0.2277 0.2209 0.0000 0.0000 0.0000 0.0262 0.0000 0.0000 0.0000 0.0000 0.0000 0.0000 0.0000 0.0000
B0273.20#ncRNA 0.0172  0.0000 0.0014 0.0026 0.0054 0.0079 0.0141 0.0294 0.0342 0.0312 0.0284 0.0387 0.0428 0.0507 0.0451 0.0534 0.0687 0.0689 0.0004 0.0000 0.0000 0.0050 0.0000 0.0000 0.0003 0.0000 0.0000 0.0000 0.0000 0.0000
B0273.21#ncRNA 0.0000  0.0000 0.0098 0.0278 0.0656 0.1002 0.1169 0.1448 0.1849 0.2794 0.3064 0.2657 0.2019 0.1901 0.2033 0.2052 0.1999 0.1729 0.0000 0.0000 0.0000 0.0000 0.0000 0.0000 0.0000 0.0000 0.0000 0.0000 0.0000 0.0000
B0273.22#ncRNA 0.0000  0.0000 0.0022 0.0108 0.0154 0.0138 0.0257 0.0389 0.0383 0.0365 0.0315 0.0332 0.0429 0.0513 0.0554 0.0499 0.0530 0.0624 0.0000 0.0125 0.0000 0.0000 0.0000 0.0000 0.0000 0.0000 0.0000 0.0000 0.0000 0.0000
B0273.23#ncRNA 0.0000  0.0000 0.0397 0.0518 0.0389 0.0516 0.0785 0.1067 0.1272 0.1498 0.1806 0.1769 0.1493 0.1501 0.1673 0.1611 0.1586 0.1931 0.0000 0.0073 0.0000 0.0000 0.0000 0.0000 0.0081 0.0000 0.0000 0.0000 0.0000 0.0000
B0273.24#ncRNA 0.0156  0.0000 0.0453 0.0604 0.1080 0.2453 0.3130 0.4187 0.5440 0.5451 0.5571 0.5994 0.5913 0.5585 0.5471 0.5239 0.5546 0.5334 0.0000 0.0169 0.0000 0.0000 0.0000 0.0000 0.0000 0.0000 0.0000 0.0000 0.0000 0.0255
B0273.25#ncRNA 0.0328  0.0000 0.0267 0.0788 0.2122 0.3334 0.4260 0.5219 0.5698 0.5373 0.5935 0.6437 0.5930 0.5296 0.4839 0.4806 0.4602 0.4040 0.0000 0.0000 0.0000 0.0000 0.0000 0.0000 0.0000 0.0057 0.0000 0.0000 0.0000 0.0000
B0273.26#ncRNA 0.0000  0.0006 0.0000 0.0028 0.0201 0.0373 0.0660 0.1163 0.1969 0.2820 0.3076 0.2913 0.2734 0.2537 0.2109 0.2228 0.2051 0.2198 0.0000 0.0000 0.0000 0.0000 0.0000 0.0000 0.0000 0.0000 0.0000 0.0000 0.0000 0.0000
B0273.27#ncRNA 0.0000  0.0000 0.0133 0.0204 0.0399 0.0567 0.0701 0.1310 0.2174 0.2989 0.3594 0.3817 0.3561 0.2847 0.2201 0.1923 0.1758 0.1360 0.0000 0.0000 0.0000 0.0000 0.0000 0.0000 0.0000 0.0000 0.0000 0.0000 0.0000 0.0255
B0273.28#ncRNA 0.0655  0.0119 0.0000 0.0012 0.0094 0.0255 0.0570 0.0934 0.1180 0.1183 0.1248 0.1263 0.1237 0.0988 0.0950 0.1096 0.1133 0.0883 0.0000 0.0000 0.0000 0.0000 0.0000 0.0000 0.0000 0.0000 0.0000 0.0000 0.0000 0.0000
B0273.29#ncRNA 0.0000  0.0561 0.0728 0.0389 0.0000 0.0751 0.0867 0.0658 0.0876 0.0918 0.0945 0.0996 0.0913 0.1006 0.0760 0.0862 0.0992 0.1339 0.0000 0.0000 0.0000 0.0000 0.0000 0.0000 0.0000 0.0054 0.0000 0.0000 0.0000 0.0000
B0273.30#ncRNA 0.0031  0.0000 0.0072 0.0189 0.0226 0.0346 0.0490 0.0853 0.1174 0.1350 0.1232 0.1156 0.1119 0.1247 0.1214 0.1230 0.1402 0.1312 0.0000 0.0000 0.0000 0.0000 0.0000 0.0000 0.0000 0.0000 0.0000 0.0000 0.0000 0.0000
B0273.31#ncRNA 0.0328  0.0000 0.0092 0.0119 0.0175 0.0517 0.0950 0.1164 0.1248 0.1129 0.1174 0.1088 0.1257 0.1318 0.1447 0.1422 0.1038 0.0710 0.0000 0.0000 0.0000 0.0000 0.0000 0.0000 0.0000 0.0000 0.0000 0.0000 0.0000 0.0000
B0273.32#ncRNA 0.0062  0.0000 0.1282 0.3213 0.6712 1.0300 1.1640 1.3173 1.2400 1.1423 1.1786 1.0621 0.9504 0.9065 0.8690 0.8567 0.8480 0.8041 0.0035 0.0000 0.0025 0.0000 0.0000 0.0000 0.0015 0.0000 0.0000 0.0000 0.0000 0.0000
B0273.33#ncRNA 0.0000  0.0000 0.0024 0.0178 0.0589 0.0867 0.0767 0.0828 0.1037 0.1137 0.1333 0.1584 0.1534 0.1490 0.1432 0.0993 0.0639 0.0728 0.0000 0.0000 0.0000 0.0000 0.0000 0.0000 0.0015 0.0057 0.0000 0.0000 0.0000 0.0000
B0273.34#ncRNA 0.0328  0.0000 0.0176 0.0154 0.0196 0.0233 0.0313 0.0527 0.0787 0.1058 0.1449 0.1807 0.1789 0.1436 0.1289 0.1089 0.0807 0.0997 0.0000 0.0000 0.0075 0.0000 0.0000 0.0000 0.0000 0.0000 0.0000 0.0000 0.0000 0.0000
B0273.35#ncRNA 0.0000  0.0159 0.0000 0.0139 0.0615 0.0877 0.1368 0.1649 0.2320 0.3554 0.4185 0.4217 0.4105 0.3873 0.3507 0.3078 0.2111 0.1749 0.0000 0.0000 0.0075 0.0000 0.0000 0.0000 0.0000 0.0000 0.0000 0.0000 0.0000 0.0000
B0273.36#ncRNA 0.0000  0.0010 0.0000 0.0054 0.0114 0.0274 0.0362 0.0382 0.0381 0.0356 0.0339 0.0498 0.0667 0.0817 0.1004 0.1070 0.0843 0.0946 0.0000 0.0000 0.0075 0.0000 0.0000 0.0000 0.0003 0.0000 0.0000 0.0000 0.0000 0.0000
B0273.37#ncRNA 0.0328  0.0000 0.2060 0.3236 0.5099 0.6912 0.7931 1.0244 1.1274 1.1364 1.1887 1.1938 1.1617 1.1049 1.0486 1.0205 0.9630 0.8465 0.0000 0.0000 0.0075 0.0000 0.0000 0.0000 0.0066 0.0000 0.0000 0.0000 0.0000 0.0000
B0273.38#ncRNA 0.0312  0.0000 0.0015 0.0150 0.0386 0.0447 0.0598 0.0870 0.0863 0.0805 0.0749 0.0732 0.0586 0.0447 0.0475 0.0569 0.0641 0.0561 0.0000 0.0000 0.0000 0.0000 0.0000 0.0000 0.0000 0.0000 0.0000 0.0000 0.0000 0.0000
B0273.39#ncRNA 0.0000  0.0165 0.0000 0.0503 0.0542 0.0932 0.1451 0.1968 0.2576 0.3684 0.4430 0.4157 0.4233 0.3902 0.3735 0.3259 0.2297 0.2277 0.0000 0.0000 0.0064 0.0000 0.0000 0.0000 0.0000 0.0000 0.0000 0.0000 0.0000 0.0000
B0273.40#ncRNA 0.0000  0.0033 0.0269 0.0000 0.0031 0.0543 0.1378 0.1773 0.2824 0.4806 0.5541 0.4973 0.3716 0.2610 0.2959 0.2398 0.2414 0.2367 0.0041 0.0000 0.0000 0.0000 0.0000 0.0000 0.0000 0.0000 0.0000 0.0000 0.0000 0.0255
B0273.41#ncRNA 0.0109  0.0000 0.0049 0.0326 0.1042 0.2015 0.2953 0.4252 0.5037 0.5049 0.5415 0.5744 0.5635 0.5626 0.5288 0.5187 0.5320 0.5098 0.0000 0.0169 0.0000 0.0000 0.0000 0.0000 0.0000 0.0000 0.0000 0.0000 0.0000 0.0255
B0273.42#ncRNA 0.0000  0.0000 0.0089 0.0330 0.0354 0.0462 0.0499 0.0500 0.0501 0.0652 0.0885 0.1217 0.1181 0.1085 0.1132 0.1023 0.1091 0.1067 0.0000 0.0176 0.0021 0.0000 0.0000 0.0000 0.0005 0.0000 0.0000 0.0000 0.0000 0.0000
B0273.43#ncRNA 0.0000  0.0036 0.0000 0.0145 0.0147 0.0615 0.0916 0.1299 0.2060 0.2790 0.3219 0.3111 0.2892 0.2439 0.2116 0.2186 0.2089 0.2130 0.0000 0.0000 0.0000 0.0000 0.0000 0.0000 0.0000 0.0000 0.0000 0.0000 0.0000 0.0000
B0273.44#ncRNA 0.0000  0.0000 0.0182 0.0254 0.0818 0.0854 0.1132 0.2190 0.2776 0.3862 0.4342 0.3539 0.3839 0.4083 0.4380 0.2689 0.0902 0.1154 0.0000 0.0066 0.0000 0.0000 0.0000 0.0000 0.0000 0.0000 0.0000 0.0000 0.0000 0.0000
B0273.45#ncRNA 0.0000  0.0000 0.0433 0.0875 0.1500 0.2550 0.3305 0.3786 0.4230 0.3388 0.3379 0.3917 0.4315 0.4185 0.3431 0.3222 0.2863 0.2199 0.0140 0.0176 0.0036 0.0000 0.0197 0.0000 0.0177 0.0211 0.0000 0.0000 0.0000 0.0000
B0273.46#ncRNA 0.0000  0.0000 0.0118 0.0032 0.0265 0.0610 0.1108 0.1421 0.1855 0.2129 0.2320 0.2360 0.2732 0.3165 0.2913 0.2607 0.2023 0.1714 0.0000 0.0000 0.0000 0.0000 0.0000 0.0000 0.0000 0.0000 0.0000 0.0000 0.0000 0.0000
B0273.47#ncRNA 0.0000  0.0000 0.0136 0.0459 0.1085 0.1265 0.1388 0.1712 0.2053 0.2302 0.2655 0.2842 0.2754 0.2569 0.2485 0.2355 0.2536 0.2445 0.0082 0.0147 0.0000 0.0000 0.0000 0.0000 0.0027 0.0057 0.0000 0.0000 0.0000 0.0000
B0273.48#ncRNA 0.0577  0.0000 0.0534 0.1823 0.3528 0.4453 0.4909 0.6191 0.6466 0.6348 0.6249 0.5928 0.5063 0.4567 0.4575 0.3892 0.3197 0.2817 0.0000 0.0000 0.0000 0.0000 0.0000 0.0000 0.0000 0.0057 0.0000 0.0000 0.0000 0.0255
B0273.49#ncRNA 0.0000  0.0054 0.0006 0.0000 0.0039 0.0078 0.0179 0.0240 0.0267 0.0342 0.0381 0.0396 0.0349 0.0378 0.0396 0.0515 0.0565 0.0504 0.0000 0.0000 0.0000 0.0000 0.0000 0.0000 0.0000 0.0000 0.0000 0.0000 0.0000 0.0000
B0273.5#ncRNA 0.0000  0.0000 0.0144 0.0514 0.1164 0.1931 0.2379 0.3133 0.3489 0.2979 0.2363 0.2683 0.2935 0.2889 0.2114 0.1566 0.1367 0.1320 0.0006 0.0000 0.0104 0.0000 0.0000 0.0000 0.0196 0.0114 0.0000 0.0000 0.0000 0.0000
B0273.50#ncRNA 0.0328  0.0000 0.1172 0.2662 0.4386 0.5190 0.5260 0.7321 1.1970 1.4185 1.2154 1.3594 1.4145 1.1453 0.8205 0.6824 0.6953 0.7261 0.0000 0.0000 0.0000 0.0000 0.0000 0.0000 0.0000 0.0000 0.0000 0.0000 0.0000 0.0000
B0273.51#ncRNA 0.0000  0.0000 0.0048 0.0335 0.0354 0.0465 0.0670 0.0819 0.0941 0.0940 0.0926 0.0820 0.1036 0.1407 0.1539 0.1662 0.1711 0.2049 0.0000 0.0000 0.0000 0.0000 0.0000 0.0000 0.0014 0.0000 0.0000 0.0000 0.0000 0.0000
B0273.52#ncRNA 0.0000  0.0000 0.0038 0.0023 0.0155 0.0198 0.0311 0.0592 0.1009 0.0889 0.0813 0.0941 0.1013 0.1066 0.1255 0.1301 0.1466 0.1648 0.0000 0.0000 0.0000 0.0000 0.0000 0.0000 0.0027 0.0000 0.0000 0.0000 0.0000 0.0000
B0273.53#ncRNA 0.0000  0.0000 0.0029 0.0126 0.0343 0.0731 0.1221 0.2168 0.2865 0.3569 0.3820 0.3427 0.2718 0.2010 0.2163 0.2660 0.2407 0.1449 0.0000 0.0000 0.0000 0.0000 0.0000 0.0000 0.0054 0.0019 0.0000 0.0000 0.0000 0.0000
B0273.54#ncRNA 0.0000  0.0004 0.0000 0.1869 0.3549 0.4512 0.5961 0.5956 0.5737 0.5431 0.6166 0.5238 0.6223 0.6319 0.6608 0.4753 0.4276 0.3405 0.0041 0.0154 0.0000 0.0000 0.0000 0.0000 0.0000 0.0000 0.0000 0.0000 0.0000 0.0000
B0273.55#ncRNA 0.0031  0.0000 0.0032 0.0002 0.0001 0.0106 0.0188 0.0282 0.0425 0.0586 0.0524 0.0492 0.0449 0.0496 0.0584 0.0747 0.0918 0.0892 0.0000 0.0000 0.0000 0.0000 0.0000 0.0000 0.0000 0.0000 0.0000 0.0000 0.0000 0.0000
B0273.56#ncRNA 0.0328  0.0000 0.0034 0.0074 0.0065 0.0123 0.0098 0.0118 0.0196 0.0210 0.0241 0.0274 0.0306 0.0364 0.0366 0.0403 0.0512 0.0663 0.0000 0.0000 0.0000 0.0037 0.0038 0.0000 0.0027 0.0057 0.0000 0.0000 0.0000 0.0000
B0273.57#ncRNA 0.0000  0.0000 0.0029 0.0068 0.0081 0.0142 0.0221 0.0371 0.0372 0.0356 0.0337 0.0324 0.0401 0.0514 0.0532 0.0420 0.0618 0.0505 0.0000 0.0117 0.0000 0.0000 0.0000 0.0000 0.0000 0.0000 0.0000 0.0000 0.0000 0.0000
B0273.58#ncRNA 0.0000  0.0000 0.0131 0.0182 0.0513 0.0718 0.1054 0.2275 0.2973 0.3291 0.3626 0.3252 0.3106 0.3733 0.3686 0.2397 0.0474 0.1463 0.0000 0.0000 0.0000 0.0000 0.0000 0.0000 0.0000 0.0000 0.0000 0.0000 0.0000 0.0000
B0273.59#ncRNA 0.0000  0.0000 0.0768 0.2492 0.3217 0.3825 0.3595 0.3725 0.4949 0.6018 0.5703 0.4826 0.4507 0.5127 0.5241 0.4106 0.3062 0.1976 0.0000 0.0000 0.0075 0.0137 0.0000 0.0000 0.0032 0.0041 0.0000 0.0000 0.0000 0.0000
B0273.6#ncRNA 0.0000  0.0000 0.0034 0.0116 0.0314 0.0387 0.0536 0.0632 0.0855 0.0796 0.0740 0.0750 0.0751 0.0880 0.0962 0.0994 0.1075 0.0925 0.0000 0.0000 0.0000 0.0000 0.0000 0.0000 0.0000 0.0000 0.0000 0.0000 0.0000 0.0000
B0273.60#ncRNA 0.0000  0.0055 0.0000 0.0005 0.0060 0.0287 0.0366 0.0433 0.0649 0.0869 0.1047 0.0957 0.0852 0.1194 0.1549 0.1503 0.1418 0.1652 0.0000 0.0000 0.0000 0.0137 0.0000 0.0000 0.0000 0.0000 0.0000 0.0000 0.0000 0.0000
B0273.61#ncRNA 0.0000  0.1139 0.1240 0.0758 0.0000 0.0562 0.1250 0.1187 0.1266 0.1266 0.1330 0.1473 0.1467 0.1314 0.1377 0.1351 0.1356 0.1844 0.0000 0.0000 0.0000 0.0000 0.0000 0.0000 0.0000 0.0000 0.0000 0.0000 0.0000 0.0000
B0273.62#ncRNA 0.0000  0.0012 0.0000 0.0012 0.0069 0.0401 0.0631 0.1286 0.1921 0.1926 0.1929 0.1836 0.1748 0.1936 0.1813 0.1619 0.1460 0.1874 0.0000 0.0000 0.0150 0.0000 0.0000 0.0000 0.0000 0.0000 0.0000 0.0000 0.0000 0.0000
B0273.63#ncRNA 0.0328  0.0000 0.0898 0.2249 0.3995 0.4241 0.3806 0.4306 0.4532 0.4664 0.4402 0.4667 0.4828 0.5263 0.5721 0.4910 0.4046 0.3207 0.0000 0.0000 0.0036 0.0000 0.0000 0.0000 0.0017 0.0000 0.0000 0.0000 0.0000 0.0000
B0273.64#ncRNA 0.0655  0.0000 0.0137 0.1057 0.1761 0.1758 0.2767 0.4843 0.5435 0.4966 0.5103 0.5852 0.6553 0.6509 0.6013 0.5254 0.4399 0.3540 0.0312 0.0161 0.0107 0.0000 0.0159 0.0000 0.0352 0.0466 0.0000 0.0000 0.0000 0.0000
B0273.65#ncRNA 0.0000  0.0017 0.0000 0.0026 0.0012 0.0112 0.0389 0.0570 0.0606 0.0820 0.1116 0.1275 0.1306 0.1054 0.0854 0.0797 0.0868 0.0746 0.0035 0.0000 0.0000 0.0000 0.0000 0.0000 0.0000 0.0000 0.0000 0.0000 0.0000 0.0000
B0273.66#ncRNA 0.0000  0.0000 0.1040 0.2468 0.3699 0.3897 0.3793 0.4085 0.4626 0.6200 0.5997 0.5015 0.4873 0.5048 0.5038 0.4011 0.3094 0.2156 0.0000 0.0000 0.0075 0.0150 0.0000 0.0000 0.0032 0.0038 0.0000 0.0000 0.0000 0.0000
B0273.67#ncRNA 0.0328  0.0000 0.2774 0.5193 1.1042 1.6642 2.1219 2.3326 2.4514 2.6349 2.6923 2.5828 2.4566 2.6235 2.5693 2.3795 1.9541 1.8727 0.6067 0.8175 0.7476 0.4874 0.2566 0.0000 0.4318 0.4446 0.2201 0.7691 0.2302 0.0000
B0273.68#ncRNA 0.0000  0.0117 0.0102 0.0000 0.0171 0.0443 0.0641 0.1174 0.1958 0.2489 0.2492 0.2277 0.1998 0.1825 0.1436 0.1122 0.1099 0.1128 0.0000 0.0000 0.0000 0.0000 0.0000 0.0000 0.0015 0.0000 0.0000 0.0000 0.0000 0.0000
B0273.69#ncRNA 0.0000  0.0038 0.0083 0.0000 0.0196 0.0352 0.0463 0.0687 0.1327 0.2055 0.2335 0.2667 0.2375 0.1875 0.1521 0.1343 0.1130 0.1052 0.0000 0.0000 0.0000 0.0000 0.0000 0.0000 0.0000 0.0000 0.0000 0.0000 0.0000 0.0000
B0273.7#ncRNA 0.0000  0.0000 0.0027 0.0295 0.0527 0.0623 0.0847 0.1051 0.1271 0.1305 0.1311 0.1135 0.1196 0.1270 0.1340 0.1343 0.1110 0.0993 0.0000 0.0000 0.0000 0.0000 0.0000 0.0000 0.0000 0.0000 0.0000 0.0000 0.0000 0.0000
B0273.70#ncRNA 0.0000  0.0000 0.0155 0.0201 0.0405 0.0409 0.0408 0.0429 0.0382 0.0560 0.0902 0.1179 0.1112 0.1077 0.1112 0.1026 0.1056 0.1007 0.0000 0.0161 0.0018 0.0000 0.0000 0.0000 0.0006 0.0000 0.0000 0.0000 0.0000 0.0000
B0273.71#ncRNA 0.0000  0.0000 0.0440 0.0664 0.1160 0.2419 0.2938 0.3777 0.5113 0.6017 0.6125 0.6307 0.6786 0.6006 0.4501 0.3452 0.2894 0.2685 0.0000 0.0000 0.0000 0.0200 0.0000 0.0000 0.0006 0.0000 0.0000 0.0000 0.0000 0.0000
B0273.72#ncRNA 0.0000  0.0033 0.0002 0.0000 0.0353 0.1070 0.1526 0.1749 0.2337 0.3217 0.3885 0.4306 0.4302 0.4486 0.3784 0.3246 0.2774 0.2406 0.0029 0.0000 0.0000 0.0000 0.0000 0.0000 0.0000 0.0000 0.0000 0.0000 0.0000 0.0000
B0273.73#ncRNA 0.0000  0.0000 0.0278 0.0470 0.1104 0.1548 0.1785 0.2261 0.2749 0.2983 0.2823 0.3195 0.3203 0.2949 0.2663 0.2505 0.2331 0.2463 0.0000 0.0000 0.0000 0.0000 0.0000 0.0000 0.0000 0.0000 0.0000 0.0000 0.0000 0.0000
B0273.74#ncRNA 0.0328  0.0000 0.1070 0.1450 0.2783 0.4140 0.4484 0.5372 0.5693 0.6751 0.8078 0.7013 0.5642 0.6084 0.5945 0.4654 0.3229 0.2937 0.0041 0.0154 0.0000 0.0000 0.0000 0.0000 0.0000 0.0000 0.0000 0.0000 0.0000 0.0000
B0273.75#ncRNA 0.0000  0.0000 0.0021 0.0083 0.0209 0.0303 0.0593 0.0675 0.0861 0.0814 0.0927 0.0952 0.0915 0.1058 0.1272 0.1221 0.1119 0.0983 0.0000 0.0051 0.0000 0.0000 0.0000 0.0000 0.0010 0.0057 0.0000 0.0000 0.0000 0.0000
B0273.76#ncRNA 0.0936  0.0000 0.0073 0.0110 0.0241 0.0408 0.0588 0.0812 0.0943 0.0948 0.1017 0.1120 0.1144 0.1277 0.1656 0.1434 0.1198 0.0969 0.0000 0.0000 0.0000 0.0000 0.0000 0.0000 0.0000 0.0000 0.0000 0.0000 0.0000 0.0000
B0273.77#ncRNA 0.0218  0.0000 0.0206 0.0475 0.1234 0.2013 0.2986 0.3714 0.4005 0.4656 0.4819 0.4460 0.3593 0.3404 0.3644 0.3222 0.3043 0.2718 0.0509 0.0887 0.0541 0.0437 0.0219 0.0000 0.0454 0.0450 0.0177 0.0280 0.0188 0.0024
B0273.78#ncRNA 0.0328  0.0000 0.1496 0.3303 0.6560 1.0721 1.1742 1.2126 1.2109 1.1906 1.1217 1.1104 1.0963 1.0749 0.9857 0.9202 0.8242 0.7695 0.0029 0.0088 0.0000 0.0237 0.0000 0.0000 0.0034 0.0000 0.0000 0.0000 0.0000 0.0000
B0273.79#ncRNA 0.0000  0.0027 0.0000 0.0013 0.0180 0.0363 0.0493 0.0535 0.0788 0.0802 0.0819 0.1115 0.1378 0.1352 0.1391 0.1419 0.1347 0.1104 0.0000 0.0000 0.0000 0.0000 0.0000 0.0000 0.0027 0.0000 0.0000 0.0000 0.0000 0.0000
B0273.8#ncRNA 0.0125  0.0000 0.0008 0.0050 0.0035 0.0083 0.0117 0.0244 0.0315 0.0256 0.0264 0.0373 0.0461 0.0490 0.0488 0.0577 0.0668 0.0620 0.0016 0.0000 0.0011 0.0125 0.0000 0.0000 0.0006 0.0000 0.0000 0.0000 0.0000 0.0000
B0273.80#ncRNA 0.0000  0.0000 0.0381 0.0853 0.1314 0.2175 0.2953 0.3840 0.4885 0.6068 0.6162 0.6385 0.6868 0.6084 0.4773 0.3531 0.2916 0.2455 0.0000 0.0000 0.0000 0.0225 0.0000 0.0000 0.0004 0.0000 0.0000 0.0000 0.0000 0.0000
B0273.81#ncRNA 0.0655  0.0000 0.0097 0.0411 0.0468 0.0751 0.1318 0.1837 0.2678 0.3094 0.3440 0.3350 0.3443 0.3577 0.3760 0.3503 0.3216 0.3163 0.0000 0.0154 0.0000 0.0000 0.0000 0.0000 0.0000 0.0000 0.0000 0.0000 0.0000 0.0000
B0273.82#ncRNA 0.0998  0.0000 0.0095 0.0150 0.0210 0.0352 0.0445 0.0587 0.0621 0.0863 0.0953 0.0926 0.0834 0.0963 0.1118 0.1208 0.1142 0.1113 0.0000 0.0154 0.0000 0.0000 0.0000 0.0000 0.0000 0.0000 0.0018 0.0000 0.0000 0.0000
B0273.83#ncRNA 0.0000  0.0000 0.0086 0.0103 0.0408 0.0946 0.1356 0.2111 0.2573 0.3020 0.3147 0.3541 0.3769 0.3420 0.2857 0.2491 0.2634 0.2558 0.0000 0.0000 0.0000 0.0000 0.0000 0.0000 0.0054 0.0000 0.0000 0.0000 0.0000 0.0000
B0273.84#ncRNA 0.0062  0.0000 0.0020 0.0198 0.0852 0.1809 0.2533 0.2766 0.3861 0.4592 0.5103 0.5484 0.5128 0.4587 0.4404 0.4139 0.4667 0.4046 0.0000 0.0000 0.0000 0.0000 0.0000 0.0000 0.0000 0.0000 0.0000 0.0000 0.0000 0.0000
B0273.85#ncRNA 0.0000  0.1097 0.1034 0.0276 0.0000 0.0413 0.1085 0.1051 0.1206 0.1183 0.1223 0.1355 0.1401 0.1108 0.1350 0.1097 0.1108 0.1614 0.0000 0.0000 0.0000 0.0000 0.0000 0.0000 0.0000 0.0000 0.0000 0.0000 0.0000 0.0000
B0273.86#ncRNA 0.0000  0.0486 0.0524 0.0172 0.0000 0.0178 0.0505 0.0496 0.0664 0.0616 0.0604 0.0670 0.0702 0.0686 0.0753 0.0531 0.0581 0.1052 0.0000 0.0154 0.0000 0.0000 0.0000 0.0000 0.0000 0.0000 0.0000 0.0000 0.0000 0.0000
B0273.87#ncRNA 0.0000  0.0000 0.0389 0.0943 0.1170 0.1361 0.2304 0.3392 0.3498 0.2844 0.2852 0.3512 0.3341 0.2657 0.2539 0.1999 0.1620 0.1244 0.0000 0.0000 0.0000 0.0000 0.0000 0.0000 0.0000 0.0000 0.0000 0.0000 0.0000 0.0000
B0273.88#ncRNA 0.0000  0.0185 0.0034 0.0000 0.0259 0.0538 0.1026 0.1533 0.1993 0.2396 0.2344 0.2117 0.2152 0.2049 0.1776 0.1779 0.1490 0.1152 0.0000 0.0000 0.0000 0.0000 0.0000 0.0000 0.0000 0.0000 0.0000 0.0000 0.0000 0.0000
B0273.89#ncRNA 0.0156  0.0000 0.0380 0.0753 0.0963 0.1177 0.1569 0.2018 0.3140 0.4669 0.5494 0.5183 0.4289 0.4181 0.3898 0.3091 0.2375 0.1917 0.0000 0.0000 0.0075 0.0000 0.0000 0.0000 0.0010 0.0000 0.0000 0.0000 0.0000 0.0000
B0273.9#ncRNA 0.0328  0.0000 0.0650 0.2440 0.3825 0.5245 0.5328 0.6728 1.1718 1.3800 1.2670 1.3971 1.3982 1.1401 0.8180 0.6941 0.6988 0.6827 0.0000 0.0022 0.0000 0.0000 0.0000 0.0000 0.0000 0.0000 0.0000 0.0000 0.0000 0.0000
B0273.90#ncRNA 0.0000  0.0000 0.0349 0.0674 0.1047 0.2122 0.2947 0.3652 0.5008 0.6097 0.6007 0.6221 0.6605 0.5841 0.4440 0.3288 0.2857 0.2458 0.0000 0.0000 0.0000 0.0187 0.0000 0.0000 0.0008 0.0000 0.0000 0.0000 0.0000 0.0000
B0273.91#ncRNA 0.0562  0.0000 0.0500 0.1903 0.3377 0.4311 0.5023 0.6072 0.6347 0.6342 0.6306 0.5908 0.4854 0.4649 0.4567 0.3759 0.3141 0.2721 0.0000 0.0000 0.0000 0.0000 0.0000 0.0000 0.0000 0.0057 0.0000 0.0000 0.0000 0.0255
B0273.92#ncRNA 0.0000  0.0000 0.0004 0.0019 0.0017 0.0077 0.0058 0.0112 0.0132 0.0181 0.0169 0.0172 0.0232 0.0344 0.0347 0.0319 0.0320 0.0279 0.0000 0.0000 0.0000 0.0000 0.0000 0.0000 0.0000 0.0000 0.0000 0.0000 0.0000 0.0000
B0273.93#ncRNA 0.0000  0.0000 0.0915 0.1812 0.2533 0.3168 0.4043 0.4253 0.4102 0.3822 0.3849 0.4681 0.4635 0.4293 0.3634 0.3413 0.3300 0.3144 0.0000 0.0000 0.0054 0.0000 0.0000 0.0000 0.0000 0.0054 0.0000 0.0000 0.0000 0.0000
B0273.94#ncRNA 0.0016  0.0000 0.0041 0.0037 0.0085 0.0112 0.0208 0.0282 0.0401 0.0514 0.0529 0.0541 0.0454 0.0492 0.0645 0.0716 0.0976 0.0947 0.0000 0.0000 0.0000 0.0000 0.0000 0.0000 0.0000 0.0000 0.0000 0.0000 0.0000 0.0000
B0273.95#ncRNA 0.0000  0.0000 0.0225 0.0213 0.0183 0.0363 0.0872 0.1485 0.2484 0.3571 0.4039 0.3927 0.3716 0.3139 0.2374 0.2247 0.2536 0.2294 0.0000 0.0132 0.0000 0.0000 0.0000 0.0000 0.0000 0.0000 0.0000 0.0000 0.0000 0.0255
B0273.96#ncRNA 0.0983  0.0000 0.0089 0.0020 0.0171 0.0426 0.0719 0.1014 0.1108 0.0997 0.0768 0.0771 0.0879 0.1012 0.1247 0.1217 0.1163 0.0917 0.0000 0.0000 0.0000 0.0000 0.0000 0.0000 0.0000 0.0000 0.0000 0.0000 0.0000 0.0000
B0273.97#ncRNA 0.0000  0.0000 0.0003 0.0167 0.0819 0.0922 0.1199 0.2049 0.2776 0.3868 0.4246 0.3416 0.3644 0.3941 0.4366 0.2681 0.0605 0.1287 0.0000 0.0000 0.0000 0.0000 0.0000 0.0034 0.0000 0.0000 0.0000 0.0000 0.0000 0.0000
B0273.98#ncRNA 0.0000  0.0000 0.0457 0.0826 0.2041 0.3667 0.4867 0.7236 0.9443 1.0301 1.0768 1.0212 1.0129 0.8581 0.7194 0.5735 0.5418 0.4810 0.0000 0.0000 0.0000 0.0000 0.0000 0.0000 0.0000 0.0000 0.0000 0.0000 0.0000 0.0000
B0273.99#ncRNA 0.0000  0.0000 0.0071 0.0120 0.0175 0.0448 0.0764 0.0777 0.0851 0.0815 0.0805 0.0856 0.0879 0.0862 0.0853 0.0800 0.0654 0.0524 0.0000 0.0000 0.0025 0.0000 0.0000 0.0000 0.0000 0.0000 0.0000 0.0000 0.0000 0.0000
B0280.14#snRNA 0.0000  0.1072 0.1350 0.1647 0.1440 0.0951 0.0497 0.0405 0.0279 0.0218 0.0071 0.0000 0.0148 0.0150 0.0274 0.0439 0.0596 0.0287 0.0223 0.0000 0.0682 0.0000 0.0175 0.0196 0.0430 0.0573 0.0837 0.0515 0.0055 0.0000
B0280.15#snRNA 0.0583  0.0794 0.0502 0.0986 0.1195 0.1411 0.0990 0.0405 0.0369 0.0000 0.0437 0.0492 0.0532 0.0403 0.0546 0.0480 0.0550 0.1211 0.0084 0.0000 0.0047 0.0000 0.0204 0.0252 0.0292 0.0740 0.0410 0.0040 0.0000 0.0663
B0280.16#snRNA 0.0741  0.0422 0.1102 0.1452 0.0957 0.0559 0.0172 0.0010 0.0061 0.0027 0.0094 0.0287 0.0392 0.0255 0.0210 0.0168 0.0049 0.0000 0.0096 0.0000 0.0052 0.0000 0.0053 0.0226 0.0162 0.0251 0.0474 0.0232 0.0014 0.0863
B0280.18#ncRNA 0.0000  0.0000 0.0240 0.0928 0.1475 0.1699 0.1769 0.2073 0.2376 0.2391 0.2540 0.2281 0.2119 0.1985 0.1507 0.1321 0.1440 0.1201 0.1000 0.0000 0.4076 0.0000 1.0535 0.0539 0.1812 0.0897 0.0136 2.0353 0.0164 0.3962
B0280.19#ncRNA 0.0000  0.0079 0.0115 0.0086 0.0000 0.0171 0.0136 0.0126 0.0126 0.0115 0.0095 0.0132 0.0112 0.0097 0.0152 0.0135 0.0109 0.0187 0.0003 0.0000 0.0028 0.0000 0.0000 0.0024 0.0000 0.0025 0.0000 0.0000 0.0000 0.0000
B0280.20#ncRNA 0.0000  0.0000 0.0066 0.0006 0.0016 0.0039 0.0076 0.0120 0.0056 0.0056 0.0050 0.0017 0.0017 0.0041 0.0120 0.0138 0.0058 0.0023 0.0003 0.0000 0.0028 0.0000 0.0000 0.0024 0.0000 0.0025 0.0000 0.0000 0.0000 0.0000
B0280.6#Pseudogene 0.0000  0.0180 0.0131 0.0087 0.0000 0.0136 0.0213 0.0142 0.0283 0.0169 0.0191 0.0120 0.0278 0.0234 0.0158 0.0262 0.0136 0.0142 0.0000 0.0000 0.0000 0.0000 0.0159 0.0000 0.0000 0.0000 0.0000 0.0240 0.0000 0.0000
B0281.7#Pseudogene 0.0021  0.0008 0.0008 0.0010 0.0008 0.0000 0.0003 0.0011 0.0013 0.0007 0.0007 0.0010 0.0026 0.0043 0.0069 0.0078 0.0091 0.0097 0.0000 0.0026 0.0000 0.0000 0.0000 0.0006 0.0000 0.0000 0.0000 0.0209 0.0012 0.0000
B0284.5#Pseudogene 0.0052  0.0007 0.0000 0.0023 0.0016 0.0004 0.0014 0.0013 0.0030 0.0062 0.0082 0.0120 0.0149 0.0161 0.0196 0.0224 0.0223 0.0196 0.0113 0.0000 0.0025 0.0000 0.0012 0.8144 0.8398 0.2871 0.0029 0.0346 0.0017 0.0027
B0284.6#ncRNA 3.7829  2.4745 4.2481 4.2818 4.3663 3.2346 2.5336 2.2465 0.0000 0.3800 1.9340 3.1502 4.2903 4.2903 4.9744 4.9406 5.9118 6.1567 0.0288 0.0000 0.0167 0.0000 0.0328 0.0389 0.0292 0.0559 0.1691 0.0338 0.0162 0.9197
B0284.7#ncRNA 0.0328  0.0104 0.0133 0.0130 0.0102 0.0097 0.0177 0.0140 0.0128 0.0149 0.0126 0.0072 0.0103 0.0000 0.0238 0.0793 0.1320 0.1540 0.0000 0.0000 0.0000 0.0000 0.0000 0.0000 0.0000 0.0000 0.0000 0.0000 0.0000 0.0000
B0285.11#Pseudogene 0.0155  0.0030 0.0058 0.0054 0.0032 0.0000 0.0027 0.0014 0.0029 0.0044 0.0031 0.0014 0.0047 0.0120 0.0191 0.0189 0.0156 0.0104 0.0055 0.0000 0.0090 0.0000 0.0078 0.0013 0.0006 0.0022 0.0013 0.0593 0.0000 0.0083
B0285.12#ncRNA 35.1872  36.7425 57.7769 59.4019 43.6035 32.8606 21.0344 3.0694 0.0000 2.0764 9.6596 23.6524 28.2565 8.4860 19.4997 20.7636 21.1247 21.1247 1.3083 0.0000 1.5135 0.0000 0.8011 1.3777 0.9173 1.2578 5.7762 1.2231 0.1217 7.8536
B0285.13#ncRNA 0.0562  0.0000 0.0322 0.0495 0.1408 0.1471 0.1901 0.2477 0.2839 0.2912 0.2415 0.2000 0.2395 0.2535 0.2499 0.1803 0.1368 0.1082 0.0337 0.0000 0.0351 0.0000 0.0651 0.0675 0.0862 0.0805 0.0290 0.0149 0.0243 0.0766
B0285.14#ncRNA 0.0306  0.0009 0.0264 0.1018 0.1622 0.1908 0.2123 0.1730 0.1154 0.0738 0.0455 0.0686 0.0624 0.0522 0.0265 0.0159 0.0000 0.0015 0.0000 0.0000 0.0000 0.0000 0.0000 0.0000 0.0032 0.0000 0.0000 0.0000 0.0000 0.0000
B0285.15#ncRNA 0.0000  0.0016 0.0319 0.0669 0.1126 0.1392 0.1378 0.1165 0.1053 0.1105 0.0692 0.0348 0.0284 0.0244 0.0294 0.0283 0.0000 0.0153 0.0000 0.0000 0.0026 0.0000 0.0000 0.0000 0.0000 0.0038 0.0000 0.0000 0.0000 0.0000
B0285.16#ncRNA 0.0000  0.0000 0.0560 0.1053 0.1883 0.3240 0.3801 0.3435 0.3328 0.3177 0.2495 0.1710 0.1216 0.0968 0.1094 0.1092 0.0913 0.0399 0.0031 0.0000 0.0038 0.0000 0.0000 0.0000 0.0000 0.0036 0.0024 0.0000 0.0000 0.0000
B0285.t1#tRNA 0.0000  0.0000 0.0512 0.0639 0.1725 0.3106 0.4022 0.3806 0.3405 0.3120 0.2427 0.1828 0.1179 0.0807 0.0837 0.0805 0.0744 0.0560 0.0055 0.0000 0.0050 0.0000 0.0000 0.0000 0.0000 0.0000 0.0032 0.0000 0.0000 0.0000
B0286.7#miRNA 0.0000  0.0065 0.0091 0.0136 0.0125 0.0122 0.0004 0.0000 0.0046 0.0040 0.0021 0.0092 0.0179 0.0356 0.0468 0.0542 0.0584 0.0534 0.0000 0.0000 0.0000 0.0000 0.0000 0.0048 0.0000 0.0000 0.0000 0.0000 0.0000 0.0233
B0286.8#ncRNA 0.0000  0.0020 0.0039 0.0069 0.0030 0.0019 0.0063 0.0000 0.0035 0.0043 0.0047 0.0025 0.0044 0.0020 0.0031 0.0067 0.0198 0.0491 0.0000 0.0000 0.0000 0.0000 0.0000 0.0000 0.0000 0.0000 0.0000 0.0000 0.0000 0.0092
B0286.9#ncRNA 0.0000  0.0002 0.0033 0.0056 0.0024 0.0026 0.0046 0.0000 0.0035 0.0037 0.0049 0.0039 0.0027 0.0009 0.0018 0.0067 0.0201 0.0483 0.0000 0.0000 0.0000 0.0000 0.0000 0.0000 0.0000 0.0000 0.0000 0.0000 0.0000 0.0092
B0302.7#ncRNA 0.0072  0.0668 0.0831 0.0809 0.0813 0.0625 0.0445 0.0284 0.0211 0.0197 0.0088 0.0017 0.0000 0.0020 0.0053 0.0096 0.0148 0.0114 0.0000 0.0000 0.0000 0.0000 0.0000 0.0000 0.0064 0.0018 0.0000 0.0000 0.0000 0.0000
B0303.17#ncRNA 0.0000  0.0111 0.0235 0.0350 0.0098 0.0000 0.0192 0.0000 0.0201 0.0277 0.0269 0.0273 0.0380 0.0141 0.0256 0.0367 0.0465 0.0457 0.0000 0.0000 0.0000 0.0000 0.0000 0.0000 0.0000 0.0048 0.0000 0.0000 0.0000 0.0000
B0304.10#ncRNA 0.0077  0.0009 0.0000 0.0030 0.0163 0.0203 0.0090 0.0258 0.0741 0.0238 0.0363 0.1218 0.1541 0.1725 0.2013 0.1890 0.1435 0.1264 0.0052 0.0383 0.0378 0.0087 0.0075 0.1502 0.0000 0.0167 0.0533 0.0208 0.0000 0.0000
B0310.10#ncRNA 0.0000  0.0186 0.0284 0.0242 0.0218 0.0155 0.0082 0.0000 0.0002 0.0021 0.0033 0.0166 0.0233 0.0202 0.0130 0.0024 0.0021 0.0038 0.0000 0.0000 0.0000 0.0000 0.0000 0.0000 0.0020 0.0005 0.0078 0.0000 0.0000 0.0000
B0310.11#ncRNA 0.0218  0.1392 0.1531 0.1419 0.0626 0.0232 0.0000 0.0083 0.0343 0.0639 0.0881 0.1003 0.1087 0.1118 0.1125 0.0869 0.0668 0.0424 0.0019 0.0068 0.0000 0.0170 0.0052 0.0059 0.0157 0.0039 0.0014 0.0000 0.0101 0.0000
B0310.12#ncRNA 0.0000  0.0187 0.0262 0.0245 0.0214 0.0153 0.0046 0.0059 0.0009 0.0027 0.0076 0.0207 0.0255 0.0209 0.0107 0.0019 0.0015 0.0000 0.0000 0.0000 0.0000 0.0000 0.0000 0.0000 0.0020 0.0005 0.0078 0.0000 0.0000 0.0000
B0310.7#ncRNA 0.0000  0.0000 0.0034 0.0015 0.0051 0.0045 0.0092 0.0039 0.0036 0.0063 0.0136 0.0267 0.0330 0.0404 0.0443 0.0513 0.0628 0.0503 0.0000 0.0040 0.0000 0.0000 0.0000 0.0000 0.0000 0.0000 0.0000 0.0000 0.0000 0.0000
B0310.8#ncRNA 0.0196  0.0532 0.0639 0.0541 0.0406 0.0265 0.0203 0.0110 0.0047 0.0025 0.0000 0.0044 0.0122 0.0135 0.0143 0.0144 0.0136 0.0139 0.0000 0.0047 0.0000 0.0000 0.0000 0.0000 0.0000 0.0000 0.0039 0.0063 0.0000 0.0000
B0310.9#ncRNA 0.0000  0.0000 0.0047 0.0102 0.0073 0.0064 0.0152 0.0154 0.0112 0.0120 0.0193 0.0305 0.0331 0.0434 0.0489 0.0589 0.0600 0.0628 0.0000 0.0040 0.0000 0.0000 0.0000 0.0000 0.0000 0.0000 0.0000 0.0000 0.0000 0.0000
B0334.12#snoRNA 0.0000  0.4443 0.5042 0.7477 0.7306 0.7496 0.4252 0.1208 0.1436 0.2217 0.2388 0.3596 0.2511 0.1684 0.0000 0.0742 0.0599 0.1104 3.1839 3.2139 3.9942 0.5156 0.7313 2.3389 0.0000 0.9953 2.4739 1.9525 0.5474 0.0175
B0334.14#ncRNA 0.0000  0.0002 0.0043 0.0032 0.0015 0.0118 0.0126 0.0026 0.0055 0.0080 0.0000 0.0055 0.0077 0.0077 0.0188 0.0300 0.0348 0.0098 0.0000 0.0000 0.0000 0.0000 0.0000 0.0000 0.0000 0.0000 0.0000 0.0000 0.0000 0.0000
B0334.16#ncRNA 0.0000  0.0000 0.0007 0.0033 0.0015 0.0051 0.0023 0.0009 0.0054 0.0142 0.0160 0.0123 0.0142 0.0258 0.0434 0.0491 0.0543 0.0773 0.0000 0.0000 0.0000 0.0000 0.0000 0.0000 0.0000 0.0000 0.0000 0.0000 0.0000 0.0000
B0334.17#ncRNA 0.0000  0.0235 0.0572 0.0625 0.0933 0.1418 0.1685 0.1756 0.1650 0.1508 0.1224 0.1117 0.0727 0.0687 0.0482 0.0445 0.0259 0.0000 0.0023 0.0031 0.0020 0.0000 0.0040 0.0057 0.0000 0.0126 0.0000 0.0000 0.0014 0.0960
B0334.18#ncRNA 0.0000  0.0655 0.0740 0.0930 0.0211 0.1839 0.1332 0.0846 0.0507 0.0613 0.0972 0.0803 0.1120 0.1311 0.0782 0.0930 0.0972 0.0000 0.0000 0.0000 0.0069 0.0284 0.0000 0.0000 0.0000 0.0000 0.0000 0.0000 0.0000 0.0000
B0334.19#ncRNA 0.0000  0.0000 0.0208 0.0438 0.0529 0.0468 0.0497 0.0636 0.0645 0.0773 0.0757 0.0800 0.0883 0.0916 0.1035 0.1045 0.0980 0.0933 0.0000 0.0017 0.0049 0.0062 0.0000 0.0031 0.0000 0.0000 0.0000 0.0000 0.0000 0.0293
B0334.9#Pseudogene 0.0102  0.0025 0.0010 0.0000 0.0018 0.0031 0.0047 0.0050 0.0066 0.0071 0.0072 0.0074 0.0078 0.0096 0.0123 0.0125 0.0112 0.0092 0.0008 0.0019 0.0003 0.0060 0.0121 0.0003 0.0000 0.0017 0.0002 0.0005 0.0253 0.0296
B0336.14#ncRNA 0.0766  0.0000 0.0500 0.0851 0.1343 0.1666 0.1775 0.2203 0.2241 0.2169 0.1974 0.1589 0.1069 0.0688 0.0456 0.0188 0.0113 0.0003 0.0008 0.0000 0.0000 0.0000 0.0000 0.0000 0.0012 0.0000 0.0000 0.0000 0.0000 0.0000
B0336.15#ncRNA 0.0766  0.0299 0.0728 0.0869 0.1513 0.1790 0.1947 0.2495 0.2408 0.2115 0.2076 0.1668 0.1093 0.0766 0.0545 0.0330 0.0301 0.0000 0.0008 0.0000 0.0000 0.0000 0.0000 0.0000 0.0012 0.0000 0.0000 0.0000 0.0000 0.0000
B0336.16#ncRNA 0.0107  0.0000 0.0415 0.1335 0.2188 0.3583 0.3735 0.3193 0.2664 0.2630 0.2511 0.2146 0.1684 0.1405 0.1488 0.0960 0.0464 0.0394 0.0022 0.0000 0.0000 0.0000 0.0000 0.0027 0.0022 0.0030 0.0000 0.0000 0.0041 0.1350
B0344.1#Pseudogene 0.0088  0.0006 0.0003 0.0005 0.0000 0.0001 0.0015 0.0008 0.0004 0.0006 0.0018 0.0035 0.0086 0.0150 0.0149 0.0140 0.0135 0.0169 0.0000 0.0041 0.0000 0.0000 0.0000 0.0000 0.0007 0.0000 0.0000 0.0000 0.0000 0.0000
B0344.3#ncRNA 0.0000  0.0045 0.0022 0.0008 0.0085 0.0115 0.0072 0.0049 0.0000 0.0008 0.0024 0.0045 0.0075 0.0168 0.0506 0.0635 0.0709 0.0906 0.0041 0.0000 0.0000 0.0000 0.0000 0.0000 0.0000 0.0000 0.0000 0.0120 0.0000 0.0000
B0344.4#ncRNA 0.0164  0.0049 0.0009 0.0010 0.0038 0.0015 0.0031 0.0019 0.0009 0.0000 0.0035 0.0051 0.0088 0.0174 0.0245 0.0364 0.0570 0.0727 0.0000 0.0154 0.0000 0.0000 0.0000 0.0071 0.0000 0.0000 0.0000 0.0000 0.0000 0.0000
B0344.5#ncRNA 0.0098  0.0024 0.0000 0.0010 0.0066 0.0114 0.0054 0.0008 0.0017 0.0016 0.0014 0.0008 0.0153 0.0340 0.0441 0.0512 0.0633 0.0716 0.0000 0.0123 0.0000 0.0000 0.0000 0.0000 0.0022 0.0000 0.0000 0.0000 0.0000 0.0000
B0344.t1#tRNA 0.0000  0.0000 0.0000 0.0000 0.0000 0.0000 0.0000 0.0000 0.0000 0.0000 0.0000 0.0000 0.0000 0.0000 0.0000 0.0000 0.0000 0.0000 0.0000 0.0000 0.0000 0.0000 0.0000 0.0000 0.0000 0.0000 0.0000 0.0000 0.0000 0.0000
B0344.t2#tRNA 0.0000  0.0000 0.0000 0.0000 0.0000 0.0000 0.0000 0.0000 0.0000 0.0000 0.0000 0.0000 0.0000 0.0000 0.0000 0.0000 0.0000 0.0000 0.0000 0.0000 0.0000 0.0000 0.0000 0.0000 0.0000 0.0000 0.0000 0.0000 0.0000 0.0000
B0344.t3#tRNA 0.0000  0.0000 0.0000 0.0000 0.0000 0.0000 0.0000 0.0000 0.0000 0.0000 0.0000 0.0000 0.0000 0.0000 0.0000 0.0000 0.0000 0.0000 0.0000 0.0000 0.0000 0.0000 0.0000 0.0000 0.0000 0.0000 0.0000 0.0000 0.0000 0.0000
B0348.7#ncRNA 0.0000  0.0000 0.0054 0.0143 0.0179 0.0270 0.0484 0.0293 0.0083 0.0072 0.0173 0.0330 0.0285 0.0425 0.0459 0.0353 0.0182 0.0043 0.0000 0.0000 0.0000 0.0000 0.0000 0.0000 0.0000 0.0000 0.0000 0.0000 0.0000 0.0000
B0350.10#ncRNA 0.0000  0.0000 0.0186 0.0353 0.0712 0.0892 0.1258 0.2019 0.2884 0.3904 0.4232 0.4603 0.5852 0.5575 0.4180 0.2588 0.1903 0.1957 0.0000 0.0000 0.0000 0.0000 0.0098 0.0018 0.0046 0.0005 0.0000 0.0000 0.0000 0.0255
B0350.11#ncRNA 0.0000  0.0000 0.0123 0.0666 0.1654 0.3119 0.3576 0.4290 0.6657 0.8864 1.0147 1.2026 1.4410 1.3642 1.3154 0.9975 0.6931 0.8343 0.0201 0.0000 0.0082 0.0200 0.0272 0.0095 0.0193 0.0285 0.0000 0.0000 0.0000 0.0000
B0350.12#ncRNA 0.0328  0.0000 0.0386 0.0570 0.0330 0.1844 0.2844 0.4216 0.5113 0.6314 0.7540 0.8840 1.0598 0.9192 0.6815 0.5919 0.5177 0.4842 0.0000 0.0000 0.0000 0.0000 0.0000 0.0048 0.0027 0.0000 0.0000 0.0000 0.0000 0.0000
B0350.13#ncRNA 0.0000  0.0000 0.0078 0.0301 0.0417 0.0731 0.1062 0.1409 0.2128 0.2631 0.3143 0.3594 0.3546 0.2890 0.2131 0.1732 0.1254 0.1145 0.0041 0.0000 0.0000 0.0000 0.0000 0.0000 0.0000 0.0057 0.0000 0.0000 0.0000 0.0000
B0350.14#ncRNA 0.0140  0.0234 0.0362 0.0000 0.0276 0.1271 0.3451 0.4253 0.6061 0.7794 0.9350 0.9123 0.8899 0.6953 0.5070 0.2593 0.1632 0.3148 0.0000 0.0000 0.0000 0.0000 0.0000 0.0000 0.0000 0.0000 0.0000 0.0000 0.0000 0.0000
B0350.15#ncRNA 0.0312  0.0032 0.0061 0.0000 0.0069 0.0348 0.0541 0.0738 0.1273 0.2224 0.2416 0.2263 0.2409 0.1777 0.1232 0.0987 0.0742 0.0252 0.0000 0.0000 0.0000 0.0000 0.0000 0.0000 0.0000 0.0000 0.0000 0.0000 0.0000 0.0000
B0350.16#ncRNA 0.0000  0.0055 0.0073 0.0000 0.0071 0.0404 0.0654 0.1042 0.1906 0.2686 0.2860 0.2630 0.2530 0.1829 0.1418 0.1152 0.0808 0.0522 0.0000 0.0000 0.0000 0.0000 0.0000 0.0000 0.0000 0.0000 0.0000 0.0000 0.0000 0.0000
B0350.17#ncRNA 0.0390  0.0000 0.0147 0.0181 0.0451 0.1096 0.1971 0.3313 0.3807 0.4581 0.5876 0.7927 0.7933 0.5888 0.4645 0.4998 0.4037 0.4105 0.0000 0.0000 0.0000 0.0000 0.0000 0.0032 0.0027 0.0000 0.0000 0.0000 0.0000 0.0000
B0350.18#ncRNA 0.0000  0.0000 0.0245 0.1257 0.1575 0.1711 0.2492 0.3759 0.5879 0.8575 0.9887 1.0050 1.0935 1.0618 0.9229 0.8003 0.6691 0.7962 0.0764 0.0000 0.0150 0.0262 0.0530 0.0451 0.0222 0.0230 0.0000 0.0206 0.0000 0.0000
B0350.19#ncRNA 0.0328  0.0000 0.0082 0.0390 0.0770 0.1353 0.2096 0.2728 0.2929 0.3570 0.4231 0.4583 0.3966 0.3928 0.3966 0.3897 0.3841 0.3491 0.0000 0.0000 0.0000 0.0262 0.0000 0.0000 0.0000 0.0000 0.0000 0.0000 0.0000 0.0000
B0350.20#ncRNA 0.0000  0.0000 0.0232 0.0782 0.2438 0.4456 0.6321 0.7785 0.8746 1.0200 1.1795 1.1389 1.0410 0.8798 0.7204 0.5316 0.3757 0.3032 0.0041 0.0000 0.0000 0.0000 0.0000 0.0020 0.0054 0.0111 0.0000 0.0000 0.0000 0.0000
B0350.21#ncRNA 0.0000  0.0000 0.0368 0.0538 0.1648 0.2899 0.3792 0.4619 0.5647 0.6087 0.5618 0.5785 0.6368 0.4969 0.3972 0.3159 0.2051 0.2168 0.0082 0.0000 0.0000 0.0000 0.0000 0.0000 0.0027 0.0000 0.0000 0.0000 0.0000 0.0000
B0350.22#ncRNA 0.0328  0.0098 0.0000 0.0556 0.0594 0.0696 0.1511 0.2023 0.2394 0.2724 0.2736 0.3211 0.3951 0.3905 0.3824 0.3363 0.2944 0.2005 0.0082 0.0000 0.0000 0.0000 0.0000 0.0000 0.0000 0.0000 0.0000 0.0000 0.0000 0.0000
B0350.23#ncRNA 0.0078  0.0000 0.1117 0.2815 0.4407 0.6143 0.7425 0.7226 0.5975 0.7023 0.6514 0.6101 0.4950 0.3902 0.3611 0.3163 0.1484 0.1492 0.0039 0.0000 0.0000 0.0037 0.0000 0.0000 0.0000 0.0000 0.0000 0.0000 0.0000 0.0000
B0350.24#ncRNA 0.0000  0.0023 0.0039 0.0000 0.0146 0.0721 0.1196 0.1703 0.1784 0.2046 0.2428 0.2382 0.2168 0.1799 0.1518 0.1124 0.0998 0.0776 0.0000 0.0000 0.0000 0.0000 0.0000 0.0048 0.0000 0.0000 0.0000 0.0000 0.0000 0.0000
B0350.25#ncRNA 0.0000  0.0188 0.0143 0.0000 0.0191 0.0531 0.0962 0.1618 0.1947 0.2197 0.2608 0.3217 0.3274 0.2565 0.2301 0.2307 0.2307 0.2878 0.0000 0.0000 0.0000 0.0000 0.0000 0.0048 0.0000 0.0000 0.0000 0.0000 0.0000 0.0000
B0350.26#ncRNA 0.0328  0.0029 0.0000 0.0428 0.0470 0.0783 0.1484 0.2112 0.2208 0.2469 0.2926 0.3153 0.3619 0.3819 0.3754 0.3319 0.2563 0.2158 0.0082 0.0000 0.0000 0.0000 0.0000 0.0000 0.0000 0.0000 0.0000 0.0000 0.0000 0.0000
B0350.27#ncRNA 0.0000  0.0000 0.0266 0.0412 0.0761 0.1190 0.1944 0.2296 0.2569 0.3512 0.3774 0.4235 0.4603 0.3859 0.3008 0.2663 0.2218 0.2467 0.0000 0.0000 0.0000 0.0000 0.0000 0.0000 0.0000 0.0000 0.0000 0.0000 0.0000 0.0000
B0350.28#ncRNA 0.0328  0.0000 0.0208 0.0288 0.0653 0.1320 0.1966 0.3427 0.4506 0.5739 0.7946 0.8720 0.8047 0.7226 0.5400 0.4003 0.3826 0.3514 0.0000 0.0000 0.0000 0.0000 0.0000 0.0034 0.0027 0.0106 0.0000 0.0000 0.0000 0.0000
B0350.29#ncRNA 0.0000  0.0000 0.0024 0.0211 0.0345 0.0668 0.1189 0.1787 0.2429 0.2489 0.2460 0.2416 0.2482 0.2326 0.2172 0.2061 0.1792 0.1772 0.0041 0.0000 0.0000 0.0075 0.0136 0.0005 0.0054 0.0000 0.0000 0.0000 0.0000 0.0000
B0350.30#ncRNA 0.0000  0.0347 0.0065 0.0000 0.0079 0.0244 0.0545 0.0996 0.1404 0.1909 0.2135 0.2026 0.1652 0.1495 0.1346 0.1190 0.0818 0.0917 0.0000 0.0000 0.0000 0.0000 0.0000 0.0002 0.0000 0.0000 0.0000 0.0000 0.0000 0.0000
B0350.31#ncRNA 0.0000  0.0014 0.0000 0.0349 0.0427 0.0644 0.1018 0.1636 0.2077 0.2764 0.3689 0.3716 0.3401 0.2902 0.2104 0.1201 0.0839 0.0793 0.0000 0.0000 0.0000 0.0000 0.0000 0.0000 0.0000 0.0000 0.0000 0.0000 0.0000 0.0000
B0350.32#ncRNA 0.0000  0.0000 0.0106 0.0141 0.0144 0.0410 0.0826 0.0950 0.2252 0.3078 0.3451 0.3441 0.4118 0.3065 0.2215 0.1970 0.1765 0.1419 0.0000 0.0000 0.0000 0.0000 0.0000 0.0070 0.0000 0.0057 0.0000 0.0000 0.0000 0.0000
B0350.33#ncRNA 0.0000  0.0000 0.0233 0.0547 0.1159 0.1489 0.1694 0.1809 0.1997 0.2104 0.2638 0.3407 0.3699 0.3294 0.2526 0.2273 0.2086 0.1844 0.0000 0.0000 0.0000 0.0000 0.0000 0.0000 0.0000 0.0000 0.0000 0.0000 0.0000 0.0000
B0350.34#ncRNA 0.0000  0.0173 0.0000 0.0141 0.0411 0.0813 0.1312 0.1888 0.2713 0.3861 0.4757 0.5561 0.5074 0.4064 0.3475 0.2978 0.2650 0.2602 0.0000 0.0000 0.0000 0.0000 0.0000 0.0000 0.0000 0.0000 0.0000 0.0000 0.0000 0.0000
B0350.35#ncRNA 0.0000  0.0100 0.0148 0.0000 0.0230 0.0307 0.0801 0.1286 0.2346 0.3215 0.3345 0.3402 0.3916 0.3178 0.2306 0.1803 0.1740 0.1465 0.0000 0.0000 0.0000 0.0000 0.0000 0.0070 0.0000 0.0057 0.0000 0.0000 0.0000 0.0000
B0350.36#ncRNA 0.0328  0.0000 0.0398 0.0435 0.0770 0.1248 0.2266 0.3644 0.4548 0.6044 0.7854 0.8678 0.8152 0.7503 0.5388 0.4173 0.3959 0.3581 0.0000 0.0000 0.0000 0.0000 0.0000 0.0036 0.0027 0.0103 0.0000 0.0000 0.0000 0.0000
B0350.37#ncRNA 0.0000  0.0000 0.0494 0.0933 0.1500 0.2122 0.2955 0.4158 0.5441 0.5276 0.5880 0.6634 0.6321 0.5878 0.5996 0.4796 0.3821 0.3909 0.0041 0.0000 0.0000 0.0000 0.0000 0.0048 0.0000 0.0000 0.0000 0.0000 0.0000 0.0000
B0350.38#ncRNA 0.0000  0.0000 0.0172 0.0312 0.0490 0.0627 0.0670 0.0875 0.1705 0.2621 0.3091 0.3244 0.3258 0.2819 0.2433 0.2207 0.1862 0.1292 0.0041 0.0000 0.0000 0.0000 0.0000 0.0000 0.0000 0.0000 0.0000 0.0000 0.0000 0.0000
B0350.39#ncRNA 0.0468  0.0038 0.0021 0.0000 0.0046 0.0125 0.0180 0.0184 0.0173 0.0208 0.0232 0.0352 0.0417 0.0525 0.0467 0.0450 0.0415 0.0456 0.0000 0.0000 0.0000 0.0000 0.0000 0.0000 0.0000 0.0000 0.0000 0.0000 0.0000 0.0000
B0350.4#ncRNA 0.0109  0.0000 0.0166 0.0474 0.0537 0.0903 0.1503 0.3362 0.3589 0.5353 0.7112 0.7704 0.6267 0.4568 0.3871 0.3133 0.2804 0.2886 0.0000 0.0000 0.0000 0.0000 0.0159 0.0048 0.0027 0.0000 0.0000 0.0000 0.0000 0.0000
B0350.40#ncRNA 0.0000  0.0000 0.0339 0.0953 0.1122 0.1703 0.3222 0.4741 0.7435 0.9027 1.1755 1.2181 1.3269 1.1881 0.9017 0.7793 0.6144 0.8045 0.0191 0.0000 0.0204 0.0525 0.0159 0.0143 0.0469 0.0382 0.0000 0.0000 0.0000 0.0000
B0350.41#ncRNA 0.0000  0.0000 0.0215 0.0330 0.0590 0.0644 0.1075 0.1665 0.2065 0.2955 0.3740 0.3899 0.3463 0.3008 0.2001 0.1265 0.1105 0.0937 0.0000 0.0000 0.0000 0.0000 0.0000 0.0000 0.0000 0.0000 0.0000 0.0000 0.0000 0.0000
B0350.42#ncRNA 0.0000  0.0000 0.0093 0.0460 0.1105 0.2071 0.3686 0.6550 0.9514 0.8966 0.8848 0.9346 0.8422 0.7570 0.5575 0.3201 0.1725 0.2880 0.0000 0.0000 0.0000 0.0000 0.0000 0.0079 0.0053 0.0000 0.0000 0.0000 0.0055 0.0000
B0350.43#ncRNA 0.0000  0.0000 0.0117 0.0136 0.0107 0.0207 0.0338 0.0646 0.0880 0.1078 0.1338 0.1530 0.1472 0.1169 0.1249 0.1396 0.1679 0.1813 0.0129 0.0000 0.0004 0.0000 0.0000 0.0000 0.0027 0.0000 0.0000 0.0000 0.0000 0.0000
B0350.44#ncRNA 0.0000  0.0000 0.0433 0.0480 0.0941 0.1629 0.2382 0.3498 0.4406 0.5183 0.5068 0.5189 0.5304 0.4242 0.3277 0.2436 0.1914 0.1482 0.0000 0.0000 0.0000 0.0000 0.0000 0.0000 0.0013 0.0000 0.0000 0.0000 0.0000 0.0000
B0350.45#ncRNA 0.2761  0.0000 0.2265 1.0553 1.9171 3.3536 4.0000 7.0553 9.6244 10.9890 11.6631 13.0222 13.6244 13.5250 12.6134 10.8509 9.7736 12.8012 2.9647 0.0000 3.0673 1.3498 2.2774 2.1740 2.2959 1.6025 1.0813 2.7347 0.7596 0.1786
B0350.46#ncRNA 0.0328  0.0000 0.0092 0.0178 0.0706 0.1359 0.2171 0.2743 0.2805 0.3404 0.4190 0.4529 0.3942 0.3827 0.3890 0.3908 0.3904 0.3563 0.0000 0.0000 0.0000 0.0237 0.0000 0.0000 0.0000 0.0000 0.0000 0.0000 0.0000 0.0000
B0350.47#ncRNA 0.0328  0.0038 0.0147 0.0000 0.0307 0.0797 0.1700 0.2236 0.3304 0.3918 0.4337 0.4979 0.5641 0.4936 0.4388 0.3634 0.2901 0.3730 0.0000 0.0000 0.0000 0.0000 0.0000 0.0048 0.0027 0.0052 0.0000 0.0000 0.0000 0.0000
B0350.48#ncRNA 0.0000  0.0000 0.0081 0.0216 0.0118 0.0354 0.0872 0.0868 0.1548 0.2457 0.3049 0.2867 0.2183 0.1941 0.1806 0.1324 0.0993 0.0841 0.0041 0.0000 0.0000 0.0000 0.0000 0.0000 0.0000 0.0000 0.0000 0.0000 0.0000 0.0000
B0350.49#ncRNA 0.0000  0.0000 0.0142 0.0460 0.0633 0.1074 0.2327 0.3156 0.3606 0.4573 0.5011 0.4750 0.4960 0.4657 0.3571 0.2612 0.1989 0.2491 0.0041 0.0000 0.0000 0.0000 0.0159 0.0000 0.0000 0.0033 0.0000 0.0000 0.0000 0.0000
B0350.5#ncRNA 0.0328  0.0000 0.0119 0.0005 0.0346 0.0950 0.1505 0.2313 0.3332 0.3926 0.4166 0.5018 0.5565 0.4839 0.4478 0.3835 0.2896 0.4106 0.0000 0.0000 0.0000 0.0000 0.0000 0.0048 0.0027 0.0043 0.0000 0.0000 0.0000 0.0000
B0350.50#ncRNA 0.0000  0.0000 0.0134 0.0077 0.0366 0.0664 0.0973 0.1410 0.1497 0.1689 0.2376 0.2913 0.2738 0.2199 0.1620 0.1011 0.0676 0.0471 0.0000 0.0000 0.0000 0.0000 0.0000 0.0000 0.0000 0.0000 0.0000 0.0000 0.0000 0.0000
B0350.51#ncRNA 0.0000  0.0025 0.0042 0.0000 0.0229 0.0483 0.0950 0.1331 0.1405 0.1598 0.2204 0.2758 0.2654 0.2237 0.1548 0.0929 0.0502 0.0342 0.0000 0.0000 0.0000 0.0000 0.0000 0.0000 0.0000 0.0000 0.0000 0.0000 0.0000 0.0000
B0350.52#ncRNA 0.0328  0.0000 0.0435 0.0344 0.0770 0.1648 0.2910 0.4262 0.5158 0.6071 0.7606 0.8907 1.0459 0.9464 0.6671 0.6193 0.5380 0.4727 0.0000 0.0000 0.0000 0.0000 0.0000 0.0048 0.0027 0.0000 0.0000 0.0000 0.0000 0.0000
B0350.53#ncRNA 0.0109  0.0000 0.0186 0.0377 0.0259 0.0612 0.1309 0.2105 0.2326 0.2607 0.3183 0.3717 0.3665 0.3555 0.3667 0.3614 0.3568 0.3803 0.0000 0.0000 0.0000 0.0000 0.0000 0.0000 0.0000 0.0000 0.0000 0.0000 0.0000 0.0000
B0350.54#ncRNA 0.0000  0.0000 0.0115 0.0315 0.0583 0.1273 0.2299 0.3119 0.3573 0.4251 0.4933 0.4871 0.5132 0.4587 0.3272 0.2483 0.2001 0.2476 0.0041 0.0000 0.0000 0.0000 0.0159 0.0000 0.0000 0.0024 0.0000 0.0000 0.0000 0.0000
B0350.55#ncRNA 0.0000  0.0000 0.0545 0.1026 0.2173 0.4432 0.7551 1.0744 1.0739 1.3370 1.4551 1.3192 1.3651 1.2080 0.9185 0.6834 0.4415 0.4002 0.0000 0.0000 0.0000 0.0112 0.0000 0.0000 0.0004 0.0000 0.0000 0.0000 0.0000 0.0000
B0350.56#ncRNA 0.0000  0.0000 0.0102 0.0186 0.0412 0.0999 0.1699 0.2169 0.2754 0.2891 0.3483 0.4201 0.4603 0.4425 0.4131 0.3180 0.2407 0.2259 0.0000 0.0000 0.0000 0.0000 0.0000 0.0000 0.0000 0.0000 0.0000 0.0000 0.0000 0.0000
B0350.57#ncRNA 0.0374  0.0000 0.0539 0.0863 0.1395 0.1626 0.2820 0.4335 0.4812 0.4144 0.5070 0.5675 0.5649 0.5747 0.5920 0.5060 0.4433 0.3148 0.0000 0.0000 0.0000 0.0000 0.0000 0.0000 0.0000 0.0000 0.0000 0.0000 0.0000 0.0000
B0350.58#ncRNA 0.0000  0.0000 0.0180 0.0894 0.1549 0.2374 0.2881 0.3824 0.5360 0.6113 0.6155 0.6152 0.6152 0.6116 0.6041 0.5880 0.5340 0.5772 0.0000 0.0000 0.0000 0.0000 0.0000 0.0000 0.0027 0.0057 0.0032 0.0000 0.0164 0.0000
B0350.59#ncRNA 0.0000  0.0000 0.0083 0.0080 0.0122 0.0408 0.0565 0.1009 0.1892 0.2611 0.2648 0.2465 0.2424 0.1737 0.1357 0.1129 0.0804 0.0462 0.0000 0.0000 0.0000 0.0000 0.0000 0.0000 0.0000 0.0000 0.0000 0.0000 0.0000 0.0000
B0350.6#ncRNA 0.0000  0.0283 0.0000 0.0572 0.0708 0.1165 0.1977 0.2874 0.4284 0.5514 0.5314 0.5535 0.5818 0.5930 0.5830 0.5458 0.4437 0.4797 0.0000 0.0000 0.0000 0.0000 0.0000 0.0000 0.0027 0.0000 0.0000 0.0000 0.0000 0.0000
B0350.60#ncRNA 0.0000  0.0143 0.0019 0.0000 0.0031 0.0222 0.0539 0.0970 0.1278 0.1779 0.2224 0.1917 0.1572 0.1409 0.1329 0.1026 0.0724 0.0744 0.0000 0.0000 0.0000 0.0000 0.0000 0.0000 0.0000 0.0000 0.0000 0.0000 0.0000 0.0000
B0350.61#ncRNA 0.2184  0.1442 0.2517 0.9548 1.6371 2.5594 3.5643 4.3997 6.3269 7.2781 8.0721 9.9662 10.7271 11.3227 10.9091 9.1515 5.8802 7.0010 1.4985 0.0000 1.1953 1.4436 0.7198 1.4216 1.3239 1.2528 0.5026 0.9194 0.8990 0.2637
B0350.62#ncRNA 0.0000  0.0000 0.0012 0.0255 0.0591 0.0898 0.1042 0.1352 0.2472 0.3493 0.4292 0.4677 0.5070 0.4833 0.4325 0.4363 0.4042 0.3942 0.0136 0.0000 0.0473 0.0225 0.0144 0.0347 0.0135 0.0114 0.0095 0.0120 0.0000 0.0000
B0350.63#ncRNA 0.0328  0.0000 0.0143 0.0054 0.0648 0.1031 0.1538 0.2110 0.2356 0.2273 0.2560 0.3065 0.3236 0.3396 0.3679 0.3227 0.2805 0.2751 0.0000 0.0000 0.0075 0.0000 0.0000 0.0000 0.0000 0.0000 0.0095 0.0000 0.0000 0.0000
B0350.64#ncRNA 0.0328  0.0011 0.0000 0.0091 0.0441 0.1593 0.2825 0.3886 0.4745 0.5567 0.5616 0.5186 0.4245 0.2986 0.2738 0.1859 0.1298 0.1340 0.0000 0.0000 0.0000 0.0000 0.0000 0.0000 0.0000 0.0000 0.0000 0.0000 0.0000 0.0000
B0350.65#ncRNA 0.0328  0.0000 0.0180 0.0130 0.0102 0.0169 0.0407 0.0750 0.0959 0.1374 0.1867 0.2193 0.2009 0.1912 0.2012 0.1474 0.1025 0.0861 0.0000 0.0000 0.0000 0.0000 0.0000 0.0000 0.0000 0.0000 0.0000 0.0000 0.0000 0.0000
B0350.66#ncRNA 0.0000  0.0000 0.0135 0.0366 0.0841 0.1660 0.2058 0.3061 0.4219 0.5383 0.4449 0.4102 0.4615 0.4427 0.3679 0.2432 0.1613 0.1104 0.0041 0.0000 0.0000 0.0000 0.0000 0.0000 0.0000 0.0000 0.0000 0.0000 0.0000 0.0000
B0350.67#ncRNA 0.0214  0.0000 0.0099 0.0280 0.0427 0.0824 0.1401 0.2355 0.3062 0.3160 0.3342 0.3724 0.3792 0.3538 0.3085 0.2127 0.1139 0.1338 0.0019 0.0000 0.0024 0.0000 0.0024 0.0000 0.0023 0.0003 0.0031 0.0000 0.0000 0.0000
B0350.68#ncRNA 0.0000  0.0000 0.0119 0.0311 0.0589 0.0807 0.1292 0.1921 0.2124 0.2394 0.2827 0.2991 0.2730 0.2165 0.2109 0.2019 0.1713 0.1724 0.0018 0.0000 0.0000 0.0112 0.0000 0.0018 0.0007 0.0000 0.0000 0.0000 0.0000 0.0000
B0350.69#ncRNA 0.0000  0.0018 0.0044 0.0025 0.0000 0.0278 0.0613 0.0708 0.0893 0.1106 0.1524 0.1732 0.2178 0.2135 0.2054 0.1892 0.1816 0.2428 0.0000 0.0000 0.0000 0.0000 0.0000 0.0000 0.0020 0.0045 0.0000 0.0000 0.0000 0.0000
B0350.7#ncRNA 0.0328  0.0000 0.0307 0.0462 0.0794 0.1478 0.2503 0.3228 0.4417 0.6152 0.6661 0.7218 0.6870 0.6110 0.5604 0.4753 0.4066 0.4323 0.0031 0.0000 0.0000 0.0000 0.0000 0.0000 0.0000 0.0000 0.0000 0.0000 0.0000 0.0000
B0350.70#ncRNA 0.0000  0.0000 0.0060 0.0317 0.0699 0.1086 0.1704 0.1764 0.2015 0.2745 0.3055 0.3578 0.4122 0.3360 0.2425 0.2217 0.2239 0.2377 0.0000 0.0000 0.0000 0.0000 0.0000 0.0004 0.0000 0.0000 0.0000 0.0000 0.0000 0.0000
B0350.71#ncRNA 0.0376  0.0130 0.0000 0.0649 0.1905 0.2982 0.3691 0.5218 0.8097 0.9986 1.1945 1.3856 1.3785 1.4419 1.4056 1.0365 0.6278 0.6993 0.0771 0.0000 0.0913 0.0667 0.0740 0.0885 0.0928 0.0692 0.0267 0.0748 0.0413 0.0128
B0350.72#ncRNA 0.0238  0.0000 0.0240 0.0232 0.0176 0.0578 0.1291 0.1951 0.2616 0.3727 0.4893 0.4586 0.3697 0.3317 0.3044 0.2628 0.2264 0.2069 0.0045 0.0000 0.0000 0.0000 0.0000 0.0065 0.0018 0.0001 0.0000 0.0062 0.0000 0.0000
B0350.73#ncRNA 0.0211  0.0000 0.0140 0.0400 0.0348 0.0606 0.1349 0.2825 0.3357 0.5329 0.7150 0.7326 0.6503 0.5505 0.4487 0.3812 0.2787 0.3127 0.0000 0.0000 0.0033 0.0000 0.0009 0.0023 0.0022 0.0000 0.0000 0.0000 0.0000 0.0000
B0350.74#ncRNA 0.0000  0.0000 0.0128 0.0338 0.0337 0.0482 0.0521 0.0837 0.1385 0.1940 0.1949 0.1995 0.2173 0.2013 0.2186 0.2091 0.1587 0.1258 0.0050 0.0000 0.0041 0.0034 0.0020 0.0127 0.0046 0.0009 0.0075 0.0000 0.0000 0.0000
B0350.75#ncRNA 0.0431  0.0000 0.0664 0.0953 0.2075 0.3027 0.3942 0.5497 0.6951 0.8126 0.8098 0.7715 0.7308 0.6537 0.5869 0.4152 0.2350 0.2529 0.0003 0.0000 0.0000 0.0000 0.0000 0.0028 0.0055 0.0000 0.0000 0.0000 0.0000 0.0000
B0350.76#ncRNA 0.0000  0.0000 0.0243 0.0299 0.1208 0.1492 0.2081 0.1954 0.3074 0.4641 0.4906 0.5899 0.6266 0.5482 0.4446 0.3684 0.3240 0.3276 0.0164 0.0000 0.0036 0.0052 0.0030 0.0303 0.0161 0.0125 0.0184 0.0013 0.0078 0.0110
B0350.77#ncRNA 0.0207  0.0000 0.0145 0.0632 0.1077 0.1448 0.2193 0.2970 0.3843 0.4154 0.4509 0.4816 0.5323 0.5148 0.4529 0.3869 0.3068 0.2128 0.0171 0.0000 0.0109 0.0058 0.0050 0.0105 0.0105 0.0097 0.0017 0.0051 0.0055 0.0009
B0350.78#ncRNA 0.0328  0.0000 0.0286 0.0539 0.1109 0.1860 0.2463 0.3187 0.4060 0.4540 0.5149 0.5980 0.5164 0.5032 0.5258 0.3717 0.3143 0.3358 0.0010 0.0000 0.0000 0.0000 0.0000 0.0016 0.0000 0.0000 0.0000 0.0000 0.0000 0.0000
B0350.79#ncRNA 0.0089  0.0000 0.0276 0.0966 0.1433 0.2065 0.2793 0.2816 0.3118 0.3462 0.3856 0.4659 0.5245 0.5737 0.5456 0.4387 0.3306 0.2015 0.0023 0.0000 0.0000 0.0000 0.0074 0.0038 0.0000 0.0000 0.0012 0.0000 0.0000 0.0000
B0350.8#ncRNA 0.0203  0.0000 0.0188 0.0693 0.1386 0.1637 0.1692 0.1984 0.4458 0.5240 0.5694 0.5951 0.6222 0.7963 0.8393 0.5899 0.2922 0.2616 0.0062 0.0000 0.0000 0.0000 0.0159 0.0100 0.0164 0.0057 0.0000 0.0000 0.0000 0.0000
B0350.80#ncRNA 0.0101  0.0000 0.0070 0.0536 0.0839 0.0816 0.2181 0.2808 0.3758 0.4652 0.4432 0.5237 0.4813 0.3950 0.3050 0.1664 0.0394 0.1471 0.0000 0.0000 0.0000 0.0000 0.0000 0.0026 0.0000 0.0013 0.0013 0.0000 0.0044 0.0000
B0350.81#ncRNA 0.0000  0.0000 0.0009 0.0037 0.0019 0.0252 0.0510 0.0605 0.0843 0.1094 0.1426 0.1612 0.1930 0.1995 0.1987 0.1881 0.1699 0.2235 0.0000 0.0000 0.0000 0.0000 0.0000 0.0000 0.0021 0.0023 0.0000 0.0000 0.0000 0.0000
B0350.82#ncRNA 0.0000  0.0000 0.0155 0.0372 0.0622 0.0827 0.1299 0.1956 0.2402 0.2371 0.2813 0.3230 0.3032 0.2335 0.2381 0.2399 0.2288 0.2396 0.0023 0.0000 0.0000 0.0000 0.0000 0.0035 0.0000 0.0000 0.0000 0.0000 0.0000 0.0000
B0350.83#ncRNA 0.0000  0.0000 0.0077 0.0205 0.0232 0.0376 0.0458 0.0659 0.1397 0.1800 0.1793 0.1899 0.2057 0.1769 0.1802 0.1696 0.1279 0.0878 0.0052 0.0000 0.0075 0.0064 0.0000 0.0136 0.0052 0.0000 0.0060 0.0000 0.0000 0.0000
B0350.84#ncRNA 0.0230  0.0000 0.0097 0.0251 0.0377 0.0763 0.1352 0.2433 0.3044 0.3239 0.3383 0.3752 0.3854 0.3573 0.2994 0.2133 0.1301 0.1447 0.0018 0.0000 0.0024 0.0000 0.0024 0.0000 0.0023 0.0002 0.0032 0.0000 0.0000 0.0000
B0350.9#ncRNA 0.0562  0.0000 0.0381 0.0962 0.1343 0.1346 0.2436 0.4240 0.4331 0.3842 0.4944 0.5470 0.5183 0.5499 0.5930 0.4862 0.4056 0.2793 0.0000 0.0000 0.0000 0.0000 0.0000 0.0000 0.0000 0.0000 0.0000 0.0000 0.0000 0.0000
B0350.t1#tRNA 0.0000  0.0000 0.0000 0.0000 0.0000 0.0000 0.0000 0.0000 0.0000 0.0000 0.0000 0.0000 0.0000 0.0000 0.0000 0.0000 0.0000 0.0000 0.0000 0.0000 0.0000 0.0000 0.0000 0.0000 0.0000 0.0000 0.0000 0.0000 0.0000 0.0000
B0353.2#ncRNA 0.0000  0.0027 0.0153 0.0143 0.0000 0.0014 0.0149 0.0305 0.0292 0.0276 0.0356 0.0583 0.0891 0.1370 0.1616 0.1543 0.1233 0.1275 0.0000 0.0000 0.0000 0.0000 0.0000 0.0000 0.0000 0.0000 0.0000 0.0000 0.0000 0.0226
B0361.12#miRNA 0.0625  0.0024 0.0000 0.0035 0.0051 0.0031 0.0143 0.0084 0.0060 0.0023 0.0054 0.0104 0.0131 0.0110 0.0220 0.0258 0.0245 0.0145 0.0000 0.0000 0.0000 0.0000 0.0000 0.0000 0.0048 0.0080 0.0535 0.0120 0.0000 0.0000
B0365.2#Pseudogene 0.0019  0.0027 0.0000 0.0026 0.0022 0.0048 0.0080 0.0065 0.0067 0.0102 0.0132 0.0201 0.0252 0.0325 0.0338 0.0322 0.0279 0.0245 0.0031 0.0000 0.0000 0.0007 0.0007 0.0659 0.0000 0.0000 0.0013 0.0052 0.0000 0.0000
B0365.8#ncRNA 0.0000  0.0159 0.0151 0.0035 0.0000 0.0058 0.0169 0.0253 0.0419 0.0448 0.0600 0.0849 0.1077 0.1185 0.1162 0.0971 0.1032 0.1214 0.0000 0.0000 0.0000 0.0000 0.0000 0.0000 0.0000 0.0000 0.0000 0.0000 0.0043 0.0000
B0379.10#ncRNA 0.0000  0.0039 0.0039 0.0043 0.0009 0.0023 0.0048 0.0000 0.0002 0.0010 0.0080 0.0209 0.0274 0.0312 0.0425 0.0576 0.0691 0.0929 0.0006 0.0000 0.0065 0.0000 0.0084 0.0074 0.0095 0.0000 0.0004 0.0000 0.0021 0.0197
B0379.11#ncRNA 0.0000  0.0047 0.0042 0.0052 0.0106 0.0056 0.0136 0.0125 0.0032 0.0000 0.0028 0.0061 0.0053 0.0064 0.0109 0.0080 0.0055 0.0064 0.0082 0.0000 0.0000 0.0000 0.0000 0.0000 0.0000 0.0000 0.0000 0.0000 0.0000 0.0000
B0379.8#ncRNA 0.0328  0.0104 0.0000 0.0036 0.0356 0.1108 0.2320 0.3516 0.4920 0.7072 0.8020 0.8944 1.0235 0.9743 0.7696 0.6312 0.4220 0.3732 0.0000 0.0000 0.0000 0.0000 0.0000 0.0030 0.0000 0.0000 0.0000 0.0000 0.0000 0.0000
B0379.9#ncRNA 0.0356  0.0082 0.0020 0.0023 0.0019 0.0000 0.0050 0.0059 0.0064 0.0047 0.0102 0.0164 0.0275 0.0350 0.0432 0.0494 0.0460 0.0488 0.0043 0.0000 0.0021 0.0000 0.0000 0.0117 0.0096 0.0000 0.0012 0.0016 0.0017 0.0062
B0391.1#Pseudogene 0.0129  0.0000 0.0012 0.0019 0.0011 0.0011 0.0028 0.0038 0.0046 0.0042 0.0047 0.0040 0.0052 0.0068 0.0093 0.0105 0.0112 0.0102 0.0000 0.0000 0.0000 0.0000 0.0008 0.0635 0.0000 0.0000 0.0000 0.0000 0.0000 0.0000
B0391.10#Pseudogene 0.0392  0.0033 0.0000 0.0051 0.0343 0.0437 0.0420 0.0712 0.1103 0.1055 0.0705 0.0745 0.0783 0.0798 0.0850 0.0863 0.0925 0.0796 0.0168 0.0000 0.0000 0.1808 0.4680 0.0626 0.0000 0.0000 0.0073 0.1270 0.1772 0.2181
B0391.13#ncRNA 0.0000  0.0142 0.0088 0.0189 0.0263 0.0290 0.0084 0.0000 0.0105 0.0037 0.0111 0.0162 0.0105 0.0034 0.0162 0.0101 0.0179 0.0091 0.0000 0.0000 0.0000 0.0000 0.0000 0.0077 0.0000 0.0000 0.0000 0.0000 0.0000 0.0000
B0391.8#Pseudogene 0.0376  0.0008 0.0408 0.0796 0.1302 0.2669 0.5074 0.5214 0.3959 0.3080 0.2378 0.1854 0.0894 0.0969 0.1365 0.1781 0.2647 0.2325 0.0127 0.0000 0.0000 0.0501 0.0626 0.0826 0.0000 0.0000 0.0046 0.0209 0.0826 0.0627
B0393.10#snoRNA 0.0000  0.0413 0.0634 0.1036 0.1089 0.0963 0.0727 0.0631 0.0664 0.0364 0.0167 0.0157 0.0194 0.0236 0.0229 0.0173 0.0018 0.0000 0.0000 0.0000 0.0000 0.0000 0.0041 0.0000 0.0008 0.0000 0.0000 0.0000 0.0000 0.0261
B0393.11#ncRNA 0.0553  0.0342 0.0419 0.0330 0.0224 0.0161 0.0059 0.0068 0.0066 0.0045 0.0030 0.0001 0.0000 0.0079 0.0188 0.0174 0.0199 0.0249 0.0000 0.0000 0.2240 0.0000 0.0680 0.0010 0.0011 0.0000 0.0029 0.6399 0.0136 0.0000
B0393.12#ncRNA 0.0375  0.0000 0.0036 0.0168 0.0278 0.0442 0.0443 0.0696 0.0931 0.1065 0.0846 0.0837 0.0914 0.0792 0.0925 0.1129 0.1089 0.0843 0.0003 0.0000 0.0000 0.0000 0.0011 0.0026 0.0011 0.0017 0.0000 0.0000 0.0000 0.0172
B0393.13#ncRNA 0.0226  0.0009 0.0000 0.0058 0.0049 0.0172 0.0347 0.0467 0.0622 0.0844 0.1199 0.1617 0.1917 0.2186 0.2113 0.1712 0.1299 0.0906 0.0036 0.0000 0.0000 0.0000 0.0000 0.0028 0.0000 0.0000 0.0010 0.0000 0.0000 0.0000
B0393.14#ncRNA 0.0386  0.0046 0.0000 0.0002 0.0115 0.0020 0.0031 0.0881 0.1283 0.0781 0.0977 0.2186 0.2647 0.2339 0.1682 0.1328 0.1178 0.1653 0.0150 0.0000 0.0000 0.0000 0.0000 0.0071 0.0097 0.0214 0.0000 0.0000 0.0000 0.0000
B0393.15#ncRNA 0.0050  0.0000 0.0029 0.0088 0.0005 0.0078 0.0105 0.0369 0.0566 0.1212 0.1570 0.2076 0.2559 0.2903 0.2554 0.2191 0.1480 0.1201 0.0000 0.0000 0.0000 0.0000 0.0028 0.0000 0.0000 0.0000 0.0000 0.0000 0.0000 0.0000
B0393.16#ncRNA 0.0000  0.0096 0.0110 0.0000 0.0102 0.0121 0.0121 0.0076 0.0347 0.0562 0.0800 0.1139 0.1272 0.1217 0.1516 0.1960 0.1773 0.1394 0.0000 0.0000 0.0000 0.0000 0.0000 0.0000 0.0000 0.0000 0.0035 0.0000 0.0000 0.0000
B0395.10#ncRNA 0.0000  0.0000 0.0030 0.0027 0.0049 0.0057 0.0094 0.0125 0.0146 0.0163 0.0125 0.0126 0.0114 0.0193 0.0264 0.0292 0.0294 0.0213 0.0031 0.0047 0.0000 0.0000 0.0000 0.0015 0.0108 0.0035 0.0000 0.0000 0.0000 0.0000
B0395.4#miRNA 0.0262  0.0027 0.0141 0.0113 0.0000 0.0062 0.0151 0.0117 0.0182 0.0247 0.0298 0.0189 0.0196 0.0319 0.0209 0.0075 0.0144 0.0014 0.0000 0.0000 0.0000 0.0000 0.0000 0.0025 0.0000 0.0046 0.0000 0.0000 0.0000 0.0000
B0395.5#ncRNA 0.0328  0.0000 0.0013 0.0010 0.0017 0.0054 0.0111 0.0083 0.0047 0.0007 0.0069 0.0098 0.0196 0.0322 0.0307 0.0262 0.0224 0.0171 0.0000 0.0073 0.0000 0.0000 0.0000 0.0000 0.0000 0.0041 0.0000 0.0000 0.0000 0.0000
B0395.6#ncRNA 0.0328  0.0029 0.0000 0.0006 0.0044 0.0069 0.0140 0.0118 0.0073 0.0062 0.0065 0.0092 0.0188 0.0331 0.0348 0.0290 0.0231 0.0187 0.0000 0.0029 0.0000 0.0000 0.0000 0.0000 0.0000 0.0041 0.0000 0.0000 0.0000 0.0000
B0395.7#ncRNA 0.0000  0.0026 0.0000 0.0004 0.0011 0.0099 0.0172 0.0356 0.0513 0.0763 0.1121 0.1281 0.1375 0.1338 0.1107 0.0683 0.0390 0.0299 0.0411 0.0151 0.0476 0.0201 0.0535 0.1151 0.0519 0.0653 0.0272 0.0470 0.0000 0.0080
B0395.8#ncRNA 0.0000  0.0000 0.0015 0.0041 0.0029 0.0016 0.0009 0.0010 0.0020 0.0029 0.0014 0.0040 0.0082 0.0151 0.0203 0.0251 0.0251 0.0213 0.0000 0.0159 0.0223 0.0166 0.0000 0.0027 0.0013 0.0000 0.0472 0.0097 0.0000 0.0000
B0395.9#ncRNA 0.0000  0.0000 0.0011 0.0026 0.0021 0.0008 0.0001 0.0014 0.0016 0.0010 0.0000 0.0030 0.0072 0.0130 0.0209 0.0235 0.0231 0.0225 0.0000 0.0159 0.0223 0.0166 0.0000 0.0027 0.0013 0.0000 0.0472 0.0097 0.0000 0.0000
B0395.t1#tRNA 0.0000  0.0000 0.0001 0.0020 0.0039 0.0067 0.0054 0.0101 0.0127 0.0148 0.0145 0.0113 0.0098 0.0185 0.0256 0.0271 0.0293 0.0265 0.0032 0.0055 0.0000 0.0000 0.0000 0.0017 0.0120 0.0041 0.0000 0.0000 0.0000 0.0000
B0399.3#ncRNA 0.0000  0.0018 0.0019 0.0004 0.0015 0.0032 0.0037 0.0005 0.0000 0.0006 0.0007 0.0026 0.0029 0.0165 0.0321 0.0371 0.0538 0.0632 0.0285 0.0000 0.0000 0.0000 0.0000 0.0368 0.0000 0.0000 0.0058 0.0062 0.0000 0.0000
B0399.t1#Pseudogene 0.0264  0.0000 0.0008 0.0003 0.0007 0.0014 0.0068 0.0075 0.0086 0.0071 0.0074 0.0079 0.0107 0.0185 0.0238 0.0323 0.0381 0.0324 0.0000 0.0000 0.0000 0.0000 0.0000 0.0000 0.0000 0.0000 0.0000 0.0000 0.0000 0.0000
B0399.t10#Pseudogene 0.0000  0.0001 0.0020 0.0025 0.0077 0.0138 0.0095 0.0025 0.0000 0.0014 0.0048 0.0088 0.0129 0.0273 0.0385 0.0513 0.0577 0.0697 0.0107 0.0000 0.0000 0.0131 0.0000 0.0041 0.0000 0.0000 0.0000 0.0120 0.0018 0.0000
B0399.t11#Pseudogene 0.0328  0.0013 0.0054 0.0001 0.0000 0.0002 0.0045 0.0038 0.0052 0.0084 0.0074 0.0102 0.0193 0.0287 0.0350 0.0314 0.0353 0.0375 0.0038 0.0000 0.0000 0.0000 0.0000 0.0000 0.0000 0.0000 0.0054 0.0000 0.0000 0.0000
B0399.t12#Pseudogene 0.0162  0.0000 0.0030 0.0048 0.0049 0.0048 0.0036 0.0079 0.0141 0.0178 0.0207 0.0224 0.0319 0.0435 0.0533 0.0573 0.0596 0.0515 0.0028 0.0000 0.0000 0.0000 0.0000 0.0000 0.0000 0.0000 0.0000 0.0000 0.0000 0.0000
B0399.t13#Pseudogene 0.0305  0.0000 0.0001 0.0029 0.0015 0.0003 0.0007 0.0027 0.0053 0.0067 0.0070 0.0091 0.0092 0.0108 0.0186 0.0273 0.0345 0.0352 0.0000 0.0000 0.0000 0.0000 0.0000 0.0000 0.0000 0.0000 0.0000 0.0000 0.0000 0.0087
B0399.t14#Pseudogene 0.0000  0.0350 0.0367 0.0231 0.0000 0.0008 0.0502 0.0330 0.0409 0.0434 0.0406 0.0415 0.0457 0.0381 0.0299 0.0406 0.0513 0.1323 0.0000 0.0000 0.0000 0.0000 0.0000 0.0048 0.0000 0.0000 0.0000 0.0000 0.0000 0.0000
B0399.t15#Pseudogene 0.0000  0.0276 0.0154 0.0084 0.0246 0.0000 0.0184 0.0084 0.0223 0.0223 0.0307 0.0161 0.0445 0.0261 0.0484 0.0468 0.0645 0.0345 0.0000 0.0000 0.0000 0.0000 0.0000 0.0001 0.0000 0.0000 0.0000 0.0000 0.0000 0.0000
B0399.t16#Pseudogene 0.0207  0.0166 0.0133 0.0074 0.0071 0.0246 0.0068 0.0104 0.0175 0.0184 0.0098 0.0166 0.0234 0.0258 0.0083 0.0151 0.0284 0.0000 0.0000 0.0000 0.0000 0.0000 0.0000 0.0026 0.0000 0.0000 0.0000 0.0000 0.0000 0.0000
B0399.t2#Pseudogene 0.0000  0.0032 0.0047 0.0000 0.0011 0.0045 0.0032 0.0009 0.0019 0.0062 0.0049 0.0022 0.0050 0.0050 0.0090 0.0041 0.0144 0.0084 0.0000 0.0000 0.0000 0.0129 0.0000 0.0023 0.0000 0.0000 0.0000 0.0000 0.0000 0.0000
B0399.t3#Pseudogene 0.0000  0.0000 0.0078 0.0020 0.0075 0.0173 0.0374 0.0451 0.0425 0.0442 0.0413 0.0310 0.0133 0.0197 0.0263 0.0303 0.0254 0.0218 0.0000 0.0000 0.0000 0.0000 0.0000 0.0000 0.0000 0.0000 0.0000 0.0017 0.0000 0.0000
B0399.t4#Pseudogene 0.0000  0.0021 0.0005 0.0000 0.0012 0.0028 0.0117 0.0102 0.0044 0.0027 0.0020 0.0054 0.0128 0.0257 0.0341 0.0277 0.0137 0.0110 0.0000 0.0000 0.0000 0.0000 0.0000 0.0024 0.0000 0.0000 0.0000 0.0000 0.0000 0.0000
B0399.t5#Pseudogene 0.0000  0.0127 0.0046 0.0116 0.0192 0.0223 0.0245 0.0187 0.0130 0.0116 0.0079 0.0000 0.0144 0.0137 0.0163 0.0294 0.0289 0.0212 0.0000 0.0000 0.0000 0.0000 0.0000 0.0000 0.0000 0.0000 0.0000 0.0000 0.0000 0.0000
B0399.t6#Pseudogene 0.0000  0.0214 0.0236 0.0308 0.0000 0.0088 0.0350 0.0251 0.0260 0.0341 0.0281 0.0426 0.0426 0.0272 0.0411 0.0347 0.0350 0.0272 0.0000 0.0000 0.0000 0.0000 0.0072 0.0133 0.0000 0.0000 0.0000 0.0140 0.0000 0.0000
B0399.t7#Pseudogene 0.0000  0.0020 0.0007 0.0000 0.0013 0.0012 0.0016 0.0010 0.0005 0.0019 0.0017 0.0006 0.0021 0.0070 0.0103 0.0111 0.0152 0.0241 0.0046 0.0000 0.0000 0.0000 0.0000 0.0134 0.0000 0.0000 0.0000 0.0000 0.0000 0.0000
B0399.t8#Pseudogene 0.0221  0.0040 0.0028 0.0026 0.0001 0.0000 0.0091 0.0174 0.0205 0.0102 0.0032 0.0046 0.0116 0.0117 0.0103 0.0239 0.0443 0.0786 0.0254 0.0000 0.0000 0.0000 0.0000 0.0225 0.0000 0.0000 0.0000 0.0061 0.0000 0.0000
B0399.t9#Pseudogene 0.0000  0.0009 0.0000 0.0002 0.0009 0.0005 0.0003 0.0002 0.0013 0.0056 0.0054 0.0051 0.0095 0.0095 0.0147 0.0217 0.0284 0.0422 0.0077 0.0000 0.0000 0.0000 0.0000 0.0036 0.0000 0.0000 0.0000 0.0000 0.0000 0.0000
B0403.10#ncRNA 0.0000  0.0000 0.0006 0.0004 0.0003 0.0010 0.0002 0.0005 0.0004 0.0020 0.0035 0.0020 0.0051 0.0042 0.0089 0.0190 0.0274 0.0396 0.0009 0.0029 0.0000 0.0000 0.0000 0.0000 0.0028 0.0029 0.0000 0.0000 0.0000 0.0000
B0403.11#ncRNA 0.0000  0.0011 0.0007 0.0027 0.0024 0.0030 0.0019 0.0007 0.0000 0.0056 0.0074 0.0074 0.0055 0.0232 0.0370 0.0424 0.0444 0.0429 0.0000 0.0116 0.0042 0.0000 0.0000 0.0000 0.0094 0.0024 0.0000 0.0020 0.0000 0.0000
B0403.12#ncRNA 0.0000  0.0033 0.0037 0.0066 0.0077 0.0063 0.0003 0.0000 0.0033 0.0123 0.0172 0.0152 0.0171 0.0203 0.0248 0.0264 0.0277 0.0272 0.0000 0.0000 0.0000 0.0000 0.0000 0.0009 0.0016 0.0000 0.0012 0.0033 0.0000 0.0000
B0403.13#ncRNA 0.0000  0.0078 0.0045 0.0081 0.0106 0.0083 0.0000 0.0008 0.0057 0.0128 0.0196 0.0204 0.0193 0.0218 0.0238 0.0302 0.0289 0.0273 0.0000 0.0000 0.0000 0.0000 0.0000 0.0008 0.0019 0.0000 0.0009 0.0030 0.0000 0.0000
B0403.14#ncRNA 0.0000  0.0016 0.0076 0.0073 0.0000 0.0115 0.0286 0.0469 0.0514 0.0562 0.0529 0.0449 0.0489 0.0539 0.0535 0.0477 0.0572 0.0447 0.0000 0.0000 0.0000 0.0000 0.0000 0.0000 0.0053 0.0019 0.0000 0.0000 0.0000 0.0000
B0403.7#ncRNA 0.0000  0.0000 0.0024 0.0040 0.0077 0.0102 0.0316 0.0395 0.0454 0.0500 0.0537 0.0523 0.0500 0.0534 0.0489 0.0544 0.0561 0.0473 0.0000 0.0000 0.0000 0.0000 0.0000 0.0000 0.0053 0.0019 0.0000 0.0000 0.0000 0.0000
B0403.8#ncRNA 0.0000  0.0017 0.0004 0.0014 0.0045 0.0006 0.0000 0.0014 0.0043 0.0090 0.0094 0.0085 0.0088 0.0104 0.0157 0.0289 0.0440 0.0467 0.0020 0.0000 0.0000 0.0000 0.0000 0.0000 0.0016 0.0000 0.0000 0.0000 0.0083 0.0000
B0403.9#ncRNA 0.0163  0.0152 0.0352 0.0000 0.0117 0.0138 0.0459 0.0722 0.1007 0.1425 0.2061 0.2205 0.2192 0.1777 0.1817 0.1748 0.1760 0.1495 0.0033 0.0047 0.0091 0.0019 0.0000 0.0065 0.0046 0.0013 0.0000 0.0070 0.0065 0.0000
B0410.4#ncRNA 0.0000  0.0000 0.0028 0.0051 0.0164 0.0271 0.0392 0.0474 0.0514 0.0551 0.0614 0.0706 0.0833 0.0991 0.1109 0.1197 0.1155 0.1329 0.0011 0.0089 0.0028 0.0000 0.0000 0.0042 0.0083 0.0062 0.0000 0.0037 0.0000 0.0000
B0412.6#snoRNA 0.1229  0.1793 0.4601 0.9119 1.5833 1.5138 1.0273 0.5616 0.4351 0.5296 0.5421 1.0023 1.4137 1.0342 0.7354 0.3364 0.2669 0.0000 0.0204 0.0000 0.0693 0.0000 0.0699 0.0530 0.0374 0.1097 0.1368 0.0000 0.0000 0.2153
B0412.7#snoRNA 0.1781  0.0000 0.5109 0.8734 1.2906 1.6279 1.5355 1.2836 1.2710 1.2346 1.2038 1.8057 2.0156 1.6377 1.2640 1.1128 0.9672 0.6229 0.0994 0.0000 0.4301 0.0000 0.3056 0.2668 0.2577 1.1165 0.5658 0.1001 0.0046 0.3220
B0412.8#ncRNA 0.0078  0.0000 0.0068 0.0236 0.0347 0.0510 0.0746 0.0811 0.0733 0.0634 0.0455 0.0304 0.0206 0.0220 0.0214 0.0321 0.0223 0.0194 0.0051 0.0000 0.0000 0.0000 0.0000 0.0082 0.0104 0.0019 0.0000 0.0006 0.0000 0.0000
B0414.10#ncRNA 0.0000  0.0000 0.0017 0.0075 0.0124 0.0068 0.0111 0.0103 0.0204 0.0379 0.0654 0.0884 0.0934 0.0908 0.0937 0.0889 0.0669 0.0640 0.0041 0.0000 0.0000 0.0000 0.0110 0.0037 0.0000 0.0000 0.0000 0.0000 0.0000 0.0000
B0414.11#ncRNA 0.0000  0.0006 0.0014 0.0048 0.0044 0.0023 0.0029 0.0000 0.0045 0.0051 0.0076 0.0172 0.0405 0.0612 0.0663 0.0546 0.0476 0.0469 0.0000 0.0000 0.0000 0.0000 0.0000 0.0000 0.0001 0.0000 0.0000 0.0000 0.0000 0.0000
B0414.12#ncRNA 0.0000  0.0049 0.0011 0.0000 0.0009 0.0045 0.0099 0.0072 0.0095 0.0107 0.0146 0.0261 0.0395 0.0518 0.0609 0.0594 0.0465 0.0450 0.0041 0.0000 0.0000 0.0000 0.0000 0.0032 0.0022 0.0000 0.0000 0.0000 0.0000 0.0000
B0414.9#ncRNA 0.0328  0.0095 0.0152 0.0059 0.0000 0.0094 0.0149 0.0157 0.0175 0.0307 0.0343 0.0417 0.0455 0.0595 0.0624 0.0588 0.0717 0.0801 0.0000 0.0000 0.0000 0.0000 0.0000 0.0000 0.0000 0.0000 0.0000 0.0000 0.0000 0.0000
B0416.8#ncRNA 0.0005  0.0000 0.0010 0.0063 0.0095 0.0109 0.0204 0.0263 0.0468 0.0712 0.0837 0.0933 0.1075 0.1172 0.0967 0.0770 0.0745 0.0730 0.0000 0.0000 0.0000 0.0000 0.0000 0.0050 0.0015 0.0056 0.0000 0.0000 0.0000 0.0000
B0416.9#ncRNA 0.0082  0.0000 0.0015 0.0069 0.0136 0.0148 0.0119 0.0324 0.0793 0.1573 0.1835 0.1793 0.1903 0.1692 0.1196 0.0958 0.0813 0.0530 0.0000 0.0000 0.0000 0.0000 0.0000 0.0000 0.0022 0.0053 0.0018 0.0000 0.0031 0.0000
B0432.15#ncRNA 0.0000  0.0144 0.0239 0.0050 0.0050 0.0128 0.0117 0.0039 0.0161 0.0122 0.0094 0.0111 0.0061 0.0150 0.0000 0.0144 0.0444 0.0289 0.0000 0.0000 0.0000 0.0000 0.0000 0.0000 0.0000 0.0000 0.0000 0.0000 0.0000 0.0000
B0432.16#ncRNA 0.0000  0.0409 0.0488 0.0518 0.0585 0.0699 0.0864 0.1142 0.1257 0.0980 0.0859 0.0482 0.0434 0.0386 0.0219 0.0113 0.0000 0.0058 0.0000 0.0000 0.0000 0.0000 0.0000 0.0000 0.0000 0.0000 0.0000 0.0000 0.0000 0.0000
B0432.17#ncRNA 0.0000  0.0203 0.0439 0.0545 0.0628 0.0416 0.0601 0.0697 0.1012 0.0929 0.0796 0.0700 0.0504 0.0534 0.0495 0.0359 0.0318 0.0000 0.0041 0.0000 0.0075 0.0000 0.0106 0.0048 0.0000 0.0053 0.0057 0.0000 0.0000 0.0000
B0432.18#ncRNA 0.0000  0.0409 0.0408 0.0476 0.0655 0.0762 0.0887 0.1065 0.1196 0.1076 0.0737 0.0445 0.0241 0.0282 0.0231 0.0107 0.0122 0.0000 0.0000 0.0000 0.0000 0.0000 0.0000 0.0000 0.0000 0.0000 0.0000 0.0000 0.0000 0.0000
B0432.19#ncRNA 0.0000  0.0000 0.0491 0.0848 0.1432 0.1772 0.1843 0.1789 0.1899 0.1998 0.2336 0.2183 0.1884 0.1301 0.1152 0.1364 0.1592 0.1303 0.0123 0.0000 0.0000 0.0000 0.0000 0.0048 0.0000 0.0057 0.0000 0.0120 0.0000 0.0255
B0454.11#ncRNA 0.0156  0.0026 0.0009 0.0071 0.0082 0.0021 0.0000 0.0048 0.0145 0.0161 0.0160 0.0087 0.0128 0.0255 0.0367 0.0363 0.0237 0.0197 0.0000 0.0000 0.0000 0.0000 0.0000 0.0000 0.0000 0.0000 0.0000 0.0000 0.0000 0.0000
B0454.12#ncRNA 0.0000  0.0000 0.0017 0.0046 0.0112 0.0166 0.0269 0.0200 0.0230 0.0205 0.0190 0.0204 0.0244 0.0211 0.0185 0.0095 0.0064 0.0077 0.0008 0.0120 0.0002 0.0000 0.0000 0.0164 0.0000 0.0313 0.0048 0.0024 0.0036 0.0000
B0454.13#ncRNA 0.0000  0.0023 0.0083 0.0129 0.0103 0.0029 0.0004 0.0000 0.0021 0.0031 0.0059 0.0077 0.0076 0.0075 0.0129 0.0205 0.0236 0.0253 0.0000 0.0000 0.0000 0.0000 0.0000 0.0000 0.0000 0.0000 0.0000 0.0000 0.0032 0.0000
B0454.14#ncRNA 0.0000  0.0007 0.0000 0.0007 0.0008 0.0033 0.0040 0.0014 0.0015 0.0018 0.0010 0.0012 0.0001 0.0014 0.0052 0.0146 0.0178 0.0072 0.0000 0.0000 0.0000 0.0097 0.0000 0.0000 0.0000 0.0000 0.0000 0.0000 0.0000 0.0000
B0454.15#ncRNA 0.0000  0.0012 0.0062 0.0098 0.0072 0.0016 0.0000 0.0038 0.0057 0.0065 0.0099 0.0126 0.0077 0.0028 0.0036 0.0132 0.0215 0.0308 0.0000 0.0000 0.0000 0.0000 0.0000 0.0000 0.0000 0.0000 0.0000 0.0000 0.0022 0.0000
B0454.16#ncRNA 0.0000  0.0133 0.0123 0.0142 0.0047 0.0007 0.0000 0.0039 0.0106 0.0176 0.0341 0.0211 0.0112 0.0115 0.0093 0.0036 0.0012 0.0003 0.0000 0.0103 0.0127 0.0000 0.0000 0.0321 0.0000 0.0676 0.0063 0.0000 0.0000 0.0000
B0454.17#ncRNA 0.0000  0.0157 0.0126 0.0128 0.0091 0.0047 0.0000 0.0105 0.0149 0.0226 0.0353 0.0254 0.0160 0.0143 0.0085 0.0089 0.0045 0.0017 0.0000 0.0103 0.0127 0.0000 0.0000 0.0321 0.0000 0.0676 0.0063 0.0000 0.0000 0.0000
B0454.18#ncRNA 0.0106  0.0000 0.0033 0.0040 0.0039 0.0088 0.0054 0.0033 0.0084 0.0251 0.0336 0.0407 0.0540 0.0726 0.0927 0.0805 0.0647 0.0558 0.0484 0.0962 0.0479 0.0622 0.0188 0.1314 0.0000 0.1546 0.0595 0.0726 0.0129 0.0012
B0454.19#ncRNA 0.0000  0.0033 0.0050 0.0016 0.0023 0.0035 0.0057 0.0031 0.0035 0.0023 0.0000 0.0024 0.0029 0.0015 0.0064 0.0175 0.0179 0.0083 0.0000 0.0000 0.0000 0.0097 0.0000 0.0000 0.0000 0.0000 0.0000 0.0000 0.0000 0.0000
B0454.20#ncRNA 0.0154  0.0096 0.0136 0.0000 0.0045 0.0010 0.0210 0.0182 0.0217 0.0114 0.0134 0.0220 0.0174 0.0235 0.0306 0.0192 0.0217 0.0088 0.0000 0.0000 0.0027 0.0000 0.0000 0.0000 0.0000 0.0020 0.0000 0.0000 0.0000 0.0000
B0454.21#ncRNA 0.0000  0.0042 0.0000 0.0002 0.0004 0.0015 0.0026 0.0066 0.0094 0.0087 0.0038 0.0032 0.0056 0.0050 0.0092 0.0311 0.0315 0.0085 0.0045 0.0109 0.0041 0.0000 0.0000 0.0229 0.0000 0.0178 0.0000 0.0000 0.0000 0.0000
B0454.22#ncRNA 0.0224  0.0166 0.0151 0.0154 0.0000 0.0020 0.0280 0.0249 0.0240 0.0160 0.0214 0.0311 0.0291 0.0286 0.0340 0.0243 0.0234 0.0191 0.0000 0.0000 0.0027 0.0000 0.0000 0.0000 0.0000 0.0030 0.0000 0.0000 0.0000 0.0000
B0454.23#ncRNA 0.0000  0.0075 0.0000 0.0008 0.0010 0.0012 0.0060 0.0065 0.0137 0.0125 0.0058 0.0064 0.0126 0.0089 0.0185 0.0232 0.0364 0.0157 0.0045 0.0109 0.0041 0.0000 0.0000 0.0229 0.0000 0.0178 0.0000 0.0000 0.0000 0.0000
B0454.24#ncRNA 0.0000  0.0000 0.0011 0.0052 0.0087 0.0177 0.0236 0.0211 0.0225 0.0249 0.0191 0.0193 0.0208 0.0215 0.0169 0.0093 0.0033 0.0026 0.0007 0.0117 0.0000 0.0000 0.0000 0.0153 0.0000 0.0328 0.0040 0.0022 0.0039 0.0000
B0454.25#ncRNA 0.0138  0.0005 0.0015 0.0011 0.0010 0.0012 0.0023 0.0014 0.0020 0.0021 0.0013 0.0013 0.0011 0.0000 0.0024 0.0087 0.0183 0.0303 0.0020 0.0000 0.0000 0.0000 0.0000 0.0000 0.0000 0.0000 0.0000 0.0000 0.0000 0.0000
B0457.10#ncRNA 0.0632  0.0000 0.0033 0.0058 0.0059 0.0165 0.0262 0.0367 0.0499 0.0671 0.0703 0.0648 0.0593 0.0443 0.0343 0.0242 0.0237 0.0254 0.0000 0.0000 0.0000 0.0050 0.0000 0.0057 0.0000 0.0031 0.0000 0.0000 0.0000 0.0174
B0457.11#ncRNA 0.0559  0.0000 0.0119 0.0128 0.0141 0.0366 0.0488 0.0685 0.0734 0.0768 0.0760 0.0729 0.0865 0.0987 0.1156 0.1221 0.1228 0.1274 0.0000 0.0023 0.0000 0.0000 0.0000 0.0000 0.0000 0.0000 0.0000 0.0000 0.0000 0.0097
B0457.12#ncRNA 0.0117  0.0000 0.0051 0.0130 0.0228 0.0276 0.0409 0.0738 0.1068 0.1071 0.1064 0.1073 0.1021 0.0976 0.0947 0.0824 0.0526 0.0396 0.0001 0.0040 0.0000 0.0034 0.0010 0.0016 0.0000 0.0008 0.0000 0.0000 0.0000 0.0049
B0457.13#ncRNA 0.0119  0.0000 0.0105 0.0232 0.0357 0.0490 0.0542 0.0580 0.0656 0.0793 0.0913 0.1071 0.0991 0.0814 0.0657 0.0545 0.0531 0.0576 0.0035 0.0000 0.0009 0.0000 0.0021 0.0002 0.0000 0.0000 0.0071 0.0000 0.0000 0.0000
B0457.14#ncRNA 0.0156  0.0000 0.0058 0.0178 0.0216 0.0396 0.0653 0.0851 0.1378 0.1878 0.1904 0.1677 0.1323 0.0867 0.0620 0.0724 0.0902 0.0629 0.0046 0.0000 0.0000 0.0072 0.0076 0.0054 0.0000 0.0026 0.0026 0.0000 0.0000 0.0182
B0457.15#ncRNA 0.0524  0.0065 0.0000 0.0102 0.0164 0.0286 0.0371 0.0393 0.0581 0.0684 0.0732 0.0672 0.0760 0.0654 0.0411 0.0373 0.0240 0.0107 0.0000 0.0000 0.0000 0.0046 0.0041 0.0045 0.0000 0.0023 0.0000 0.0000 0.0000 0.0132
B0457.16#ncRNA 0.0000  0.0000 0.0720 0.1916 0.2386 0.2380 0.1813 0.2328 0.3705 0.5095 0.5446 0.5290 0.5389 0.5385 0.4280 0.2699 0.1871 0.1476 0.0084 0.0073 0.0027 0.0088 0.0000 0.0091 0.0000 0.0151 0.0033 0.0042 0.0055 0.0094
B0457.17#ncRNA 0.0000  0.0000 0.0048 0.0157 0.0480 0.0715 0.0945 0.1352 0.1436 0.1696 0.1407 0.0723 0.0591 0.0640 0.0737 0.0492 0.0358 0.0240 0.0000 0.0000 0.0000 0.0055 0.0000 0.0010 0.0000 0.0025 0.0000 0.0000 0.0034 0.0710
B0457.18#ncRNA 0.0098  0.0045 0.0000 0.0125 0.0159 0.0381 0.0706 0.1013 0.1277 0.1722 0.1704 0.1379 0.1065 0.0632 0.0357 0.0530 0.0695 0.0360 0.0034 0.0000 0.0000 0.0056 0.0035 0.0046 0.0000 0.0013 0.0031 0.0013 0.0018 0.0153
B0457.19#ncRNA 0.0151  0.0000 0.1498 0.2980 0.3616 0.4535 0.5276 0.6778 0.9049 0.9834 1.0531 1.1183 1.1055 1.0696 1.0016 0.7507 0.4732 0.4378 0.0035 0.0049 0.0000 0.0096 0.0027 0.0072 0.0000 0.0170 0.0000 0.0000 0.0006 0.0077
B0457.3#Pseudogene 0.0132  0.0000 0.0010 0.0066 0.0071 0.0077 0.0075 0.0078 0.0089 0.0116 0.0131 0.0183 0.0218 0.0270 0.0310 0.0325 0.0312 0.0337 0.0006 0.0015 0.0497 0.0709 0.0661 0.0030 0.0000 0.0026 0.0031 0.1859 0.0012 0.0274
B0457.7#ncRNA 0.0000  0.0014 0.0016 0.0007 0.0018 0.0045 0.0051 0.0048 0.0123 0.0088 0.0000 0.0036 0.0260 0.0311 0.0297 0.0586 0.0947 0.1139 0.0000 0.0000 0.0000 0.0000 0.0000 0.0048 0.0000 0.0057 0.0000 0.0000 0.0000 0.0000
B0457.8#ncRNA 0.0533  0.0000 0.0155 0.0223 0.0388 0.0795 0.1029 0.1141 0.1363 0.1498 0.1538 0.1459 0.1336 0.1274 0.1224 0.1189 0.0976 0.0865 0.0000 0.0000 0.0000 0.0000 0.0000 0.0014 0.0000 0.0000 0.0000 0.0000 0.0000 0.0037
B0457.9#ncRNA 0.0393  0.0000 0.0172 0.0376 0.0645 0.0934 0.1173 0.1353 0.1468 0.1585 0.1636 0.1574 0.1500 0.1486 0.1429 0.1164 0.0890 0.0529 0.0000 0.0018 0.0000 0.0115 0.0000 0.0000 0.0000 0.0000 0.0000 0.0029 0.0000 0.0305
B0462.2#Pseudogene 0.0554  0.0567 0.0555 0.0548 0.0386 0.0169 0.0045 0.0000 0.0007 0.0031 0.0027 0.0084 0.0122 0.0068 0.0109 0.0153 0.0168 0.0195 0.0005 0.0000 0.0000 0.0000 0.0000 0.0021 0.0000 0.0000 0.0012 0.0035 0.0029 0.0026
B0478.10#ncRNA 0.0000  0.0410 0.0140 0.0400 0.0367 0.0292 0.0562 0.0000 0.0562 0.0238 0.0227 0.0400 0.0248 0.0540 0.0713 0.0648 0.0324 0.0583 0.0000 0.0000 0.0000 0.0000 0.0000 0.0000 0.0000 0.0000 0.0000 0.0000 0.0000 0.0000
B0478.11#ncRNA 0.0000  0.0008 0.0027 0.0016 0.0000 0.0023 0.0085 0.0148 0.0127 0.0095 0.0101 0.0153 0.0239 0.0341 0.0379 0.0349 0.0400 0.0522 0.0000 0.0000 0.0000 0.0000 0.0000 0.0000 0.0058 0.0057 0.0000 0.0000 0.0000 0.0000
B0478.12#ncRNA 0.0000  0.0042 0.0000 0.0032 0.0053 0.0080 0.0030 0.0061 0.0060 0.0070 0.0098 0.0241 0.0390 0.0711 0.1036 0.1198 0.1371 0.1711 0.0131 0.0000 0.0014 0.0000 0.0000 0.0687 0.0880 0.0577 0.0000 0.0000 0.0000 0.0000
B0478.13#ncRNA 0.0983  0.0021 0.0006 0.0000 0.0024 0.0001 0.0022 0.0022 0.0018 0.0090 0.0037 0.0177 0.0311 0.0378 0.0257 0.0239 0.0460 0.1115 0.0000 0.0000 0.0000 0.0000 0.0000 0.0000 0.0000 0.0000 0.0000 0.0000 0.0000 0.0000
B0478.14#ncRNA 0.0265  0.0347 0.0377 0.0107 0.0000 0.0157 0.0410 0.0332 0.0412 0.0412 0.0369 0.0434 0.0452 0.0423 0.0447 0.0504 0.0521 0.0473 0.0000 0.0000 0.0000 0.0000 0.0000 0.0000 0.0000 0.0000 0.0000 0.0000 0.0000 0.0000
B0478.15#ncRNA 0.0000  0.0011 0.0048 0.0008 0.0000 0.0033 0.0045 0.0104 0.0182 0.0197 0.0205 0.0231 0.0363 0.0413 0.0657 0.0982 0.1105 0.1065 0.0000 0.0000 0.0000 0.0000 0.0000 0.0000 0.0008 0.0000 0.0000 0.0000 0.0000 0.0000
B0478.16#ncRNA 0.0000  0.0479 0.0555 0.0289 0.0000 0.0226 0.0466 0.0459 0.0472 0.0595 0.0525 0.0572 0.0628 0.0595 0.0635 0.0595 0.0672 0.0542 0.0031 0.0000 0.0000 0.0000 0.0000 0.0000 0.0027 0.0000 0.0000 0.0000 0.0000 0.0000
B0478.17#ncRNA 0.0000  0.0000 0.0110 0.0087 0.0116 0.0182 0.0415 0.0415 0.0472 0.0595 0.0669 0.0939 0.1189 0.1233 0.1422 0.1545 0.1415 0.1410 0.0041 0.0000 0.0000 0.0000 0.0000 0.0000 0.0135 0.0052 0.0000 0.0000 0.0000 0.0000
B0478.18#ncRNA 0.0016  0.0085 0.0089 0.0000 0.0108 0.0100 0.0102 0.0078 0.0175 0.0193 0.0505 0.0985 0.1392 0.1752 0.2017 0.1831 0.1581 0.1429 0.0396 0.0000 0.0000 0.0450 0.0000 0.1088 0.1541 0.0583 0.0000 0.0000 0.0000 0.0000
B0478.19#ncRNA 0.0000  0.0020 0.0007 0.0019 0.0000 0.0029 0.0108 0.0139 0.0138 0.0090 0.0261 0.0454 0.0572 0.0702 0.0834 0.0852 0.0962 0.1099 0.0000 0.0000 0.0000 0.0000 0.0000 0.0000 0.0031 0.0000 0.0000 0.0000 0.0000 0.0000
B0478.20#ncRNA 0.0281  0.0000 0.0015 0.0109 0.0133 0.0158 0.0122 0.0191 0.0150 0.0140 0.0138 0.0150 0.0309 0.0368 0.0524 0.1047 0.1099 0.0457 0.0000 0.0000 0.0000 0.0000 0.0000 0.0000 0.0049 0.0000 0.0000 0.0000 0.0000 0.0000
B0478.21#ncRNA 0.0000  0.0629 0.0647 0.0388 0.0000 0.0203 0.0629 0.0594 0.0656 0.0680 0.0737 0.0632 0.0659 0.0737 0.0790 0.0752 0.0644 0.1396 0.0000 0.0000 0.0000 0.0000 0.0000 0.0000 0.0027 0.0000 0.0000 0.0000 0.0000 0.0000
B0478.22#ncRNA 0.0000  0.0869 0.0769 0.0243 0.0000 0.0395 0.0847 0.0947 0.1004 0.0899 0.0839 0.0943 0.1004 0.1012 0.1069 0.1160 0.1125 0.1121 0.0000 0.0000 0.0000 0.0000 0.0000 0.0000 0.0008 0.0000 0.0000 0.0000 0.0000 0.0000
B0478.23#ncRNA 0.0000  0.0013 0.0007 0.0000 0.0010 0.0023 0.0034 0.0057 0.0031 0.0015 0.0069 0.0345 0.0708 0.0813 0.0714 0.0637 0.0682 0.0648 0.0000 0.0000 0.0000 0.0000 0.0000 0.0070 0.0049 0.0052 0.0000 0.0000 0.0000 0.0000
B0478.24#ncRNA 0.0547  0.0010 0.0002 0.0000 0.0013 0.0009 0.0036 0.0045 0.0066 0.0119 0.0159 0.0148 0.0221 0.0438 0.0557 0.0639 0.0795 0.0771 0.0000 0.0000 0.0000 0.0000 0.0000 0.0000 0.0018 0.0000 0.0000 0.0030 0.0000 0.0000
B0478.25#ncRNA 0.0000  0.0000 0.0001 0.0021 0.0027 0.0066 0.0131 0.0134 0.0143 0.0370 0.0537 0.0762 0.0860 0.1147 0.1290 0.1420 0.1618 0.2135 0.0018 0.0000 0.0000 0.0000 0.0000 0.0019 0.0064 0.0080 0.0123 0.0052 0.0000 0.0000
B0478.26#ncRNA 0.0000  0.0022 0.0000 0.0008 0.0004 0.0035 0.0037 0.0083 0.0039 0.0009 0.0106 0.0362 0.0701 0.0794 0.0740 0.0688 0.0695 0.0633 0.0000 0.0000 0.0000 0.0000 0.0000 0.0070 0.0049 0.0052 0.0000 0.0000 0.0000 0.0000
B0478.4#ncRNA 0.0000  0.0021 0.0044 0.0000 0.0052 0.0069 0.0055 0.0011 0.0068 0.0166 0.0388 0.0621 0.0753 0.0834 0.0824 0.1062 0.1141 0.1077 0.0041 0.0000 0.0000 0.0000 0.0000 0.0000 0.0000 0.0000 0.0000 0.0000 0.0000 0.0000
B0478.5#ncRNA 0.0000  0.0011 0.0000 0.0058 0.0128 0.0112 0.0051 0.0124 0.0065 0.0083 0.0196 0.0643 0.0919 0.1190 0.1505 0.1623 0.1838 0.1919 0.0209 0.0000 0.0093 0.0250 0.0000 0.1056 0.1526 0.0455 0.0000 0.0074 0.0000 0.0000
B0478.6#ncRNA 0.0000  0.0027 0.0030 0.0051 0.0000 0.0043 0.0066 0.0165 0.0129 0.0144 0.0260 0.0636 0.0964 0.1202 0.1295 0.1348 0.1545 0.1772 0.0000 0.0000 0.0000 0.0000 0.0000 0.0079 0.0356 0.0000 0.0000 0.0000 0.0000 0.0000
B0478.7#ncRNA 0.0000  0.0086 0.0094 0.0000 0.0173 0.0136 0.0089 0.0165 0.0094 0.0069 0.0314 0.0737 0.1057 0.1341 0.1626 0.1806 0.2019 0.2174 0.0210 0.0000 0.0093 0.0262 0.0000 0.1097 0.1599 0.0542 0.0000 0.0091 0.0000 0.0000
B0478.8#ncRNA 0.0000  0.0030 0.0048 0.0000 0.0032 0.0064 0.0097 0.0139 0.0134 0.0148 0.0275 0.0641 0.0985 0.1210 0.1291 0.1345 0.1520 0.1770 0.0000 0.0000 0.0000 0.0000 0.0000 0.0086 0.0349 0.0000 0.0000 0.0000 0.0000 0.0000
B0478.9#ncRNA 0.0000  0.0689 0.0694 0.0291 0.0000 0.0390 0.0798 0.0620 0.0741 0.0801 0.0778 0.0775 0.0835 0.0893 0.0932 0.0741 0.0796 0.1325 0.0000 0.0000 0.0000 0.0000 0.0000 0.0000 0.0024 0.0000 0.0000 0.0000 0.0000 0.0000
B0491.10#ncRNA 0.0041  0.0033 0.0018 0.0000 0.0001 0.0005 0.0023 0.0078 0.0001 0.0019 0.0016 0.0001 0.0053 0.0085 0.0168 0.0488 0.0738 0.0893 0.0037 0.0000 0.0000 0.0000 0.0000 0.0071 0.0000 0.0114 0.0000 0.0000 0.0000 0.0000
B0491.11#ncRNA 0.0000  0.0164 0.0146 0.0237 0.0269 0.0214 0.0068 0.0141 0.0214 0.0000 0.0150 0.0141 0.0169 0.0205 0.0159 0.0296 0.0260 0.0164 0.0000 0.0000 0.0000 0.0000 0.0000 0.0000 0.0000 0.0000 0.0000 0.0000 0.0000 0.0000
B0491.9#ncRNA 0.0127  0.0011 0.0003 0.0000 0.0055 0.0155 0.0165 0.0059 0.0046 0.0112 0.0020 0.0058 0.0221 0.0205 0.0658 0.1012 0.1140 0.1531 0.0023 0.0000 0.0029 0.0000 0.0000 0.0115 0.0000 0.0404 0.0000 0.0081 0.0000 0.0000
B0491.t1#tRNA 0.0000  0.0000 0.0267 0.0157 0.0233 0.0076 0.0178 0.0081 0.0081 0.0115 0.0034 0.0017 0.0174 0.0064 0.0174 0.0208 0.0212 0.0157 0.0000 0.0000 0.0000 0.0000 0.0000 0.0000 0.0000 0.0000 0.0000 0.0000 0.0000 0.0000
B0491.t2#tRNA 0.0164  0.0062 0.0062 0.0069 0.0028 0.0000 0.0005 0.0050 0.0051 0.0054 0.0059 0.0062 0.0107 0.0254 0.0371 0.0348 0.0311 0.0218 0.0000 0.0000 0.0000 0.0000 0.0000 0.0000 0.0000 0.0000 0.0000 0.0000 0.0000 0.0000
B0495.11#ncRNA 0.0000  0.0066 0.0132 0.0099 0.0121 0.0137 0.0140 0.0055 0.0042 0.0000 0.0041 0.0037 0.0089 0.0147 0.0222 0.0272 0.0212 0.0130 0.0000 0.0037 0.0000 0.0000 0.0000 0.0000 0.0000 0.0000 0.0000 0.0000 0.0000 0.0000
B0495.12#ncRNA 0.0000  0.0399 0.0426 0.0226 0.0000 0.0103 0.0360 0.0453 0.0418 0.0404 0.0389 0.0397 0.0360 0.0428 0.0406 0.0468 0.0424 0.0626 0.0000 0.0085 0.0000 0.0073 0.0000 0.0000 0.0000 0.0000 0.0000 0.0000 0.0000 0.0000
B0495.13#ncRNA 0.0224  0.0034 0.0064 0.0000 0.0055 0.0161 0.0172 0.0107 0.0279 0.0534 0.0849 0.1115 0.1515 0.1707 0.1791 0.1618 0.1279 0.1062 0.0000 0.0054 0.0000 0.0000 0.0000 0.0055 0.0000 0.0025 0.0000 0.0000 0.0000 0.0000
B0495.14#ncRNA 0.0000  0.0022 0.0049 0.0021 0.0000 0.0061 0.0075 0.0197 0.0431 0.0683 0.0797 0.1057 0.1216 0.1499 0.1555 0.1359 0.1326 0.1359 0.0016 0.0069 0.0000 0.0000 0.0000 0.0000 0.0000 0.0000 0.0000 0.0000 0.0000 0.0000
B0495.15#ncRNA 0.0000  0.0131 0.0054 0.0000 0.0091 0.0324 0.0221 0.0005 0.0443 0.0575 0.1119 0.1755 0.2618 0.3221 0.4159 0.5426 0.5886 0.7047 0.0621 0.0310 0.0059 0.0229 0.0040 0.0183 0.0000 0.0149 0.0075 0.0068 0.0000 0.0000
B0495.16#ncRNA 0.0000  0.0063 0.0066 0.0016 0.0000 0.0044 0.0026 0.0124 0.0095 0.0107 0.0285 0.0633 0.1152 0.1690 0.1397 0.1154 0.1148 0.1050 0.0010 0.0000 0.0000 0.0000 0.0000 0.0033 0.0000 0.0150 0.0000 0.0000 0.0000 0.0000
B0495.17#ncRNA 0.0000  0.0058 0.0048 0.0000 0.0024 0.0044 0.0103 0.0191 0.0276 0.0288 0.0346 0.0437 0.0790 0.1205 0.1487 0.1577 0.1532 0.1867 0.0036 0.0046 0.0000 0.0000 0.0000 0.0000 0.0000 0.0071 0.0000 0.0000 0.0000 0.0000
B0495.18#ncRNA 0.0422  0.0037 0.0058 0.0000 0.0015 0.0056 0.0128 0.0143 0.0286 0.0522 0.0672 0.0818 0.1137 0.1402 0.1364 0.1110 0.0998 0.0781 0.0010 0.0037 0.0000 0.0026 0.0000 0.0022 0.0000 0.0000 0.0000 0.0040 0.0000 0.0000
B0495.19#ncRNA 0.0000  0.0084 0.0023 0.0000 0.0050 0.0042 0.0108 0.0384 0.0779 0.1233 0.1868 0.2231 0.2323 0.2599 0.2293 0.2413 0.2488 0.2234 0.0071 0.0094 0.0040 0.0000 0.0000 0.0083 0.0000 0.0349 0.0023 0.0007 0.0047 0.0000
B0495.20#ncRNA 0.0355  0.0004 0.0000 0.0131 0.0060 0.0078 0.0144 0.0169 0.0415 0.0934 0.1469 0.2868 0.3130 0.3179 0.3416 0.3620 0.4257 0.5344 0.0047 0.0154 0.0007 0.0000 0.0008 0.0344 0.0000 0.0439 0.0000 0.0030 0.0000 0.0000
B0495.21#ncRNA 0.0223  0.0000 0.0030 0.0019 0.0078 0.0158 0.0163 0.0082 0.0258 0.0462 0.0873 0.1128 0.1488 0.1678 0.1762 0.1531 0.1294 0.1174 0.0000 0.0046 0.0000 0.0000 0.0000 0.0055 0.0000 0.0022 0.0000 0.0000 0.0000 0.0000
B0495.22#ncRNA 0.0000  0.0000 0.0020 0.0031 0.0052 0.0079 0.0149 0.0211 0.0277 0.0446 0.0565 0.0611 0.0581 0.0619 0.0612 0.0477 0.0337 0.0287 0.0000 0.0000 0.0000 0.0000 0.0000 0.0000 0.0000 0.0000 0.0000 0.0000 0.0000 0.0000
B0496.10#ncRNA 0.0000  0.0822 0.0000 0.1068 0.2034 0.1376 0.1109 0.4868 0.5895 0.4478 1.1216 2.2493 3.2949 4.5274 5.2833 4.5438 4.0426 5.3716 0.7462 0.0000 0.3088 0.1912 0.1491 0.9752 1.5197 1.2216 0.0104 0.1051 0.0164 0.0255
B0496.12#ncRNA 0.0279  0.0000 0.0026 0.0002 0.0041 0.0020 0.0184 0.0598 0.0821 0.1244 0.1301 0.1275 0.0830 0.0764 0.0936 0.0865 0.1055 0.1628 0.0000 0.0000 0.0000 0.0000 0.0000 0.0000 0.0016 0.0000 0.0000 0.0000 0.0000 0.0000
B0496.13#ncRNA 0.0000  0.0020 0.0000 0.0006 0.0062 0.0063 0.0072 0.0007 0.0000 0.0020 0.0119 0.0250 0.0369 0.0568 0.0748 0.0752 0.0643 0.0518 0.0060 0.0000 0.0154 0.0079 0.0000 0.0043 0.0055 0.0053 0.0006 0.0017 0.0029 0.0000
B0496.14#ncRNA 0.0305  0.0000 0.0042 0.0011 0.0027 0.0087 0.0155 0.0155 0.0163 0.0280 0.0388 0.0448 0.0475 0.0543 0.0619 0.0539 0.0716 0.1181 0.0019 0.0000 0.0000 0.0000 0.0000 0.0000 0.0002 0.0042 0.0000 0.0008 0.0041 0.0000
B0496.15#ncRNA 0.0000  0.0000 0.0005 0.0009 0.0022 0.0012 0.0004 0.0027 0.0041 0.0044 0.0020 0.0015 0.0047 0.0155 0.0229 0.0248 0.0301 0.0383 0.0000 0.0000 0.0040 0.0000 0.0000 0.0050 0.0080 0.0000 0.0000 0.0000 0.0000 0.0000
B0496.16#ncRNA 0.0000  0.0000 0.0227 0.0240 0.0264 0.0367 0.0623 0.0709 0.0597 0.0721 0.1173 0.1529 0.1901 0.1869 0.1500 0.1419 0.1430 0.1402 0.0000 0.0000 0.0000 0.0000 0.0000 0.0000 0.0023 0.0000 0.0000 0.0000 0.0000 0.0000
B0496.17#ncRNA 0.0000  0.0023 0.0008 0.0015 0.0036 0.0041 0.0049 0.0042 0.0000 0.0039 0.0042 0.0031 0.0091 0.0152 0.0362 0.0494 0.0490 0.0373 0.0056 0.0000 0.0000 0.0000 0.0000 0.0298 0.0424 0.0009 0.0000 0.0029 0.0000 0.0000
B0496.18#ncRNA 0.0000  0.0000 0.0025 0.0045 0.0186 0.0243 0.0336 0.0293 0.0420 0.0541 0.0955 0.1426 0.1776 0.1793 0.1673 0.1692 0.1818 0.1658 0.0000 0.0000 0.0000 0.0000 0.0000 0.0000 0.0029 0.0000 0.0000 0.0000 0.0000 0.0000
B0496.19#ncRNA 0.0430  0.0008 0.0010 0.0017 0.0000 0.0050 0.0180 0.0323 0.0574 0.0863 0.1088 0.1211 0.0931 0.0765 0.0795 0.0793 0.1002 0.1313 0.0000 0.0000 0.0000 0.0000 0.0000 0.0016 0.0007 0.0053 0.0000 0.0000 0.0000 0.0000
B0496.9#ncRNA 0.0000  0.0012 0.0006 0.0000 0.0002 0.0039 0.0047 0.0013 0.0065 0.0223 0.0330 0.0519 0.0677 0.0671 0.0592 0.0458 0.0258 0.0160 0.0000 0.0000 0.0000 0.0000 0.0000 0.0000 0.0000 0.0000 0.0000 0.0000 0.0000 0.0000
B0507.12#ncRNA 0.0858  0.0088 0.0043 0.0193 0.0138 0.0000 0.0105 0.0126 0.0441 0.0797 0.0999 0.0814 0.1011 0.1651 0.1986 0.2226 0.2993 0.4007 0.0778 0.0000 0.0000 0.0887 0.1203 6.1865 0.8354 0.0000 0.0670 9.0709 0.0783 0.0000
B0507.13#ncRNA 0.0000  0.0000 0.0044 0.0065 0.0059 0.0131 0.0171 0.0194 0.0215 0.0299 0.0239 0.0239 0.0302 0.0348 0.0400 0.0384 0.0276 0.0245 0.0000 0.0000 0.0000 0.0000 0.0000 0.0040 0.0105 0.0000 0.0000 0.0039 0.0098 0.0000
B0507.14#ncRNA 0.0000  0.0000 0.0003 0.0006 0.0020 0.0044 0.0076 0.0068 0.0104 0.0194 0.0250 0.0292 0.0323 0.0370 0.0439 0.0431 0.0374 0.0338 0.0000 0.0000 0.0000 0.0020 0.0000 0.0029 0.0013 0.0000 0.0026 0.0000 0.0000 0.0132
B0511.15#ncRNA 0.0000  0.0000 0.0123 0.0177 0.0177 0.0204 0.0265 0.0258 0.0346 0.0461 0.0631 0.0875 0.0922 0.0802 0.0586 0.0390 0.0292 0.0405 0.0039 0.0000 0.0022 0.0000 0.0000 0.0011 0.0000 0.0000 0.0000 0.0000 0.0000 0.0000
B0511.16#ncRNA 0.0376  0.0000 0.0130 0.0651 0.1329 0.1781 0.1895 0.1920 0.2152 0.2281 0.2019 0.1423 0.1263 0.1060 0.0873 0.0820 0.0659 0.0677 0.0176 0.0000 0.0093 0.0218 0.0108 0.0146 0.0172 0.0000 0.0011 0.0223 0.0040 0.1104
B0513.11#Pseudogene 0.0153  0.0169 0.0060 0.0000 0.0089 0.0068 0.0278 0.0103 0.0188 0.0196 0.0089 0.0132 0.0225 0.0276 0.0167 0.0056 0.0033 0.0031 0.0000 0.0000 0.0000 0.0000 0.0000 0.0000 0.0000 0.0000 0.0000 0.0041 0.0000 0.0000
B0513.12#Pseudogene 0.0036  0.0177 0.0293 0.0171 0.0085 0.0058 0.0101 0.0070 0.0000 0.0221 0.0198 0.0056 0.0134 0.0223 0.0146 0.0097 0.0384 0.0411 0.0000 0.0000 0.0059 0.0226 0.0000 0.0000 0.0007 0.0051 0.0000 0.0043 0.0000 0.0000
B0513.13#ncRNA 0.0125  0.0000 0.1188 0.1997 0.2473 0.3547 0.4077 0.4717 0.5640 0.5420 0.5105 0.5183 0.6513 0.6590 0.6581 0.7061 0.6275 0.6065 0.0000 0.0000 0.0000 0.0000 0.0000 0.0000 0.0054 0.0000 0.0000 0.0000 0.0000 0.0255
B0513.14#ncRNA 0.0234  0.0049 0.0036 0.0025 0.0023 0.0045 0.0095 0.0048 0.0036 0.0032 0.0018 0.0000 0.0003 0.0006 0.0057 0.0117 0.0185 0.0095 0.0002 0.0000 0.0111 0.0100 0.0000 0.0093 0.0209 0.0236 0.0000 0.0000 0.0000 0.0000
B0513.15#ncRNA 0.0000  0.0017 0.0011 0.0015 0.0005 0.0017 0.0037 0.0018 0.0014 0.0012 0.0009 0.0007 0.0013 0.0000 0.0031 0.0049 0.0165 0.0369 0.0004 0.0000 0.0000 0.0000 0.0136 0.0000 0.0001 0.0000 0.0000 0.0000 0.0000 0.0000
B0513.16#ncRNA 0.0000  0.0000 0.0073 0.0471 0.0356 0.0021 0.0194 0.0058 0.0173 0.0272 0.0303 0.0162 0.0183 0.0361 0.0199 0.0157 0.0141 0.0010 0.0000 0.0000 0.0000 0.0000 0.0000 0.0000 0.0000 0.0000 0.0000 0.0000 0.0000 0.0000
B0513.17#ncRNA 0.0000  0.0007 0.0026 0.0031 0.0000 0.0040 0.0044 0.0040 0.0105 0.0156 0.0162 0.0092 0.0050 0.0064 0.0113 0.0213 0.0371 0.0691 0.0041 0.0000 0.0000 0.0000 0.0000 0.0025 0.0110 0.0114 0.0000 0.0000 0.0000 0.0000
B0513.18#ncRNA 0.0000  0.0035 0.0033 0.0027 0.0033 0.0032 0.0016 0.0037 0.0041 0.0068 0.0050 0.0035 0.0000 0.0021 0.0104 0.0174 0.0149 0.0069 0.0012 0.0000 0.0000 0.0000 0.0000 0.0014 0.0061 0.0000 0.0000 0.0000 0.0000 0.0000
B0513.19#ncRNA 0.0000  0.0075 0.0096 0.0123 0.0090 0.0144 0.0213 0.0092 0.0000 0.0106 0.0140 0.0094 0.0031 0.0053 0.0039 0.0014 0.0078 0.0403 0.0000 0.0000 0.0000 0.0000 0.0000 0.0000 0.0000 0.0000 0.0000 0.0000 0.0000 0.0000
B0513.20#ncRNA 0.1966  0.0000 0.1908 0.2955 0.4124 0.5074 0.6049 0.6642 0.6630 0.6914 0.7452 0.7723 0.7469 0.6668 0.6227 0.5358 0.3883 0.2683 0.0000 0.0000 0.0000 0.0000 0.0000 0.0000 0.0012 0.0027 0.0000 0.0000 0.0000 0.0000
B0513.21#ncRNA 0.0000  0.0000 0.1783 0.2739 0.3286 0.3295 0.4638 0.5251 0.5763 0.6327 0.5665 0.5598 0.6541 0.6914 0.6536 0.6803 0.6234 0.6349 0.0000 0.0000 0.0047 0.0000 0.0000 0.0000 0.0034 0.0000 0.0000 0.0000 0.0000 0.0316
B0513.22#ncRNA 0.0000  0.0010 0.0021 0.0000 0.0034 0.0024 0.0021 0.0019 0.0009 0.0016 0.0037 0.0064 0.0068 0.0075 0.0123 0.0157 0.0126 0.0042 0.0041 0.0000 0.0000 0.0000 0.0000 0.0000 0.0000 0.0000 0.0000 0.0000 0.0000 0.0000
B0513.23#ncRNA 0.0000  0.0042 0.0017 0.0000 0.0000 0.0014 0.0039 0.0059 0.0058 0.0020 0.0006 0.0013 0.0031 0.0078 0.0149 0.0231 0.0295 0.0382 0.0000 0.0000 0.0000 0.0000 0.0000 0.0073 0.0135 0.0138 0.0000 0.0000 0.0000 0.0000
B0513.24#ncRNA 0.0655  0.0000 0.0483 0.1058 0.1483 0.1765 0.1921 0.2281 0.2372 0.3170 0.3838 0.3923 0.4146 0.4795 0.4893 0.4380 0.4390 0.3997 0.0018 0.0000 0.0000 0.0000 0.0000 0.0048 0.0034 0.0000 0.0000 0.0000 0.0000 0.0255
B0513.25#ncRNA 0.0000  0.0016 0.0065 0.0116 0.0178 0.0138 0.0063 0.0005 0.0000 0.0013 0.0072 0.0101 0.0108 0.0203 0.0273 0.0409 0.0417 0.0422 0.0000 0.0000 0.0000 0.0000 0.0000 0.0095 0.0112 0.0114 0.0000 0.0000 0.0164 0.0000
B0513.26#ncRNA 0.0328  0.0000 0.1090 0.2384 0.1915 0.3486 0.3147 0.3061 0.3671 0.4201 0.4773 0.5118 0.4872 0.4318 0.4872 0.3893 0.2999 0.2260 0.0000 0.0000 0.0000 0.0000 0.0000 0.0000 0.0019 0.0057 0.0000 0.0000 0.0337 0.0024
B0513.27#ncRNA 0.0328  0.0040 0.0044 0.0019 0.0001 0.0048 0.0040 0.0004 0.0007 0.0013 0.0018 0.0000 0.0057 0.0081 0.0037 0.0124 0.0450 0.0914 0.0415 0.0000 0.0115 0.0000 0.0000 0.0184 0.0350 0.0160 0.0000 0.0000 0.0000 0.0000
B0513.28#ncRNA 0.0000  0.0232 0.0279 0.0227 0.0000 0.0086 0.0232 0.0208 0.0296 0.0356 0.0307 0.0335 0.0345 0.0311 0.0307 0.0330 0.0412 0.0378 0.0000 0.0000 0.0000 0.0000 0.0000 0.0000 0.0027 0.0057 0.0000 0.0120 0.0000 0.0000
B0513.29#ncRNA 0.0000  0.0057 0.0082 0.0057 0.0000 0.0076 0.0168 0.0151 0.0080 0.0121 0.0086 0.0086 0.0045 0.0061 0.0102 0.0063 0.0113 0.0084 0.0000 0.0000 0.0000 0.0000 0.0000 0.0000 0.0000 0.0000 0.0000 0.0000 0.0000 0.0000
B0513.30#ncRNA 0.0000  0.0187 0.0154 0.0085 0.0000 0.0006 0.0154 0.0181 0.0203 0.0141 0.0139 0.0165 0.0185 0.0250 0.0246 0.0215 0.0161 0.0244 0.0010 0.0000 0.0000 0.0000 0.0000 0.0000 0.0081 0.0003 0.0000 0.0000 0.0000 0.0000
B0513.31#ncRNA 0.0640  0.0000 0.0560 0.1088 0.1465 0.1658 0.2174 0.2604 0.2236 0.2256 0.2816 0.3141 0.3133 0.2875 0.2968 0.2826 0.2326 0.1795 0.0000 0.0000 0.0125 0.0000 0.0000 0.0177 0.0152 0.0000 0.0095 0.0000 0.0000 0.0000
B0513.32#ncRNA 0.0000  0.0009 0.0010 0.0005 0.0008 0.0012 0.0013 0.0008 0.0009 0.0014 0.0037 0.0033 0.0018 0.0000 0.0012 0.0069 0.0146 0.0270 0.0000 0.0000 0.0000 0.0000 0.0000 0.0000 0.0000 0.0000 0.0000 0.0000 0.0000 0.0000
B0513.33#ncRNA 0.0000  0.0194 0.0104 0.0152 0.0000 0.0172 0.0175 0.0100 0.0198 0.0149 0.0143 0.0178 0.0181 0.0113 0.0165 0.0188 0.0078 0.0227 0.0033 0.0000 0.0000 0.0000 0.0000 0.0000 0.0073 0.0038 0.0000 0.0120 0.0000 0.0000
B0513.34#ncRNA 0.0000  0.0038 0.0009 0.0000 0.0012 0.0048 0.0097 0.0094 0.0082 0.0126 0.0168 0.0179 0.0117 0.0153 0.0225 0.0315 0.0469 0.0492 0.0000 0.0000 0.0000 0.0000 0.0000 0.0000 0.0000 0.0000 0.0000 0.0000 0.0000 0.0000
B0513.35#ncRNA 0.0983  0.0041 0.0000 0.0077 0.0071 0.0034 0.0146 0.0092 0.0049 0.0214 0.0171 0.0227 0.0155 0.0157 0.0342 0.0472 0.0411 0.0205 0.0000 0.0000 0.0000 0.0000 0.0106 0.0000 0.0108 0.0000 0.0000 0.0006 0.0000 0.0000
B0513.36#ncRNA 0.0655  0.0031 0.0005 0.0029 0.0003 0.0008 0.0035 0.0020 0.0000 0.0011 0.0017 0.0006 0.0036 0.0019 0.0041 0.0139 0.0299 0.0609 0.0045 0.0000 0.0000 0.0000 0.0000 0.0048 0.0030 0.0103 0.0000 0.0000 0.0000 0.0000
B0513.37#ncRNA 0.0000  0.0000 0.1763 0.2083 0.2395 0.3418 0.4510 0.4603 0.4316 0.3989 0.3835 0.4517 0.5020 0.6068 0.5839 0.5598 0.4984 0.5476 0.0012 0.0000 0.0075 0.0000 0.0000 0.0000 0.0026 0.0057 0.0000 0.0000 0.0227 0.0255
B0513.38#ncRNA 0.0328  0.0000 0.0027 0.0030 0.0057 0.0040 0.0015 0.0054 0.0120 0.0141 0.0122 0.0165 0.0273 0.0345 0.0308 0.0384 0.0339 0.0296 0.1970 0.0000 0.1204 0.0462 0.1688 0.3189 0.3723 0.2359 0.0349 0.0583 0.0313 0.0000
B0513.39#ncRNA 0.0000  0.0165 0.0123 0.0129 0.0169 0.0112 0.0089 0.0116 0.0149 0.0210 0.0268 0.0399 0.0350 0.0315 0.0103 0.0027 0.0000 0.0169 0.0000 0.0000 0.0000 0.0000 0.0000 0.0000 0.0054 0.0000 0.0000 0.0000 0.0000 0.0000
B0513.40#ncRNA 0.0983  0.0063 0.0044 0.0076 0.0051 0.0069 0.0180 0.0103 0.0081 0.0141 0.0120 0.0056 0.0000 0.0087 0.0138 0.0286 0.0374 0.0186 0.0150 0.0000 0.0036 0.0000 0.0144 0.0163 0.0165 0.0171 0.0000 0.0000 0.0000 0.0000
B0513.41#ncRNA 0.0172  0.0000 0.0920 0.1853 0.2691 0.3579 0.4168 0.4859 0.5570 0.5280 0.5010 0.5566 0.6662 0.6425 0.6482 0.6932 0.6397 0.6724 0.0000 0.0000 0.0000 0.0000 0.0000 0.0000 0.0054 0.0000 0.0000 0.0000 0.0000 0.0255
B0513.42#ncRNA 0.0328  0.0010 0.0011 0.0014 0.0002 0.0018 0.0021 0.0012 0.0016 0.0023 0.0026 0.0000 0.0023 0.0072 0.0093 0.0156 0.0307 0.0467 0.0170 0.0000 0.0165 0.0187 0.0000 0.0512 0.0434 0.0282 0.0000 0.0034 0.0000 0.0000
B0513.43#ncRNA 0.0000  0.0070 0.0047 0.0057 0.0030 0.0039 0.0086 0.0082 0.0068 0.0038 0.0000 0.0006 0.0069 0.0066 0.0162 0.0202 0.0170 0.0084 0.0000 0.0000 0.0000 0.0000 0.0000 0.0095 0.0054 0.0111 0.0000 0.0000 0.0000 0.0000
B0513.44#ncRNA 0.0000  0.0000 0.0905 0.0760 0.1306 0.2307 0.2689 0.2925 0.3618 0.4986 0.5303 0.4776 0.4341 0.3785 0.3162 0.2732 0.2616 0.3487 0.0016 0.0000 0.0000 0.0000 0.0000 0.0000 0.0055 0.0016 0.0000 0.0000 0.0000 0.0000
B0513.45#ncRNA 0.0000  0.0002 0.0000 0.0013 0.0034 0.0049 0.0119 0.0169 0.0142 0.0132 0.0104 0.0108 0.0112 0.0130 0.0208 0.0256 0.0211 0.0164 0.0016 0.0000 0.0000 0.0000 0.0000 0.0048 0.0143 0.0000 0.0000 0.0120 0.0000 0.0000
B0513.46#ncRNA 0.0031  0.0012 0.0010 0.0024 0.0007 0.0005 0.0000 0.0010 0.0012 0.0021 0.0052 0.0008 0.0034 0.0083 0.0103 0.0243 0.0646 0.0892 0.0207 0.0000 0.0111 0.0337 0.0000 0.0401 0.0336 0.0371 0.0000 0.0074 0.0000 0.0000
B0513.47#ncRNA 0.0328  0.0124 0.0175 0.0090 0.0002 0.0000 0.0156 0.0185 0.0145 0.0145 0.0209 0.0169 0.0196 0.0175 0.0111 0.0151 0.0232 0.0578 0.0000 0.0000 0.0064 0.0000 0.0000 0.0000 0.0082 0.0000 0.0000 0.0034 0.0000 0.0000
B0513.48#ncRNA 0.0000  0.0054 0.0031 0.0009 0.0010 0.0021 0.0150 0.0221 0.0079 0.0048 0.0042 0.0038 0.0031 0.0000 0.0031 0.0090 0.0107 0.0078 0.0082 0.0000 0.0000 0.0000 0.0250 0.0712 0.0236 0.0228 0.0000 0.0000 0.0000 0.0000
B0513.49#ncRNA 0.0328  0.0043 0.0004 0.0022 0.0031 0.0037 0.0096 0.0017 0.0025 0.0043 0.0007 0.0033 0.0028 0.0019 0.0000 0.0059 0.0184 0.0102 0.0010 0.0000 0.0082 0.0150 0.0000 0.0084 0.0216 0.0233 0.0000 0.0000 0.0000 0.0000
B0513.50#ncRNA 0.0328  0.0029 0.0004 0.0057 0.0089 0.0033 0.0000 0.0014 0.0052 0.0051 0.0027 0.0038 0.0020 0.0149 0.0244 0.0561 0.1026 0.1305 0.3025 0.0000 0.2586 0.1450 0.2377 0.2130 0.1394 0.1418 0.1902 0.4034 0.0838 0.0437
B0513.51#ncRNA 0.0328  0.0003 0.0002 0.0000 0.0023 0.0010 0.0011 0.0012 0.0007 0.0012 0.0033 0.0024 0.0014 0.0000 0.0031 0.0100 0.0168 0.0300 0.0172 0.0000 0.0122 0.0000 0.0000 0.0154 0.0184 0.0361 0.0095 0.0000 0.0000 0.0000
B0513.52#ncRNA 0.0000  0.0145 0.0199 0.0255 0.0000 0.0011 0.0196 0.0124 0.0272 0.0298 0.0288 0.0296 0.0172 0.0298 0.0212 0.0223 0.0199 0.0081 0.0000 0.0000 0.0000 0.0000 0.0000 0.0000 0.0027 0.0000 0.0000 0.0000 0.0000 0.0000
B0513.53#ncRNA 0.0000  0.0146 0.0070 0.0151 0.0010 0.0291 0.0000 0.0266 0.0080 0.0070 0.0000 0.0095 0.0186 0.0085 0.0236 0.0452 0.0090 0.0055 0.0000 0.0000 0.0000 0.0000 0.0000 0.0000 0.0027 0.0022 0.0000 0.0000 0.0000 0.0000
B0513.54#ncRNA 0.0000  0.0080 0.0000 0.0004 0.0037 0.0042 0.0157 0.0089 0.0033 0.0020 0.0031 0.0020 0.0073 0.0222 0.0207 0.0094 0.0025 0.0061 0.0000 0.0000 0.0000 0.0000 0.0000 0.0000 0.0000 0.0000 0.0000 0.0000 0.0000 0.0000
B0513.55#ncRNA 0.0000  0.0000 0.0603 0.0578 0.1224 0.1918 0.2617 0.2597 0.3308 0.4920 0.4965 0.4558 0.4256 0.3866 0.2888 0.2559 0.2466 0.3333 0.0014 0.0000 0.0000 0.0000 0.0000 0.0000 0.0054 0.0011 0.0000 0.0000 0.0000 0.0000
B0513.56#ncRNA 0.0328  0.0170 0.0174 0.0033 0.0000 0.0006 0.0117 0.0111 0.0082 0.0174 0.0123 0.0186 0.0156 0.0170 0.0123 0.0082 0.0162 0.0561 0.0000 0.0000 0.0068 0.0000 0.0000 0.0000 0.0080 0.0000 0.0000 0.0040 0.0000 0.0000
B0513.57#ncRNA 0.0047  0.0022 0.0019 0.0022 0.0023 0.0020 0.0000 0.0025 0.0008 0.0035 0.0049 0.0027 0.0030 0.0089 0.0119 0.0270 0.0668 0.0919 0.0214 0.0000 0.0104 0.0337 0.0000 0.0403 0.0341 0.0380 0.0000 0.0080 0.0000 0.0000
B0513.58#ncRNA 0.0265  0.0107 0.0068 0.0219 0.0410 0.0121 0.0000 0.0163 0.0029 0.0189 0.0173 0.0205 0.0168 0.0185 0.0432 0.1980 0.3558 0.3866 1.0795 0.0000 0.7784 0.5562 0.6191 0.8342 0.4716 0.4473 0.3681 0.7920 0.1558 0.0948
B0513.59#ncRNA 0.0000  0.0028 0.0009 0.0040 0.0015 0.0034 0.0049 0.0058 0.0136 0.0167 0.0030 0.0001 0.0000 0.0089 0.0142 0.0162 0.0117 0.0099 0.0503 0.0000 0.0304 0.0050 0.0114 0.0397 0.0460 0.0361 0.0023 0.0046 0.0078 0.0000
B0513.60#ncRNA 0.0000  0.0194 0.0017 0.0122 0.0169 0.0105 0.0374 0.0249 0.0053 0.0169 0.0108 0.0324 0.0369 0.0380 0.0363 0.0327 0.0097 0.0000 0.0041 0.0000 0.0000 0.0000 0.0000 0.0000 0.0000 0.0057 0.0000 0.0000 0.0000 0.0000
B0513.61#ncRNA 0.0000  0.0066 0.0000 0.0007 0.0019 0.0020 0.0017 0.0023 0.0011 0.0043 0.0034 0.0017 0.0002 0.0003 0.0095 0.0161 0.0126 0.0048 0.0004 0.0000 0.0000 0.0000 0.0000 0.0007 0.0061 0.0000 0.0000 0.0000 0.0000 0.0000
B0513.62#ncRNA 0.0499  0.0000 0.0245 0.1068 0.1209 0.1517 0.1908 0.2404 0.2071 0.2007 0.2348 0.2688 0.2969 0.2665 0.2670 0.2640 0.2100 0.1640 0.0000 0.0000 0.0136 0.0000 0.0000 0.0184 0.0146 0.0000 0.0095 0.0000 0.0000 0.0000
B0513.63#ncRNA 0.0000  0.0095 0.0071 0.0041 0.0000 0.0006 0.0014 0.0025 0.0005 0.0027 0.0066 0.0066 0.0105 0.0166 0.0231 0.0265 0.0273 0.0240 0.0000 0.0000 0.0000 0.0000 0.0121 0.0000 0.0125 0.0068 0.0000 0.0000 0.0000 0.0000
B0513.64#ncRNA 0.0000  0.0236 0.0182 0.0000 0.0023 0.0046 0.0246 0.0229 0.0301 0.0393 0.0328 0.0220 0.0206 0.0175 0.0351 0.0545 0.0570 0.0377 0.0041 0.0000 0.0000 0.0000 0.0000 0.0048 0.0124 0.0000 0.0000 0.0023 0.0000 0.0000
B0513.65#ncRNA 0.0000  0.0101 0.0053 0.0047 0.0051 0.0064 0.0209 0.0137 0.0038 0.0045 0.0025 0.0071 0.0115 0.0205 0.0213 0.0071 0.0060 0.0000 0.0000 0.0000 0.0000 0.0000 0.0000 0.0000 0.0000 0.0000 0.0000 0.0000 0.0000 0.0000
B0513.66#ncRNA 0.0187  0.0077 0.0040 0.0000 0.0028 0.0056 0.0110 0.0069 0.0053 0.0050 0.0036 0.0010 0.0016 0.0011 0.0046 0.0131 0.0206 0.0104 0.0000 0.0000 0.0133 0.0062 0.0000 0.0095 0.0201 0.0233 0.0000 0.0000 0.0000 0.0000
B0513.67#ncRNA 0.0000  0.0000 0.0072 0.0060 0.0047 0.0039 0.0053 0.0026 0.0063 0.0055 0.0015 0.0041 0.0052 0.0073 0.0241 0.0560 0.0670 0.0973 0.0312 0.0000 0.0054 0.0087 0.0098 0.0220 0.0258 0.0399 0.0068 0.0034 0.0000 0.0182
B0513.68#ncRNA 0.0000  0.0009 0.0004 0.0005 0.0014 0.0000 0.0037 0.0007 0.0010 0.0006 0.0006 0.0011 0.0043 0.0023 0.0093 0.0149 0.0223 0.0541 0.0092 0.0000 0.0000 0.0000 0.0000 0.0120 0.0388 0.0008 0.0000 0.0000 0.0000 0.0182
B0513.69#ncRNA 0.0000  0.0062 0.0129 0.0230 0.0308 0.0168 0.0129 0.0000 0.0084 0.0258 0.0207 0.0241 0.0168 0.0191 0.0157 0.0437 0.0269 0.0275 0.0123 0.0000 0.0000 0.0000 0.0000 0.0127 0.0228 0.0057 0.0000 0.0000 0.0000 0.0000
B0513.7#Pseudogene 0.0124  0.0005 0.0008 0.0003 0.0000 0.0010 0.0016 0.0011 0.0008 0.0014 0.0013 0.0021 0.0033 0.0040 0.0051 0.0085 0.0117 0.0147 0.0028 0.0000 0.0016 0.0014 0.0015 0.0016 0.0021 0.0039 0.0000 0.0061 0.0007 0.0000
B0513.70#ncRNA 0.0328  0.0107 0.0098 0.0081 0.0000 0.0073 0.0112 0.0087 0.0107 0.0108 0.0121 0.0094 0.0123 0.0136 0.0136 0.0127 0.0121 0.0280 0.0000 0.0000 0.0000 0.0000 0.0000 0.0000 0.0000 0.0000 0.0000 0.0000 0.0000 0.0000
B0513.71#ncRNA 0.0229  0.0604 0.0631 0.0524 0.0000 0.0305 0.0730 0.0564 0.0777 0.0910 0.0730 0.0890 0.1215 0.0949 0.0624 0.0890 0.1242 0.1540 0.0000 0.0000 0.0000 0.0000 0.0000 0.0083 0.0054 0.0051 0.0000 0.0000 0.0074 0.0000
B0513.72#ncRNA 0.0000  0.0000 0.0145 0.0156 0.0206 0.0084 0.0150 0.0050 0.0072 0.0128 0.0122 0.0195 0.0084 0.0228 0.0217 0.0457 0.0306 0.0095 0.0123 0.0000 0.0000 0.0000 0.0000 0.0116 0.0228 0.0057 0.0000 0.0000 0.0000 0.0000
B0513.73#ncRNA 0.0000  0.0076 0.0000 0.0109 0.0136 0.0126 0.0253 0.0150 0.0179 0.0235 0.0210 0.0165 0.0107 0.0191 0.0323 0.0237 0.0255 0.0163 0.0000 0.0000 0.0000 0.0000 0.0000 0.0000 0.0000 0.0000 0.0000 0.0000 0.0000 0.0000
B0513.74#ncRNA 0.0000  0.0093 0.0102 0.0069 0.0100 0.0097 0.0121 0.0185 0.0099 0.0121 0.0147 0.0176 0.0116 0.0092 0.0112 0.0116 0.0055 0.0000 0.0210 0.0000 0.0075 0.0087 0.0000 0.0401 0.0281 0.0399 0.0000 0.0000 0.0000 0.0000
B0513.75#ncRNA 0.0000  0.0043 0.0047 0.0027 0.0000 0.0014 0.0025 0.0024 0.0019 0.0034 0.0044 0.0016 0.0008 0.0022 0.0102 0.0194 0.0247 0.0252 0.0000 0.0000 0.0118 0.0262 0.0121 0.0059 0.0180 0.0057 0.0000 0.0000 0.0000 0.0000
B0513.76#ncRNA 0.0562  0.0000 1.6883 2.5170 3.8062 4.0556 2.6935 2.7357 3.5914 4.5775 5.8322 6.8029 6.9986 6.6110 5.3525 3.3842 1.6154 0.7290 1.2034 0.0000 0.6555 0.6099 0.9097 1.2048 2.0955 1.5407 0.1757 0.5977 0.5881 0.0510
B0513.77#ncRNA 0.0484  0.0995 0.6797 1.7863 3.1250 3.4690 2.8515 2.7644 3.5561 3.9995 5.0564 6.4987 6.5029 6.2666 5.0481 3.2452 1.3801 0.0000 1.1914 0.0000 0.6369 0.6412 0.8106 1.1853 2.0403 1.5119 0.1540 0.5805 0.5121 0.0510
B0513.78#ncRNA 0.0000  0.0029 0.0041 0.0000 0.0031 0.0024 0.0085 0.0066 0.0059 0.0113 0.0142 0.0124 0.0118 0.0117 0.0218 0.0315 0.0463 0.0492 0.0000 0.0000 0.0000 0.0000 0.0000 0.0000 0.0000 0.0000 0.0000 0.0000 0.0000 0.0000
B0513.79#ncRNA 0.0000  0.0003 0.0003 0.0006 0.0009 0.0000 0.0022 0.0007 0.0014 0.0019 0.0004 0.0004 0.0012 0.0012 0.0002 0.0044 0.0177 0.0317 0.0136 0.0000 0.0000 0.0000 0.0000 0.0057 0.0081 0.0038 0.0000 0.0126 0.0000 0.0000
B0513.80#ncRNA 0.0000  0.0005 0.0000 0.0054 0.0103 0.0079 0.0055 0.0033 0.0018 0.0043 0.0090 0.0110 0.0041 0.0160 0.0239 0.0356 0.0342 0.0156 0.0292 0.0000 0.0075 0.0000 0.0038 0.0048 0.0237 0.0409 0.0000 0.0183 0.0000 0.0000
B0513.81#ncRNA 0.0655  0.0003 0.0000 0.0059 0.0037 0.0094 0.0070 0.0079 0.0033 0.0030 0.0019 0.0082 0.0093 0.0133 0.0070 0.0276 0.0247 0.0136 0.0012 0.0000 0.0000 0.0000 0.0136 0.0048 0.0063 0.0054 0.0000 0.0120 0.0000 0.0000
B0513.82#ncRNA 0.0328  0.0018 0.0154 0.0083 0.0000 0.0039 0.0104 0.0160 0.0125 0.0175 0.0169 0.0181 0.0178 0.0241 0.0199 0.0193 0.0223 0.0282 0.0095 0.0000 0.0000 0.0000 0.0000 0.0068 0.0720 0.0244 0.0000 0.0069 0.0086 0.0000
B0513.83#ncRNA 0.0000  0.0201 0.0215 0.0116 0.0395 0.0225 0.0105 0.0326 0.0302 0.0338 0.0058 0.0182 0.0355 0.0146 0.0000 0.1389 0.3376 0.3990 0.5165 0.0000 0.4811 0.2025 0.4708 0.5539 0.3841 0.2432 0.2653 0.4171 0.0916 0.0255
B0513.84#ncRNA 0.0000  0.0041 0.0028 0.0005 0.0020 0.0076 0.0122 0.0069 0.0015 0.0033 0.0008 0.0025 0.0000 0.0048 0.0081 0.0036 0.0099 0.0147 0.0000 0.0000 0.0000 0.0000 0.0000 0.0000 0.0000 0.0000 0.0000 0.0000 0.0000 0.0000
B0513.85#ncRNA 0.0000  0.0025 0.0000 0.0060 0.0059 0.0099 0.0157 0.0199 0.0184 0.0170 0.0130 0.0114 0.0098 0.0142 0.0226 0.0282 0.0229 0.0180 0.0008 0.0000 0.0000 0.0000 0.0000 0.0048 0.0152 0.0000 0.0000 0.0120 0.0000 0.0000
B0513.86#ncRNA 0.0000  0.0059 0.0175 0.0137 0.0190 0.0150 0.0185 0.0132 0.0082 0.0222 0.0304 0.0354 0.0407 0.0327 0.0122 0.0112 0.0000 0.0154 0.0000 0.0000 0.0000 0.0000 0.0000 0.0000 0.0054 0.0000 0.0000 0.0000 0.0000 0.0000
B0513.87#ncRNA 0.0328  0.0013 0.0009 0.0015 0.0000 0.0010 0.0019 0.0013 0.0014 0.0016 0.0022 0.0002 0.0018 0.0047 0.0084 0.0161 0.0295 0.0372 0.0000 0.0000 0.0122 0.0000 0.0114 0.0050 0.0215 0.0225 0.0000 0.0000 0.0000 0.0000
B0513.88#ncRNA 0.0000  0.0355 0.0065 0.0045 0.0116 0.0291 0.0097 0.0155 0.0200 0.0000 0.0175 0.0149 0.0388 0.0336 0.0175 0.0310 0.0291 0.0330 0.0041 0.0000 0.0000 0.0000 0.0000 0.0000 0.0000 0.0000 0.0000 0.0000 0.0000 0.0000
B0513.89#ncRNA 0.0000  0.0031 0.0079 0.0142 0.0199 0.0159 0.0079 0.0062 0.0000 0.0029 0.0059 0.0110 0.0100 0.0217 0.0288 0.0422 0.0440 0.0421 0.0000 0.0000 0.0000 0.0000 0.0000 0.0095 0.0116 0.0114 0.0000 0.0000 0.0157 0.0000
B0513.t1#tRNA 0.0000  0.0000 0.0097 0.0091 0.0076 0.0080 0.0088 0.0072 0.0045 0.0079 0.0108 0.0072 0.0037 0.0066 0.0162 0.0267 0.0291 0.0128 0.0769 0.0000 0.0301 0.2924 0.0393 0.0234 0.0232 0.0300 0.0593 0.0883 0.0000 0.0000
B0523.6#ncRNA 0.0000  0.0000 0.0088 0.0240 0.0259 0.0379 0.0533 0.0721 0.0675 0.0645 0.0650 0.0501 0.0499 0.0689 0.0783 0.0810 0.0666 0.0493 0.0013 0.0000 0.0000 0.0000 0.0000 0.0015 0.0031 0.0117 0.0000 0.0038 0.0000 0.0081
B0523.t1#tRNA 0.0000  0.0000 0.0000 0.0000 0.0000 0.0000 0.0000 0.0000 0.0000 0.0000 0.0000 0.0000 0.0000 0.0000 0.0000 0.0000 0.0000 0.0000 0.0000 0.0000 0.0000 0.0000 0.0000 0.0000 0.0000 0.0000 0.0000 0.0000 0.0000 0.0000
B0524.7#ncRNA 0.0728  0.0000 0.1151 0.2402 0.1720 0.2089 0.2175 0.2800 0.2781 0.3837 0.3184 0.2691 0.2539 0.2464 0.1582 0.1364 0.1459 0.1104 0.0000 0.0000 0.0000 0.0000 0.0000 0.0000 0.0000 0.0000 0.0000 0.0000 0.0000 0.0255
B0524.8#ncRNA 0.0728  0.0000 0.0894 0.1830 0.2570 0.2409 0.1960 0.2596 0.2901 0.3361 0.3082 0.2440 0.2058 0.2223 0.1520 0.0874 0.1241 0.0812 0.0000 0.0000 0.0000 0.0000 0.0000 0.0000 0.0000 0.0000 0.0000 0.0000 0.0000 0.0255
B0524.9#ncRNA 0.0367  0.0000 0.0049 0.0032 0.0048 0.0035 0.0025 0.0035 0.0092 0.0129 0.0097 0.0106 0.0031 0.0021 0.0083 0.0113 0.0164 0.0093 0.0000 0.0000 0.0000 0.0000 0.0000 0.0000 0.0010 0.0000 0.0000 0.0000 0.0000 0.0000
B0547.10#ncRNA 0.0000  0.0000 0.0132 0.0171 0.0136 0.0202 0.0334 0.0182 0.0175 0.0111 0.0159 0.0141 0.0100 0.0329 0.0296 0.0250 0.0252 0.0161 0.0082 0.0000 0.0000 0.0000 0.0000 0.0000 0.0000 0.0000 0.0000 0.0000 0.0000 0.0000
B0547.11#ncRNA 0.0000  0.0038 0.0040 0.0000 0.0092 0.0135 0.0269 0.0147 0.0005 0.0050 0.0014 0.0004 0.0133 0.0323 0.0172 0.0092 0.0108 0.0106 0.0082 0.0125 0.0000 0.0000 0.0000 0.0000 0.0000 0.0000 0.0000 0.0000 0.0000 0.0000
B0547.12#ncRNA 0.0000  0.0000 0.0003 0.0009 0.0062 0.0173 0.0199 0.0114 0.0074 0.0081 0.0099 0.0254 0.0240 0.0214 0.0297 0.0455 0.0422 0.0407 0.0000 0.0154 0.0000 0.0000 0.0098 0.0000 0.0000 0.0171 0.0000 0.0000 0.0000 0.0000
B0547.13#ncRNA 0.0250  0.0151 0.0137 0.0054 0.0000 0.0041 0.0123 0.0100 0.0117 0.0138 0.0149 0.0143 0.0114 0.0127 0.0150 0.0159 0.0143 0.0469 0.0103 0.0000 0.0050 0.0000 0.0000 0.0048 0.0000 0.0114 0.0000 0.0000 0.0000 0.0000
B0547.14#ncRNA 0.0000  0.0013 0.0010 0.0027 0.0017 0.0026 0.0022 0.0023 0.0019 0.0008 0.0000 0.0000 0.0018 0.0042 0.0092 0.0157 0.0095 0.0045 0.0000 0.0000 0.0000 0.0000 0.0000 0.0000 0.0000 0.0030 0.0000 0.0000 0.0000 0.0000
B0547.15#ncRNA 0.0000  0.0000 0.0033 0.0011 0.0061 0.0046 0.0214 0.0090 0.0019 0.0066 0.0055 0.0041 0.0012 0.0047 0.0202 0.0310 0.0416 0.0202 0.0000 0.0000 0.0000 0.0000 0.0000 0.0000 0.0000 0.0060 0.0000 0.0000 0.0000 0.0000
B0547.16#ncRNA 0.0655  0.0045 0.0026 0.0056 0.0060 0.0056 0.0063 0.0067 0.0049 0.0000 0.0027 0.0029 0.0051 0.0088 0.0288 0.0390 0.0389 0.0137 0.0000 0.0000 0.0000 0.0000 0.0000 0.0016 0.0000 0.0000 0.0095 0.0063 0.0000 0.0000
B0547.17#ncRNA 0.0000  0.0127 0.0154 0.0098 0.0000 0.0072 0.0152 0.0081 0.0176 0.0152 0.0174 0.0138 0.0148 0.0182 0.0189 0.0149 0.0198 0.0517 0.0029 0.0000 0.0000 0.0000 0.0000 0.0000 0.0000 0.0000 0.0000 0.0000 0.0000 0.0000
B0547.18#ncRNA 0.0000  0.0055 0.0000 0.0061 0.0075 0.0109 0.0252 0.0267 0.0231 0.0175 0.0118 0.0123 0.0221 0.0266 0.0153 0.0273 0.0183 0.0276 0.0000 0.0000 0.0000 0.0000 0.0000 0.0025 0.0000 0.0000 0.0000 0.0000 0.0000 0.0000
B0547.19#ncRNA 0.0515  0.0255 0.0192 0.0069 0.0000 0.0003 0.0195 0.0176 0.0110 0.0165 0.0143 0.0302 0.0271 0.0365 0.0192 0.0170 0.0206 0.0688 0.0039 0.0000 0.0000 0.0000 0.0000 0.0048 0.0000 0.0000 0.0000 0.0000 0.0000 0.0000
B0547.20#ncRNA 0.0655  0.0266 0.0246 0.0063 0.0000 0.0078 0.0193 0.0085 0.0226 0.0216 0.0248 0.0251 0.0271 0.0268 0.0223 0.0206 0.0166 0.0740 0.0033 0.0000 0.0000 0.0000 0.0000 0.0048 0.0000 0.0000 0.0000 0.0000 0.0000 0.0000
B0547.21#ncRNA 0.0000  0.0110 0.0000 0.0118 0.0144 0.0158 0.0257 0.0192 0.0067 0.0026 0.0120 0.0229 0.0336 0.0328 0.0234 0.0257 0.0174 0.0174 0.0000 0.0000 0.0000 0.0000 0.0000 0.0000 0.0000 0.0000 0.0045 0.0000 0.0000 0.0000
B0547.22#ncRNA 0.0218  0.0237 0.0212 0.0108 0.0000 0.0114 0.0159 0.0120 0.0150 0.0206 0.0224 0.0141 0.0178 0.0193 0.0188 0.0157 0.0203 0.0489 0.0101 0.0000 0.0047 0.0000 0.0000 0.0043 0.0000 0.0114 0.0000 0.0000 0.0000 0.0000
B0547.23#ncRNA 0.0920  0.0524 0.0413 0.0483 0.0433 0.0514 0.0383 0.0433 0.0322 0.0554 0.0856 0.0705 0.0473 0.0614 0.0554 0.0453 0.0282 0.0000 0.0000 0.0000 0.0000 0.0000 0.0000 0.0000 0.0000 0.0000 0.0000 0.0000 0.0000 0.0000
B0547.24#ncRNA 0.0000  0.0000 0.0022 0.0097 0.0130 0.0087 0.0284 0.0229 0.0093 0.0099 0.0140 0.0177 0.0140 0.0229 0.0268 0.0276 0.0260 0.0136 0.0082 0.0139 0.0000 0.0000 0.0000 0.0000 0.0000 0.0000 0.0000 0.0000 0.0000 0.0000
B0547.25#ncRNA 0.0000  0.0013 0.0047 0.0067 0.0264 0.0043 0.0065 0.0000 0.0020 0.0096 0.0112 0.0119 0.0083 0.0074 0.0090 0.0045 0.0004 0.0450 0.0000 0.0000 0.0000 0.0000 0.0000 0.0000 0.0000 0.0000 0.0000 0.0000 0.0000 0.0000
B0547.26#ncRNA 0.0296  0.0083 0.0009 0.0096 0.0074 0.0013 0.0224 0.0144 0.0057 0.0041 0.0000 0.0041 0.0126 0.0096 0.0076 0.0133 0.0000 0.0076 0.0064 0.0000 0.0000 0.0000 0.0000 0.0143 0.0000 0.0057 0.0000 0.0000 0.0000 0.0000
B0547.27#ncRNA 0.0000  0.0098 0.0138 0.0151 0.0000 0.0134 0.0151 0.0102 0.0208 0.0151 0.0138 0.0147 0.0081 0.0200 0.0248 0.0183 0.0273 0.0289 0.0000 0.0132 0.0000 0.0000 0.0000 0.0000 0.0000 0.0057 0.0000 0.0000 0.0000 0.0000
B0547.28#ncRNA 0.0000  0.0097 0.0151 0.0119 0.0000 0.0032 0.0232 0.0076 0.0173 0.0005 0.0140 0.0167 0.0173 0.0351 0.0210 0.0157 0.0167 0.0200 0.0000 0.0000 0.0000 0.0000 0.0000 0.0000 0.0000 0.0000 0.0000 0.0000 0.0000 0.0000
B0547.29#ncRNA 0.0000  0.0094 0.0000 0.0000 0.0017 0.0043 0.0102 0.0055 0.0025 0.0046 0.0059 0.0049 0.0088 0.0244 0.0307 0.0295 0.0232 0.0098 0.0000 0.0000 0.0000 0.0000 0.0000 0.0000 0.0000 0.0000 0.0000 0.0000 0.0000 0.0000
B0547.3#Pseudogene 0.0209  0.0020 0.0010 0.0001 0.0015 0.0006 0.0015 0.0009 0.0005 0.0019 0.0024 0.0016 0.0018 0.0005 0.0007 0.0071 0.0203 0.0243 0.0333 0.0506 0.0460 0.0591 0.0910 0.1021 0.0000 0.0349 0.1253 0.3131 0.0266 0.0000
B0547.30#ncRNA 0.0000  0.0024 0.0051 0.0146 0.0110 0.0102 0.0274 0.0141 0.0000 0.0082 0.0222 0.0218 0.0322 0.0240 0.0104 0.0149 0.0168 0.0200 0.0000 0.0000 0.0000 0.0262 0.0000 0.0000 0.0000 0.0057 0.0000 0.0000 0.0000 0.0000
B0547.31#ncRNA 0.0000  0.0074 0.0132 0.0130 0.0156 0.0135 0.0074 0.0114 0.0029 0.0161 0.0159 0.0146 0.0090 0.0085 0.0154 0.0048 0.0000 0.0500 0.0000 0.0000 0.0000 0.0000 0.0000 0.0000 0.0000 0.0000 0.0000 0.0000 0.0000 0.0000
B0547.32#ncRNA 0.0000  0.0058 0.0098 0.0065 0.0018 0.0020 0.0000 0.0061 0.0245 0.0147 0.0040 0.0035 0.0022 0.0059 0.0117 0.0274 0.0274 0.0147 0.0000 0.0000 0.0000 0.0000 0.0000 0.0000 0.0000 0.0000 0.0000 0.0000 0.0000 0.0000
B0547.33#ncRNA 0.0000  0.0026 0.0048 0.0053 0.0031 0.0035 0.0013 0.0116 0.0028 0.0048 0.0028 0.0036 0.0066 0.0026 0.0058 0.0061 0.0066 0.0000 0.0000 0.0000 0.0000 0.0000 0.0000 0.0000 0.0000 0.0000 0.0000 0.0000 0.0000 0.0000
B0547.34#ncRNA 0.0000  0.0241 0.0365 0.0283 0.0269 0.0000 0.0289 0.0476 0.0407 0.0276 0.0138 0.0214 0.0124 0.0214 0.0331 0.0441 0.0351 0.0365 0.0000 0.0000 0.0000 0.0000 0.0000 0.0000 0.0000 0.0000 0.0000 0.0000 0.0000 0.0000
B0547.5#Pseudogene 0.0082  0.0000 0.0008 0.0036 0.0035 0.0108 0.0182 0.0231 0.0237 0.0194 0.0142 0.0145 0.0180 0.0184 0.0208 0.0168 0.0165 0.0194 0.0004 0.0000 0.0000 0.0000 0.0000 0.0007 0.0000 0.0000 0.0016 0.0014 0.0000 0.0000
B0547.6#ncRNA 0.0000  0.0136 0.0050 0.0117 0.0092 0.0137 0.0115 0.0078 0.0000 0.0136 0.0105 0.0107 0.0175 0.0286 0.0381 0.0352 0.0230 0.0170 0.0000 0.0000 0.0000 0.0000 0.0000 0.0000 0.0000 0.0000 0.0000 0.0000 0.0000 0.0000
B0547.7#ncRNA 0.0312  0.0021 0.0000 0.0027 0.0086 0.0020 0.0008 0.0021 0.0023 0.0057 0.0085 0.0092 0.0108 0.0141 0.0142 0.0132 0.0315 0.0158 0.0000 0.0000 0.0000 0.0000 0.0000 0.0048 0.0000 0.0000 0.0000 0.0000 0.0000 0.0000
B0547.8#ncRNA 0.0000  0.0000 0.0010 0.0176 0.0165 0.0111 0.0235 0.0079 0.0006 0.0097 0.0244 0.0278 0.0251 0.0171 0.0164 0.0070 0.0183 0.0219 0.0000 0.0000 0.0000 0.0212 0.0000 0.0000 0.0000 0.0057 0.0000 0.0000 0.0000 0.0000
B0547.9#ncRNA 0.0000  0.0000 0.0060 0.0096 0.0158 0.0189 0.0272 0.0300 0.0128 0.0092 0.0135 0.0152 0.0246 0.0198 0.0405 0.0601 0.0872 0.0914 0.0000 0.0000 0.0000 0.0000 0.0000 0.0000 0.0000 0.0000 0.0000 0.0000 0.0000 0.0000
B0554.8#ncRNA 0.0281  0.0058 0.0000 0.0019 0.0031 0.0047 0.0119 0.0072 0.0098 0.0165 0.0030 0.0014 0.0075 0.0053 0.0097 0.0070 0.0100 0.0117 0.0000 0.0000 0.0000 0.0000 0.0000 0.0000 0.0000 0.0000 0.0000 0.0000 0.0000 0.0000
B0563.11#ncRNA 0.0187  0.0068 0.0056 0.0014 0.0029 0.0012 0.0057 0.0024 0.0000 0.0048 0.0026 0.0019 0.0035 0.0111 0.0248 0.0379 0.0438 0.0455 0.0000 0.0000 0.0000 0.0000 0.0000 0.0000 0.0000 0.0000 0.0000 0.0000 0.0000 0.0000
B0563.12#ncRNA 0.0071  0.0039 0.0031 0.0033 0.0039 0.0022 0.0024 0.0031 0.0035 0.0010 0.0030 0.0033 0.0019 0.0000 0.0119 0.0253 0.0369 0.0523 0.0000 0.0000 0.0000 0.0000 0.0000 0.0033 0.0056 0.0000 0.0000 0.0000 0.0000 0.0184
B0563.13#ncRNA 0.0071  0.0023 0.0016 0.0024 0.0046 0.0026 0.0010 0.0032 0.0011 0.0010 0.0024 0.0033 0.0010 0.0000 0.0106 0.0242 0.0348 0.0528 0.0000 0.0000 0.0000 0.0000 0.0000 0.0033 0.0056 0.0000 0.0000 0.0000 0.0000 0.0184
B0563.14#ncRNA 0.0000  0.0063 0.0030 0.0011 0.0071 0.0118 0.0036 0.0039 0.0124 0.0090 0.0043 0.0000 0.0102 0.0246 0.0370 0.0652 0.0862 0.0814 0.0003 0.0040 0.0010 0.0000 0.0000 0.0023 0.0106 0.0049 0.0000 0.0054 0.0000 0.0186
B0563.15#ncRNA 0.0200  0.0000 0.0016 0.0035 0.0029 0.0040 0.0039 0.0018 0.0015 0.0010 0.0032 0.0056 0.0061 0.0143 0.0258 0.0348 0.0327 0.0275 0.0055 0.0000 0.0000 0.0000 0.0000 0.0029 0.0000 0.0010 0.0000 0.0000 0.0000 0.0000
B0563.16#ncRNA 0.0000  0.0173 0.0012 0.0049 0.0071 0.0086 0.0064 0.0012 0.0015 0.0000 0.0022 0.0087 0.0151 0.0285 0.0364 0.0692 0.1145 0.1376 0.0250 0.0171 0.0092 0.0083 0.0076 0.0145 0.0080 0.0112 0.0152 0.0187 0.0000 0.0000
B0563.17#ncRNA 0.0000  0.0023 0.0047 0.0010 0.0081 0.0117 0.0061 0.0066 0.0107 0.0095 0.0033 0.0000 0.0123 0.0205 0.0393 0.0653 0.0871 0.0808 0.0003 0.0040 0.0010 0.0000 0.0000 0.0023 0.0106 0.0049 0.0000 0.0054 0.0000 0.0186
B0564.12#ncRNA 0.0000  0.0504 0.0600 0.0252 0.0000 0.0085 0.0561 0.0614 0.0561 0.0671 0.0650 0.0590 0.0749 0.0753 0.0650 0.0586 0.0813 0.1044 0.0000 0.0000 0.0000 0.0000 0.0000 0.0000 0.0000 0.0000 0.0000 0.0000 0.0000 0.0000
BE0003N10.4#ncRNA 0.0000  0.0021 0.0016 0.0000 0.0047 0.0069 0.0100 0.0230 0.0351 0.0513 0.0731 0.0750 0.0695 0.0757 0.0747 0.0557 0.0331 0.0321 0.0164 0.0000 0.0012 0.0000 0.0000 0.0000 0.0000 0.0000 0.0000 0.0000 0.0000 0.0000
BE0003N10.5#ncRNA 0.0000  0.0000 0.0015 0.0099 0.0115 0.0126 0.0144 0.0261 0.0431 0.0545 0.0808 0.0798 0.0701 0.0776 0.0774 0.0611 0.0401 0.0346 0.0164 0.0000 0.0012 0.0000 0.0000 0.0000 0.0000 0.0000 0.0000 0.0000 0.0000 0.0000
BE0003N10.t1#Pseudogene 0.0000  0.0000 0.0003 0.0119 0.0134 0.0296 0.0340 0.0411 0.0432 0.0490 0.0498 0.0455 0.0425 0.0347 0.0290 0.0189 0.0118 0.0026 0.0000 0.0000 0.0000 0.0000 0.0000 0.0017 0.0000 0.0000 0.0000 0.0000 0.0000 0.0000
BE0003N10.t2#Pseudogene 0.0268  0.0000 0.0034 0.0016 0.0172 0.0514 0.0764 0.0709 0.0488 0.0377 0.0335 0.0315 0.0372 0.0401 0.0330 0.0177 0.0104 0.0148 0.0032 0.0000 0.0000 0.0000 0.0000 0.0000 0.0000 0.0000 0.0000 0.0000 0.0000 0.0012
BE0003N10.t3#Pseudogene 0.0000  0.0192 0.0143 0.0017 0.0189 0.0391 0.0328 0.0199 0.0342 0.0210 0.0119 0.0353 0.0548 0.0636 0.0608 0.0108 0.0000 0.0175 0.0000 0.0000 0.0000 0.0000 0.0000 0.0000 0.0000 0.0000 0.0000 0.0000 0.0000 0.0000
BE0003N10.t4#Pseudogene 0.0000  0.0000 0.0290 0.0332 0.0540 0.0656 0.0833 0.1007 0.1026 0.1131 0.1218 0.1180 0.1040 0.0921 0.0878 0.0853 0.0810 0.0534 0.0047 0.0000 0.0031 0.0000 0.0000 0.0000 0.0012 0.0000 0.0000 0.0000 0.0000 0.0000
BE0003N10.t5#Pseudogene 0.0000  0.0000 0.0075 0.0155 0.0215 0.0121 0.0201 0.0305 0.0495 0.0448 0.0570 0.0967 0.1162 0.1186 0.1113 0.0996 0.0789 0.0681 0.0000 0.0000 0.0000 0.0000 0.0000 0.0000 0.0000 0.0000 0.0000 0.0000 0.0000 0.0000
BE0003N10.t6#Pseudogene 0.0000  0.0000 0.0089 0.0044 0.0166 0.0238 0.0338 0.0430 0.0506 0.0697 0.0643 0.0732 0.0817 0.0898 0.0917 0.0841 0.0733 0.0588 0.0000 0.0000 0.0000 0.0000 0.0000 0.0000 0.0000 0.0000 0.0000 0.0000 0.0000 0.0000
BE10.6#Pseudogene 0.0042  0.0463 0.0260 0.0103 0.0000 0.0077 0.0105 0.0102 0.0057 0.0090 0.0097 0.0160 0.0164 0.0231 0.0129 0.0103 0.0085 0.0058 0.0487 0.0000 0.0033 0.0000 0.0067 0.0000 0.0018 0.0027 0.0145 0.0025 0.0034 0.0000
BE10.7#ncRNA 0.0000  0.0019 0.0000 0.0007 0.0028 0.0020 0.0121 0.0118 0.0036 0.0093 0.0111 0.0228 0.0310 0.0435 0.0525 0.0600 0.0752 0.0752 0.0109 0.0000 0.0011 0.0000 0.0000 0.0000 0.0000 0.0043 0.0014 0.0081 0.0000 0.0000
C01A2.10#ncRNA 0.0000  0.0043 0.0126 0.0087 0.0022 0.0000 0.0051 0.0025 0.0029 0.0043 0.0123 0.0058 0.0116 0.0184 0.0278 0.0163 0.0105 0.0105 0.0041 0.0000 0.0000 0.0000 0.0000 0.0000 0.0000 0.0000 0.0000 0.0000 0.0000 0.0000
C01A2.8#ncRNA 0.0328  0.0422 0.0396 0.0576 0.0947 0.1415 0.1671 0.1663 0.1554 0.1566 0.1314 0.1066 0.0912 0.0726 0.0497 0.0125 0.0000 0.0198 0.0041 0.0000 0.0000 0.0000 0.0000 0.0000 0.0000 0.0000 0.0000 0.0000 0.0000 0.0000
C01B10.1#Pseudogene 0.0228  0.0058 0.0044 0.0030 0.0089 0.0039 0.0018 0.0093 0.0126 0.0132 0.0070 0.0207 0.0324 0.0565 0.0716 0.1073 0.1595 0.1648 1.1270 1.1360 0.8825 0.5663 0.4884 1.8080 0.0000 5.0059 0.1610 0.8495 0.2905 0.0428
C01B10.12#ncRNA 0.0000  0.0186 0.0096 0.0070 0.0077 0.0075 0.0075 0.0035 0.0031 0.0000 0.0011 0.0013 0.0137 0.0266 0.0320 0.0435 0.0335 0.0187 0.0025 0.0015 0.0054 0.0050 0.0023 0.0007 0.0000 0.0011 0.0000 0.0074 0.0110 0.0000
C01B10.13#ncRNA 0.0000  0.0000 0.0036 0.0061 0.0100 0.0146 0.0201 0.0359 0.0509 0.0627 0.0550 0.0550 0.0558 0.0572 0.0539 0.0469 0.0329 0.0207 0.0000 0.0000 0.0000 0.0000 0.0000 0.0000 0.0000 0.0000 0.0000 0.0000 0.0000 0.0000
C01B10.14#ncRNA 0.0000  0.0235 0.0060 0.0226 0.0149 0.0000 0.0209 0.0568 0.0693 0.0935 0.1193 0.2139 0.2647 0.3141 0.3893 0.4456 0.4415 0.3651 0.0012 0.0213 0.0168 0.0000 0.0318 0.0442 0.0000 0.0263 0.0036 0.0000 0.0016 0.0000
C01B10.15#ncRNA 0.0000  0.0047 0.0047 0.0049 0.0069 0.0047 0.0051 0.0047 0.0029 0.0048 0.0108 0.0087 0.0040 0.0000 0.0099 0.0297 0.0332 0.0134 0.0000 0.0000 0.0000 0.0000 0.0000 0.0000 0.0000 0.0000 0.0000 0.0000 0.0000 0.0000
C01B10.16#ncRNA 0.0328  0.0000 0.0152 0.0589 0.0682 0.0968 0.1367 0.2200 0.2876 0.2584 0.2796 0.3538 0.3542 0.3264 0.3796 0.4686 0.5758 0.5375 0.2401 0.2647 0.1823 0.3050 0.2127 0.3214 0.0000 0.2616 0.0937 0.1566 0.0078 0.0000
C01B10.17#ncRNA 0.0000  0.0112 0.0128 0.0091 0.0000 0.0144 0.0216 0.0552 0.0382 0.0568 0.1026 0.2257 0.3115 0.4117 0.3681 0.2517 0.1881 0.1076 0.0000 0.0000 0.0000 0.0000 0.0000 0.0000 0.0000 0.0000 0.0000 0.0000 0.0000 0.0000
C01B10.18#ncRNA 0.0328  0.0041 0.0131 0.0000 0.0188 0.0188 0.0401 0.0478 0.0422 0.0823 0.1582 0.2706 0.4040 0.5370 0.5568 0.5771 0.5738 0.5072 0.0004 0.0154 0.0000 0.0000 0.0000 0.0141 0.0000 0.0024 0.0000 0.0000 0.0000 0.0000
C01B10.19#ncRNA 0.0000  0.0000 0.0023 0.0027 0.0090 0.0163 0.0301 0.0396 0.0472 0.0404 0.0472 0.0658 0.0862 0.0976 0.0964 0.0941 0.1062 0.1348 0.0000 0.0000 0.0000 0.0000 0.0000 0.0048 0.0000 0.0000 0.0000 0.0000 0.0000 0.0000
C01B10.20#ncRNA 0.0234  0.0339 0.0372 0.0096 0.0000 0.0105 0.0240 0.0318 0.0402 0.0342 0.0339 0.0333 0.0420 0.0390 0.0423 0.0384 0.0494 0.0210 0.0000 0.0154 0.0000 0.0000 0.0000 0.0000 0.0000 0.0000 0.0000 0.0000 0.0000 0.0000
C01B10.21#ncRNA 0.0000  0.0011 0.0000 0.0038 0.0091 0.0117 0.0186 0.0332 0.0432 0.0647 0.0595 0.0485 0.0535 0.0551 0.0544 0.0413 0.0295 0.0163 0.0000 0.0000 0.0000 0.0000 0.0000 0.0000 0.0000 0.0000 0.0000 0.0000 0.0000 0.0000
C01B10.22#ncRNA 0.0000  0.0101 0.0000 0.0070 0.0101 0.0220 0.0346 0.0579 0.0813 0.0869 0.1040 0.1479 0.1936 0.2223 0.2532 0.2550 0.2048 0.1936 0.0000 0.0029 0.0000 0.0000 0.0000 0.0000 0.0000 0.0000 0.0000 0.0000 0.0000 0.0000
C01B10.23#ncRNA 0.0374  0.0000 0.0012 0.0042 0.0086 0.0182 0.0231 0.0266 0.0366 0.0436 0.0509 0.0478 0.0423 0.0375 0.0331 0.0350 0.0409 0.0343 0.0000 0.0308 0.0000 0.0250 0.0000 0.0750 0.0000 0.0407 0.0000 0.0000 0.0094 0.0000
C01B10.24#ncRNA 0.0328  0.0176 0.0114 0.0069 0.0015 0.0006 0.0091 0.0201 0.0159 0.0020 0.0038 0.0255 0.0343 0.0130 0.0047 0.0625 0.1441 0.1666 0.6846 0.6159 0.4868 0.6412 1.0429 1.0833 0.0000 0.5414 0.4605 1.2222 0.1378 0.0255
C01B10.25#ncRNA 0.0000  0.0082 0.0033 0.0000 0.0101 0.0145 0.0111 0.0142 0.0211 0.0397 0.0605 0.0987 0.1298 0.1530 0.1878 0.2059 0.2374 0.2285 0.0000 0.0000 0.0000 0.0000 0.0000 0.0059 0.0000 0.0000 0.0000 0.0000 0.0000 0.0000
C01B10.26#ncRNA 0.0000  0.0019 0.0000 0.0115 0.0071 0.0108 0.0065 0.0344 0.0508 0.0701 0.1055 0.1955 0.2680 0.3220 0.3729 0.4207 0.3972 0.3270 0.0012 0.0183 0.0201 0.0000 0.0318 0.0392 0.0000 0.0241 0.0036 0.0000 0.0000 0.0000
C01B10.27#ncRNA 0.0000  0.0178 0.0142 0.0015 0.0000 0.0139 0.0175 0.0062 0.0196 0.0110 0.0175 0.0089 0.0184 0.0199 0.0134 0.0104 0.0131 0.0172 0.0000 0.0000 0.0000 0.0000 0.0000 0.0000 0.0000 0.0000 0.0000 0.0000 0.0000 0.0000
C01B10.28#ncRNA 0.0000  0.0000 0.0035 0.0064 0.0075 0.0134 0.0207 0.0316 0.0392 0.0349 0.0301 0.0340 0.0310 0.0410 0.0517 0.0621 0.0627 0.0530 0.0000 0.0000 0.0029 0.0000 0.0000 0.0048 0.0000 0.0057 0.0000 0.0063 0.0000 0.0000
C01B10.29#ncRNA 0.0000  0.0000 0.0023 0.0088 0.0143 0.0131 0.0203 0.0343 0.0440 0.0660 0.0612 0.0526 0.0594 0.0598 0.0552 0.0455 0.0324 0.0217 0.0000 0.0000 0.0000 0.0000 0.0000 0.0000 0.0000 0.0000 0.0000 0.0000 0.0000 0.0000
C01B10.30#ncRNA 0.0000  0.0030 0.0000 0.0015 0.0035 0.0107 0.0147 0.0276 0.0454 0.0582 0.0547 0.0429 0.0565 0.0538 0.0461 0.0384 0.0237 0.0158 0.0000 0.0000 0.0000 0.0000 0.0000 0.0000 0.0000 0.0000 0.0000 0.0000 0.0000 0.0000
C01B10.31#ncRNA 0.0468  0.0002 0.0030 0.0083 0.0034 0.0000 0.0419 0.0447 0.0212 0.0505 0.0877 0.1881 0.3481 0.3838 0.3299 0.3261 0.2828 0.2468 0.0000 0.0051 0.0000 0.0000 0.0000 0.0048 0.0000 0.0000 0.0000 0.0017 0.0000 0.0000
C01B10.32#ncRNA 0.0000  0.0148 0.0000 0.0135 0.0076 0.0029 0.0004 0.0200 0.0471 0.0533 0.0758 0.1077 0.2113 0.2790 0.3111 0.3542 0.3398 0.3101 0.0060 0.0308 0.0000 0.0000 0.0000 0.0036 0.0000 0.0024 0.0000 0.0120 0.0000 0.0000
C01B10.33#ncRNA 0.0125  0.0001 0.0000 0.0079 0.0240 0.0283 0.0183 0.0233 0.0316 0.0398 0.0553 0.0686 0.0785 0.0708 0.0702 0.0597 0.0542 0.0538 0.0000 0.0000 0.0000 0.0000 0.0000 0.0014 0.0000 0.0171 0.0000 0.0000 0.0000 0.0000
C01B10.34#ncRNA 0.0328  0.0000 0.0211 0.0716 0.0842 0.0908 0.1472 0.2288 0.2914 0.2978 0.3426 0.3898 0.3701 0.3503 0.3681 0.4382 0.5636 0.5037 0.2563 0.2830 0.1798 0.3575 0.2051 0.3107 0.0000 0.2643 0.0734 0.1743 0.0266 0.0000
C01B10.35#ncRNA 0.0000  0.0081 0.0000 0.0105 0.0098 0.0141 0.0289 0.0217 0.0098 0.0110 0.0184 0.0221 0.0237 0.0281 0.0402 0.0518 0.0647 0.0330 0.0000 0.0000 0.0000 0.0000 0.0000 0.0000 0.0000 0.0000 0.0000 0.0000 0.0000 0.0000
C01B10.36#ncRNA 0.0328  0.0000 0.0066 0.0044 0.0077 0.0129 0.0237 0.0287 0.0265 0.0411 0.0716 0.0896 0.0828 0.0857 0.0900 0.0818 0.0727 0.0689 0.0000 0.0000 0.0000 0.0000 0.0000 0.0000 0.0000 0.0000 0.0000 0.0000 0.0000 0.0000
C01B10.37#ncRNA 0.0000  0.0195 0.0249 0.0152 0.0000 0.0108 0.0238 0.0130 0.0224 0.0195 0.0144 0.0235 0.0191 0.0246 0.0354 0.0278 0.0235 0.0311 0.0000 0.0000 0.0000 0.0000 0.0000 0.0000 0.0000 0.0000 0.0000 0.0000 0.0000 0.0000
C01B10.38#ncRNA 0.0000  0.0086 0.0076 0.0017 0.0000 0.0087 0.0065 0.0061 0.0084 0.0087 0.0050 0.0092 0.0030 0.0061 0.0090 0.0104 0.0079 0.0086 0.0000 0.0257 0.0000 0.0000 0.0000 0.0048 0.0000 0.0000 0.0000 0.0000 0.0000 0.0000
C01B10.39#ncRNA 0.0000  0.0030 0.0041 0.0073 0.0145 0.0020 0.0190 0.0092 0.0004 0.0009 0.0048 0.0037 0.0000 0.0110 0.0215 0.0176 0.0096 0.0113 0.0000 0.0000 0.0000 0.0000 0.0000 0.0000 0.0000 0.0000 0.0000 0.0000 0.0000 0.0000
C01B10.40#ncRNA 0.0499  0.0054 0.0000 0.0036 0.0034 0.0022 0.0330 0.0540 0.0268 0.0506 0.0838 0.1918 0.3523 0.3872 0.3224 0.3336 0.2897 0.2511 0.0000 0.0059 0.0000 0.0000 0.0000 0.0048 0.0000 0.0000 0.0000 0.0023 0.0000 0.0000
C01B10.41#ncRNA 0.0000  0.0027 0.0017 0.0024 0.0008 0.0018 0.0030 0.0000 0.0010 0.0017 0.0008 0.0013 0.0049 0.0149 0.0252 0.0308 0.0312 0.0449 0.0000 0.0000 0.0000 0.0000 0.0000 0.0000 0.0000 0.0000 0.0000 0.0000 0.0000 0.0000
C01B10.42#ncRNA 0.0328  0.0019 0.0038 0.0016 0.0032 0.0075 0.0000 0.0109 0.0129 0.0093 0.0167 0.0623 0.1024 0.1176 0.1523 0.1777 0.2035 0.2694 0.0029 0.0015 0.0000 0.0000 0.0000 0.0095 0.0000 0.0000 0.0000 0.0000 0.0000 0.0000
C01B10.43#ncRNA 0.0406  0.0006 0.0000 0.0015 0.0078 0.0147 0.0217 0.0237 0.0344 0.0418 0.0477 0.0454 0.0393 0.0351 0.0355 0.0342 0.0426 0.0439 0.0000 0.0308 0.0000 0.0237 0.0000 0.0755 0.0000 0.0404 0.0000 0.0000 0.0102 0.0000
C01B10.45#ncRNA 0.0159  0.0000 0.0081 0.0041 0.0067 0.0202 0.0304 0.0549 0.0950 0.1324 0.1523 0.1919 0.2008 0.1610 0.1224 0.1083 0.1001 0.0702 0.0060 0.0124 0.0000 0.0000 0.0000 0.0021 0.0000 0.0074 0.0045 0.0000 0.0000 0.0000
C01B10.46#ncRNA 0.0000  0.0044 0.0000 0.0182 0.0681 0.0933 0.0969 0.1651 0.2216 0.2405 0.2671 0.3099 0.3728 0.4530 0.4340 0.3597 0.3309 0.2478 0.0838 0.0822 0.0223 0.0777 0.0469 0.3865 0.0000 0.3872 0.0289 0.0595 0.0218 0.0219
C01B10.47#ncRNA 0.0118  0.0000 0.0166 0.0485 0.0422 0.0334 0.0670 0.1891 0.2796 0.3251 0.2784 0.3036 0.3102 0.3349 0.4421 0.5304 0.5277 0.4620 0.2242 0.3239 0.1520 0.1611 0.1868 0.3010 0.0000 0.2509 0.0331 0.1673 0.0329 0.0000
C01B12.10#ncRNA 0.0000  0.0000 0.0033 0.0065 0.0055 0.0014 0.0005 0.0023 0.0005 0.0011 0.0068 0.0106 0.0179 0.0284 0.0346 0.0275 0.0223 0.0154 0.0013 0.1459 0.1010 0.0380 0.0000 0.0055 0.0000 0.0042 0.0844 0.0108 0.0035 0.0000
C01B12.9#ncRNA 0.5501  0.0292 0.4505 0.9405 1.8114 2.0195 1.4396 2.0831 2.7489 2.4296 2.0993 2.2872 2.1306 1.5628 0.8354 0.6121 0.9597 0.6283 0.1071 0.1170 0.0269 0.0747 0.0429 0.4289 0.0000 0.4323 0.0341 0.0683 0.0265 0.1364
C01B4.2#Pseudogene 0.0000  0.0000 0.0000 0.0000 0.0000 0.0000 0.0000 0.0000 0.0000 0.0000 0.0000 0.0000 0.0000 0.0000 0.0000 0.0000 0.0000 0.0000 0.0000 0.0000 0.0000 0.0000 0.0000 0.0000 0.0000 0.0000 0.0000 0.0000 0.0000 0.0000
C01B4.4#Pseudogene 0.0000  0.0000 0.0000 0.0000 0.0000 0.0000 0.0000 0.0000 0.0000 0.0000 0.0000 0.0000 0.0000 0.0000 0.0000 0.0000 0.0000 0.0000 0.0000 0.0000 0.0000 0.0000 0.0000 0.0000 0.0000 0.0000 0.0000 0.0000 0.0000 0.0000
C01B7.10#ncRNA 0.0388  0.0000 0.0379 0.0522 0.0871 0.1671 0.2427 0.2583 0.3134 0.4017 0.4883 0.5265 0.4894 0.5204 0.5294 0.4616 0.4344 0.5046 0.0021 0.0000 0.0000 0.0000 0.0000 0.0053 0.0090 0.0000 0.0003 0.0025 0.0020 0.0000
C01B7.11#ncRNA 0.0131  0.0000 0.0010 0.0041 0.0501 0.0527 0.1100 0.1441 0.4157 0.6378 0.7700 0.9921 1.1656 1.3030 1.2152 1.0716 0.7793 0.5898 0.1022 0.0000 0.0000 0.0357 0.0465 0.1076 0.2664 0.0000 0.0195 0.0762 0.0513 0.0653
C01B7.12#ncRNA 0.0168  0.0006 0.0000 0.0022 0.0038 0.0048 0.0067 0.0044 0.0040 0.0073 0.0094 0.0106 0.0135 0.0183 0.0254 0.0310 0.0355 0.0325 0.0014 0.0000 0.0000 0.0000 0.0000 0.0000 0.0000 0.0000 0.0000 0.0000 0.0000 0.0000
C01B7.13#ncRNA 0.0000  0.0000 0.0000 0.0000 0.0000 0.0000 0.0000 0.0000 0.0000 0.0000 0.0000 0.0000 0.0000 0.0000 0.0000 0.0000 0.0000 0.0000 0.0000 0.0000 0.0000 0.0000 0.0000 0.0000 0.0000 0.0000 0.0000 0.0000 0.0000 0.0000
C01B7.14#ncRNA 0.0046  0.0000 0.0058 0.0313 0.0689 0.0995 0.1234 0.1626 0.1956 0.2291 0.2469 0.3021 0.3153 0.3098 0.2913 0.2335 0.1752 0.1999 0.0017 0.0000 0.0000 0.0000 0.0000 0.0018 0.0003 0.0000 0.0039 0.0044 0.0020 0.0000
C01B7.15#ncRNA 0.0142  0.0005 0.0012 0.0000 0.0015 0.0028 0.0041 0.0043 0.0048 0.0098 0.0130 0.0120 0.0157 0.0201 0.0254 0.0313 0.0344 0.0285 0.0012 0.0000 0.0000 0.0000 0.0000 0.0000 0.0000 0.0000 0.0000 0.0000 0.0000 0.0000
C01B7.16#ncRNA 0.0000  0.0000 0.0000 0.0000 0.0000 0.0000 0.0000 0.0000 0.0000 0.0000 0.0000 0.0000 0.0000 0.0000 0.0000 0.0000 0.0000 0.0000 0.0000 0.0000 0.0000 0.0000 0.0000 0.0000 0.0000 0.0000 0.0000 0.0000 0.0000 0.0000
C01B7.8#ncRNA 0.0147  0.0000 0.0150 0.0271 0.0908 0.1207 0.1306 0.1729 0.2210 0.2421 0.2342 0.2683 0.2998 0.3579 0.3468 0.2445 0.1617 0.1540 0.0007 0.0000 0.0000 0.0000 0.0000 0.0029 0.0005 0.0000 0.0046 0.0019 0.0024 0.0000
C01B7.9#ncRNA 0.0000  0.0000 0.0073 0.0105 0.0259 0.0425 0.0643 0.0644 0.1039 0.1342 0.1580 0.1903 0.2170 0.2456 0.2616 0.2435 0.2400 0.3022 0.0000 0.0000 0.0000 0.0050 0.0000 0.0077 0.0038 0.0000 0.0018 0.0000 0.0000 0.0000
C01B9.3#Pseudogene 0.0067  0.0029 0.0115 0.0284 0.0313 0.0245 0.0113 0.0000 0.0021 0.0042 0.0025 0.0023 0.0030 0.0064 0.0134 0.0151 0.0098 0.0129 0.0030 0.0052 0.0000 0.0000 0.0000 0.0011 0.0000 0.0018 0.0000 0.0068 0.0036 0.0000
C01B9.5#Pseudogene 0.0149  0.0000 0.0096 0.0302 0.0500 0.0548 0.0484 0.0517 0.0684 0.0822 0.1056 0.1189 0.1166 0.1130 0.0976 0.0922 0.1010 0.1032 0.0374 0.0385 0.0407 0.0397 0.0485 0.1186 0.0000 0.1172 0.0735 0.0432 0.0027 0.0000
C01B9.6#ncRNA 0.0000  0.0010 0.0021 0.0016 0.0007 0.0009 0.0003 0.0000 0.0008 0.0032 0.0025 0.0016 0.0027 0.0012 0.0019 0.0081 0.0137 0.0314 0.0000 0.0072 0.0000 0.0040 0.0000 0.0000 0.0000 0.0000 0.0000 0.0000 0.0000 0.0000
C01B9.7#ncRNA 0.0000  0.0235 0.0354 0.0520 0.0634 0.0600 0.0373 0.0113 0.0047 0.0000 0.0016 0.0046 0.0082 0.0095 0.0104 0.0170 0.0175 0.0220 0.0081 0.0319 0.0169 0.1325 0.0039 2.2719 0.0000 1.0667 0.0847 0.3360 0.0029 0.0000
C01C10.5#ncRNA 0.0111  0.0239 0.0245 0.0206 0.0000 0.0125 0.0199 0.0293 0.0282 0.0315 0.0249 0.0239 0.0267 0.0221 0.0245 0.0195 0.0256 0.0243 0.0000 0.0070 0.0000 0.0000 0.0000 0.0000 0.0000 0.0000 0.0000 0.0000 0.0000 0.0000
C01C4.4#ncRNA 0.0000  0.0000 0.0152 0.0171 0.0109 0.0157 0.0214 0.0052 0.0167 0.0195 0.0133 0.0162 0.0228 0.0328 0.0138 0.0129 0.0324 0.0338 0.0327 0.0103 0.0096 0.0107 0.0000 0.0088 0.0133 0.0120 0.0000 0.0104 0.0187 0.0000
C01C4.5#ncRNA 0.0000  0.0106 0.0000 0.0125 0.0110 0.0100 0.0371 0.0462 0.0332 0.0334 0.0809 0.1118 0.1018 0.0999 0.0967 0.0628 0.0341 0.0220 0.0000 0.0000 0.0000 0.0000 0.0000 0.0000 0.0000 0.0000 0.0000 0.0000 0.0000 0.0000
C01C4.6#ncRNA 0.0000  0.0000 0.0160 0.0072 0.0160 0.0165 0.0176 0.0138 0.0066 0.0160 0.0039 0.0138 0.0149 0.0308 0.0215 0.0209 0.0352 0.0264 0.0327 0.0103 0.0096 0.0107 0.0000 0.0088 0.0133 0.0120 0.0000 0.0104 0.0187 0.0000
C01C4.7#ncRNA 0.0000  0.0108 0.0175 0.0078 0.0000 0.0012 0.0155 0.0086 0.0104 0.0203 0.0253 0.0157 0.0181 0.0201 0.0195 0.0235 0.0143 0.0524 0.0015 0.0000 0.0000 0.0000 0.0000 0.0000 0.0020 0.0000 0.0000 0.0000 0.0000 0.0000
C01F1.7#ncRNA 0.0000  0.0000 0.0208 0.0475 0.1019 0.1342 0.1150 0.0981 0.1139 0.1516 0.1776 0.1927 0.1556 0.1014 0.0851 0.0606 0.0576 0.0431 0.0000 0.0044 0.0000 0.0000 0.0000 0.0016 0.0000 0.0035 0.0000 0.0000 0.0000 0.0032
C01F1.8#ncRNA 0.0063  0.0000 0.0152 0.0296 0.0798 0.1098 0.1156 0.1122 0.1431 0.1687 0.1944 0.1899 0.1529 0.1132 0.0843 0.0847 0.0570 0.0388 0.0005 0.0155 0.0021 0.0000 0.0000 0.0019 0.0000 0.0070 0.0000 0.0000 0.0000 0.0285
C01F4.4#ncRNA 0.0000  0.0000 0.0048 0.0110 0.0171 0.0240 0.0278 0.0174 0.0105 0.0081 0.0149 0.0224 0.0325 0.0292 0.0305 0.0424 0.0649 0.0812 0.0000 0.0000 0.0000 0.0000 0.0000 0.0000 0.0069 0.0000 0.0000 0.0000 0.0000 0.0000
C01F4.5#ncRNA 0.0000  0.0056 0.0086 0.0044 0.0060 0.0032 0.0000 0.0036 0.0055 0.0066 0.0206 0.0470 0.0486 0.0434 0.0597 0.0805 0.1017 0.1093 0.0000 0.0000 0.0000 0.0000 0.0000 0.0000 0.0027 0.0000 0.0000 0.0000 0.0000 0.0000
C01F4.6#ncRNA 0.0000  0.0068 0.0072 0.0067 0.0039 0.0045 0.0077 0.0050 0.0032 0.0029 0.0000 0.0005 0.0051 0.0187 0.0337 0.0439 0.0508 0.0436 0.0420 0.0000 0.0059 0.0000 0.0000 0.0359 0.0642 0.0000 0.0073 0.0041 0.0000 0.0000
C01F4.7#ncRNA 0.0140  0.0084 0.0025 0.0000 0.0050 0.0086 0.0250 0.0253 0.0075 0.0006 0.0022 0.0159 0.0188 0.0289 0.0363 0.0502 0.0307 0.0269 0.0108 0.0000 0.0000 0.0000 0.0000 0.0074 0.0119 0.0000 0.0027 0.0000 0.0025 0.0000
C01F4.8#ncRNA 0.0000  0.0000 0.0070 0.0069 0.0058 0.0036 0.0008 0.0062 0.0069 0.0067 0.0203 0.0458 0.0482 0.0503 0.0642 0.0800 0.0985 0.1097 0.0000 0.0000 0.0000 0.0000 0.0000 0.0000 0.0027 0.0000 0.0000 0.0000 0.0000 0.0000
C01F4.9#ncRNA 0.0000  0.0026 0.0012 0.0000 0.0018 0.0076 0.0147 0.0202 0.0221 0.0217 0.0160 0.0112 0.0072 0.0123 0.0172 0.0136 0.0138 0.0112 0.0035 0.0000 0.0000 0.0000 0.0000 0.0000 0.0029 0.0000 0.0000 0.0000 0.0000 0.0000
C01F6.10#ncRNA 0.0484  0.0000 0.2266 0.8167 1.3926 1.6693 2.0535 2.3094 1.8005 1.4143 1.2831 0.9479 0.6080 0.3862 0.2181 0.3012 0.4013 0.2908 0.0041 0.0000 0.0075 0.0000 0.0000 0.0954 0.0000 0.0729 0.0000 0.0000 0.0000 0.0000
C01F6.11#ncRNA 0.0328  0.0000 0.0045 0.0008 0.0092 0.0146 0.0245 0.0284 0.0588 0.0766 0.0855 0.1094 0.1276 0.1442 0.1388 0.1167 0.1123 0.1064 0.0000 0.0000 0.0000 0.0000 0.0000 0.0000 0.0000 0.0000 0.0000 0.0000 0.0000 0.0000
C01F6.12#ncRNA 0.0149  0.0567 0.0584 0.0231 0.0000 0.0304 0.0682 0.0472 0.0693 0.0679 0.0644 0.0784 0.0875 0.0728 0.0591 0.0721 0.0822 0.0945 0.0000 0.0039 0.0000 0.0000 0.0000 0.0000 0.0000 0.0011 0.0000 0.0000 0.0000 0.0000
C01F6.13#ncRNA 0.0127  0.0000 0.0034 0.0069 0.0146 0.0184 0.0283 0.0242 0.0376 0.0573 0.0680 0.0791 0.0887 0.1004 0.1136 0.1221 0.1213 0.1066 0.0085 0.0135 0.0023 0.0037 0.0000 0.0060 0.0000 0.0059 0.0034 0.0011 0.0010 0.0000
C01F6.3#Pseudogene 0.0323  0.0000 0.0868 0.2618 0.3878 0.5575 0.6431 0.7815 0.8458 0.8576 0.8517 0.8316 0.7661 0.7582 0.7593 0.7593 0.8074 0.7537 1.5246 0.8389 0.6055 0.4123 0.4732 1.5695 0.0000 1.5131 0.4783 0.2634 0.1401 0.1188
C01G10.13#Pseudogene 0.0374  0.0008 0.0034 0.0000 0.0010 0.0021 0.0132 0.0152 0.0187 0.0159 0.0114 0.0090 0.0105 0.0127 0.0174 0.0178 0.0192 0.0096 0.0000 0.0000 0.0000 0.0069 0.0019 0.0008 0.0000 0.0000 0.0023 0.0000 0.0000 0.0000
C01G10.19#Pseudogene 0.0180  0.0155 0.0151 0.0095 0.0000 0.0084 0.0152 0.0175 0.0139 0.0165 0.0192 0.0176 0.0153 0.0157 0.0169 0.0169 0.0203 0.0416 0.0003 0.0000 0.0000 0.0000 0.0000 0.0024 0.0000 0.0000 0.0000 0.0009 0.0012 0.0000
C01G12.12#Pseudogene 0.0213  0.0000 0.0244 0.0561 0.0910 0.1154 0.1060 0.1127 0.1169 0.1142 0.1162 0.1074 0.0943 0.0739 0.0541 0.0579 0.0720 0.0621 0.0403 0.0346 0.0400 0.0524 0.0815 0.1119 0.0000 0.0783 0.0088 0.0158 0.0604 0.1009
C01G12.14#ncRNA 0.0000  0.0018 0.0000 0.0022 0.0138 0.0113 0.0306 0.0603 0.0524 0.0643 0.0930 0.1631 0.2319 0.2859 0.3275 0.2454 0.1376 0.1583 0.0126 0.0000 0.0031 0.0000 0.0061 0.0083 0.0000 0.0073 0.0000 0.0000 0.0000 0.0000
C01G12.15#ncRNA 0.0049  0.0000 0.0012 0.0006 0.0024 0.0084 0.0108 0.0107 0.0118 0.0207 0.0284 0.0327 0.0463 0.0561 0.0676 0.0821 0.0955 0.1272 0.0008 0.0000 0.0000 0.0000 0.0000 0.0003 0.0000 0.0000 0.0000 0.0000 0.0000 0.0000
C01G12.4#Pseudogene 0.0687  0.1195 0.3384 0.3564 0.1968 0.0622 0.0502 0.0265 0.0396 0.0506 0.0492 0.0284 0.0248 0.0224 0.0263 0.0214 0.0262 0.0000 0.0052 0.0032 0.0001 0.0033 0.0211 0.0537 0.0000 0.0890 0.0013 0.0015 0.0697 0.0162
C01G5.10#ncRNA 0.0000  0.0029 0.0034 0.0038 0.0027 0.0025 0.0055 0.0024 0.0006 0.0012 0.0000 0.0022 0.0202 0.0423 0.0702 0.0958 0.1105 0.1125 0.0109 0.0000 0.0000 0.0000 0.0000 0.0048 0.0000 0.0114 0.0000 0.0000 0.0000 0.0000
C01G5.11#ncRNA 0.0000  0.0000 0.0079 0.0171 0.0192 0.0172 0.0241 0.0134 0.0093 0.0137 0.0217 0.0317 0.0433 0.0624 0.0590 0.0378 0.0294 0.0084 0.0000 0.0191 0.0000 0.0000 0.0000 0.0000 0.0000 0.0000 0.0000 0.0000 0.0000 0.0000
C01G5.12#ncRNA 0.0328  0.0008 0.0008 0.0000 0.0035 0.0024 0.0021 0.0042 0.0108 0.0201 0.0167 0.0200 0.0572 0.0953 0.1057 0.0953 0.1031 0.1150 0.0000 0.0029 0.0000 0.0000 0.0000 0.0129 0.0000 0.0171 0.0000 0.0000 0.0000 0.0000
C01G5.13#ncRNA 0.0328  0.0144 0.0139 0.0236 0.0114 0.0122 0.0321 0.0209 0.0015 0.0000 0.0084 0.0241 0.0192 0.0251 0.0336 0.0329 0.0338 0.0163 0.0000 0.0000 0.0000 0.0000 0.0000 0.0000 0.0000 0.0000 0.0000 0.0000 0.0000 0.0000
C01G5.14#ncRNA 0.0328  0.0148 0.0000 0.0021 0.0052 0.0073 0.0119 0.0178 0.0211 0.0227 0.0196 0.0327 0.0333 0.0620 0.1286 0.1672 0.2020 0.1848 0.0000 0.0000 0.0000 0.0000 0.0000 0.0084 0.0000 0.0057 0.0000 0.0000 0.0000 0.0000
C01G5.15#ncRNA 0.0000  0.0139 0.0082 0.0069 0.0000 0.0043 0.0273 0.0708 0.0833 0.0840 0.1163 0.1773 0.1797 0.1668 0.1363 0.1181 0.1394 0.2027 0.0000 0.0051 0.0000 0.0000 0.0000 0.0000 0.0000 0.0000 0.0000 0.0000 0.0000 0.0000
C01G5.16#ncRNA 0.0016  0.0014 0.0035 0.0000 0.0015 0.0026 0.0054 0.0041 0.0151 0.0211 0.0238 0.0341 0.0451 0.0506 0.0534 0.0379 0.0239 0.0157 0.0051 0.0110 0.0000 0.0000 0.0000 0.0000 0.0000 0.0000 0.0000 0.0000 0.0000 0.0000
C01G5.17#ncRNA 0.0000  0.0016 0.0016 0.0018 0.0000 0.0033 0.0032 0.0002 0.0101 0.0195 0.0235 0.0205 0.0138 0.0403 0.0678 0.0845 0.0779 0.0808 0.0041 0.0000 0.0000 0.0000 0.0000 0.0125 0.0000 0.0057 0.0000 0.0000 0.0000 0.0000
C01G5.18#ncRNA 0.0328  0.0136 0.0035 0.0000 0.0012 0.0069 0.0120 0.0156 0.0141 0.0185 0.0195 0.0317 0.0347 0.0644 0.1296 0.1643 0.2012 0.1816 0.0000 0.0000 0.0000 0.0000 0.0000 0.0084 0.0000 0.0057 0.0000 0.0000 0.0000 0.0000
C01G5.19#ncRNA 0.0250  0.0001 0.0011 0.0003 0.0014 0.0036 0.0025 0.0000 0.0073 0.0113 0.0148 0.0246 0.0421 0.0727 0.1042 0.1116 0.1145 0.1016 0.0041 0.0059 0.0000 0.0000 0.0000 0.0000 0.0000 0.0060 0.0000 0.0000 0.0000 0.0000
C01G5.20#ncRNA 0.0000  0.0016 0.0057 0.0080 0.0021 0.0008 0.0095 0.0072 0.0114 0.0000 0.0097 0.0267 0.0327 0.0354 0.0409 0.0740 0.1336 0.1621 0.0000 0.0154 0.0000 0.0000 0.0000 0.0000 0.0000 0.0220 0.0000 0.0000 0.0000 0.0000
C01G5.21#ncRNA 0.0000  0.0019 0.0038 0.0000 0.0052 0.0096 0.0169 0.0183 0.0225 0.0182 0.0165 0.0224 0.0325 0.0465 0.0480 0.0406 0.0354 0.0418 0.0000 0.0000 0.0000 0.0000 0.0000 0.0000 0.0000 0.0000 0.0000 0.0000 0.0000 0.0000
C01G5.22#ncRNA 0.0000  0.0046 0.0000 0.0037 0.0041 0.0050 0.0172 0.0179 0.0111 0.0020 0.0045 0.0078 0.0100 0.0314 0.0484 0.0635 0.0995 0.1512 0.0041 0.0132 0.0000 0.0000 0.0000 0.0000 0.0000 0.0249 0.0000 0.0000 0.0000 0.0000
C01G5.23#ncRNA 0.0328  0.0005 0.0000 0.0000 0.0024 0.0013 0.0054 0.0068 0.0079 0.0144 0.0074 0.0171 0.0329 0.0453 0.0630 0.0985 0.1262 0.1104 0.0086 0.0154 0.0000 0.0000 0.0000 0.0020 0.0000 0.0114 0.0000 0.0000 0.0000 0.0000
C01G5.24#ncRNA 0.0000  0.0134 0.0074 0.0000 0.0061 0.0063 0.0164 0.0254 0.0490 0.0716 0.1055 0.1529 0.1697 0.1350 0.1218 0.1178 0.1141 0.0994 0.0000 0.0000 0.0000 0.0000 0.0000 0.0000 0.0000 0.0000 0.0000 0.0000 0.0000 0.0000
C01G6.10#Pseudogene 0.0065  0.0008 0.0014 0.0032 0.0030 0.0041 0.0064 0.0075 0.0098 0.0103 0.0127 0.0137 0.0121 0.0122 0.0191 0.0284 0.0374 0.0415 0.0027 0.0000 0.0025 0.0118 0.0431 0.0081 0.0041 0.0056 0.0059 0.0064 0.0114 0.0753
C01G6.11#ncRNA 0.0328  0.0000 0.0045 0.0166 0.0114 0.0076 0.0230 0.0506 0.0381 0.0173 0.0391 0.0495 0.0469 0.0452 0.0836 0.1585 0.2056 0.2856 0.0058 0.0000 0.0090 0.0262 0.0787 0.0476 0.0108 0.0247 0.0340 0.0337 0.0000 0.0279
C01G6.12#ncRNA 3.0750  4.4759 3.0997 1.7816 1.1811 1.0549 0.7404 1.0060 1.1038 1.2554 1.4549 1.4508 1.2941 1.3043 1.8325 1.5801 1.6015 2.2000 1.3582 0.0000 0.8342 0.5512 1.6038 2.1600 4.0852 2.6991 0.2595 1.0085 2.9319 1.9042
C01G6.13#ncRNA 0.0000  0.0082 0.0000 0.0269 0.0330 0.0747 0.1048 0.1214 0.1559 0.1690 0.2053 0.2369 0.2525 0.2642 0.2452 0.1984 0.1630 0.1838 0.0056 0.0000 0.0000 0.0000 0.0000 0.0131 0.0118 0.0000 0.0000 0.0000 0.0000 0.0000
C01G8.10#ncRNA 0.0000  0.0111 0.0139 0.0061 0.0000 0.0020 0.0366 0.0518 0.0619 0.0776 0.0700 0.0656 0.0630 0.0635 0.0630 0.0610 0.0524 0.0458 0.0000 0.0000 0.0000 0.0000 0.0000 0.0000 0.0000 0.0000 0.0000 0.0000 0.0000 0.0242
C01H6.10#ncRNA 0.0000  0.0230 0.0248 0.0087 0.0000 0.0092 0.0257 0.0283 0.0258 0.0245 0.0280 0.0254 0.0279 0.0309 0.0241 0.0209 0.0276 0.0372 0.0000 0.0000 0.0000 0.0000 0.0000 0.0000 0.0000 0.0000 0.0000 0.0000 0.0000 0.0000
C01H6.11#ncRNA 0.1143  0.0234 0.0095 0.0014 0.0000 0.0019 0.0524 0.0584 0.0951 0.1100 0.2105 0.3290 0.3694 0.2706 0.2461 0.3145 0.3376 0.2721 0.1536 0.0000 0.0563 0.0519 0.0193 0.2845 0.1907 0.0000 0.0363 0.1102 0.0186 0.0108
C02B10.10#ncRNA 0.0218  0.0000 0.0030 0.0058 0.0189 0.0389 0.0395 0.0339 0.0434 0.0776 0.0986 0.0953 0.1138 0.1365 0.1702 0.1942 0.1944 0.2241 0.0000 0.0000 0.0000 0.0000 0.0000 0.0000 0.0000 0.0000 0.0000 0.0000 0.0000 0.0000
C02B10.11#ncRNA 0.0000  0.0138 0.0067 0.0086 0.0130 0.0044 0.0265 0.0111 0.0094 0.0084 0.0056 0.0088 0.0234 0.0284 0.0132 0.0013 0.0000 0.0113 0.0000 0.0000 0.0000 0.0000 0.0000 0.0000 0.0000 0.0000 0.0000 0.0000 0.0000 0.0000
C02B10.12#ncRNA 0.0655  0.0000 0.0064 0.0022 0.0064 0.0231 0.0319 0.0404 0.0513 0.0817 0.1010 0.1104 0.1232 0.1317 0.1306 0.1489 0.1612 0.1638 0.0000 0.0000 0.0000 0.0025 0.0000 0.0000 0.0000 0.0000 0.0000 0.0000 0.0000 0.0000
C02B10.13#ncRNA 0.0328  0.0079 0.0000 0.0093 0.0121 0.0555 0.0833 0.1011 0.0987 0.0698 0.0691 0.0830 0.1268 0.1468 0.1441 0.1483 0.1690 0.2282 0.0000 0.0000 0.0000 0.0000 0.0000 0.0000 0.0000 0.0000 0.0000 0.0000 0.0000 0.0000
C02B10.14#ncRNA 0.0000  0.0003 0.0000 0.0098 0.0209 0.0450 0.0317 0.0234 0.0382 0.0693 0.1093 0.1692 0.1992 0.2091 0.2070 0.1428 0.0954 0.0395 0.0000 0.0000 0.0000 0.0000 0.0000 0.0000 0.0000 0.0000 0.0000 0.0000 0.0000 0.0000
C02B10.15#ncRNA 0.0000  0.0000 0.0034 0.0117 0.0647 0.1062 0.1569 0.2654 0.3291 0.3367 0.3165 0.3381 0.4404 0.5337 0.4716 0.3927 0.4191 0.4353 0.0000 0.0000 0.0000 0.0000 0.0000 0.0000 0.0000 0.0000 0.0000 0.0000 0.0164 0.0000
C02B10.16#ncRNA 0.0000  0.0000 0.0356 0.0997 0.1612 0.2693 0.3719 0.4075 0.4275 0.4728 0.3963 0.3077 0.2375 0.1830 0.1915 0.1785 0.1281 0.0818 0.0000 0.0000 0.0000 0.0000 0.0000 0.0048 0.0000 0.0000 0.0000 0.0000 0.0000 0.0255
C02B10.17#ncRNA 0.0000  0.0118 0.0027 0.0000 0.0091 0.0178 0.0514 0.0689 0.0671 0.0545 0.0505 0.0697 0.0753 0.1112 0.1306 0.1313 0.1005 0.0849 0.0000 0.0000 0.0000 0.0000 0.0000 0.0000 0.0000 0.0000 0.0000 0.0000 0.0000 0.0000
C02B10.18#ncRNA 0.0218  0.0028 0.0000 0.0080 0.0312 0.0870 0.1254 0.1319 0.1553 0.1561 0.1615 0.2062 0.2384 0.2354 0.2432 0.2235 0.1716 0.1415 0.0000 0.0000 0.0000 0.0000 0.0000 0.0000 0.0000 0.0000 0.0000 0.0000 0.0000 0.0000
C02B10.19#ncRNA 0.0125  0.0000 0.0073 0.0048 0.0146 0.0297 0.0469 0.0388 0.0432 0.0444 0.0485 0.0506 0.0702 0.0788 0.0839 0.0980 0.1122 0.1140 0.0000 0.0000 0.0000 0.0000 0.0000 0.0000 0.0000 0.0041 0.0000 0.0000 0.0000 0.0000
C02B10.20#ncRNA 0.0000  0.0000 0.0056 0.0298 0.0669 0.0813 0.1087 0.1512 0.2007 0.2307 0.2542 0.2990 0.3323 0.3400 0.2816 0.2705 0.2742 0.2929 0.0279 0.0000 0.0064 0.0300 0.0015 0.0197 0.0000 0.0512 0.0000 0.0000 0.0000 0.0000
C02B10.21#ncRNA 0.0000  0.0000 0.0206 0.0502 0.0506 0.0333 0.0593 0.1365 0.2220 0.2155 0.2459 0.2413 0.2715 0.3112 0.2710 0.2724 0.2162 0.1889 0.0000 0.0000 0.0000 0.0000 0.0000 0.0000 0.0000 0.0000 0.0000 0.0000 0.0000 0.0000
C02B10.22#ncRNA 0.0655  0.0000 0.0194 0.0307 0.0433 0.0581 0.0692 0.0925 0.1133 0.0913 0.1045 0.1655 0.1937 0.2017 0.1886 0.1911 0.1664 0.1506 0.0000 0.0000 0.0000 0.0000 0.0000 0.0048 0.0000 0.0057 0.0000 0.0000 0.0000 0.0000
C02B10.23#ncRNA 0.0125  0.0134 0.0045 0.0000 0.0061 0.0331 0.0562 0.0717 0.0910 0.1134 0.1274 0.1292 0.1228 0.1300 0.1386 0.1294 0.1477 0.1621 0.0000 0.0000 0.0000 0.0000 0.0000 0.0000 0.0000 0.0100 0.0000 0.0000 0.0000 0.0000
C02B10.24#ncRNA 0.0000  0.0141 0.0096 0.0114 0.0000 0.0033 0.0129 0.0194 0.0116 0.0129 0.0149 0.0167 0.0136 0.0184 0.0232 0.0121 0.0179 0.0493 0.0000 0.0000 0.0000 0.0000 0.0000 0.0000 0.0000 0.0000 0.0000 0.0000 0.0000 0.0000
C02B10.25#ncRNA 0.0702  0.0036 0.0093 0.0000 0.0108 0.0237 0.0678 0.1098 0.1547 0.1824 0.1841 0.1942 0.2264 0.2622 0.2908 0.2569 0.2224 0.2273 0.0000 0.0000 0.0000 0.0000 0.0000 0.0048 0.0000 0.0000 0.0000 0.0000 0.0000 0.0000
C02B10.26#ncRNA 0.0000  0.0062 0.0000 0.0006 0.0014 0.0036 0.0111 0.0032 0.0028 0.0054 0.0031 0.0033 0.0048 0.0041 0.0020 0.0071 0.0233 0.0739 0.0000 0.0000 0.0000 0.0000 0.0000 0.0043 0.0000 0.0000 0.0000 0.0000 0.0000 0.0000
C02B10.27#ncRNA 0.0328  0.0000 0.0001 0.0042 0.0032 0.0188 0.0239 0.0294 0.0357 0.0547 0.0795 0.0879 0.0877 0.1146 0.1515 0.1657 0.1826 0.1659 0.0000 0.0000 0.0000 0.0000 0.0000 0.0000 0.0000 0.0000 0.0000 0.0000 0.0000 0.0036
C02B10.28#ncRNA 0.0234  0.0177 0.0197 0.0143 0.0000 0.0058 0.0293 0.0397 0.0228 0.0208 0.0235 0.0251 0.0386 0.0343 0.0243 0.0363 0.0255 0.0104 0.0000 0.0000 0.0000 0.0000 0.0000 0.0000 0.0000 0.0000 0.0000 0.0000 0.0000 0.0000
C02B10.29#ncRNA 0.0047  0.0000 0.1362 0.2672 0.3778 0.5362 0.7113 0.8386 0.7819 0.7662 0.6474 0.4553 0.3648 0.2522 0.1631 0.1157 0.0338 0.0160 0.0000 0.0000 0.0000 0.0000 0.0000 0.0048 0.0000 0.0000 0.0000 0.0000 0.0000 0.0000
C02B10.30#ncRNA 0.0328  0.0000 0.0044 0.0139 0.0099 0.0391 0.0652 0.0745 0.0728 0.0639 0.0675 0.0838 0.1282 0.1433 0.1433 0.1421 0.1578 0.2234 0.0000 0.0000 0.0000 0.0000 0.0000 0.0000 0.0000 0.0000 0.0000 0.0000 0.0000 0.0000
C02B10.31#ncRNA 0.0000  0.0000 0.0707 0.1027 0.2179 0.3203 0.4134 0.5111 0.5173 0.4969 0.4635 0.4511 0.4123 0.3226 0.2524 0.1528 0.1404 0.1316 0.0000 0.0000 0.0000 0.0000 0.0000 0.0000 0.0000 0.0000 0.0000 0.0000 0.0000 0.0255
C02B10.32#ncRNA 0.0328  0.0053 0.0078 0.0000 0.0255 0.0474 0.0932 0.1601 0.1949 0.1834 0.1892 0.1788 0.1934 0.2497 0.2700 0.2871 0.2828 0.2495 0.0000 0.0139 0.0000 0.0000 0.0000 0.0018 0.0000 0.0000 0.0000 0.0000 0.0000 0.0000
C02B10.33#ncRNA 0.0281  0.0000 0.0620 0.1700 0.2602 0.3842 0.4481 0.4114 0.4444 0.5013 0.5111 0.3993 0.3295 0.2380 0.2224 0.1564 0.0731 0.0264 0.0000 0.0000 0.0000 0.0000 0.0000 0.0000 0.0000 0.0057 0.0000 0.0000 0.0000 0.0036
C02B10.34#ncRNA 0.0000  0.0000 0.0101 0.0122 0.0281 0.0391 0.0356 0.0324 0.0421 0.0658 0.1063 0.1673 0.1951 0.2216 0.2577 0.2611 0.2594 0.2392 0.0000 0.0000 0.0000 0.0000 0.0000 0.0000 0.0000 0.0000 0.0000 0.0000 0.0000 0.0000
C02B10.35#ncRNA 0.0655  0.0036 0.0006 0.0000 0.0081 0.0111 0.0271 0.0253 0.0463 0.0804 0.0828 0.1098 0.1239 0.1278 0.1344 0.1495 0.1462 0.1600 0.0000 0.0000 0.0000 0.0037 0.0000 0.0000 0.0000 0.0000 0.0000 0.0000 0.0000 0.0000
C02B10.36#ncRNA 0.0000  0.0123 0.0106 0.0132 0.0114 0.0095 0.0125 0.0108 0.0044 0.0125 0.0040 0.0020 0.0000 0.0045 0.0142 0.0252 0.0239 0.0137 0.0000 0.0117 0.0000 0.0000 0.0000 0.0000 0.0000 0.0000 0.0000 0.0000 0.0000 0.0000
C02B10.37#ncRNA 0.0000  0.0000 0.0301 0.0582 0.1249 0.2583 0.3583 0.3966 0.4116 0.4393 0.4079 0.3084 0.2231 0.2001 0.1842 0.1844 0.0984 0.0765 0.0000 0.0000 0.0000 0.0000 0.0000 0.0048 0.0000 0.0000 0.0000 0.0000 0.0000 0.0255
C02B10.38#ncRNA 0.0328  0.0000 0.0090 0.0150 0.0287 0.0317 0.0357 0.0610 0.0746 0.0762 0.1038 0.1294 0.1530 0.1588 0.1537 0.1617 0.1836 0.2201 0.0000 0.0000 0.0025 0.0000 0.0000 0.0000 0.0000 0.0171 0.0000 0.0000 0.0102 0.0000
C02B10.39#ncRNA 0.0234  0.0010 0.0000 0.0063 0.0241 0.0465 0.0494 0.0394 0.0402 0.0730 0.1042 0.0994 0.1126 0.1441 0.1757 0.1990 0.1957 0.2187 0.0000 0.0000 0.0000 0.0000 0.0000 0.0000 0.0000 0.0000 0.0000 0.0000 0.0000 0.0000
C02B10.40#ncRNA 0.0328  0.0000 0.1369 0.2893 0.4426 0.6041 0.6375 0.6572 0.6114 0.5783 0.4532 0.4180 0.4004 0.2990 0.2328 0.1709 0.0504 0.0185 0.0041 0.0044 0.0050 0.0262 0.0000 0.0000 0.0000 0.0000 0.0000 0.0000 0.0164 0.0000
C02B10.41#ncRNA 0.0000  0.0276 0.0325 0.0235 0.0368 0.1199 0.1944 0.1678 0.1168 0.0808 0.0561 0.0446 0.0473 0.0188 0.0000 0.0166 0.0227 0.0213 0.0000 0.0000 0.0000 0.0000 0.0000 0.0000 0.0000 0.0000 0.0000 0.0000 0.0000 0.0000
C02B10.42#ncRNA 0.0328  0.1448 0.2402 0.3853 0.4873 0.5483 0.5740 0.5581 0.5200 0.4463 0.3607 0.3613 0.3659 0.3101 0.2263 0.1766 0.0971 0.0000 0.0000 0.0154 0.0000 0.0000 0.0000 0.0000 0.0000 0.0000 0.0000 0.0000 0.0000 0.0255
C02B10.43#ncRNA 0.0328  0.0000 0.0264 0.0459 0.0986 0.1658 0.1800 0.1474 0.1161 0.0826 0.0673 0.0691 0.0714 0.0630 0.0497 0.0408 0.0303 0.0299 0.0000 0.0000 0.0000 0.0000 0.0000 0.0000 0.0000 0.0000 0.0000 0.0000 0.0000 0.0000
C02B10.44#ncRNA 0.0000  0.0000 0.0274 0.0341 0.0466 0.0798 0.1485 0.1972 0.1782 0.1296 0.1039 0.0882 0.0590 0.0405 0.0440 0.0410 0.0471 0.0612 0.0000 0.0000 0.0000 0.0000 0.0000 0.0000 0.0000 0.0022 0.0050 0.0000 0.0000 0.0000
C02B10.45#ncRNA 0.0265  0.0000 0.0007 0.0048 0.0246 0.1003 0.1357 0.1336 0.1623 0.1636 0.1726 0.2066 0.2318 0.2376 0.2376 0.2143 0.1679 0.1353 0.0000 0.0000 0.0000 0.0000 0.0000 0.0000 0.0000 0.0000 0.0000 0.0000 0.0000 0.0000
C02B10.46#ncRNA 0.0000  0.0000 0.0146 0.0579 0.1008 0.0925 0.1056 0.1692 0.2458 0.2826 0.2653 0.3033 0.3393 0.3734 0.3875 0.3736 0.3539 0.2975 0.0000 0.0000 0.0000 0.0000 0.0000 0.0000 0.0000 0.0000 0.0000 0.0000 0.0000 0.0000
C02B10.47#ncRNA 0.0000  0.0023 0.0000 0.0244 0.0260 0.0609 0.0704 0.1052 0.1314 0.1351 0.1506 0.1654 0.1850 0.1901 0.1766 0.1784 0.1696 0.1629 0.0000 0.0000 0.0000 0.0000 0.0000 0.0048 0.0000 0.0000 0.0000 0.0000 0.0000 0.0000
C02B10.48#ncRNA 0.0000  0.0000 0.0107 0.0162 0.0304 0.0485 0.0952 0.1450 0.1814 0.1804 0.1848 0.2216 0.2329 0.2412 0.2639 0.2731 0.2754 0.2498 0.0000 0.0000 0.0000 0.0000 0.0000 0.0000 0.0000 0.0000 0.0000 0.0000 0.0000 0.0000
C02B10.49#ncRNA 0.0000  0.0000 0.0517 0.0770 0.0839 0.0962 0.1437 0.2060 0.2710 0.3008 0.3180 0.3204 0.3572 0.3906 0.4111 0.3887 0.3409 0.3336 0.0000 0.0000 0.0000 0.0000 0.0000 0.0000 0.0000 0.0000 0.0000 0.0000 0.0000 0.0000
C02B10.50#ncRNA 0.0281  0.0000 0.0107 0.0211 0.0333 0.0527 0.0574 0.0443 0.0547 0.0862 0.1119 0.1181 0.1238 0.1471 0.1811 0.2071 0.2034 0.2267 0.0000 0.0000 0.0000 0.0000 0.0000 0.0000 0.0000 0.0000 0.0000 0.0000 0.0000 0.0000
C02B10.51#ncRNA 0.0328  0.0000 0.0260 0.0440 0.0649 0.0993 0.1287 0.1107 0.0850 0.0616 0.0606 0.0538 0.0520 0.0492 0.0582 0.0667 0.0599 0.0384 0.0000 0.0000 0.0000 0.0000 0.0000 0.0000 0.0000 0.0000 0.0000 0.0000 0.0000 0.0000
C02B10.52#ncRNA 0.0328  0.0000 0.0058 0.0038 0.0012 0.0213 0.0268 0.0145 0.0136 0.0304 0.0387 0.0403 0.0453 0.0671 0.1042 0.1287 0.1742 0.1811 0.0000 0.0000 0.0000 0.0000 0.0000 0.0000 0.0000 0.0000 0.0000 0.0000 0.0000 0.0170
C02B10.53#ncRNA 0.0983  0.0054 0.0000 0.0013 0.0054 0.0238 0.0311 0.0294 0.0305 0.0352 0.0396 0.0452 0.0578 0.0672 0.0816 0.0908 0.1057 0.0989 0.0000 0.0000 0.0000 0.0000 0.0000 0.0000 0.0000 0.0000 0.0000 0.0000 0.0000 0.0000
C02B10.54#ncRNA 0.0000  0.0000 0.0019 0.0006 0.0131 0.0199 0.0153 0.0322 0.0398 0.0368 0.0837 0.1105 0.1228 0.1258 0.1113 0.0684 0.0245 0.0023 0.0041 0.0000 0.0000 0.0000 0.0000 0.0000 0.0000 0.0073 0.0000 0.0000 0.0000 0.0000
C02B10.55#ncRNA 0.0655  0.0118 0.0085 0.0000 0.0050 0.0231 0.0180 0.0053 0.0356 0.0705 0.0810 0.1000 0.0975 0.0920 0.1129 0.1749 0.1740 0.1485 0.0000 0.0007 0.0000 0.0000 0.0000 0.0048 0.0000 0.0057 0.0000 0.0000 0.0000 0.0000
C02B10.56#ncRNA 0.0000  0.0117 0.0086 0.0000 0.0077 0.0471 0.0907 0.0950 0.1058 0.0905 0.0807 0.1144 0.1598 0.1725 0.1666 0.1676 0.1479 0.1373 0.0000 0.0000 0.0000 0.0000 0.0000 0.0000 0.0000 0.0057 0.0000 0.0000 0.0000 0.0000
C02B10.57#ncRNA 0.0000  0.0183 0.0044 0.0082 0.0076 0.0094 0.0057 0.0094 0.0189 0.0214 0.0050 0.0050 0.0038 0.0000 0.0208 0.0201 0.0132 0.0019 0.0000 0.0000 0.0000 0.0000 0.0000 0.0000 0.0000 0.0000 0.0000 0.0000 0.0000 0.0000
C02B10.58#ncRNA 0.0187  0.0000 0.0922 0.2496 0.3789 0.5255 0.6988 0.8305 0.7775 0.7609 0.6363 0.4603 0.3799 0.2611 0.1662 0.0993 0.0463 0.0290 0.0000 0.0000 0.0000 0.0000 0.0000 0.0048 0.0000 0.0000 0.0000 0.0000 0.0000 0.0000
C02B10.59#ncRNA 0.0000  0.0000 0.0078 0.0060 0.0155 0.0254 0.0655 0.1042 0.1052 0.1220 0.1402 0.1500 0.1690 0.1981 0.2036 0.1560 0.1259 0.1213 0.0000 0.0154 0.0000 0.0000 0.0000 0.0045 0.0000 0.0054 0.0000 0.0000 0.0000 0.0000
C02B10.60#ncRNA 0.0328  0.0000 0.0892 0.2699 0.4461 0.6021 0.6355 0.6033 0.6117 0.5900 0.4560 0.4064 0.3925 0.2668 0.2353 0.1885 0.0582 0.0050 0.0041 0.0066 0.0039 0.0250 0.0000 0.0000 0.0000 0.0000 0.0000 0.0000 0.0164 0.0000
C02B10.61#ncRNA 0.0328  0.0000 0.0008 0.0094 0.0242 0.0566 0.0562 0.0552 0.0488 0.0743 0.1030 0.1557 0.1986 0.2372 0.2623 0.2620 0.2497 0.2257 0.0006 0.0125 0.0000 0.0000 0.0000 0.0000 0.0000 0.0000 0.0000 0.0000 0.0000 0.0000
C02B10.62#ncRNA 0.0000  0.0066 0.0000 0.0021 0.0103 0.0165 0.0586 0.0866 0.0875 0.0994 0.1242 0.1323 0.1507 0.1761 0.1851 0.1424 0.1085 0.1012 0.0000 0.0154 0.0000 0.0000 0.0000 0.0048 0.0000 0.0038 0.0000 0.0000 0.0000 0.0000
C02B10.63#ncRNA 0.0000  0.0000 0.0051 0.0104 0.0153 0.0281 0.0662 0.1082 0.1086 0.1269 0.1473 0.1592 0.1759 0.2042 0.2103 0.1497 0.1395 0.1326 0.0000 0.0154 0.0000 0.0000 0.0000 0.0043 0.0000 0.0060 0.0000 0.0000 0.0000 0.0000
C02B10.64#ncRNA 0.0000  0.0051 0.0006 0.0000 0.0114 0.0224 0.0571 0.0920 0.0901 0.1032 0.1253 0.1324 0.1528 0.1848 0.1923 0.1476 0.1149 0.0986 0.0000 0.0154 0.0000 0.0000 0.0000 0.0048 0.0000 0.0043 0.0000 0.0000 0.0000 0.0000
C02B10.65#ncRNA 0.0000  0.0163 0.0145 0.0046 0.0000 0.0084 0.0143 0.0221 0.0235 0.0213 0.0183 0.0147 0.0163 0.0197 0.0107 0.0155 0.0263 0.0233 0.0000 0.0000 0.0000 0.0000 0.0000 0.0000 0.0000 0.0000 0.0000 0.0000 0.0000 0.0000
C02B10.66#ncRNA 0.0000  0.0000 0.0031 0.0073 0.0075 0.0120 0.0358 0.0649 0.0530 0.0430 0.0409 0.0586 0.0874 0.1250 0.1417 0.1185 0.0961 0.0699 0.0000 0.0000 0.0000 0.0000 0.0000 0.0000 0.0000 0.0000 0.0000 0.0000 0.0000 0.0000
C02B10.67#ncRNA 0.0000  0.0068 0.0158 0.0291 0.0498 0.0707 0.0887 0.0829 0.0537 0.0343 0.0197 0.0153 0.0186 0.0101 0.0156 0.0067 0.0047 0.0000 0.0000 0.0000 0.0000 0.0000 0.0000 0.0000 0.0000 0.0000 0.0000 0.0000 0.0000 0.0000
C02B10.68#ncRNA 0.0281  0.0000 0.0370 0.2417 0.4378 0.6066 0.7434 0.5473 0.5134 0.4222 0.2797 0.1755 0.1628 0.1059 0.1099 0.1651 0.1438 0.1115 0.0043 0.0000 0.0000 0.0000 0.0000 0.0000 0.0000 0.0000 0.0000 0.0000 0.0000 0.0158
C02B10.69#ncRNA 0.0000  0.0068 0.0000 0.0054 0.0264 0.0485 0.0760 0.0881 0.1086 0.1326 0.1363 0.1424 0.1344 0.1366 0.1454 0.1449 0.1454 0.1605 0.0000 0.0271 0.0000 0.0000 0.0000 0.0000 0.0000 0.0000 0.0000 0.0000 0.0000 0.0000
C02B10.7#ncRNA 0.0000  0.0005 0.0000 0.0016 0.0351 0.0639 0.1164 0.1679 0.2093 0.2174 0.2001 0.2149 0.2527 0.2693 0.2589 0.2858 0.3237 0.3024 0.0000 0.0000 0.0000 0.0000 0.0000 0.0000 0.0000 0.0000 0.0000 0.0000 0.0000 0.0000
C02B10.70#ncRNA 0.0530  0.0000 0.0086 0.0263 0.0408 0.0798 0.0988 0.1296 0.1484 0.1879 0.1944 0.2317 0.2922 0.3125 0.2883 0.2666 0.2171 0.1744 0.0041 0.0073 0.0000 0.0000 0.0000 0.0000 0.0000 0.0000 0.0000 0.0000 0.0000 0.0000
C02B10.71#ncRNA 0.0000  0.0021 0.0018 0.0038 0.0000 0.0099 0.0198 0.0140 0.0042 0.0046 0.0063 0.0099 0.0131 0.0171 0.0176 0.0166 0.0151 0.0152 0.0016 0.0049 0.0000 0.0000 0.0023 0.0000 0.0000 0.0000 0.0000 0.0000 0.0000 0.0000
C02B10.72#ncRNA 0.0000  0.0000 0.0179 0.0299 0.0490 0.1092 0.1259 0.1117 0.1410 0.1974 0.2412 0.2791 0.2710 0.2764 0.3046 0.3244 0.2854 0.2444 0.0000 0.0047 0.0000 0.0000 0.0000 0.0000 0.0000 0.0033 0.0056 0.0000 0.0000 0.0000
C02B10.73#ncRNA 0.0043  0.0208 0.0177 0.0179 0.0070 0.0228 0.0230 0.0000 0.0087 0.0196 0.0114 0.0092 0.0126 0.0116 0.0058 0.0196 0.0189 0.0196 0.0000 0.0000 0.0036 0.0000 0.0000 0.0060 0.0000 0.0000 0.0000 0.0000 0.0000 0.0000
C02B10.74#ncRNA 0.0191  0.0005 0.0000 0.0071 0.0085 0.0192 0.0275 0.0319 0.0342 0.0444 0.0673 0.1034 0.1315 0.1148 0.1002 0.0683 0.0297 0.0147 0.0066 0.0000 0.0028 0.0000 0.0000 0.0143 0.0000 0.0099 0.0000 0.0000 0.0000 0.0000
C02B10.8#ncRNA 0.0593  0.0000 0.0376 0.1619 0.3548 0.5615 0.7014 0.5865 0.4333 0.3527 0.2663 0.2145 0.1974 0.1486 0.1207 0.1125 0.1119 0.0569 0.0000 0.0154 0.0000 0.0000 0.0000 0.0000 0.0000 0.0000 0.0000 0.0000 0.0000 0.0122
C02B10.9#ncRNA 0.0296  0.0000 0.1054 0.2600 0.4659 0.6542 0.7651 0.5673 0.4827 0.4484 0.2934 0.2305 0.1867 0.1352 0.2020 0.1712 0.1689 0.0629 0.0041 0.0000 0.0000 0.0000 0.0000 0.0000 0.0000 0.0000 0.0000 0.0000 0.0000 0.0170
C02B4.10#ncRNA 0.0000  0.0003 0.0005 0.0014 0.0005 0.0003 0.0000 0.0004 0.0006 0.0010 0.0014 0.0022 0.0041 0.0063 0.0092 0.0099 0.0117 0.0328 0.0000 0.0000 0.0000 0.0000 0.0000 0.0000 0.0000 0.0000 0.0000 0.0000 0.0000 0.0000
C02B4.11#ncRNA 0.0320  0.0000 0.0102 0.0221 0.0332 0.0490 0.0587 0.0651 0.0749 0.0885 0.0697 0.0422 0.0414 0.0335 0.0373 0.0334 0.0302 0.0058 0.0000 0.0013 0.0000 0.0006 0.0043 0.0023 0.0103 0.0001 0.0000 0.0000 0.0000 0.0000
C02B4.12#ncRNA 0.0000  0.0068 0.0028 0.0000 0.0020 0.0026 0.0060 0.0051 0.0031 0.0052 0.0103 0.0096 0.0120 0.0118 0.0217 0.0458 0.0565 0.0532 0.0000 0.0000 0.0000 0.0000 0.0000 0.0000 0.0000 0.0000 0.0000 0.0000 0.0000 0.0000
C02B4.13#ncRNA 0.0000  0.0021 0.0019 0.0000 0.0012 0.0022 0.0045 0.0030 0.0048 0.0024 0.0048 0.0077 0.0099 0.0127 0.0164 0.0254 0.0306 0.0273 0.0012 0.0000 0.0000 0.0000 0.0000 0.0021 0.0000 0.0000 0.0024 0.0000 0.0000 0.0000
C02B4.14#ncRNA 0.0147  0.0154 0.0161 0.0089 0.0000 0.0053 0.0146 0.0126 0.0158 0.0145 0.0180 0.0167 0.0177 0.0157 0.0162 0.0212 0.0195 0.0371 0.0000 0.0032 0.0000 0.0000 0.0000 0.0000 0.0000 0.0000 0.0000 0.0000 0.0000 0.0000
C02B4.5#ncRNA 0.0000  0.0000 0.0026 0.0033 0.0021 0.0026 0.0025 0.0045 0.0021 0.0007 0.0019 0.0071 0.0096 0.0069 0.0177 0.0403 0.0621 0.0728 0.0000 0.0000 0.0000 0.0000 0.0000 0.0000 0.0000 0.0000 0.0024 0.0000 0.0000 0.0000
C02B4.6#ncRNA 0.0201  0.0000 0.0000 0.0005 0.0017 0.0015 0.0018 0.0019 0.0012 0.0014 0.0028 0.0044 0.0092 0.0118 0.0135 0.0127 0.0097 0.0055 0.0001 0.0038 0.0016 0.0033 0.0000 0.0033 0.0007 0.0015 0.0012 0.0000 0.0000 0.0000
C02B4.7#ncRNA 0.0165  0.0027 0.0063 0.0078 0.0031 0.0058 0.0137 0.0125 0.0187 0.0198 0.0041 0.0000 0.0040 0.0066 0.0065 0.0035 0.0106 0.0053 0.0015 0.0000 0.0000 0.0000 0.0000 0.0008 0.0000 0.0000 0.0063 0.0010 0.0000 0.0000
C02B4.8#ncRNA 0.0000  0.0000 0.0161 0.0313 0.0473 0.0601 0.0601 0.0703 0.0750 0.0864 0.0878 0.0840 0.0897 0.1028 0.1224 0.1302 0.1256 0.1272 0.0506 0.0000 0.0019 0.0000 0.0040 0.0012 0.0061 0.0057 0.0285 0.0510 0.0164 0.0000
C02B4.9#ncRNA 0.0399  0.0013 0.0014 0.0000 0.0011 0.0007 0.0044 0.0034 0.0026 0.0041 0.0045 0.0090 0.0132 0.0158 0.0170 0.0144 0.0121 0.0077 0.0002 0.0038 0.0000 0.0039 0.0000 0.0036 0.0014 0.0002 0.0000 0.0000 0.0000 0.0000
C02B4.t1#tRNA 0.0000  0.2442 0.2483 0.3553 0.3954 0.3368 0.1772 0.1102 0.0789 0.0801 0.0766 0.0692 0.0570 0.0625 0.0561 0.0809 0.0672 0.0000 0.0000 0.0000 0.0000 0.0255 0.0000 0.0000 0.0053 0.0000 0.0098 0.0000 0.0080 0.0175
C02B4.t2#tRNA 0.0000  0.0000 0.0000 0.0000 0.0000 0.0000 0.0000 0.0000 0.0000 0.0000 0.0000 0.0000 0.0000 0.0000 0.0000 0.0000 0.0000 0.0000 0.0000 0.0000 0.0000 0.0000 0.0000 0.0000 0.0000 0.0000 0.0000 0.0000 0.0000 0.0000
C02B8.10#ncRNA 0.0328  0.0305 0.0296 0.0282 0.0190 0.0239 0.0309 0.0378 0.0286 0.0207 0.0270 0.0519 0.0684 0.0622 0.0406 0.0233 0.0136 0.0000 0.0000 0.0000 0.0000 0.0000 0.0000 0.0000 0.0004 0.0000 0.0000 0.0000 0.0000 0.0000
C02B8.11#ncRNA 0.0272  0.0000 0.0022 0.0037 0.0040 0.0031 0.0044 0.0058 0.0068 0.0097 0.0076 0.0113 0.0180 0.0225 0.0256 0.0245 0.0233 0.0214 0.0005 0.0000 0.0000 0.0000 0.0000 0.0012 0.0000 0.0000 0.0000 0.0000 0.0000 0.0000
C02B8.8#ncRNA 0.8128  0.1546 0.2873 0.8032 1.3696 1.9514 2.4645 2.6213 2.0724 2.0685 1.8197 1.4935 0.9301 0.4847 0.5409 0.4906 0.3937 0.4334 0.3635 0.3534 0.2887 0.0412 0.3058 0.4648 0.3438 0.3860 0.0629 0.2394 0.2451 0.4034
C02B8.9#ncRNA 0.0000  0.0273 0.0321 0.0156 0.0000 0.0196 0.0275 0.0304 0.0359 0.0280 0.0294 0.0208 0.0283 0.0309 0.0287 0.0433 0.0426 0.0237 0.0000 0.0000 0.0000 0.0000 0.0000 0.0000 0.0000 0.0000 0.0000 0.0000 0.0000 0.0000
C02C6.10#ncRNA 0.0164  0.0157 0.0101 0.0022 0.0000 0.0022 0.0100 0.0109 0.0115 0.0234 0.0343 0.0268 0.0181 0.0114 0.0104 0.0102 0.0161 0.0314 0.0000 0.0022 0.0000 0.0000 0.0000 0.0000 0.0000 0.0000 0.0000 0.0000 0.0000 0.0000
C02C6.11#ncRNA 0.0000  0.0000 0.0050 0.0153 0.0190 0.0189 0.0068 0.0063 0.0163 0.0360 0.0362 0.0379 0.0741 0.1077 0.1124 0.1048 0.1147 0.1324 0.0052 0.0123 0.0000 0.0000 0.0050 0.0025 0.0080 0.0003 0.0000 0.0000 0.0052 0.0000
C02C6.12#ncRNA 0.0000  0.0107 0.0091 0.0149 0.0090 0.0041 0.0000 0.0007 0.0056 0.0065 0.0136 0.0185 0.0245 0.0375 0.0461 0.0437 0.0282 0.0209 0.0017 0.0144 0.0000 0.0000 0.0000 0.0013 0.0000 0.0004 0.0000 0.0000 0.0000 0.0000
C02C6.4#ncRNA 0.0357  0.0000 0.0017 0.0060 0.0085 0.0071 0.0061 0.0014 0.0019 0.0078 0.0155 0.0216 0.0278 0.0342 0.0398 0.0572 0.0678 0.0655 0.0000 0.0000 0.0000 0.0000 0.0000 0.0024 0.0048 0.0112 0.0000 0.0041 0.0057 0.0000
C02C6.5#ncRNA 0.0000  0.0000 0.0093 0.0138 0.0147 0.0125 0.0112 0.0053 0.0129 0.0353 0.0352 0.0372 0.0753 0.1083 0.1197 0.1065 0.1085 0.1218 0.0051 0.0147 0.0000 0.0000 0.0044 0.0028 0.0073 0.0003 0.0000 0.0003 0.0045 0.0000
C02C6.6#ncRNA 0.0242  0.0000 0.0019 0.0018 0.0017 0.0026 0.0033 0.0027 0.0059 0.0107 0.0121 0.0163 0.0291 0.0262 0.0253 0.0324 0.0461 0.0541 0.0036 0.0055 0.0000 0.0000 0.0000 0.0013 0.0034 0.0008 0.0019 0.0057 0.0000 0.0000
C02C6.7#ncRNA 0.0293  0.0009 0.0015 0.0028 0.0024 0.0018 0.0021 0.0016 0.0000 0.0003 0.0042 0.0071 0.0077 0.0136 0.0213 0.0263 0.0249 0.0216 0.0000 0.0000 0.0000 0.0000 0.0000 0.0000 0.0000 0.0000 0.0000 0.0000 0.0000 0.0000
C02C6.8#ncRNA 0.0230  0.0000 0.0007 0.0026 0.0023 0.0023 0.0032 0.0049 0.0096 0.0157 0.0165 0.0234 0.0350 0.0308 0.0315 0.0418 0.0549 0.0634 0.0038 0.0074 0.0000 0.0000 0.0000 0.0014 0.0034 0.0012 0.0026 0.0042 0.0000 0.0000
C02C6.9#ncRNA 0.0000  0.0131 0.0130 0.0133 0.0086 0.0026 0.0000 0.0059 0.0035 0.0051 0.0119 0.0205 0.0249 0.0362 0.0467 0.0390 0.0371 0.0234 0.0017 0.0144 0.0000 0.0000 0.0000 0.0013 0.0000 0.0004 0.0000 0.0000 0.0000 0.0000
C02D4.10#ncRNA 0.0000  0.0059 0.0077 0.0074 0.0043 0.0024 0.0006 0.0035 0.0015 0.0000 0.0001 0.0020 0.0064 0.0111 0.0196 0.0220 0.0240 0.0202 0.0007 0.0020 0.0000 0.0000 0.0000 0.0009 0.0037 0.0045 0.0000 0.0000 0.0000 0.0000
C02D4.11#ncRNA 0.0247  0.0262 0.0311 0.0367 0.0302 0.0165 0.0121 0.0076 0.0043 0.0099 0.0052 0.0135 0.0207 0.0169 0.0151 0.0105 0.0019 0.0000 0.0024 0.0053 0.0000 0.0000 0.0000 0.0025 0.0043 0.0057 0.0000 0.0000 0.0000 0.0000
C02D4.12#ncRNA 0.0170  0.0000 0.0130 0.0338 0.0217 0.0095 0.0202 0.0194 0.0283 0.0608 0.0816 0.0920 0.1236 0.1508 0.1695 0.2079 0.2238 0.2656 0.3542 0.1366 0.0360 0.0392 0.0150 0.2273 0.2353 0.2076 0.0426 0.1752 0.0144 0.0000
C02D4.13#ncRNA 0.0000  0.0068 0.0164 0.0171 0.0000 0.0133 0.0205 0.0085 0.0273 0.0236 0.0188 0.0256 0.0325 0.0253 0.0301 0.0267 0.0290 0.0301 0.0009 0.0023 0.0000 0.0000 0.0000 0.0009 0.0037 0.0054 0.0000 0.0000 0.0000 0.0000
C02D4.14#ncRNA 0.0000  0.0008 0.0000 0.0029 0.0059 0.0028 0.0053 0.0081 0.0105 0.0232 0.0293 0.0293 0.0326 0.0439 0.0409 0.0287 0.0164 0.0124 0.0000 0.0000 0.0000 0.0005 0.0000 0.0011 0.0000 0.0000 0.0000 0.0000 0.0009 0.0000
C02D4.15#ncRNA 0.0140  0.0000 0.0075 0.0235 0.0300 0.0396 0.0548 0.0723 0.0857 0.1042 0.1068 0.0851 0.0884 0.0878 0.0826 0.0640 0.0507 0.0383 0.0035 0.0154 0.0064 0.0000 0.0000 0.0054 0.0073 0.0065 0.0000 0.0000 0.0094 0.0000
C02D4.16#ncRNA 0.0140  0.0000 0.0060 0.0247 0.0309 0.0377 0.0471 0.0728 0.0867 0.1017 0.1028 0.0900 0.0842 0.0848 0.0827 0.0586 0.0457 0.0319 0.0035 0.0154 0.0064 0.0000 0.0000 0.0054 0.0073 0.0065 0.0000 0.0000 0.0094 0.0000
C02D4.3#ncRNA 0.1232  0.0422 0.0585 0.0503 0.0406 0.0295 0.0141 0.0135 0.0119 0.0151 0.0107 0.0065 0.0088 0.0095 0.0061 0.0003 0.0020 0.0000 0.0000 0.0000 0.0000 0.0000 0.0000 0.0000 0.0000 0.0057 0.0000 0.0000 0.0000 0.0000
C02D4.4#ncRNA 0.0000  0.0000 0.0040 0.0092 0.0103 0.0106 0.0087 0.0175 0.0231 0.0244 0.0316 0.0370 0.0488 0.0538 0.0731 0.0767 0.1089 0.1655 0.0041 0.0396 0.0075 0.0175 0.0000 0.0383 0.1482 0.0678 0.0095 0.0000 0.0000 0.0000
C02D4.5#ncRNA 0.0772  0.0000 0.0084 0.0372 0.0814 0.1013 0.1125 0.1178 0.1424 0.1647 0.1841 0.1715 0.2174 0.2327 0.2070 0.1480 0.1154 0.0828 0.0027 0.0228 0.0134 0.0061 0.0000 0.0001 0.0206 0.0036 0.0000 0.0000 0.0015 0.0211
C02D4.6#ncRNA 0.0455  0.0004 0.0021 0.0054 0.0075 0.0050 0.0015 0.0000 0.0003 0.0034 0.0068 0.0138 0.0211 0.0247 0.0274 0.0245 0.0243 0.0278 0.0000 0.0061 0.0000 0.0000 0.0000 0.0016 0.0085 0.0000 0.0000 0.0000 0.0000 0.0000
C02D4.7#ncRNA 0.0465  0.0003 0.0003 0.0010 0.0040 0.0033 0.0004 0.0000 0.0004 0.0019 0.0067 0.0131 0.0213 0.0235 0.0256 0.0244 0.0221 0.0260 0.0000 0.0062 0.0000 0.0000 0.0000 0.0016 0.0084 0.0000 0.0000 0.0000 0.0000 0.0000
C02D4.8#ncRNA 0.0920  0.0017 0.0069 0.0047 0.0062 0.0051 0.0061 0.0000 0.0010 0.0005 0.0044 0.0062 0.0139 0.0236 0.0332 0.0394 0.0470 0.0520 0.0084 0.0094 0.0001 0.0000 0.0000 0.0036 0.0104 0.0056 0.0000 0.0000 0.0000 0.0000
C02D4.9#ncRNA 0.0527  0.0648 0.0667 0.0748 0.0632 0.0265 0.0090 0.0068 0.0076 0.0039 0.0031 0.0000 0.0086 0.0179 0.0184 0.0125 0.0121 0.0109 0.0025 0.0000 0.0000 0.0000 0.0000 0.0021 0.0015 0.0030 0.0000 0.0000 0.0000 0.0000
C02D4.t1#tRNA 0.0000  0.0000 0.0000 0.0000 0.0000 0.0000 0.0000 0.0000 0.0000 0.0000 0.0000 0.0000 0.0000 0.0000 0.0000 0.0000 0.0000 0.0000 0.0000 0.0000 0.0000 0.0000 0.0000 0.0000 0.0000 0.0000 0.0000 0.0000 0.0000 0.0000
C02D5.5#ncRNA 0.0426  0.0070 0.0095 0.0070 0.0000 0.0071 0.0090 0.0127 0.0160 0.0376 0.0581 0.0623 0.0694 0.0749 0.1031 0.1259 0.1184 0.1368 0.0000 0.0000 0.0000 0.0000 0.0000 0.0000 0.0000 0.0000 0.0045 0.0000 0.0000 0.0000
C02E7.11#Pseudogene 0.0112  0.0052 0.0036 0.0020 0.0016 0.0006 0.0024 0.0003 0.0000 0.0014 0.0025 0.0025 0.0053 0.0075 0.0095 0.0121 0.0120 0.0115 0.0004 0.0000 0.0000 0.0000 0.0000 0.0019 0.0089 0.0000 0.0000 0.0000 0.0000 0.0000
C02E7.12#Pseudogene 0.0127  0.0011 0.0009 0.0007 0.0009 0.0004 0.0008 0.0006 0.0007 0.0003 0.0000 0.0000 0.0002 0.0005 0.0040 0.0063 0.0094 0.0153 0.0000 0.0000 0.0000 0.0000 0.0000 0.0050 0.0059 0.0000 0.0000 0.0000 0.0000 0.0000
C02E7.15#ncRNA 0.0000  0.0000 0.0061 0.0034 0.0022 0.0012 0.0145 0.0100 0.0112 0.0058 0.0013 0.0037 0.0154 0.0218 0.0257 0.0233 0.0149 0.0060 0.0000 0.0000 0.0000 0.0000 0.0000 0.0000 0.0000 0.0000 0.0000 0.0000 0.0000 0.0000
C02E7.16#ncRNA 0.0218  0.0096 0.0079 0.0011 0.0000 0.0005 0.0011 0.0050 0.0057 0.0052 0.0045 0.0089 0.0143 0.0200 0.0305 0.0370 0.0297 0.0208 0.0000 0.0000 0.0000 0.0000 0.0000 1.2496 0.4386 0.0000 0.0000 0.0000 0.0000 0.0000
C02E7.17#ncRNA 0.0388  0.0017 0.0012 0.0020 0.0011 0.0000 0.0031 0.0041 0.0010 0.0002 0.0049 0.0161 0.0282 0.0405 0.0445 0.0416 0.0415 0.0475 0.0000 0.0000 0.0000 0.0000 0.0000 0.0001 0.0037 0.0000 0.0000 0.0000 0.0000 0.0000
C02F12.11#ncRNA 0.0000  0.0580 0.0000 0.0173 0.1777 0.2370 0.3036 0.4628 0.6640 0.7602 1.0108 1.4896 1.8845 2.4165 3.3606 3.1236 2.8966 3.3742 0.8702 1.3931 0.0000 0.2837 0.0870 0.3408 0.2624 0.0000 0.0625 0.2200 0.0689 0.0255
C02F12.12#ncRNA 0.0593  0.0243 0.0000 0.0340 0.2511 0.3581 0.4326 0.7323 0.9462 1.0417 1.3642 2.1110 3.0329 3.3861 3.5206 3.5335 4.0163 4.2367 0.3672 1.0331 0.0000 0.1962 0.0371 0.2645 0.1225 0.0000 0.2957 0.6343 0.1535 0.0170
C02F12.t1#tRNA 0.0000  0.0000 0.0000 0.0000 0.0000 0.0000 0.0000 0.0000 0.0000 0.0000 0.0000 0.0000 0.0000 0.0000 0.0000 0.0000 0.0000 0.0000 0.0000 0.0000 0.0000 0.0000 0.0000 0.0000 0.0000 0.0000 0.0000 0.0000 0.0000 0.0000
C02F4.10#ncRNA 0.0000  0.0000 0.0091 0.0239 0.0332 0.0357 0.0180 0.0250 0.0427 0.0623 0.0672 0.0978 0.1262 0.1495 0.1721 0.1778 0.1791 0.2074 0.0095 0.0169 0.0000 0.0041 0.0000 0.0097 0.0000 0.0011 0.0026 0.0077 0.0076 0.0000
C02F4.11#ncRNA 0.0000  0.0012 0.0000 0.0030 0.0011 0.0045 0.0076 0.0120 0.0214 0.0331 0.0443 0.0614 0.0685 0.0751 0.0844 0.0875 0.0871 0.0865 0.0040 0.0032 0.0000 0.0000 0.0000 0.0035 0.0000 0.0000 0.0026 0.0000 0.0021 0.0000
C02F4.6#ncRNA 0.0328  0.0085 0.0097 0.0034 0.0034 0.0000 0.0116 0.0261 0.0353 0.0356 0.0374 0.0612 0.0939 0.1230 0.1477 0.1394 0.1139 0.0964 0.0000 0.0000 0.0000 0.0000 0.0000 0.0070 0.0000 0.0000 0.0000 0.0000 0.0000 0.0000
C02F4.7#ncRNA 0.0000  0.0114 0.0017 0.0037 0.0062 0.0054 0.0054 0.0058 0.0000 0.0015 0.0179 0.0055 0.0097 0.0123 0.0041 0.1167 0.1613 0.1675 0.0000 0.0000 0.0000 0.0000 0.0000 0.0000 0.0000 0.0000 0.0000 0.0000 0.0000 0.0000
C02F4.8#ncRNA 0.0328  0.0080 0.0000 0.0041 0.0033 0.0050 0.0062 0.0034 0.0045 0.0158 0.0159 0.0123 0.0147 0.0109 0.0152 0.0622 0.1462 0.1455 0.0000 0.0000 0.0000 0.0000 0.0000 0.0000 0.0000 0.0000 0.0000 0.0000 0.0000 0.0000
C02F4.9#ncRNA 0.0000  0.0077 0.0020 0.0000 0.0083 0.0090 0.0228 0.0299 0.0407 0.0605 0.0707 0.0856 0.0813 0.0896 0.1029 0.1146 0.1280 0.1399 0.0034 0.0000 0.0000 0.0000 0.0000 0.0037 0.0000 0.0000 0.0000 0.0000 0.0000 0.0000
C02G6.4#ncRNA 0.0000  0.0023 0.0010 0.0000 0.0009 0.0017 0.0056 0.0093 0.0157 0.0191 0.0222 0.0282 0.0391 0.0554 0.0609 0.0520 0.0378 0.0251 0.0170 0.0000 0.0000 0.2112 0.1067 0.0544 0.0995 0.0000 0.0711 0.0771 0.0000 0.0255
C02G6.5#ncRNA 0.0258  0.0035 0.0008 0.0029 0.0012 0.0038 0.0064 0.0059 0.0000 0.0021 0.0019 0.0036 0.0063 0.0102 0.0150 0.0240 0.0205 0.0086 0.0000 0.0000 0.0000 0.0409 0.0081 0.0026 0.0020 0.0000 0.0000 0.2401 0.0039 0.0000
C02H7.4#ncRNA 0.0000  0.0006 0.0000 0.0032 0.0110 0.0160 0.0144 0.0119 0.0141 0.0212 0.0286 0.0382 0.0468 0.0519 0.0520 0.0522 0.0483 0.0372 0.0000 0.0026 0.0000 0.0000 0.0000 0.0000 0.0021 0.0000 0.0000 0.0000 0.0000 0.0000
C02H7.5#ncRNA 0.0146  0.0100 0.0086 0.0066 0.0086 0.0057 0.0043 0.0013 0.0000 0.0015 0.0025 0.0060 0.0095 0.0158 0.0232 0.0251 0.0225 0.0294 0.0000 0.0000 0.0000 0.0000 0.0000 0.0000 0.0011 0.0000 0.0000 0.0000 0.0000 0.0000
C03A3.4#ncRNA 0.0351  0.0003 0.0000 0.0006 0.0026 0.0102 0.0194 0.0231 0.0346 0.0526 0.0701 0.0732 0.0703 0.0707 0.0697 0.0608 0.0510 0.0454 0.0056 0.0000 0.0000 0.0042 0.0000 0.0000 0.0025 0.0000 0.0000 0.0000 0.0000 0.0000
C03A3.5#ncRNA 0.0000  0.0053 0.0093 0.0104 0.0064 0.0040 0.0108 0.0098 0.0049 0.0042 0.0021 0.0000 0.0008 0.0129 0.0229 0.0328 0.0313 0.0119 0.0054 0.0042 0.0000 0.0000 0.0000 0.0000 0.0000 0.0000 0.0000 0.0000 0.0000 0.0000
C03A3.6#ncRNA 0.0167  0.0010 0.0000 0.0009 0.0056 0.0050 0.0055 0.0099 0.0052 0.0013 0.0116 0.0275 0.0313 0.0328 0.0770 0.0995 0.0864 0.0817 0.0108 0.0048 0.0000 0.0021 0.0000 0.0036 0.0054 0.0000 0.0070 0.0034 0.0034 0.0124
C03A3.7#ncRNA 0.0000  0.0000 0.0115 0.0260 0.0529 0.0964 0.1211 0.1409 0.1674 0.1902 0.2068 0.2008 0.1927 0.1810 0.1912 0.1908 0.1872 0.1796 0.0020 0.0054 0.0000 0.0047 0.0000 0.0009 0.0005 0.0000 0.0000 0.0046 0.0000 0.0000
C03A3.8#ncRNA 0.0000  0.0067 0.0011 0.0002 0.0018 0.0072 0.0055 0.0010 0.0000 0.0002 0.0010 0.0050 0.0136 0.0249 0.0396 0.0458 0.0394 0.0369 0.0000 0.0103 0.0000 0.0000 0.0000 0.0000 0.0009 0.0000 0.0000 0.0000 0.0000 0.0000
C03A3.t1#tRNA 0.0000  0.0000 0.0000 0.0000 0.0000 0.0000 0.0000 0.0000 0.0000 0.0000 0.0000 0.0000 0.0000 0.0000 0.0000 0.0000 0.0000 0.0000 0.0000 0.0000 0.0000 0.0000 0.0000 0.0000 0.0000 0.0000 0.0000 0.0000 0.0000 0.0000
C03A7.15#ncRNA 0.0000  0.0024 0.0042 0.0073 0.0007 0.0104 0.0080 0.0000 0.0097 0.0066 0.0083 0.0111 0.0066 0.0049 0.0201 0.0108 0.0271 0.0208 0.0000 0.0000 0.0000 0.0000 0.0318 0.0000 0.0000 0.0000 0.0000 0.0000 0.0000 0.0000
C03B1.15#ncRNA 0.0000  0.0164 0.0365 0.0500 0.0245 0.0211 0.0309 0.0367 0.0292 0.0243 0.0157 0.0196 0.0000 0.0034 0.0404 0.0573 0.0522 0.0265 0.0000 0.0000 0.0000 0.0000 0.0000 0.0000 0.0000 0.0000 0.0000 0.0000 0.0000 0.0000
C03B1.16#ncRNA 0.0281  0.0063 0.0138 0.0166 0.0229 0.0166 0.0218 0.0029 0.0310 0.0275 0.0183 0.0092 0.0161 0.0161 0.0138 0.0138 0.0000 0.0631 0.0000 0.0000 0.0000 0.0000 0.0000 0.0000 0.0023 0.0000 0.0000 0.0000 0.0000 0.0000
C03B1.t1#tRNA 0.0000  0.0000 0.0000 0.0000 0.0000 0.0000 0.0000 0.0000 0.0000 0.0000 0.0000 0.0000 0.0000 0.0000 0.0000 0.0000 0.0000 0.0000 0.0000 0.0000 0.0000 0.0000 0.0000 0.0000 0.0000 0.0000 0.0000 0.0000 0.0000 0.0000
C03B8.5#snoRNA 0.0000  0.0111 0.0532 0.1283 0.2014 0.2092 0.2472 0.2150 0.1532 0.1535 0.0734 0.0643 0.1108 0.1524 0.1408 0.1075 0.0413 0.0000 0.0003 0.0000 0.0052 0.0000 0.0000 0.0035 0.0036 0.0001 0.0000 0.0003 0.0000 0.0340
C03B8.6#ncRNA 0.0328  0.0038 0.0179 0.0133 0.0120 0.0160 0.0209 0.0244 0.0120 0.0192 0.0168 0.0222 0.0382 0.0466 0.0386 0.0281 0.0122 0.0000 0.0013 0.0000 0.0099 0.0000 0.0000 0.0000 0.0000 0.0000 0.0022 0.0093 0.0000 0.0000
C03C10.10#ncRNA 0.0113  0.0017 0.0004 0.0000 0.0026 0.0051 0.0074 0.0087 0.0082 0.0118 0.0132 0.0120 0.0173 0.0255 0.0343 0.0309 0.0219 0.0168 0.0000 0.0000 0.0000 0.0000 0.0000 0.0025 0.0057 0.0000 0.0023 0.0054 0.0000 0.0000
C03C10.11#ncRNA 0.0000  0.0000 0.0016 0.0018 0.0069 0.0154 0.0193 0.0268 0.0270 0.0232 0.0298 0.0389 0.0548 0.0777 0.0874 0.0911 0.0861 0.0928 0.0000 0.0000 0.0000 0.0000 0.0000 0.0000 0.0015 0.0000 0.0000 0.0000 0.0000 0.0000
C03C10.12#ncRNA 0.0000  0.0050 0.0034 0.0043 0.0000 0.0025 0.0113 0.0079 0.0191 0.0235 0.0367 0.0567 0.0643 0.0679 0.0792 0.0903 0.0909 0.0883 0.0013 0.0000 0.0000 0.0000 0.0000 0.0000 0.0033 0.0000 0.0000 0.0000 0.0000 0.0000
C03C10.8#ncRNA 0.0328  0.0000 0.0075 0.0185 0.0112 0.0401 0.1072 0.2816 0.3965 0.4782 0.4297 0.4875 0.4305 0.2803 0.1723 0.1013 0.0981 0.0828 0.0000 0.0000 0.0408 0.0000 0.0015 0.0063 0.0129 0.0057 0.0059 0.4725 0.0000 0.0000
C03C11.3#ncRNA 0.0109  0.0000 0.0041 0.0038 0.0045 0.0060 0.0083 0.0182 0.0289 0.0257 0.0354 0.0478 0.0642 0.0738 0.0914 0.0965 0.0840 0.0730 0.0062 0.0000 0.0000 0.0000 0.0000 0.0000 0.0006 0.0000 0.0000 0.0000 0.0000 0.0000
C03C11.4#ncRNA 0.0094  0.0016 0.0000 0.0023 0.0028 0.0013 0.0058 0.0156 0.0252 0.0314 0.0300 0.0471 0.0610 0.0702 0.0890 0.0958 0.0787 0.0741 0.0058 0.0000 0.0000 0.0000 0.0000 0.0000 0.0008 0.0000 0.0000 0.0000 0.0000 0.0000
C03C11.5#ncRNA 0.0080  0.0000 0.0036 0.0105 0.0081 0.0023 0.0031 0.0026 0.0077 0.0091 0.0029 0.0043 0.0149 0.0309 0.0601 0.0971 0.1484 0.1659 0.0024 0.0000 0.0000 0.0000 0.0000 0.0008 0.0011 0.0000 0.0000 0.0000 0.0000 0.0000
C03C11.6#ncRNA 0.0000  0.0074 0.0000 0.0051 0.0131 0.0182 0.0092 0.0284 0.0335 0.0389 0.0716 0.1672 0.2369 0.2330 0.2034 0.1779 0.1856 0.2218 0.0089 0.0000 0.0018 0.0040 0.0000 0.0012 0.0056 0.0000 0.0077 0.0095 0.0080 0.0000
C03C11.7#ncRNA 0.0000  0.0000 0.0035 0.0031 0.0054 0.0107 0.0116 0.0189 0.0176 0.0324 0.0601 0.1461 0.2191 0.2116 0.1857 0.1636 0.1651 0.2065 0.0082 0.0000 0.0000 0.0000 0.0000 0.0017 0.0058 0.0000 0.0074 0.0062 0.0045 0.0000
C03C11.8#ncRNA 0.0187  0.0014 0.0059 0.0128 0.0074 0.0049 0.0000 0.0047 0.0108 0.0153 0.0065 0.0046 0.0179 0.0300 0.0556 0.0834 0.1218 0.1299 0.0015 0.0000 0.0000 0.0000 0.0017 0.0010 0.0015 0.0000 0.0000 0.0000 0.0000 0.0000
C03E10.7#ncRNA 0.0000  0.0053 0.0074 0.0119 0.0304 0.0089 0.0076 0.0058 0.0053 0.0000 0.0180 0.0185 0.0051 0.0053 0.0117 0.0089 0.0104 0.0020 0.0041 0.0000 0.0000 0.0000 0.0000 0.0032 0.0000 0.0000 0.0000 0.0000 0.0000 0.0000
C03E10.8#ncRNA 0.0112  0.0014 0.0000 0.0067 0.0085 0.0373 0.0698 0.0787 0.1023 0.0975 0.0832 0.0846 0.1002 0.1173 0.1440 0.1698 0.1911 0.1897 0.0046 0.0000 0.0000 0.0000 0.0000 0.0000 0.0000 0.0000 0.0000 0.0000 0.0000 0.0300
C03E10.9#ncRNA 0.0000  0.0000 0.0134 0.0264 0.0409 0.0567 0.0632 0.0656 0.0771 0.0806 0.0806 0.0754 0.0716 0.0834 0.0840 0.0945 0.0949 0.1121 0.0054 0.0000 0.0000 0.0000 0.0000 0.0012 0.0000 0.0000 0.0024 0.0000 0.0000 0.0101
C03F11.5#ncRNA 0.0000  0.0016 0.0017 0.0012 0.0000 0.0017 0.0036 0.0031 0.0020 0.0009 0.0009 0.0017 0.0027 0.0138 0.0266 0.0263 0.0230 0.0322 0.0000 0.0000 0.0000 0.0000 0.0027 0.0000 0.0011 0.0000 0.0000 0.0000 0.0000 0.0000
C03F11.6#ncRNA 0.0304  0.0202 0.0110 0.0034 0.0000 0.0049 0.0053 0.0164 0.0175 0.0129 0.0259 0.0152 0.0179 0.0160 0.0122 0.0148 0.0281 0.0213 0.0000 0.0000 0.0000 0.0000 0.0000 0.0000 0.0000 0.0000 0.0000 0.0111 0.0000 0.0000
C03F11.7#ncRNA 0.0000  0.0000 0.0018 0.0005 0.0012 0.0023 0.0050 0.0075 0.0127 0.0172 0.0271 0.0387 0.0394 0.0406 0.0330 0.0307 0.0260 0.0241 0.0010 0.0044 0.0000 0.0074 0.0000 0.0317 0.0177 0.0000 0.0000 0.0022 0.0000 0.0000
C03F11.t1#tRNA 0.0000  0.0356 0.0246 0.0000 0.0288 0.0141 0.0314 0.0231 0.0320 0.0367 0.0215 0.0451 0.0325 0.0524 0.0535 0.0456 0.0383 0.0141 0.0055 0.0000 0.0000 0.0000 0.0000 0.0000 0.0072 0.0000 0.0000 0.0000 0.0000 0.0000
C03G6.1#Pseudogene 0.0130  0.0000 0.0008 0.0013 0.0046 0.0064 0.0103 0.0102 0.0097 0.0092 0.0077 0.0079 0.0060 0.0085 0.0150 0.0166 0.0181 0.0226 0.0003 0.0000 0.0000 0.0000 0.0000 0.0066 0.0022 0.0000 0.0000 0.0000 0.0000 0.0000
C03G6.20#Pseudogene 0.0097  0.0024 0.0013 0.0004 0.0000 0.0005 0.0014 0.0010 0.0011 0.0014 0.0011 0.0009 0.0033 0.0061 0.0086 0.0086 0.0085 0.0135 0.0011 0.0000 0.0000 0.0015 0.0011 0.0629 0.1480 0.0000 0.0035 0.0016 0.0006 0.0000
C03H12.2#ncRNA 0.0449  0.0000 0.0780 0.1403 0.1892 0.1948 0.1958 0.1781 0.1801 0.1943 0.1716 0.1398 0.1362 0.1494 0.1315 0.0802 0.0460 0.0231 0.0330 0.0336 0.0000 0.0218 0.0118 0.0025 0.0119 0.0000 0.0000 0.0182 0.0356 0.0238
C03H12.3#ncRNA 0.0450  0.0000 0.0666 0.1395 0.1832 0.1839 0.1902 0.1730 0.1851 0.2121 0.1929 0.1560 0.1300 0.1396 0.1239 0.0733 0.0556 0.0380 0.0329 0.0335 0.0000 0.0220 0.0117 0.0025 0.0119 0.0000 0.0000 0.0182 0.0356 0.0238
C03H5.8#ncRNA 0.0000  0.0245 0.0274 0.0464 0.0612 0.0583 0.0422 0.0202 0.0096 0.0134 0.0140 0.0059 0.0000 0.0093 0.0118 0.0070 0.0113 0.0146 0.0038 0.0000 0.0000 0.0000 0.0000 0.0169 0.0259 0.0261 0.0000 0.0037 0.0037 0.0156
C04A11.6#ncRNA 0.0000  0.0017 0.0000 0.0009 0.0000 0.0025 0.0044 0.0013 0.0053 0.0123 0.0102 0.0165 0.0350 0.0418 0.0415 0.0506 0.0659 0.0650 0.0000 0.0000 0.0000 0.0000 0.0000 0.0000 0.0013 0.0000 0.0000 0.0000 0.0000 0.0035
C04A11.7#ncRNA 0.0000  0.0851 0.0444 0.0389 0.0589 0.0661 0.0948 0.1145 0.0935 0.0836 0.1172 0.1234 0.1197 0.1138 0.0898 0.0668 0.0286 0.0000 0.0022 0.0051 0.0000 0.0000 0.0000 0.0000 0.0000 0.0000 0.0000 0.0000 0.0000 0.0000
C04A11.8#ncRNA 0.0167  0.0000 0.0309 0.0615 0.1032 0.1230 0.1400 0.1606 0.1766 0.1831 0.1763 0.2007 0.1988 0.1796 0.1555 0.1281 0.1147 0.0828 0.0018 0.0062 0.0000 0.0000 0.0000 0.0000 0.0000 0.0000 0.0000 0.0000 0.0000 0.0096
C04A11.t1#tRNA 0.0000  0.0234 0.0216 0.0298 0.0201 0.0573 0.0111 0.0090 0.0149 0.0285 0.0229 0.0136 0.0123 0.0221 0.0833 0.0903 0.0442 0.0000 0.0246 0.0051 0.0000 0.0350 0.0000 0.0412 0.0298 0.0000 0.0222 0.0080 0.0164 0.0000
C04A2.10#ncRNA 0.0000  0.0000 0.0240 0.0445 0.0567 0.0934 0.0847 0.0793 0.0889 0.1034 0.1434 0.2002 0.1989 0.1904 0.1663 0.1112 0.0534 0.0361 0.0091 0.0000 0.0012 0.0044 0.0000 0.0175 0.0137 0.0143 0.0011 0.0000 0.0027 0.0000
C04A2.11#ncRNA 0.0252  0.0033 0.0175 0.0198 0.0000 0.0212 0.0723 0.0895 0.0478 0.0439 0.0604 0.0533 0.0583 0.0595 0.0446 0.0313 0.0655 0.0846 0.0021 0.0000 0.0061 0.0443 0.0147 0.0178 0.0182 0.0206 0.0030 0.0281 0.0120 0.0303
C04A2.12#ncRNA 0.0294  0.0000 0.0122 0.0375 0.0640 0.0780 0.0517 0.0340 0.0831 0.1260 0.1325 0.1542 0.2022 0.2276 0.1763 0.0980 0.0485 0.0467 0.0049 0.0000 0.0000 0.0051 0.0000 0.0150 0.0103 0.0096 0.0018 0.0000 0.0000 0.0000
C04A2.13#ncRNA 0.0000  0.0000 0.0167 0.0344 0.0594 0.0881 0.0774 0.0743 0.0848 0.0968 0.1495 0.1942 0.1939 0.1829 0.1590 0.1084 0.0415 0.0277 0.0088 0.0000 0.0012 0.0042 0.0000 0.0175 0.0143 0.0143 0.0008 0.0000 0.0027 0.0000
C04A2.14#ncRNA 0.0188  0.0000 0.0185 0.0289 0.0809 0.0918 0.0787 0.0888 0.1133 0.1521 0.1516 0.1723 0.1945 0.2473 0.2242 0.1693 0.1319 0.0850 0.0021 0.0000 0.0000 0.0044 0.0000 0.0047 0.0045 0.0039 0.0000 0.0000 0.0000 0.0000
C04A2.8#ncRNA 0.0470  0.0000 0.0212 0.0491 0.0792 0.0841 0.0852 0.0822 0.0939 0.1172 0.1501 0.1754 0.2159 0.2433 0.2168 0.1632 0.1302 0.1563 0.0068 0.0000 0.0000 0.0000 0.0043 0.0050 0.0095 0.0029 0.0000 0.0000 0.0089 0.0000
C04A2.9#ncRNA 0.0450  0.0000 0.0439 0.0451 0.0664 0.1466 0.3181 0.4446 0.4740 0.4608 0.4846 0.5082 0.4148 0.3949 0.4231 0.4427 0.4148 0.4430 0.0019 0.0000 0.0044 0.0000 0.0000 0.0089 0.0068 0.0026 0.0000 0.0083 0.0000 0.0036
C04A2.t1#tRNA 0.0087  0.0522 0.0282 0.0198 0.0070 0.0288 0.0544 0.0499 0.0405 0.0327 0.0216 0.0363 0.0669 0.0847 0.0948 0.0525 0.0334 0.0000 0.0030 0.0000 0.0000 0.0070 0.0000 0.0006 0.0009 0.0027 0.0000 0.0000 0.0000 0.0374
C04C11.10#ncRNA 0.0000  0.0000 0.0331 0.0783 0.1945 0.2829 0.3225 0.3697 0.4333 0.4709 0.4485 0.4286 0.3995 0.3357 0.2898 0.2361 0.1755 0.1920 0.0068 0.0087 0.0000 0.0070 0.0000 0.0000 0.0136 0.0000 0.0020 0.0000 0.0000 0.0000
C04C11.11#ncRNA 0.0351  0.0008 0.0046 0.0019 0.0012 0.0000 0.0034 0.0027 0.0038 0.0069 0.0148 0.0245 0.0388 0.0625 0.0747 0.0755 0.0671 0.0775 0.0000 0.0022 0.0000 0.0000 0.0000 0.0000 0.0009 0.0000 0.0000 0.0000 0.0023 0.0000
C04C11.12#ncRNA 0.0000  0.0000 0.0016 0.0007 0.0013 0.0004 0.0023 0.0015 0.0008 0.0110 0.0177 0.0222 0.0429 0.0545 0.0549 0.0477 0.0436 0.0407 0.0015 0.0029 0.0000 0.0000 0.0000 0.0000 0.0000 0.0000 0.0000 0.0000 0.0000 0.0000
C04C11.13#ncRNA 0.0000  0.0000 0.0210 0.0735 0.1618 0.3058 0.3040 0.3533 0.4224 0.4576 0.4528 0.4042 0.3864 0.3426 0.2579 0.2072 0.1671 0.1812 0.0068 0.0087 0.0000 0.0070 0.0000 0.0000 0.0136 0.0000 0.0020 0.0000 0.0000 0.0000
C04C11.14#ncRNA 0.0028  0.0010 0.0000 0.0017 0.0006 0.0015 0.0038 0.0026 0.0038 0.0106 0.0188 0.0255 0.0480 0.0534 0.0512 0.0449 0.0410 0.0361 0.0011 0.0021 0.0000 0.0000 0.0000 0.0000 0.0005 0.0000 0.0000 0.0000 0.0000 0.0000
C04C11.15#ncRNA 0.0000  0.0017 0.0000 0.0006 0.0009 0.0071 0.0161 0.0167 0.0162 0.0139 0.0188 0.0306 0.0363 0.0306 0.0298 0.0330 0.0438 0.0380 0.0019 0.0032 0.0000 0.0000 0.0000 0.0037 0.0060 0.0000 0.0000 0.0000 0.0037 0.0000
C04C11.16#ncRNA 0.0000  0.0000 0.0068 0.0106 0.0106 0.0112 0.0161 0.0212 0.0263 0.0229 0.0207 0.0206 0.0174 0.0205 0.0228 0.0181 0.0099 0.0134 0.0040 0.0000 0.0000 0.0000 0.0000 0.0000 0.0004 0.0000 0.0000 0.0000 0.0000 0.0000
C04C11.17#ncRNA 0.0000  0.0011 0.0000 0.0001 0.0027 0.0091 0.0171 0.0187 0.0175 0.0162 0.0207 0.0288 0.0346 0.0299 0.0282 0.0300 0.0388 0.0379 0.0021 0.0035 0.0000 0.0000 0.0000 0.0036 0.0058 0.0000 0.0000 0.0000 0.0040 0.0000
C04C11.18#ncRNA 0.0000  0.0000 0.0040 0.0035 0.0043 0.0030 0.0116 0.0159 0.0189 0.0193 0.0205 0.0231 0.0321 0.0489 0.0594 0.0567 0.0571 0.0611 0.0001 0.0000 0.0000 0.0000 0.0000 0.0006 0.0000 0.0000 0.0000 0.0009 0.0000 0.0281
C04C11.19#ncRNA 0.0000  0.0002 0.0039 0.0000 0.0014 0.0038 0.0083 0.0099 0.0122 0.0122 0.0127 0.0214 0.0342 0.0488 0.0515 0.0390 0.0255 0.0177 0.0000 0.0000 0.0000 0.0000 0.0000 0.0000 0.0000 0.0000 0.0000 0.0000 0.0000 0.0000
C04C11.20#ncRNA 0.0000  0.0000 0.0023 0.0030 0.0032 0.0015 0.0062 0.0073 0.0108 0.0158 0.0211 0.0188 0.0161 0.0235 0.0301 0.0280 0.0272 0.0226 0.0000 0.0000 0.0000 0.0000 0.0000 0.0000 0.0012 0.0000 0.0000 0.0000 0.0000 0.0000
C04C11.21#ncRNA 0.0061  0.0000 0.0062 0.0130 0.0127 0.0128 0.0232 0.0306 0.0361 0.0375 0.0293 0.0237 0.0176 0.0237 0.0193 0.0112 0.0096 0.0109 0.0035 0.0020 0.0000 0.0000 0.0000 0.0013 0.0008 0.0000 0.0000 0.0000 0.0000 0.0000
C04C11.22#ncRNA 0.0000  0.0018 0.0028 0.0000 0.0027 0.0011 0.0088 0.0141 0.0070 0.0121 0.0140 0.0201 0.0421 0.0608 0.0692 0.0645 0.0679 0.0618 0.0000 0.0110 0.0000 0.0000 0.0000 0.0009 0.0020 0.0000 0.0000 0.0000 0.0000 0.0000
C04C11.4#ncRNA 0.0000  0.0000 0.0042 0.0034 0.0048 0.0137 0.0156 0.0136 0.0051 0.0138 0.0364 0.0778 0.0954 0.1067 0.1463 0.1403 0.1326 0.1292 0.0000 0.0000 0.0000 0.0000 0.0000 0.0000 0.0054 0.0000 0.0000 0.0000 0.0000 0.0000
C04C11.5#ncRNA 0.0000  0.0011 0.0000 0.0022 0.0020 0.0043 0.0068 0.0095 0.0087 0.0110 0.0160 0.0336 0.0570 0.0677 0.0740 0.0676 0.0499 0.0322 0.0062 0.0087 0.0000 0.0000 0.0000 0.0030 0.0001 0.0000 0.0000 0.0051 0.0000 0.0000
C04C11.6#ncRNA 0.0293  0.0000 0.0254 0.0587 0.1034 0.1456 0.1910 0.1933 0.2091 0.2237 0.2057 0.2054 0.1935 0.1646 0.1411 0.1068 0.0707 0.0571 0.0151 0.0072 0.0000 0.0060 0.0000 0.0257 0.0094 0.0000 0.0030 0.0037 0.0000 0.0000
C04C11.7#ncRNA 0.0000  0.0016 0.0018 0.0000 0.0003 0.0008 0.0053 0.0011 0.0002 0.0018 0.0090 0.0119 0.0293 0.0554 0.0493 0.0344 0.0256 0.0163 0.0014 0.0049 0.0000 0.0000 0.0000 0.0008 0.0023 0.0000 0.0000 0.0000 0.0000 0.0000
C04C11.8#ncRNA 0.0000  0.0475 0.0325 0.0134 0.0084 0.0090 0.0100 0.0021 0.0007 0.0000 0.0055 0.0110 0.0165 0.0206 0.0201 0.0150 0.0108 0.0133 0.0044 0.0000 0.0000 0.0000 0.0000 0.0000 0.0000 0.0000 0.0000 0.0000 0.0000 0.0000
C04C11.9#ncRNA 0.0298  0.0000 0.0173 0.0416 0.0796 0.1187 0.1531 0.1538 0.1686 0.2002 0.1881 0.1817 0.1602 0.1390 0.1132 0.0871 0.0467 0.0289 0.0121 0.0078 0.0000 0.0054 0.0000 0.0198 0.0071 0.0000 0.0019 0.0024 0.0000 0.0000
C04C11.t1#tRNA 0.0000  0.0000 0.0000 0.0000 0.0000 0.0000 0.0000 0.0000 0.0000 0.0000 0.0000 0.0000 0.0000 0.0000 0.0000 0.0000 0.0000 0.0000 0.0000 0.0000 0.0000 0.0000 0.0000 0.0000 0.0000 0.0000 0.0000 0.0000 0.0000 0.0000
C04C3.10#ncRNA 0.0000  0.0275 0.0227 0.0170 0.0031 0.0000 0.0284 0.0188 0.0258 0.0328 0.0232 0.0310 0.0227 0.0433 0.0428 0.0389 0.0302 0.0219 0.0050 0.0000 0.0000 0.0000 0.0000 0.0000 0.0000 0.0000 0.0000 0.0000 0.0000 0.0000
C04C3.11#ncRNA 0.0316  0.0045 0.0023 0.0006 0.0042 0.0090 0.0034 0.0025 0.0000 0.0070 0.0020 0.0027 0.0015 0.0021 0.0069 0.0186 0.0205 0.0184 0.0022 0.0000 0.0000 0.0000 0.0000 0.0000 0.0000 0.0000 0.0000 0.0000 0.0000 0.0000
C04C3.12#ncRNA 0.0423  0.0040 0.0044 0.0058 0.0067 0.0039 0.0025 0.0020 0.0006 0.0003 0.0000 0.0006 0.0001 0.0026 0.0071 0.0151 0.0156 0.0132 0.0015 0.0027 0.0000 0.0000 0.0000 0.0000 0.0000 0.0000 0.0000 0.0000 0.0000 0.0000
C04C3.13#ncRNA 0.0000  0.0062 0.0141 0.0124 0.0000 0.0014 0.0131 0.0131 0.0137 0.0230 0.0162 0.0155 0.0203 0.0148 0.0272 0.0134 0.0158 0.0134 0.0029 0.0011 0.0000 0.0000 0.0000 0.0000 0.0000 0.0000 0.0000 0.0000 0.0000 0.0000
C04C3.8#ncRNA 0.0000  0.0053 0.0072 0.0093 0.0179 0.0263 0.0166 0.0126 0.0028 0.0000 0.0045 0.0060 0.0106 0.0217 0.0444 0.0692 0.0897 0.0724 0.0041 0.0000 0.0000 0.0000 0.0000 0.0014 0.0000 0.0070 0.0000 0.0000 0.0000 0.0000
C04D8.2#ncRNA 0.0000  0.0000 0.0210 0.0797 0.1087 0.1601 0.1465 0.1526 0.2403 0.3518 0.3740 0.3952 0.4041 0.4429 0.4967 0.4730 0.3904 0.4291 0.0037 0.0000 0.0041 0.0000 0.0041 0.0042 0.0154 0.0000 0.0000 0.0000 0.0000 0.0286
C04D8.3#ncRNA 0.0603  0.0000 0.0171 0.0373 0.0590 0.0887 0.1085 0.1248 0.1473 0.1685 0.1929 0.2222 0.2573 0.2694 0.2764 0.2657 0.2292 0.2266 0.0047 0.0000 0.0000 0.0000 0.0000 0.0065 0.0073 0.0115 0.0023 0.0000 0.0000 0.0012
C04D8.4#ncRNA 0.0007  0.0000 0.0146 0.0271 0.0454 0.0706 0.0836 0.0821 0.0891 0.0888 0.1302 0.2025 0.2470 0.2394 0.2360 0.2626 0.2927 0.3483 0.0024 0.0000 0.0040 0.0000 0.0077 0.0004 0.0072 0.0002 0.0000 0.0000 0.0000 0.0000
C04D8.5#ncRNA 0.0413  0.0000 0.0247 0.0574 0.1093 0.1743 0.2268 0.2870 0.2669 0.2397 0.2797 0.3886 0.4121 0.3327 0.3126 0.2306 0.1952 0.1289 0.0021 0.0000 0.0000 0.0000 0.0000 0.0014 0.0098 0.0056 0.0000 0.0000 0.0000 0.0167
C04E12.1#Pseudogene 0.0104  0.0001 0.0002 0.0000 0.0000 0.0003 0.0009 0.0006 0.0006 0.0010 0.0010 0.0009 0.0009 0.0022 0.0032 0.0048 0.0060 0.0095 0.0008 0.0000 0.0000 0.0000 0.0000 0.0025 0.0031 0.0000 0.0000 0.0000 0.0000 0.0000
C04E12.13#miRNA 0.0205  0.0297 0.0115 0.0162 0.0000 0.0155 0.0297 0.0142 0.0196 0.0162 0.0263 0.0047 0.0317 0.0142 0.0223 0.0337 0.0526 0.0378 0.0000 0.0000 0.0000 0.0000 0.0000 0.0000 0.0000 0.0000 0.0000 0.0000 0.0000 0.0000
C04E6.12#Pseudogene 0.0144  0.0015 0.0000 0.0067 0.0041 0.0058 0.0056 0.0025 0.0143 0.0240 0.0235 0.0820 0.1450 0.2284 0.2736 0.3209 0.3890 0.3548 0.0080 0.0000 0.0000 0.0480 0.0188 0.0375 0.0381 0.0000 0.0490 0.0323 0.0024 0.0000
C04E6.14#ncRNA 0.0232  0.0007 0.0017 0.0007 0.0000 0.0008 0.0019 0.0004 0.0007 0.0005 0.0005 0.0015 0.0012 0.0034 0.0104 0.0174 0.0224 0.0307 0.0000 0.0000 0.0000 0.0067 0.0000 0.0015 0.0067 0.0000 0.0000 0.0000 0.0000 0.0000
C04E7.6#ncRNA 0.0000  0.0060 0.0066 0.0073 0.0183 0.0123 0.0140 0.0000 0.0040 0.0163 0.0256 0.0096 0.0150 0.0126 0.0176 0.0093 0.0113 0.0116 0.0000 0.0088 0.0000 0.0000 0.0000 0.0000 0.0000 0.0000 0.0000 0.0000 0.0000 0.0000
C04E7.7#ncRNA 0.0608  0.0507 0.0687 0.1507 0.1366 0.1087 0.0673 0.0553 0.0597 0.0562 0.0738 0.1071 0.1691 0.1473 0.0794 0.0291 0.0000 0.0115 0.0000 0.0000 0.0000 0.0000 0.0000 0.0000 0.0000 0.0000 0.0000 0.0000 0.0000 0.0000
C04E7.t1#tRNA 0.0000  0.0000 0.0000 0.0000 0.0000 0.0000 0.0000 0.0000 0.0000 0.0000 0.0000 0.0000 0.0000 0.0000 0.0000 0.0000 0.0000 0.0000 0.0000 0.0000 0.0000 0.0000 0.0000 0.0000 0.0000 0.0000 0.0000 0.0000 0.0000 0.0000
C04F1.4#ncRNA 0.0202  0.0000 0.0067 0.0115 0.0180 0.0257 0.0298 0.0728 0.1193 0.1521 0.1750 0.1938 0.1875 0.1815 0.1706 0.1813 0.1718 0.1733 0.0150 0.0000 0.0131 0.0127 0.0061 0.0222 0.0224 0.0000 0.0008 0.0026 0.0000 0.0192
C04F1.5#ncRNA 0.0437  0.0005 0.0175 0.0270 0.0059 0.0000 0.0452 0.1206 0.1934 0.2052 0.1930 0.2146 0.2256 0.2221 0.2203 0.2246 0.1850 0.1952 0.0075 0.0000 0.0038 0.0042 0.0000 0.0000 0.0050 0.0000 0.0064 0.0110 0.0000 0.0000
C04F12.13#ncRNA 0.0000  0.0123 0.0035 0.0027 0.0000 0.0022 0.0181 0.0191 0.0169 0.0197 0.0301 0.0273 0.0496 0.0656 0.0680 0.0655 0.0581 0.0562 0.0164 0.0000 0.0000 0.0000 0.0000 0.0238 0.0424 0.0000 0.0000 0.0000 0.0000 0.0000
C04F12.14#ncRNA 0.0000  0.0010 0.0002 0.0000 0.0021 0.0101 0.0245 0.0429 0.0503 0.0355 0.0323 0.0279 0.0151 0.0208 0.0259 0.0299 0.0267 0.0298 0.0055 0.0000 0.0000 0.0000 0.0000 0.0000 0.0000 0.0000 0.0000 0.0000 0.0000 0.0000
C04F12.15#ncRNA 0.0000  0.0074 0.0070 0.0109 0.0000 0.0162 0.0179 0.0130 0.0155 0.0169 0.0172 0.0077 0.0222 0.0201 0.0120 0.0338 0.0394 0.0338 0.0049 0.0000 0.0000 0.0000 0.0084 0.0041 0.0117 0.0000 0.0000 0.0000 0.0000 0.0000
C04F12.t1#Pseudogene 0.0000  0.0000 0.0000 0.0000 0.0000 0.0000 0.0000 0.0000 0.0000 0.0000 0.0000 0.0000 0.0000 0.0000 0.0000 0.0000 0.0000 0.0000 0.0000 0.0000 0.0000 0.0000 0.0000 0.0000 0.0000 0.0000 0.0000 0.0000 0.0000 0.0000
C04F2.2#Pseudogene 0.0298  0.0000 0.0008 0.0014 0.0011 0.0026 0.0040 0.0050 0.0045 0.0060 0.0053 0.0065 0.0101 0.0129 0.0159 0.0185 0.0203 0.0188 0.0090 0.0000 0.0000 0.0000 0.0032 0.0458 0.0480 0.0000 0.0007 0.0022 0.0006 0.0000
C04F2.3#Pseudogene 0.0000  0.0009 0.0003 0.0010 0.0008 0.0009 0.0011 0.0011 0.0007 0.0014 0.0012 0.0006 0.0012 0.0022 0.0048 0.0082 0.0130 0.0216 0.0570 0.0000 0.0000 0.0000 0.0000 0.0574 0.0741 0.0000 0.0027 0.0139 0.0011 0.0000
C04F2.5#Pseudogene 0.0030  0.0000 0.0002 0.0008 0.0010 0.0033 0.0023 0.0012 0.0012 0.0017 0.0025 0.0028 0.0023 0.0016 0.0029 0.0088 0.0138 0.0154 0.0159 0.0000 0.0003 0.0000 0.0000 0.0000 0.0194 0.0000 0.0011 0.0042 0.0011 0.0000
C04F2.6#ncRNA 0.0000  0.0012 0.0014 0.0024 0.0025 0.0021 0.0020 0.0018 0.0029 0.0037 0.0033 0.0032 0.0020 0.0000 0.0061 0.0163 0.0255 0.0436 0.0064 0.0000 0.0000 0.0000 0.0000 0.0000 0.0125 0.0000 0.0000 0.0006 0.0000 0.0000
C04F2.t1#tRNA 0.0000  0.0000 0.0208 0.0263 0.0413 0.0421 0.0370 0.0604 0.0469 0.0603 0.0737 0.0837 0.1107 0.1240 0.1347 0.1069 0.0747 0.0400 0.0000 0.0000 0.0000 0.0000 0.0000 0.0000 0.0000 0.0000 0.0000 0.0000 0.0000 0.0000
C04F5.10#ncRNA 0.0000  0.0012 0.0059 0.0106 0.0048 0.0039 0.0027 0.0044 0.0000 0.0020 0.0034 0.0067 0.0125 0.0178 0.0212 0.0406 0.0381 0.0157 0.0000 0.0000 0.0000 0.0000 0.0000 0.0000 0.0027 0.0000 0.0000 0.0000 0.0000 0.0000
C04F6.6#miRNA 0.0000  0.0010 0.0000 0.0171 0.0262 0.0527 0.0722 0.0663 0.0670 0.0610 0.0533 0.0494 0.0456 0.0530 0.0466 0.0668 0.0760 0.0690 0.0032 0.0000 0.0000 0.0000 0.0000 0.0000 0.0000 0.0000 0.0000 0.0000 0.0000 0.0000
C04F6.8#ncRNA 0.0000  0.0000 0.0021 0.0084 0.0193 0.0275 0.0592 0.0470 0.0482 0.0534 0.0365 0.0399 0.0418 0.0508 0.0462 0.0640 0.0763 0.0630 0.0025 0.0000 0.0000 0.0000 0.0000 0.0000 0.0000 0.0000 0.0000 0.0000 0.0000 0.0000
C04G2.12#Pseudogene 0.0102  0.0012 0.0000 0.0013 0.0026 0.0044 0.0017 0.0006 0.0025 0.0063 0.0065 0.0060 0.0094 0.0158 0.0161 0.0168 0.0172 0.0158 0.0006 0.0018 0.0273 0.1027 0.0110 0.0004 0.0000 0.0013 0.0000 0.3627 0.0019 0.0000
C04G2.13#ncRNA 0.0000  0.0024 0.0071 0.0115 0.0135 0.0179 0.0171 0.0078 0.0005 0.0000 0.0028 0.0144 0.0306 0.0324 0.0374 0.0344 0.0404 0.0407 0.0000 0.0000 0.0684 0.2725 0.3398 0.0605 0.0000 0.0217 0.0095 0.9714 0.0164 0.0000
C04G2.3#Pseudogene 0.0113  0.0000 0.0031 0.0054 0.0019 0.0021 0.0033 0.0045 0.0143 0.0143 0.0144 0.0130 0.0150 0.0224 0.0296 0.0261 0.0183 0.0109 0.0000 0.0000 1.0139 6.0707 0.6722 0.0129 0.0000 0.0077 0.0334 7.2391 0.0967 0.0858
C04G6.12#snoRNA 0.0000  0.5655 0.3612 0.3805 0.4382 0.3893 0.1199 0.0622 0.0000 0.1806 0.0799 0.1036 0.3183 0.2102 0.2235 0.4249 0.4293 0.4811 0.1132 0.0000 0.4664 4.7401 0.0943 0.2121 0.1146 1.5017 0.6893 0.1638 0.0645 0.0000
C04G6.14#ncRNA 0.5837  0.3279 0.2290 0.1863 0.2007 0.2019 0.2457 0.4209 0.6191 0.8317 0.9159 0.8509 0.8565 0.9319 1.1154 1.1680 1.0057 0.9921 0.7678 0.0000 1.0423 0.4174 0.7672 0.8849 0.9296 0.8117 0.1210 0.6167 0.8433 1.5047
C04H4.2#ncRNA 0.0529  0.0069 0.0044 0.0031 0.0000 0.0001 0.0003 0.0031 0.0133 0.0135 0.0139 0.0168 0.0258 0.0326 0.0405 0.0494 0.0577 0.0536 0.0019 0.0000 0.0000 0.0000 0.0000 0.0034 0.0028 0.0000 0.0000 0.0000 0.0000 0.0000
C04H4.3#ncRNA 0.0234  0.0012 0.0000 0.0008 0.0014 0.0114 0.0303 0.0399 0.0412 0.0404 0.0464 0.0456 0.0440 0.0581 0.0737 0.0811 0.1008 0.1102 0.0027 0.0000 0.0000 0.0000 0.0000 0.0000 0.0108 0.0031 0.0000 0.0000 0.0000 0.0000
C04H4.4#ncRNA 0.0000  0.0067 0.0068 0.0000 0.0033 0.0002 0.0066 0.0066 0.0082 0.0058 0.0082 0.0169 0.0192 0.0236 0.0302 0.0368 0.0366 0.0310 0.0059 0.0000 0.0014 0.0000 0.0000 0.0150 0.0260 0.0077 0.0057 0.0189 0.0000 0.0000
C04H4.5#ncRNA 0.0177  0.0000 0.0080 0.0098 0.0125 0.0284 0.0374 0.0444 0.0495 0.0704 0.0765 0.0816 0.0897 0.0884 0.0799 0.0655 0.0577 0.0549 0.0024 0.0000 0.0000 0.0068 0.0000 0.0050 0.0042 0.0129 0.0000 0.0000 0.0000 0.0000
C04H4.6#ncRNA 0.0507  0.0072 0.0054 0.0057 0.0042 0.0001 0.0000 0.0040 0.0143 0.0147 0.0149 0.0162 0.0270 0.0349 0.0415 0.0528 0.0611 0.0572 0.0020 0.0000 0.0000 0.0000 0.0000 0.0035 0.0028 0.0000 0.0000 0.0000 0.0000 0.0000
C04H5.10#ncRNA 0.0077  0.0000 0.0280 0.0280 0.1119 0.1005 0.0776 0.0878 0.0801 0.0980 0.0305 0.0254 0.0407 0.0051 0.0382 0.0471 0.0916 0.0229 0.0000 0.0000 0.0000 0.0000 0.0000 0.0000 0.0000 0.0000 0.0000 0.0000 0.0000 0.0000
C04H5.9#Pseudogene 0.0068  0.0017 0.0003 0.0000 0.0100 0.0181 0.0242 0.0387 0.0562 0.0679 0.0700 0.0608 0.0574 0.0591 0.0617 0.0616 0.0510 0.0533 0.0006 0.0000 0.0013 0.0040 0.0019 0.0036 0.0021 0.0034 0.0057 0.0023 0.0003 0.0039
C05A2.2#ncRNA 0.0161  0.0000 0.0006 0.0003 0.0006 0.0066 0.0061 0.0032 0.0020 0.0046 0.0055 0.0137 0.0218 0.0287 0.0437 0.0511 0.0457 0.0401 0.0001 0.0000 0.0022 0.0000 0.0000 0.0000 0.0025 0.0000 0.0000 0.0000 0.0000 0.0000
C05A2.3#ncRNA 0.0160  0.0108 0.0079 0.0033 0.0059 0.0076 0.0023 0.0046 0.0000 0.0058 0.0101 0.0173 0.0132 0.0152 0.0156 0.0387 0.1156 0.0726 0.0030 0.0000 0.0000 0.0000 0.0000 0.0000 0.0287 0.0000 0.0000 0.0018 0.0069 0.0000
C05A9.10#ncRNA 0.0329  0.0000 0.0016 0.0053 0.0321 0.0880 0.1454 0.1877 0.2064 0.2284 0.2221 0.1742 0.1288 0.1023 0.1112 0.0844 0.0945 0.0768 0.0000 0.0051 0.0000 0.0000 0.0000 0.0025 0.0074 0.0000 0.0000 0.0000 0.0000 0.0000
C05A9.11#ncRNA 0.0614  0.0000 0.0021 0.0023 0.0038 0.0049 0.0090 0.0108 0.0119 0.0079 0.0023 0.0026 0.0061 0.0084 0.0057 0.0147 0.0230 0.0596 0.0000 0.0000 0.0000 0.0000 0.0000 0.0000 0.0029 0.0000 0.0000 0.0000 0.0000 0.0000
C05A9.3#ncRNA 0.0000  0.0002 0.0000 0.0106 0.0367 0.0483 0.0587 0.0712 0.1405 0.1733 0.1363 0.1004 0.0872 0.1202 0.1396 0.0998 0.0755 0.1065 0.0000 0.0047 0.0000 0.0000 0.0000 0.0009 0.0078 0.0000 0.0000 0.0000 0.0000 0.0000
C05A9.4#ncRNA 0.0000  0.0000 0.0075 0.0215 0.0405 0.0626 0.0967 0.1355 0.1583 0.1810 0.1500 0.1335 0.1288 0.1360 0.1362 0.1238 0.1199 0.1598 0.0014 0.0039 0.0000 0.0078 0.0000 0.0005 0.0053 0.0000 0.0000 0.0000 0.0000 0.0000
C05A9.5#ncRNA 0.0000  0.0000 0.0478 0.1563 0.1909 0.2240 0.3010 0.3915 0.4491 0.4391 0.3672 0.3405 0.3309 0.3133 0.2482 0.2044 0.1392 0.0733 0.0056 0.0085 0.0000 0.0000 0.0000 0.0000 0.0089 0.0000 0.0000 0.0000 0.0014 0.0000
C05A9.6#ncRNA 0.0000  0.0000 0.0621 0.1672 0.2201 0.2435 0.3003 0.3981 0.4574 0.4486 0.3793 0.3585 0.3396 0.3252 0.2511 0.1982 0.1378 0.0841 0.0057 0.0085 0.0000 0.0000 0.0000 0.0000 0.0090 0.0000 0.0000 0.0000 0.0010 0.0000
C05A9.7#ncRNA 0.0000  0.0155 0.0102 0.0105 0.0000 0.0138 0.0199 0.0232 0.0074 0.0363 0.0473 0.0585 0.1198 0.2170 0.3094 0.2771 0.2169 0.3102 0.0509 0.0678 0.0000 0.0056 0.0058 0.0923 0.3006 0.0000 0.0013 0.0430 0.0207 0.0188
C05A9.8#ncRNA 0.0614  0.0000 0.0003 0.0021 0.0050 0.0035 0.0084 0.0106 0.0098 0.0070 0.0028 0.0026 0.0061 0.0094 0.0058 0.0140 0.0266 0.0583 0.0000 0.0000 0.0000 0.0000 0.0000 0.0000 0.0029 0.0000 0.0000 0.0000 0.0000 0.0000
C05A9.9#ncRNA 0.0249  0.0000 0.0057 0.0130 0.0468 0.0893 0.1513 0.1804 0.2039 0.2282 0.2182 0.1754 0.1212 0.1073 0.1067 0.0909 0.0910 0.0640 0.0000 0.0059 0.0000 0.0000 0.0000 0.0019 0.0056 0.0000 0.0000 0.0000 0.0000 0.0000
C05B10.10#ncRNA 0.0078  0.0051 0.0034 0.0051 0.0022 0.0039 0.0071 0.0027 0.0082 0.0172 0.0121 0.0000 0.0199 0.0524 0.0765 0.0880 0.0964 0.1453 0.0000 0.0051 0.0000 0.0000 0.0000 0.0000 0.0000 0.0057 0.0000 0.0000 0.0000 0.0000
C05B10.11#ncRNA 0.0000  0.0000 0.0098 0.0050 0.0058 0.0101 0.0176 0.0277 0.0426 0.0493 0.0344 0.0351 0.0570 0.0680 0.0874 0.1281 0.1519 0.2160 0.0000 0.0000 0.0000 0.0000 0.0000 0.0039 0.0000 0.0000 0.0000 0.0000 0.0000 0.0000
C05B10.12#ncRNA 0.0655  0.0024 0.0006 0.0221 0.0541 0.0393 0.0167 0.0098 0.0000 0.0038 0.0163 0.0643 0.1017 0.1791 0.2515 0.2938 0.3908 0.4023 0.3044 0.1356 0.0362 0.0262 0.0431 0.5002 0.0000 0.5701 0.0190 0.0571 0.0000 0.0000
C05B10.13#ncRNA 0.0000  0.0000 0.0064 0.0052 0.0126 0.0195 0.0395 0.0514 0.0498 0.0343 0.0440 0.0752 0.0859 0.0881 0.1374 0.1578 0.2012 0.2158 0.0041 0.0154 0.0000 0.0000 0.0000 0.0000 0.0000 0.0114 0.0000 0.0000 0.0000 0.0000
C05B10.14#ncRNA 0.0000  0.0162 0.0199 0.0072 0.0000 0.0107 0.0349 0.0411 0.0449 0.0494 0.0464 0.0416 0.0446 0.0704 0.0997 0.1133 0.1549 0.2121 0.0006 0.0000 0.0000 0.0020 0.0000 0.0000 0.0000 0.0024 0.0000 0.0000 0.0000 0.0000
C05B10.15#ncRNA 0.0000  0.0096 0.0000 0.0052 0.0161 0.0238 0.0303 0.0449 0.0575 0.0625 0.0575 0.0622 0.0761 0.0974 0.1283 0.1455 0.1632 0.1879 0.0000 0.0039 0.0035 0.0000 0.0000 0.0081 0.0000 0.0060 0.0000 0.0000 0.0000 0.0000
C05B10.16#ncRNA 0.0000  0.0000 0.0068 0.0091 0.0071 0.0191 0.0335 0.0417 0.0492 0.0435 0.0701 0.1049 0.1290 0.1347 0.1500 0.1711 0.1831 0.1708 0.0049 0.0000 0.0000 0.0045 0.0000 0.0034 0.0000 0.0064 0.0000 0.0000 0.0000 0.0000
C05B10.17#ncRNA 0.5336  0.8138 0.3719 0.1401 0.0043 0.0000 0.1714 0.2274 0.3988 1.0283 1.1965 0.9227 1.5328 1.9833 2.2776 2.6236 2.8014 3.2003 1.8677 1.4815 0.8463 1.1818 2.7185 2.2187 0.0000 1.8318 0.4190 1.3304 6.3640 3.6562
C05B10.18#ncRNA 0.0046  0.0000 0.0115 0.0104 0.0175 0.0198 0.0252 0.0497 0.0721 0.1071 0.1411 0.1450 0.1507 0.1572 0.2104 0.2371 0.2487 0.2795 0.0012 0.0004 0.0040 0.0066 0.0000 0.0102 0.0000 0.0074 0.0000 0.0000 0.0000 0.0298
C05B10.19#ncRNA 0.0000  0.0076 0.0000 0.0023 0.0095 0.0258 0.0301 0.0405 0.0478 0.0610 0.0539 0.0646 0.0737 0.0880 0.1304 0.1432 0.1583 0.1870 0.0000 0.0039 0.0035 0.0000 0.0000 0.0081 0.0000 0.0060 0.0000 0.0000 0.0000 0.0000
C05B10.20#ncRNA 0.0236  0.0000 0.0063 0.0174 0.0097 0.0222 0.0334 0.0607 0.0724 0.0819 0.1069 0.1310 0.1436 0.1545 0.2071 0.2505 0.2885 0.3194 0.0000 0.0000 0.0010 0.0015 0.0000 0.0094 0.0000 0.0083 0.0000 0.0000 0.0000 0.0290
C05B10.21#ncRNA 0.0602  0.0011 0.0000 0.0005 0.0002 0.0095 0.0143 0.0084 0.0112 0.0115 0.0082 0.0145 0.0205 0.0280 0.0490 0.0686 0.0883 0.0981 0.0026 0.0042 0.0000 0.0102 0.0037 0.0000 0.0000 0.0012 0.0000 0.0000 0.0000 0.0000
C05B10.3#ncRNA 0.0000  0.0072 0.0083 0.0000 0.0002 0.0133 0.0232 0.0225 0.0193 0.0158 0.0176 0.0185 0.0216 0.0308 0.0585 0.1227 0.1489 0.1457 0.0023 0.0242 0.0000 0.0000 0.0000 0.0000 0.0000 0.0108 0.0000 0.0000 0.0000 0.0000
C05B10.4#ncRNA 0.0000  0.0008 0.0015 0.0003 0.0026 0.0061 0.0086 0.0035 0.0000 0.0018 0.0020 0.0046 0.0096 0.0060 0.0145 0.0334 0.0447 0.0838 0.0000 0.0044 0.0039 0.0000 0.0000 0.0048 0.0000 0.0000 0.0000 0.0000 0.0000 0.0000
C05B10.5#ncRNA 0.0000  0.0162 0.0202 0.0095 0.0006 0.0000 0.0194 0.0183 0.0196 0.0228 0.0234 0.0209 0.0202 0.0280 0.0320 0.0337 0.0297 0.0342 0.0000 0.0037 0.0000 0.0000 0.0000 0.0027 0.0000 0.0000 0.0000 0.0000 0.0000 0.0000
C05B10.6#ncRNA 0.0000  0.0000 0.0056 0.0028 0.0076 0.0129 0.0188 0.0246 0.0430 0.0461 0.0296 0.0360 0.0582 0.0729 0.0965 0.1323 0.1573 0.2037 0.0000 0.0000 0.0000 0.0000 0.0000 0.0045 0.0000 0.0005 0.0000 0.0000 0.0000 0.0000
C05B10.7#ncRNA 0.0016  0.0004 0.0031 0.0024 0.0051 0.0000 0.0038 0.0014 0.0047 0.0156 0.0147 0.0024 0.0214 0.0515 0.0764 0.0944 0.1036 0.1502 0.0000 0.0022 0.0000 0.0000 0.0000 0.0000 0.0000 0.0057 0.0000 0.0000 0.0000 0.0000
C05B10.8#ncRNA 0.0000  0.0028 0.0019 0.0037 0.0065 0.0048 0.0060 0.0062 0.0016 0.0041 0.0016 0.0000 0.0083 0.0406 0.0791 0.0930 0.1105 0.1356 0.1132 0.0521 0.0133 0.0150 0.0136 0.1448 0.0000 0.1524 0.0054 0.0269 0.0063 0.0000
C05B10.9#ncRNA 0.0000  0.0334 0.0298 0.0221 0.0000 0.0177 0.0376 0.0283 0.0274 0.0283 0.0422 0.0300 0.0294 0.0393 0.0444 0.0314 0.0362 0.0440 0.0000 0.0000 0.0000 0.0000 0.0000 0.0000 0.0000 0.0033 0.0000 0.0000 0.0000 0.0000
C05B5.10#Pseudogene 0.0000  0.0010 0.0000 0.0035 0.0045 0.0025 0.0046 0.0036 0.0011 0.0013 0.0067 0.0113 0.0169 0.0251 0.0233 0.0193 0.0150 0.0110 0.0025 0.0000 0.0023 0.0000 0.0067 0.0022 0.0000 0.0000 0.0276 0.0310 0.0286 0.0000
C05B5.13#ncRNA 0.0000  0.0054 0.0031 0.0000 0.0041 0.0070 0.0267 0.0476 0.0590 0.0521 0.0563 0.0765 0.1131 0.1169 0.0990 0.0980 0.1174 0.1121 0.0096 0.0000 0.0013 0.0000 0.0000 0.0095 0.0131 0.0041 0.0050 0.0127 0.0103 0.0000
C05B5.14#ncRNA 0.0179  0.0000 0.0455 0.0979 0.1580 0.1938 0.1842 0.1748 0.1849 0.1793 0.1277 0.1106 0.0707 0.0499 0.0489 0.0491 0.0567 0.0948 0.0168 0.0000 0.0049 0.0000 0.0000 0.0154 0.0172 0.0038 0.0010 0.0000 0.0039 0.0000
C05B5.15#ncRNA 0.0578  0.0000 0.0420 0.0830 0.1017 0.1112 0.1443 0.1609 0.1956 0.1912 0.1360 0.0898 0.0595 0.0538 0.0463 0.0583 0.0535 0.0494 0.0000 0.0000 0.0000 0.0000 0.0000 0.0000 0.0015 0.0000 0.0000 0.0000 0.0000 0.0000
C05B5.9#Pseudogene 0.0000  0.0000 0.0011 0.0033 0.0052 0.0044 0.0052 0.0075 0.0094 0.0144 0.0160 0.0196 0.0203 0.0237 0.0248 0.0329 0.0382 0.0505 0.0475 0.0000 0.0641 0.0000 0.0285 0.0732 0.0535 0.0571 0.0246 0.1882 0.0081 0.0000
C05C12.10#ncRNA 0.0145  0.0183 0.0257 0.0085 0.0000 0.0015 0.0207 0.0274 0.0214 0.0241 0.0234 0.0253 0.0214 0.0257 0.0284 0.0322 0.0336 0.0792 0.0000 0.0000 0.0000 0.0000 0.0000 0.0055 0.0000 0.0027 0.0000 0.0000 0.0000 0.0000
C05C12.7#ncRNA 0.0000  0.0405 0.0466 0.0283 0.0000 0.0194 0.0571 0.0494 0.0470 0.0595 0.0534 0.0498 0.0567 0.0526 0.0526 0.0470 0.0785 0.1340 0.0006 0.0000 0.0000 0.0000 0.0076 0.0000 0.0000 0.0016 0.0000 0.0000 0.0000 0.0000
C05C12.8#ncRNA 0.0000  0.0228 0.0160 0.0125 0.0000 0.0054 0.0134 0.0076 0.0118 0.0132 0.0168 0.0177 0.0131 0.0140 0.0121 0.0090 0.0248 0.0658 0.0000 0.0000 0.0000 0.0000 0.0000 0.0000 0.0000 0.0057 0.0000 0.0000 0.0094 0.0000
C05C8.10#ncRNA 0.0000  0.0000 0.0376 0.1230 0.1603 0.2116 0.2332 0.2687 0.2897 0.3341 0.3296 0.3453 0.3721 0.3974 0.4455 0.4837 0.5673 0.4942 0.0512 0.0000 0.0321 0.0459 0.0053 0.0000 0.0978 0.0000 0.0716 0.0408 0.0051 0.0646
C05C9.10#ncRNA 0.0169  0.0027 0.0012 0.0000 0.0014 0.0010 0.0060 0.0015 0.0022 0.0023 0.0023 0.0040 0.0054 0.0109 0.0120 0.0239 0.0376 0.0659 0.0045 0.0000 0.0000 0.0000 0.0000 0.0000 0.0086 0.0000 0.0012 0.0000 0.0000 0.0000
C05C9.11#ncRNA 0.0351  0.0005 0.0022 0.0000 0.0017 0.0027 0.0018 0.0026 0.0044 0.0053 0.0050 0.0043 0.0074 0.0237 0.0466 0.0617 0.0652 0.0777 0.0014 0.0026 0.0000 0.0132 0.0000 0.0034 0.0065 0.0000 0.0055 0.0090 0.0000 0.0000
C05C9.12#ncRNA 0.0000  0.0012 0.0000 0.0008 0.0040 0.0025 0.0078 0.0072 0.0084 0.0080 0.0146 0.0196 0.0241 0.0325 0.0438 0.0619 0.0722 0.0640 0.0003 0.0000 0.0000 0.0000 0.0000 0.0000 0.0013 0.0000 0.0000 0.0000 0.0000 0.0000
C05C9.13#ncRNA 0.0456  0.0012 0.0151 0.0062 0.0000 0.0122 0.0212 0.0094 0.0117 0.0237 0.0248 0.0265 0.0378 0.0554 0.0769 0.0797 0.0927 0.0818 0.0028 0.0000 0.0000 0.0000 0.0000 0.0000 0.0000 0.0000 0.0000 0.0000 0.0000 0.0000
C05C9.14#ncRNA 0.0448  0.0000 0.0064 0.0061 0.0038 0.0088 0.0145 0.0116 0.0090 0.0231 0.0239 0.0208 0.0331 0.0511 0.0702 0.0826 0.0871 0.0870 0.0026 0.0000 0.0000 0.0000 0.0000 0.0000 0.0000 0.0000 0.0000 0.0000 0.0000 0.0000
C05C9.4#ncRNA 0.0000  0.0000 0.0027 0.0004 0.0004 0.0001 0.0023 0.0079 0.0128 0.0214 0.0315 0.0444 0.0483 0.0443 0.0478 0.0517 0.0596 0.0585 0.0000 0.0000 0.0000 0.0000 0.0000 0.0000 0.0000 0.0000 0.0000 0.0000 0.0000 0.0000
C05C9.5#ncRNA 0.0066  0.0038 0.0002 0.0000 0.0017 0.0051 0.0094 0.0064 0.0037 0.0037 0.0029 0.0018 0.0077 0.0153 0.0228 0.0248 0.0319 0.0301 0.0000 0.0034 0.0000 0.0064 0.0000 0.0000 0.0000 0.0000 0.0000 0.0000 0.0000 0.0000
C05C9.6#ncRNA 0.0482  0.0000 0.0028 0.0110 0.0079 0.0076 0.0031 0.0014 0.0062 0.0078 0.0117 0.0130 0.0294 0.0502 0.0567 0.0665 0.0988 0.1091 0.0000 0.0000 0.0000 0.0000 0.0000 0.0000 0.0044 0.0000 0.0000 0.0000 0.0000 0.0000
C05C9.7#ncRNA 0.0246  0.0023 0.0004 0.0016 0.0004 0.0000 0.0031 0.0041 0.0017 0.0000 0.0009 0.0005 0.0012 0.0003 0.0076 0.0287 0.0466 0.0543 0.0000 0.0000 0.0000 0.0000 0.0000 0.0000 0.0000 0.0000 0.0000 0.0000 0.0000 0.0000
C05C9.8#ncRNA 0.0325  0.0000 0.0030 0.0035 0.0017 0.0013 0.0010 0.0055 0.0136 0.0201 0.0375 0.0596 0.0867 0.1051 0.0890 0.0762 0.0849 0.0882 0.0000 0.0038 0.0000 0.0000 0.0000 0.0012 0.0007 0.0000 0.0000 0.0000 0.0000 0.0000
C05C9.9#ncRNA 0.0066  0.0020 0.0018 0.0024 0.0027 0.0072 0.0120 0.0050 0.0044 0.0024 0.0000 0.0030 0.0070 0.0145 0.0228 0.0250 0.0323 0.0303 0.0000 0.0034 0.0000 0.0064 0.0000 0.0000 0.0000 0.0000 0.0000 0.0000 0.0000 0.0000
C05C9.t1#tRNA 0.0000  0.0000 0.0000 0.0000 0.0000 0.0000 0.0000 0.0000 0.0000 0.0000 0.0000 0.0000 0.0000 0.0000 0.0000 0.0000 0.0000 0.0000 0.0000 0.0000 0.0000 0.0000 0.0000 0.0000 0.0000 0.0000 0.0000 0.0000 0.0000 0.0000
C05C9.t2#tRNA 0.0000  0.0000 0.0000 0.0000 0.0000 0.0000 0.0000 0.0000 0.0000 0.0000 0.0000 0.0000 0.0000 0.0000 0.0000 0.0000 0.0000 0.0000 0.0000 0.0000 0.0000 0.0000 0.0000 0.0000 0.0000 0.0000 0.0000 0.0000 0.0000 0.0000
C05D10.6#ncRNA 0.0000  0.0000 0.0006 0.0032 0.0050 0.0086 0.0267 0.0355 0.0376 0.0439 0.0513 0.0638 0.0595 0.0509 0.0510 0.0588 0.0767 0.1139 0.0000 0.0000 0.0000 0.0000 0.0000 0.0000 0.0000 0.0000 0.0000 0.0000 0.0000 0.0000
C05D10.7#ncRNA 0.0000  0.0046 0.0016 0.0010 0.0000 0.0070 0.0113 0.0120 0.0234 0.0338 0.0408 0.0458 0.0599 0.0604 0.0543 0.0432 0.0419 0.0438 0.0000 0.0000 0.0000 0.0000 0.0000 0.0000 0.0000 0.0000 0.0000 0.0000 0.0000 0.0000
C05D12.10#ncRNA 0.0000  0.0000 0.0057 0.0113 0.0136 0.0536 0.0403 0.0494 0.1000 0.1595 0.1825 0.2510 0.3148 0.3223 0.2204 0.0903 0.0468 0.0517 0.0000 0.0000 0.0000 0.0000 0.0000 0.0000 0.0018 0.0000 0.0017 0.0000 0.0000 0.0000
C05D12.11#ncRNA 0.0000  0.0102 0.0000 0.0093 0.0292 0.0554 0.0703 0.0880 0.1148 0.1380 0.1441 0.1512 0.1536 0.1525 0.1521 0.1311 0.1118 0.1093 0.0029 0.0000 0.0018 0.0000 0.0000 0.0048 0.0070 0.0088 0.0000 0.0000 0.0000 0.0000
C05D12.8#ncRNA 0.0000  0.0000 0.0042 0.0207 0.0428 0.0650 0.1084 0.2070 0.2406 0.2072 0.2512 0.2938 0.2835 0.2495 0.1892 0.1430 0.1341 0.1022 0.0025 0.0000 0.0045 0.0000 0.0000 0.0002 0.0044 0.0000 0.0028 0.0000 0.0000 0.0000
C05D12.9#ncRNA 0.0000  0.0000 0.0054 0.0072 0.0317 0.0627 0.0781 0.0944 0.1132 0.1386 0.1452 0.1523 0.1467 0.1546 0.1607 0.1278 0.1046 0.1080 0.0027 0.0000 0.0018 0.0000 0.0000 0.0050 0.0073 0.0086 0.0000 0.0000 0.0000 0.0000
C05D2.11#ncRNA 0.1177  0.0487 0.0905 0.0577 0.0701 0.0790 0.0408 0.0972 0.1728 0.1782 0.2490 0.4157 0.5819 0.8003 0.8258 0.8022 0.7703 0.6778 1.2101 0.0000 0.1760 0.0000 0.0813 1.9313 0.5102 1.6581 0.2010 0.3783 0.1824 0.0551
C05D2.12#ncRNA 0.0000  0.0102 0.0175 0.0077 0.0000 0.0082 0.0147 0.0167 0.0251 0.0264 0.0342 0.0397 0.0717 0.1099 0.1211 0.0773 0.0532 0.0512 0.0000 0.0000 0.0000 0.0000 0.0000 0.0007 0.0027 0.0042 0.0050 0.0022 0.0000 0.0052
C05D2.13#ncRNA 0.0000  0.0147 0.0228 0.0103 0.0000 0.0124 0.0258 0.0171 0.0222 0.0317 0.0364 0.0477 0.0759 0.1195 0.1138 0.0856 0.0588 0.0565 0.0000 0.0000 0.0000 0.0000 0.0000 0.0007 0.0027 0.0042 0.0050 0.0022 0.0000 0.0052
C05D2.14#ncRNA 0.0012  0.0000 0.0235 0.0673 0.1043 0.1403 0.1677 0.1907 0.2076 0.2095 0.2144 0.2457 0.2355 0.2231 0.2044 0.1833 0.1699 0.1507 0.0744 0.0000 0.0156 0.0000 0.0247 0.0907 0.0756 0.1400 0.0341 0.0249 0.0270 0.0563
C05D2.15#ncRNA 0.1640  0.2249 0.3621 0.4658 0.3522 0.1403 0.0701 0.1875 0.4048 0.2973 0.3286 0.5131 0.6137 0.4635 0.3331 0.2142 0.1448 0.0000 0.0932 0.0000 1.0286 0.0000 0.4983 0.2458 0.2728 4.4331 1.0250 0.1009 0.0129 0.0645
C05D2.16#ncRNA 0.0696  0.0000 0.0021 0.0312 0.0743 0.0825 0.0946 0.1145 0.1313 0.1202 0.1221 0.1348 0.1356 0.1347 0.1232 0.1060 0.1132 0.1186 0.0095 0.0000 0.0011 0.0000 0.0000 0.0000 0.0011 0.0024 0.0000 0.0000 0.0000 0.0462
C05D2.17#ncRNA 0.1358  0.0000 0.0378 0.0647 0.0945 0.1337 0.1306 0.1362 0.1597 0.1899 0.1731 0.1901 0.1976 0.1726 0.1339 0.1324 0.1185 0.1211 0.0369 0.0000 0.0088 0.0000 0.0114 0.0077 0.0083 0.0371 0.0098 0.0000 0.0033 0.0757
C05D9.10#ncRNA 0.0000  0.0002 0.0007 0.0051 0.0000 0.0237 0.0481 0.0531 0.0605 0.0585 0.0473 0.0411 0.0370 0.0365 0.0208 0.0238 0.0279 0.0336 0.0068 0.0000 0.0000 0.0000 0.0000 0.0000 0.0000 0.0000 0.0000 0.0025 0.0000 0.0000
C05D9.11#ncRNA 0.0000  0.0105 0.0000 0.0035 0.0006 0.0231 0.0467 0.0489 0.0588 0.0569 0.0478 0.0448 0.0414 0.0419 0.0411 0.0440 0.0481 0.0549 0.0068 0.0000 0.0000 0.0000 0.0000 0.0000 0.0000 0.0000 0.0000 0.0025 0.0000 0.0000
C05E11.10#ncRNA 0.0020  0.0000 0.1828 0.3476 0.5603 1.3363 1.8666 3.1535 3.9026 4.1258 3.5370 2.8449 1.9685 1.3079 0.8644 0.6127 0.4644 0.1633 0.4566 0.1950 0.0000 0.0337 0.0815 0.4655 1.0323 0.0000 0.0368 0.2036 0.1309 0.0000
C05E11.11#ncRNA 0.0000  0.0000 0.0064 0.0204 0.0297 0.0770 0.1129 0.1554 0.1739 0.1905 0.1777 0.1584 0.1334 0.0989 0.0719 0.0399 0.0383 0.0261 0.0018 0.0043 0.0000 0.0000 0.0031 0.0028 0.0042 0.0000 0.0000 0.0033 0.0008 0.0000
C05E11.12#ncRNA 0.0000  0.0000 0.0002 0.0183 0.0317 0.0323 0.0836 0.1975 0.2422 0.2346 0.1801 0.1343 0.0976 0.0288 0.0417 0.0267 0.0025 0.0359 0.0016 0.0026 0.0000 0.0000 0.0013 0.0013 0.0071 0.0000 0.0000 0.0020 0.0000 0.0000
C05E11.13#ncRNA 0.0000  0.0010 0.0025 0.0023 0.0015 0.0019 0.0058 0.0027 0.0081 0.0059 0.0018 0.0000 0.0081 0.0173 0.0250 0.0244 0.0249 0.0617 0.0000 0.0027 0.0000 0.0021 0.0000 0.0000 0.0000 0.0000 0.0000 0.0000 0.0000 0.0000
C05E11.14#ncRNA 0.0000  0.0000 0.0042 0.0286 0.0388 0.0370 0.0837 0.2009 0.2455 0.2471 0.1890 0.1416 0.0890 0.0239 0.0405 0.0349 0.0167 0.0375 0.0020 0.0019 0.0000 0.0000 0.0016 0.0013 0.0072 0.0000 0.0000 0.0024 0.0000 0.0000
C05E11.15#ncRNA 0.0329  0.0000 0.0007 0.0015 0.0071 0.0127 0.0173 0.0154 0.0066 0.0051 0.0035 0.0033 0.0048 0.0072 0.0137 0.0184 0.0240 0.0278 0.0316 0.0169 0.0000 0.0014 0.0445 1.7061 0.2718 0.0000 0.0426 0.0148 0.0054 0.0023
C05E11.16#ncRNA 0.0098  0.0000 0.0030 0.0045 0.0083 0.0087 0.0104 0.0112 0.0074 0.0057 0.0056 0.0097 0.0122 0.0179 0.0215 0.0223 0.0197 0.0215 0.0000 0.0016 0.0000 0.0000 0.0000 0.0010 0.0021 0.0000 0.0010 0.0022 0.0000 0.0000
C05E11.17#ncRNA 0.0000  0.0000 0.0015 0.0074 0.0187 0.0272 0.0386 0.0594 0.0844 0.0993 0.0932 0.0764 0.0550 0.0277 0.0211 0.0176 0.0157 0.0064 0.0024 0.0089 0.0000 0.0000 0.0000 0.0128 0.0144 0.0000 0.0000 0.0000 0.0043 0.0000
C05E11.18#ncRNA 0.0000  0.0009 0.0013 0.0022 0.0016 0.0000 0.0055 0.0042 0.0090 0.0103 0.0012 0.0004 0.0117 0.0271 0.0321 0.0279 0.0200 0.0478 0.0000 0.0047 0.0000 0.0000 0.0000 0.0000 0.0000 0.0000 0.0000 0.0000 0.0000 0.0000
C05E11.9#ncRNA 0.0270  0.0000 0.0015 0.0074 0.0136 0.0151 0.0014 0.0048 0.0185 0.0214 0.0381 0.0622 0.0763 0.0790 0.1006 0.1254 0.1310 0.1416 0.0266 0.0228 0.0000 0.0000 0.0000 0.0177 0.0492 0.0000 0.0010 0.0000 0.0045 0.0000
C05E4.5#Pseudogene 0.0119  0.0038 0.0031 0.0019 0.0008 0.0000 0.0010 0.0019 0.0039 0.0073 0.0065 0.0028 0.0018 0.0044 0.0088 0.0144 0.0150 0.0147 0.0012 0.0000 0.0000 0.0000 0.0000 0.0000 0.0068 0.0000 0.0009 0.0013 0.0021 0.0000
C05E7.5#ncRNA 0.0062  0.0082 0.0131 0.0240 0.0668 0.0556 0.0161 0.0118 0.0088 0.0103 0.0097 0.0055 0.0194 0.0137 0.0140 0.0088 0.0207 0.0000 0.0000 0.0000 0.0000 0.0000 0.0000 0.0000 0.0056 0.0000 0.0007 0.0000 0.0000 0.0000
C05E7.6#ncRNA 0.0062  0.0220 0.0217 0.0423 0.0668 0.0710 0.0329 0.0220 0.0192 0.0297 0.0175 0.0262 0.0273 0.0196 0.0245 0.0315 0.0199 0.0000 0.0000 0.0000 0.0000 0.0000 0.0000 0.0000 0.0056 0.0000 0.0007 0.0000 0.0000 0.0000
C05E7.t1#tRNA 0.0000  0.0000 0.0000 0.0000 0.0000 0.0000 0.0000 0.0000 0.0000 0.0000 0.0000 0.0000 0.0000 0.0000 0.0000 0.0000 0.0000 0.0000 0.0000 0.0000 0.0000 0.0000 0.0000 0.0000 0.0000 0.0000 0.0000 0.0000 0.0000 0.0000
C05E7.t2#tRNA 0.0000  0.0000 0.0000 0.0000 0.0000 0.0000 0.0000 0.0000 0.0000 0.0000 0.0000 0.0000 0.0000 0.0000 0.0000 0.0000 0.0000 0.0000 0.0000 0.0000 0.0000 0.0000 0.0000 0.0000 0.0000 0.0000 0.0000 0.0000 0.0000 0.0000
C05E7.t3#tRNA 0.0000  0.0000 0.0000 0.0000 0.0000 0.0000 0.0000 0.0000 0.0000 0.0000 0.0000 0.0000 0.0000 0.0000 0.0000 0.0000 0.0000 0.0000 0.0000 0.0000 0.0000 0.0000 0.0000 0.0000 0.0000 0.0000 0.0000 0.0000 0.0000 0.0000
C05G5.10#ncRNA 0.0037  0.0000 0.0063 0.0200 0.0228 0.0160 0.0235 0.0158 0.0228 0.0232 0.0362 0.0536 0.0611 0.0668 0.0768 0.0843 0.0671 0.0417 0.0013 0.0000 0.0000 0.0000 0.0042 0.0000 0.0118 0.0000 0.0097 0.0000 0.0098 0.0000
C05G5.6#miRNA 0.0199  0.0222 0.0230 0.0142 0.0095 0.0097 0.0000 0.0015 0.0031 0.0078 0.0216 0.0345 0.0587 0.0774 0.0993 0.1142 0.1146 0.1140 0.0146 0.9170 0.0000 0.1943 0.0136 0.1620 0.0350 0.0000 0.5363 0.1852 0.0060 0.0000
C05G5.8#ncRNA 0.0228  0.0000 0.0020 0.0022 0.0015 0.0037 0.0066 0.0048 0.0037 0.0054 0.0088 0.0137 0.0207 0.0225 0.0198 0.0176 0.0191 0.0184 0.0000 0.0074 0.0000 0.0000 0.0000 0.0040 0.0011 0.0000 0.0168 0.0086 0.0032 0.0000
C05G5.9#ncRNA 0.0000  0.0000 0.0390 0.0912 0.1329 0.1554 0.1478 0.1453 0.1605 0.1944 0.1773 0.1456 0.1434 0.1365 0.0940 0.0727 0.0871 0.0734 0.0077 0.0137 0.0000 0.0000 0.0000 0.0099 0.0036 0.0000 0.0023 0.0100 0.0072 0.0010
C05G6.4#snRNA 0.1190  0.1790 0.1864 0.1968 0.1680 0.1372 0.1074 0.0558 0.0227 0.0182 0.0000 0.0173 0.0530 0.0502 0.0556 0.0520 0.0561 0.0489 0.0003 0.0000 0.0000 0.0000 0.0000 0.0000 0.0000 0.0000 0.0000 0.0000 0.0013 0.0000
C05G6.5#ncRNA 0.0858  0.1563 0.1377 0.1903 0.1596 0.1236 0.0945 0.0526 0.0175 0.0000 0.0184 0.0242 0.0502 0.0551 0.0722 0.0698 0.0692 0.0196 0.0002 0.0000 0.0000 0.0000 0.0000 0.0000 0.0000 0.0000 0.0000 0.0000 0.0056 0.0000
C05G6.t1#tRNA 0.0000  0.0000 0.0123 0.0508 0.0880 0.1098 0.0794 0.0302 0.0107 0.0206 0.0343 0.0379 0.0530 0.0526 0.0316 0.0328 0.0469 0.0570 0.0099 0.0088 0.0000 0.0000 0.0000 0.0267 0.0000 0.0268 0.0000 0.0000 0.0000 0.0000
C05H8.3#snoRNA 0.0261  0.6202 1.0435 1.0963 1.0335 0.8063 0.2993 0.0473 0.0372 0.0000 0.0721 0.3427 0.4931 0.3659 0.2838 0.3295 0.2853 0.1884 0.0540 0.0000 0.0822 0.0000 0.1088 0.0553 0.0409 0.0627 0.1872 0.1314 0.0115 0.0000
C05H8.4#ncRNA 0.0000  0.0004 0.0006 0.0067 0.0071 0.0032 0.0000 0.0095 0.0140 0.0052 0.0101 0.0317 0.0368 0.0393 0.0436 0.0571 0.0648 0.0585 0.0246 0.0000 0.0033 0.0000 0.0000 0.0126 0.0138 0.0153 0.0025 0.0000 0.0000 0.0000
C06A1.10#ncRNA 0.0000  0.0072 0.0098 0.0057 0.0032 0.0000 0.0031 0.0099 0.0226 0.0252 0.0305 0.0327 0.0305 0.0240 0.0260 0.0390 0.0489 0.0651 0.0000 0.0000 0.0000 0.0000 0.0000 0.0000 0.0044 0.0000 0.0000 0.0000 0.0000 0.0000
C06A1.11#ncRNA 0.0000  0.0056 0.0059 0.0000 0.0028 0.0102 0.0175 0.0184 0.0201 0.0162 0.0106 0.0112 0.0182 0.0276 0.0451 0.0499 0.0470 0.0437 0.0027 0.0000 0.0000 0.0000 0.0000 0.0000 0.0009 0.0000 0.0000 0.0000 0.0000 0.0000
C06A1.4#Pseudogene 2.4971  3.2275 1.5039 0.2685 0.1100 0.2833 0.0707 0.2433 0.1366 0.3040 0.2092 0.1366 0.1900 0.1507 0.2277 0.1803 0.1929 0.1263 0.0409 0.0000 0.6121 0.6467 2.5909 0.0848 0.0900 0.1017 0.0527 0.4323 4.2323 7.3160
C06A1.8#snoRNA 1.0347  0.0000 4.7886 9.2983 12.6456 15.4351 13.1105 9.7632 12.9013 13.6219 13.6917 15.5513 15.8070 20.9908 19.3869 14.7842 14.0171 7.4386 0.0316 0.0000 0.0593 0.1399 0.0575 0.0402 0.0417 0.0928 0.2510 0.0058 0.0072 3.5402
C06A1.9#snoRNA 0.6367  0.0000 0.4561 1.7555 2.9431 3.5110 2.7796 0.1979 1.9190 3.1410 3.9241 6.4885 9.3197 9.6123 8.1580 5.1203 2.2977 1.1617 0.0072 0.0000 0.0763 0.3844 0.0347 0.0591 0.0516 0.1147 0.0810 0.0147 0.0144 2.8279
C06A12.10#ncRNA 0.0983  0.0037 0.0004 0.0000 0.0010 0.0005 0.0025 0.0009 0.0026 0.0084 0.0088 0.0029 0.0020 0.0079 0.0101 0.0268 0.0540 0.0877 0.0000 0.0000 0.0000 0.0000 0.0000 0.0043 0.0000 0.0171 0.0000 0.0000 0.0000 0.0000
C06A12.11#ncRNA 0.0156  0.0066 0.0002 0.0000 0.0033 0.0016 0.0045 0.0027 0.0018 0.0001 0.0046 0.0045 0.0036 0.0029 0.0149 0.0334 0.0306 0.0101 0.0021 0.0000 0.0000 0.0000 0.0000 0.0095 0.0000 0.0000 0.0000 0.0000 0.0000 0.0000
C06A12.12#ncRNA 0.0000  0.0000 0.0057 0.0245 0.0210 0.0121 0.0149 0.0122 0.0264 0.0296 0.0199 0.0168 0.0281 0.0380 0.0340 0.0145 0.0111 0.0092 0.0000 0.0000 0.0000 0.0000 0.0000 0.0048 0.0000 0.0057 0.0000 0.0000 0.0000 0.0000
C06A12.13#ncRNA 0.0031  0.0006 0.0010 0.0000 0.0005 0.0019 0.0015 0.0001 0.0011 0.0020 0.0029 0.0005 0.0017 0.0015 0.0049 0.0147 0.0211 0.0371 0.0000 0.0000 0.0000 0.0000 0.0000 0.0007 0.0000 0.0138 0.0000 0.0000 0.0000 0.0000
C06A12.14#ncRNA 0.0328  0.0000 0.0018 0.0025 0.0042 0.0039 0.0009 0.0012 0.0024 0.0012 0.0017 0.0004 0.0045 0.0049 0.0105 0.0139 0.0169 0.0076 0.0041 0.0000 0.0000 0.0000 0.0000 0.0063 0.0000 0.0003 0.0000 0.0000 0.0000 0.0000
C06A12.15#ncRNA 0.0203  0.0000 0.0108 0.0032 0.0084 0.0043 0.0182 0.0128 0.0139 0.0177 0.0047 0.0011 0.0096 0.0139 0.0168 0.0323 0.0307 0.0165 0.0000 0.0000 0.0000 0.0000 0.0000 0.0036 0.0000 0.0000 0.0000 0.0000 0.0000 0.0000
C06A12.16#ncRNA 0.0000  0.0032 0.0019 0.0028 0.0037 0.0032 0.0048 0.0040 0.0031 0.0030 0.0025 0.0032 0.0006 0.0000 0.0128 0.0433 0.0603 0.0768 0.0088 0.0154 0.0000 0.0000 0.0000 0.0324 0.0000 0.0502 0.0000 0.0000 0.0000 0.0000
C06A12.17#ncRNA 0.0000  0.0017 0.0014 0.0014 0.0013 0.0008 0.0025 0.0014 0.0011 0.0014 0.0018 0.0022 0.0013 0.0013 0.0000 0.0063 0.0195 0.0194 0.0018 0.0000 0.0000 0.0201 0.0000 0.0109 0.0000 0.0000 0.0070 19.1720 0.0000 0.0000
C06A12.18#ncRNA 0.0000  0.0000 0.0057 0.0045 0.0042 0.0186 0.0233 0.0274 0.0230 0.0213 0.0195 0.0228 0.0305 0.0346 0.0451 0.0506 0.0567 0.0537 0.0000 0.0099 0.0000 0.0000 0.0000 0.0000 0.0000 0.0156 0.0000 0.0000 0.0000 0.0000
C06A12.9#ncRNA 0.0328  0.0004 0.0013 0.0000 0.0030 0.0021 0.0017 0.0001 0.0028 0.0037 0.0004 0.0002 0.0022 0.0043 0.0106 0.0153 0.0136 0.0078 0.0041 0.0000 0.0000 0.0000 0.0000 0.0066 0.0000 0.0005 0.0000 0.0000 0.0000 0.0000
C06A6.10#ncRNA 0.0000  0.0000 0.0541 0.0833 0.1141 0.0917 0.0689 0.1099 0.1570 0.1925 0.1975 0.1935 0.2291 0.2627 0.2354 0.1702 0.1542 0.1791 0.0000 0.0000 0.0000 0.0032 0.0000 0.0003 0.0000 0.0000 0.0028 0.0000 0.0000 0.0000
C06A6.11#ncRNA 0.0000  0.0000 0.0711 0.1060 0.1040 0.0860 0.0890 0.1212 0.1577 0.2155 0.2122 0.2035 0.2345 0.2642 0.2426 0.1729 0.1676 0.1735 0.0000 0.0000 0.0000 0.0032 0.0000 0.0003 0.0000 0.0000 0.0028 0.0000 0.0000 0.0000
C06A6.12#ncRNA 0.0000  0.0000 0.0099 0.0299 0.0364 0.0356 0.0489 0.0229 0.0443 0.0643 0.0530 0.0862 0.1182 0.1570 0.1250 0.1086 0.1423 0.1033 0.0039 0.0002 0.0000 0.0000 0.0000 0.0026 0.0000 0.0000 0.0000 0.0000 0.0000 0.0000
C06A6.13#ncRNA 0.0000  0.0000 0.0525 0.0574 0.0401 0.0535 0.1052 0.0739 0.0850 0.1202 0.0934 0.1003 0.1572 0.1857 0.1589 0.1406 0.1328 0.1064 0.0039 0.0002 0.0000 0.0000 0.0000 0.0017 0.0000 0.0000 0.0000 0.0000 0.0000 0.0000
C06A6.14#ncRNA 0.0086  0.0002 0.0042 0.0081 0.0057 0.0163 0.0346 0.0316 0.0197 0.0174 0.0123 0.0058 0.0075 0.0105 0.0172 0.0230 0.0123 0.0000 0.0003 0.0026 0.0000 0.0026 0.0000 0.0000 0.0000 0.0003 0.0000 0.0003 0.0000 0.0000
C06A6.6#miRNA 0.0000  0.0000 0.0038 0.0066 0.0073 0.0079 0.0101 0.0092 0.0121 0.0150 0.0200 0.0267 0.0384 0.0508 0.0516 0.0341 0.0251 0.0193 0.0000 0.0055 0.0000 0.0000 0.0000 0.0003 0.0000 0.0000 0.0000 0.0000 0.0000 0.0000
C06A6.8#ncRNA 0.0328  0.0000 0.0001 0.0019 0.0059 0.0104 0.0127 0.0112 0.0130 0.0202 0.0337 0.0520 0.0607 0.0771 0.0899 0.0907 0.0841 0.0728 0.0070 0.0000 0.0000 0.0000 0.0000 0.0095 0.0000 0.0060 0.0000 0.0000 0.0000 0.0000
C06A6.9#ncRNA 0.0000  0.0007 0.0000 0.0038 0.0045 0.0009 0.0046 0.0093 0.0148 0.0265 0.0322 0.0357 0.0424 0.0473 0.0517 0.0453 0.0390 0.0332 0.0008 0.0045 0.0000 0.0000 0.0000 0.0004 0.0000 0.0000 0.0000 0.0000 0.0000 0.0000
C06A8.12#ncRNA 0.0000  0.0084 0.0040 0.0042 0.0000 0.0004 0.0019 0.0073 0.0113 0.0192 0.0181 0.0200 0.0225 0.0360 0.0459 0.0518 0.0640 0.0665 0.0222 0.0000 0.0000 0.0000 0.0000 0.0154 0.0080 0.0062 0.0000 0.0229 0.0000 0.0000
C06A8.13#ncRNA 0.0406  0.0361 0.0353 0.0261 0.0000 0.0193 0.0325 0.0385 0.0365 0.0341 0.0393 0.0367 0.0421 0.0433 0.0401 0.0385 0.0351 0.0784 0.0000 0.0000 0.0000 0.0000 0.0000 0.0013 0.0005 0.0000 0.0000 0.0000 0.0019 0.0000
C06A8.14#ncRNA 0.1094  0.0000 0.0054 0.0057 0.0068 0.0231 0.0219 0.0096 0.0093 0.0057 0.0136 0.0094 0.0182 0.0238 0.0349 0.0362 0.0314 0.0302 0.0000 0.0000 0.0000 0.0000 0.0000 0.0000 0.0031 0.0000 0.0000 0.0029 0.0000 0.0000
C06A8.15#ncRNA 0.0985  0.0000 0.0025 0.0068 0.0101 0.0180 0.0236 0.0158 0.0112 0.0160 0.0171 0.0167 0.0227 0.0331 0.0351 0.0381 0.0296 0.0302 0.0000 0.0000 0.0000 0.0000 0.0000 0.0000 0.0019 0.0000 0.0000 0.0029 0.0000 0.0000
C06A8.16#ncRNA 0.0403  0.0000 0.0163 0.0230 0.0225 0.0127 0.0119 0.0105 0.0030 0.0097 0.0163 0.0375 0.0291 0.0234 0.0228 0.0344 0.0375 0.0252 0.0066 0.0000 0.0409 0.2910 0.1055 0.0114 0.0038 0.0057 0.0000 1.1957 0.0049 0.0155
C06A8.17#ncRNA 0.0000  0.0009 0.0011 0.0000 0.0027 0.0065 0.0090 0.0072 0.0067 0.0076 0.0080 0.0077 0.0140 0.0189 0.0250 0.0343 0.0457 0.0597 0.0000 0.0000 0.0000 0.0000 0.0000 0.0000 0.0023 0.0000 0.0000 0.0000 0.0000 0.0000
C06B3.15#ncRNA 0.0000  0.0021 0.0026 0.0021 0.0031 0.0031 0.0021 0.0042 0.0029 0.0041 0.0000 0.0024 0.0025 0.0044 0.0199 0.0263 0.0186 0.0080 0.0000 0.0000 0.0000 0.0000 0.0000 0.0000 0.0000 0.0000 0.0000 0.0000 0.0000 0.0000
C06B8.12#Pseudogene 0.0029  0.0047 0.0017 0.0000 0.0040 0.0070 0.0168 0.0296 0.0396 0.0537 0.0585 0.0630 0.0749 0.0829 0.0835 0.0834 0.0897 0.0918 0.2194 0.0000 0.0520 0.0358 0.0332 0.0000 0.0692 0.0000 0.0262 0.0403 0.0101 0.0050
C06B8.13#ncRNA 0.0115  0.0705 0.1257 0.0715 0.0000 0.0737 0.1268 0.1951 0.1517 0.1431 0.1626 0.1572 0.1387 0.1127 0.0889 0.1051 0.1214 0.0910 0.0000 0.0000 0.0000 0.0000 0.0000 0.0000 0.0000 0.0000 0.0000 0.0000 0.0059 0.0000
C06B8.14#ncRNA 0.0207  0.0422 0.0277 0.0746 0.1049 0.0535 0.0469 0.0554 0.0323 0.0396 0.0231 0.0515 0.0409 0.0647 0.0627 0.0422 0.0330 0.0000 0.0000 0.0000 0.0000 0.0000 0.0051 0.0000 0.0000 0.0000 0.0000 0.0000 0.0000 0.0000
C06B8.15#ncRNA 0.0000  0.0000 0.0016 0.0057 0.0103 0.0118 0.0159 0.0186 0.0216 0.0232 0.0257 0.0374 0.0425 0.0400 0.0344 0.0193 0.0149 0.0103 0.0000 0.0000 0.0048 0.0000 0.0058 0.0000 0.0000 0.0000 0.0000 0.0000 0.0000 0.0000
C06B8.t1#tRNA 0.0000  0.0000 0.0004 0.0038 0.0008 0.0135 0.0241 0.0424 0.0489 0.0621 0.0560 0.0448 0.0472 0.0360 0.0286 0.0197 0.0227 0.0171 0.0047 0.0000 0.0045 0.0262 0.0000 0.0000 0.0027 0.0000 0.0000 0.0000 0.0000 0.0000
C06B8.t2#tRNA 0.0000  0.0000 0.0082 0.0111 0.0101 0.0157 0.0331 0.0370 0.0492 0.0677 0.0705 0.0505 0.0452 0.0254 0.0203 0.0142 0.0109 0.0106 0.0246 0.0000 0.0000 0.0000 0.0000 0.0000 0.0000 0.0000 0.0095 0.0000 0.0000 0.0000
C06B8.t3#tRNA 0.0000  0.0000 0.0162 0.0170 0.0250 0.0281 0.0319 0.0314 0.0345 0.0346 0.0297 0.0397 0.0508 0.0563 0.0490 0.0362 0.0144 0.0070 0.0000 0.0000 0.0075 0.0000 0.0000 0.0000 0.0000 0.0000 0.0000 0.0000 0.0000 0.0000
C06C3.11#Pseudogene 0.0116  0.0090 0.0013 0.0098 0.0183 0.0090 0.0000 0.0171 0.0142 0.0076 0.0326 0.0358 0.0538 0.0883 0.1237 0.1838 0.2680 0.2954 0.1115 0.0000 0.0672 0.0577 0.0841 0.0493 0.0192 0.0408 0.0533 0.0657 0.0054 0.0000
C06C3.13#ncRNA 0.0000  0.0423 0.0536 0.0503 0.0355 0.0231 0.0100 0.0037 0.0019 0.0000 0.0021 0.0116 0.0280 0.0370 0.0548 0.0719 0.0479 0.0478 0.0164 0.0000 0.0131 0.0000 0.0418 0.0218 0.0238 0.0114 0.0000 0.0562 0.1307 0.1168
C06C3.14#ncRNA 0.0153  0.0721 0.0000 0.0529 0.1026 0.0715 0.0238 0.0979 0.1562 0.1211 0.1668 0.3699 0.6452 0.9145 1.1832 1.4670 1.8422 1.9699 0.1010 0.0000 0.3490 0.6668 0.1688 0.1266 0.1425 0.1704 1.0048 2.0731 0.0256 0.0110
C06C3.5#Pseudogene 0.0427  0.0191 0.0222 0.0191 0.0126 0.0076 0.0102 0.0091 0.0061 0.0087 0.0120 0.0109 0.0196 0.0311 0.0484 0.0691 0.0757 0.0722 0.0180 0.0000 0.0361 0.0356 0.0586 0.0254 0.0178 0.0224 0.0072 0.0746 0.0443 0.1089
C06C6.10#Pseudogene 0.0000  0.6061 1.2058 1.5283 1.0217 0.3381 0.0000 0.0040 0.0155 0.0215 0.0225 0.0190 0.0040 0.0500 0.0400 0.0905 0.1180 0.0485 0.0122 0.0000 0.0000 0.0055 0.0014 0.0000 0.0533 0.0000 0.0031 0.0039 0.3247 0.0000
C06C6.11#ncRNA 0.0328  0.0083 0.0125 0.0000 0.0003 0.0321 0.0336 0.0648 0.0318 0.0784 0.0879 0.0977 0.1877 0.2427 0.4313 0.6773 0.7717 0.8861 0.0982 0.0000 0.0304 0.0762 0.0439 0.0000 0.1131 0.0000 0.0267 0.0783 0.0196 0.0000
C06C6.12#ncRNA 0.0000  0.0040 0.0051 0.0057 0.0017 0.0000 0.0027 0.0030 0.0044 0.0051 0.0040 0.0056 0.0060 0.0101 0.0098 0.0138 0.0195 0.0244 0.0000 0.0000 0.0000 0.0000 0.0000 0.0000 0.0464 0.0000 0.0000 0.0000 0.0000 0.0000
C06E1.12#ncRNA 0.0000  0.0110 0.0117 0.0053 0.0036 0.0023 0.0028 0.0017 0.0012 0.0000 0.0008 0.0034 0.0027 0.0056 0.0127 0.0217 0.0215 0.0112 0.0000 0.0000 0.0000 0.0000 0.0000 0.0000 0.0000 0.0000 0.0013 0.0000 0.0000 0.0000
C06E1.13#ncRNA 0.0000  0.0088 0.0000 0.0097 0.0054 0.0181 0.0279 0.0372 0.0335 0.0340 0.0399 0.0418 0.0698 0.0963 0.1100 0.1238 0.1166 0.0990 0.0000 0.0000 0.0000 0.0000 0.0000 0.0000 0.0000 0.0000 0.0000 0.0000 0.0000 0.0000
C06E1.14#ncRNA 0.0000  0.0000 0.0045 0.0059 0.0064 0.0020 0.0121 0.0101 0.0027 0.0092 0.0118 0.0087 0.0230 0.0482 0.1033 0.1249 0.1270 0.1614 0.0193 0.0000 0.0135 0.0000 0.0000 0.0464 0.0201 0.0287 0.0126 0.0342 0.0027 0.0000
C06E1.15#ncRNA 0.0000  0.0000 0.0038 0.0022 0.0048 0.0052 0.0197 0.0266 0.0307 0.0323 0.0370 0.0415 0.0555 0.0716 0.0794 0.0971 0.0955 0.0830 0.0000 0.0000 0.0000 0.0000 0.0000 0.0000 0.0000 0.0000 0.0000 0.0000 0.0000 0.0000
C06E2.10#ncRNA 0.0000  0.0021 0.0000 0.0082 0.0091 0.0091 0.0035 0.0036 0.0065 0.0079 0.0111 0.0221 0.0455 0.0598 0.0798 0.1029 0.1149 0.1108 0.0325 0.0132 0.0000 0.0762 0.0500 0.1543 0.0421 0.0000 0.0181 0.0000 0.0000 0.0000
C06E2.11#ncRNA 0.0000  0.0026 0.0000 0.0040 0.0039 0.0022 0.0063 0.0055 0.0037 0.0035 0.0027 0.0023 0.0035 0.0102 0.0123 0.0089 0.0023 0.0024 0.0000 0.0115 0.0000 0.0197 0.0000 0.0000 0.0020 0.0000 0.0000 0.0000 0.0000 0.0000
C06E2.12#ncRNA 0.0577  0.0000 0.0017 0.0057 0.0105 0.0101 0.0162 0.0116 0.0083 0.0207 0.0244 0.0377 0.0394 0.0529 0.0660 0.0692 0.0600 0.0540 0.0029 0.0078 0.0000 0.0000 0.0000 0.0016 0.0000 0.0000 0.0000 0.0000 0.0000 0.0000
C06E2.13#ncRNA 0.0005  0.0005 0.0025 0.0086 0.0068 0.0021 0.0007 0.0000 0.0035 0.0073 0.0062 0.0008 0.0141 0.0330 0.0465 0.0433 0.0349 0.0445 0.0000 0.0000 0.0000 0.0000 0.0000 0.0016 0.0000 0.0000 0.0000 0.0000 0.0000 0.0000
C06E2.14#ncRNA 0.0000  0.0231 0.0182 0.0238 0.0255 0.0265 0.0347 0.0400 0.0259 0.0157 0.0047 0.0028 0.0000 0.0116 0.0158 0.0245 0.0136 0.0108 0.0030 0.0067 0.0000 0.0000 0.0000 0.0000 0.0000 0.0000 0.0000 0.0000 0.0000 0.0000
C06E2.t1#tRNA 0.0000  0.0000 0.0000 0.0000 0.0000 0.0000 0.0000 0.0000 0.0000 0.0000 0.0000 0.0000 0.0000 0.0000 0.0000 0.0000 0.0000 0.0000 0.0000 0.0000 0.0000 0.0000 0.0000 0.0000 0.0000 0.0000 0.0000 0.0000 0.0000 0.0000
C06E4.10#ncRNA 0.0000  0.0359 0.0266 0.0181 0.0077 0.0000 0.0250 0.0198 0.0290 0.0447 0.0480 0.0355 0.0274 0.0322 0.0286 0.0351 0.0476 0.0443 0.0000 0.0081 0.0000 0.0000 0.0000 0.0075 0.0000 0.0000 0.0000 0.0000 0.0000 0.0000
C06E4.11#ncRNA 0.0000  0.0029 0.0014 0.0000 0.0016 0.0042 0.0045 0.0045 0.0052 0.0068 0.0063 0.0076 0.0134 0.0192 0.0282 0.0330 0.0422 0.0490 0.0000 0.0000 0.0000 0.0000 0.0000 0.0020 0.0000 0.0057 0.0000 0.0000 0.0000 0.0000
C06E4.12#ncRNA 0.0000  0.0094 0.0059 0.0006 0.0000 0.0085 0.0161 0.0199 0.0244 0.0282 0.0435 0.0653 0.0753 0.0862 0.0931 0.0813 0.0706 0.0594 0.0014 0.0000 0.0000 0.0000 0.0000 0.0000 0.0000 0.0000 0.0000 0.0000 0.0000 0.0000
C06E4.13#ncRNA 0.0000  0.0023 0.0030 0.0017 0.0017 0.0024 0.0029 0.0021 0.0023 0.0022 0.0033 0.0055 0.0033 0.0000 0.0081 0.0280 0.0372 0.0483 0.0000 0.0000 0.0000 0.0000 0.0000 0.0048 0.0000 0.0057 0.0000 0.0000 0.0000 0.0000
C06E4.14#ncRNA 0.0109  0.0016 0.0008 0.0000 0.0018 0.0038 0.0083 0.0128 0.0180 0.0191 0.0183 0.0213 0.0311 0.0410 0.0395 0.0245 0.0124 0.0030 0.0000 0.0000 0.0000 0.0000 0.0045 0.0000 0.0000 0.0000 0.0000 0.0000 0.0000 0.0000
C06E4.15#ncRNA 0.0000  0.0057 0.0007 0.0025 0.0015 0.0066 0.0050 0.0000 0.0019 0.0029 0.0050 0.0048 0.0126 0.0260 0.0457 0.0676 0.0748 0.0834 0.0018 0.0027 0.0000 0.0000 0.0000 0.0000 0.0000 0.0000 0.0000 0.0000 0.0000 0.0000
C06E4.16#ncRNA 0.0000  0.0025 0.0016 0.0000 0.0021 0.0051 0.0034 0.0005 0.0003 0.0009 0.0069 0.0049 0.0103 0.0282 0.0419 0.0464 0.0562 0.0612 0.0013 0.0003 0.0000 0.0000 0.0000 0.0000 0.0000 0.0000 0.0000 0.0000 0.0000 0.0000
C06E4.17#ncRNA 0.0123  0.0000 0.0031 0.0061 0.0072 0.0053 0.0114 0.0063 0.0130 0.0012 0.0475 0.1320 0.1696 0.1348 0.0779 0.0900 0.1127 0.1680 0.0000 0.0000 0.0000 0.0000 0.0000 0.0015 0.0000 0.0032 0.0000 0.0038 0.0000 0.0000
C06E4.18#ncRNA 0.0000  0.0007 0.0063 0.0039 0.0000 0.0078 0.0097 0.0024 0.0018 0.0031 0.0131 0.0348 0.0447 0.0306 0.0312 0.0494 0.0735 0.0912 0.0015 0.0000 0.0000 0.0000 0.0000 0.0000 0.0000 0.0000 0.0000 0.0000 0.0000 0.0000
C06E4.19#ncRNA 0.0000  0.0053 0.0000 0.0030 0.0070 0.0056 0.0117 0.0150 0.0326 0.0656 0.0847 0.1165 0.1434 0.1682 0.1647 0.1426 0.1315 0.1319 0.0044 0.0075 0.0000 0.0000 0.0000 0.0012 0.0000 0.0000 0.0009 0.0000 0.0000 0.0000
C06E4.20#ncRNA 0.0000  0.0000 0.0046 0.0038 0.0036 0.0109 0.0156 0.0191 0.0230 0.0347 0.0326 0.0351 0.0393 0.0480 0.0658 0.0646 0.0592 0.0564 0.0042 0.0000 0.0000 0.0000 0.0000 0.0000 0.0000 0.0000 0.0000 0.0000 0.0000 0.0000
C06E4.21#ncRNA 0.0320  0.0005 0.0000 0.0027 0.0071 0.0093 0.0110 0.0064 0.0050 0.0034 0.0059 0.0041 0.0098 0.0152 0.0215 0.0234 0.0219 0.0186 0.0011 0.0025 0.0000 0.0021 0.0000 0.0000 0.0000 0.0000 0.0000 0.0000 0.0000 0.0000
C06E4.9#ncRNA 0.0000  0.0276 0.0307 0.0148 0.0000 0.0095 0.0251 0.0258 0.0321 0.0336 0.0321 0.0295 0.0316 0.0334 0.0351 0.0318 0.0430 0.0785 0.0000 0.0000 0.0000 0.0000 0.0000 0.0027 0.0000 0.0057 0.0000 0.0000 0.0000 0.0000
C06E4.t1#tRNA 0.0000  0.0000 0.0000 0.0000 0.0000 0.0000 0.0000 0.0000 0.0000 0.0000 0.0000 0.0000 0.0000 0.0000 0.0000 0.0000 0.0000 0.0000 0.0000 0.0000 0.0000 0.0000 0.0000 0.0000 0.0000 0.0000 0.0000 0.0000 0.0000 0.0000
C06E7.10#ncRNA 0.0000  0.0012 0.0003 0.0041 0.0000 0.0037 0.0072 0.0148 0.0151 0.0167 0.0167 0.0165 0.0212 0.0419 0.0495 0.0544 0.0570 0.0487 0.0041 0.0000 0.0000 0.0000 0.0000 0.0048 0.0000 0.0000 0.0000 0.0000 0.0000 0.0000
C06E7.11#ncRNA 0.0000  0.0245 0.0245 0.0198 0.0000 0.0057 0.0307 0.0109 0.0255 0.0245 0.0250 0.0307 0.0432 0.0130 0.0302 0.0229 0.0391 0.0552 0.0000 0.0000 0.0000 0.0000 0.0000 0.0000 0.0000 0.0000 0.0000 0.0000 0.0000 0.0000
C06E7.12#ncRNA 0.0000  0.0028 0.0031 0.0000 0.0061 0.0078 0.0115 0.0105 0.0028 0.0072 0.0112 0.0179 0.0278 0.0150 0.0280 0.0351 0.0382 0.0180 0.0000 0.0286 0.0000 0.0000 0.0000 0.0000 0.0000 0.0000 0.0000 0.0000 0.0000 0.0000
C06E7.13#ncRNA 0.0000  0.0198 0.0082 0.0297 0.0025 0.0000 0.0107 0.0132 0.0066 0.0264 0.0272 0.0058 0.0247 0.0231 0.0256 0.0387 0.0758 0.0363 0.0000 0.0117 0.0000 0.0000 0.0000 0.0048 0.0000 0.0000 0.0000 0.0000 0.0000 0.0000
C06E7.14#ncRNA 0.0328  0.0000 0.0035 0.0041 0.0491 0.0769 0.1117 0.1563 0.2552 0.3323 0.3275 0.2849 0.2886 0.2456 0.1967 0.1613 0.0803 0.0472 0.0000 0.0110 0.0000 0.0000 0.0076 0.0068 0.0000 0.0000 0.0000 0.0000 0.0000 0.0000
C06E7.15#ncRNA 0.0000  0.0151 0.0288 0.0401 0.0598 0.0492 0.0000 0.0832 0.1718 0.2565 0.5206 1.0216 1.3796 1.8245 1.7738 1.3334 1.3190 1.0557 0.0123 0.0154 0.0000 0.0425 0.0484 0.0510 0.0000 0.0228 0.0634 0.1154 0.0000 0.0049
C06E7.16#ncRNA 0.0078  0.0000 0.0158 0.0179 0.0398 0.0736 0.0953 0.0856 0.0823 0.0822 0.1050 0.1346 0.1412 0.1184 0.1094 0.1084 0.1412 0.1659 0.0000 0.0000 0.0000 0.0000 0.0000 0.0045 0.0000 0.0000 0.0000 0.0000 0.0000 0.0000
C06E7.17#ncRNA 0.0000  0.0017 0.0000 0.0021 0.0156 0.0240 0.0252 0.0374 0.0520 0.0830 0.0960 0.1164 0.1458 0.1489 0.1184 0.1148 0.1046 0.0712 0.0103 0.0000 0.0000 0.0000 0.0000 0.0281 0.0000 0.0220 0.0000 0.0120 0.0000 0.0000
C06E7.18#ncRNA 0.0000  0.0595 0.0505 0.0276 0.0000 0.0247 0.0566 0.0480 0.0577 0.0580 0.0609 0.0620 0.0537 0.0484 0.0695 0.0638 0.0713 0.0545 0.0027 0.0000 0.0000 0.0000 0.0000 0.0000 0.0000 0.0057 0.0000 0.0000 0.0000 0.0000
C06E7.19#ncRNA 0.0000  0.0066 0.0091 0.0166 0.0087 0.0090 0.0145 0.0118 0.0006 0.0000 0.0031 0.0085 0.0043 0.0172 0.0354 0.0307 0.0172 0.0087 0.0000 0.0176 0.0000 0.0000 0.0000 0.0000 0.0000 0.0000 0.0000 0.0000 0.0000 0.0000
C06E7.20#ncRNA 0.0000  0.0012 0.0028 0.0000 0.0030 0.0090 0.0216 0.0410 0.0502 0.0524 0.0532 0.0596 0.0579 0.0600 0.0593 0.0507 0.0442 0.0398 0.0000 0.0000 0.0000 0.0000 0.0000 0.0000 0.0000 0.0000 0.0000 0.0000 0.0000 0.0000
C06E7.21#ncRNA 0.0000  0.0026 0.0017 0.0000 0.0033 0.0026 0.0129 0.0182 0.0251 0.0364 0.0514 0.0518 0.0679 0.0784 0.0755 0.0754 0.0683 0.0466 0.0000 0.0000 0.0000 0.0000 0.0000 0.0048 0.0000 0.0000 0.0000 0.0000 0.0000 0.0000
C06E7.22#ncRNA 0.0000  0.0691 0.0767 0.0399 0.0000 0.0355 0.0807 0.0567 0.0762 0.0900 0.0793 0.0811 0.0660 0.0935 0.0953 0.0944 0.1126 0.1103 0.0000 0.0000 0.0000 0.0000 0.0000 0.0000 0.0000 0.0000 0.0000 0.0000 0.0000 0.0000
C06E7.23#ncRNA 0.0000  0.0026 0.0020 0.0015 0.0016 0.0011 0.0000 0.0041 0.0036 0.0045 0.0049 0.0080 0.0105 0.0139 0.0229 0.0292 0.0364 0.0660 0.0041 0.0000 0.0000 0.0000 0.0000 0.0000 0.0000 0.0000 0.0000 0.0000 0.0000 0.0000
C06E7.24#ncRNA 0.0000  0.0193 0.0234 0.0155 0.0000 0.0112 0.0317 0.0292 0.0263 0.0274 0.0328 0.0303 0.0245 0.0247 0.0314 0.0321 0.0249 0.0344 0.0000 0.0264 0.0000 0.0000 0.0000 0.0000 0.0000 0.0000 0.0000 0.0000 0.0000 0.0000
C06E7.25#ncRNA 0.0000  0.0125 0.0000 0.0193 0.0509 0.0948 0.1268 0.2044 0.2488 0.2841 0.3595 0.4525 0.4919 0.4633 0.4354 0.4096 0.4313 0.4323 0.0199 0.0462 0.0000 0.0000 0.0000 0.0399 0.0000 0.0236 0.0000 0.0000 0.0000 0.0000
C06E7.26#ncRNA 0.0000  0.0000 0.0072 0.0286 0.0486 0.0770 0.1333 0.2179 0.2498 0.2930 0.3563 0.4473 0.4929 0.4634 0.4293 0.4199 0.4299 0.4384 0.0216 0.0462 0.0000 0.0000 0.0000 0.0399 0.0000 0.0241 0.0000 0.0000 0.0000 0.0000
C06E7.27#ncRNA 0.0000  0.0045 0.0041 0.0011 0.0011 0.0000 0.0126 0.0155 0.0186 0.0236 0.0219 0.0219 0.0285 0.0405 0.0466 0.0521 0.0643 0.0617 0.0041 0.0000 0.0000 0.0000 0.0000 0.0048 0.0000 0.0000 0.0000 0.0000 0.0000 0.0000
C06E7.28#ncRNA 0.0000  0.0000 0.0034 0.0051 0.0069 0.0057 0.0080 0.0032 0.0064 0.0046 0.0082 0.0132 0.0146 0.0192 0.0268 0.0259 0.0153 0.0090 0.0000 0.0059 0.0000 0.0000 0.0000 0.0000 0.0000 0.0057 0.0000 0.0000 0.0000 0.0000
C06E7.29#ncRNA 0.0000  0.0072 0.0114 0.0068 0.0000 0.0039 0.0125 0.0266 0.0486 0.0815 0.1130 0.1646 0.1824 0.1830 0.1497 0.1016 0.0605 0.0259 0.0000 0.0000 0.0000 0.0000 0.0076 0.0039 0.0000 0.0000 0.0000 0.0000 0.0000 0.0000
C06E7.30#ncRNA 0.0328  0.0417 0.0451 0.0186 0.0000 0.0112 0.0477 0.0514 0.0577 0.0466 0.0402 0.0533 0.0425 0.0521 0.0659 0.0574 0.0670 0.0432 0.0058 0.0000 0.0000 0.0000 0.0000 0.0000 0.0000 0.0000 0.0000 0.0000 0.0000 0.0000
C06E7.31#ncRNA 0.0000  0.0000 0.0132 0.0181 0.0370 0.0581 0.0776 0.1107 0.1761 0.2433 0.2659 0.2244 0.1840 0.1175 0.0793 0.0721 0.0547 0.0447 0.0000 0.0000 0.0000 0.0000 0.0000 0.0000 0.0000 0.0022 0.0000 0.0000 0.0000 0.0000
C06E7.32#ncRNA 0.0000  0.0000 0.0148 0.0214 0.0447 0.0800 0.1068 0.1898 0.2691 0.3884 0.4357 0.3821 0.2846 0.1972 0.1511 0.1546 0.1866 0.2145 0.0000 0.0081 0.0000 0.0137 0.0000 0.0016 0.0000 0.0000 0.0000 0.0000 0.0000 0.0000
C06E7.33#ncRNA 0.1310  0.0000 0.0123 0.0362 0.0606 0.1030 0.1282 0.1774 0.2365 0.2533 0.3011 0.3332 0.3182 0.2527 0.1773 0.1338 0.1202 0.1090 0.0000 0.0000 0.0000 0.0037 0.0000 0.0048 0.0000 0.0057 0.0000 0.0000 0.0000 0.0000
C06E7.34#ncRNA 0.0000  0.0029 0.0003 0.0000 0.0108 0.0211 0.0358 0.0385 0.0574 0.0577 0.0562 0.0732 0.0707 0.0694 0.0683 0.0531 0.0395 0.0329 0.0000 0.0169 0.0000 0.0000 0.0000 0.0000 0.0000 0.0000 0.0000 0.0000 0.0000 0.0000
C06E7.35#ncRNA 0.0000  0.0000 0.0002 0.0024 0.0343 0.0474 0.0470 0.0699 0.0947 0.1228 0.1724 0.2156 0.2349 0.2201 0.2258 0.2164 0.1935 0.1935 0.0105 0.0110 0.0000 0.0262 0.0000 0.0272 0.0000 0.0325 0.0000 0.0000 0.0000 0.0000
C06E7.36#ncRNA 0.0328  0.0000 0.0661 0.1161 0.1188 0.1253 0.0977 0.0853 0.1023 0.1000 0.0913 0.1047 0.1258 0.1491 0.1765 0.1820 0.1724 0.1702 0.0000 0.0000 0.0000 0.0000 0.0000 0.0000 0.0000 0.0000 0.0000 0.0000 0.0000 0.0000
C06E7.37#ncRNA 0.0000  0.0000 0.0060 0.0079 0.0108 0.0112 0.0162 0.0210 0.0311 0.0318 0.0313 0.0340 0.0472 0.0546 0.0547 0.0522 0.0526 0.0372 0.0082 0.0220 0.0000 0.0000 0.0000 0.0000 0.0000 0.0000 0.0077 0.0097 0.0000 0.0000
C06E7.38#ncRNA 0.0156  0.0014 0.0000 0.0037 0.0089 0.0109 0.0196 0.0172 0.0081 0.0101 0.0164 0.0064 0.0019 0.0182 0.0374 0.0591 0.0605 0.0292 0.0039 0.0176 0.0000 0.0000 0.0000 0.0000 0.0000 0.0000 0.0000 0.0000 0.0000 0.0000
C06E7.39#ncRNA 0.0499  0.0000 0.0152 0.0075 0.0215 0.0705 0.1208 0.1902 0.2143 0.2380 0.2586 0.3625 0.3911 0.2932 0.2281 0.1940 0.1201 0.0611 0.0000 0.0000 0.0000 0.0000 0.0000 0.0048 0.0000 0.0057 0.0000 0.0000 0.0000 0.0000
C06E7.40#ncRNA 0.0000  0.0204 0.0000 0.0136 0.0414 0.0586 0.1152 0.1625 0.2505 0.3047 0.3069 0.2561 0.1922 0.1668 0.1710 0.2591 0.3235 0.3058 0.0000 0.0022 0.0000 0.0000 0.0000 0.0000 0.0000 0.0000 0.0000 0.0000 0.0000 0.0000
C06E7.41#ncRNA 0.0000  0.0000 0.0024 0.0006 0.0011 0.0018 0.0100 0.0103 0.0109 0.0080 0.0090 0.0198 0.0305 0.0348 0.0322 0.0494 0.0630 0.0585 0.0000 0.0000 0.0000 0.0000 0.0000 0.0000 0.0000 0.0000 0.0000 0.0000 0.0000 0.0000
C06E7.42#ncRNA 0.0000  0.0000 0.0072 0.0020 0.0005 0.0077 0.0242 0.0251 0.0169 0.0208 0.0404 0.0582 0.0694 0.0736 0.0621 0.0338 0.0247 0.0111 0.0000 0.0000 0.0000 0.0000 0.0000 0.0000 0.0000 0.0000 0.0000 0.0000 0.0000 0.0000
C06E7.43#ncRNA 0.0000  0.0275 0.0213 0.0000 0.0040 0.0380 0.1962 0.3869 0.5167 0.6694 0.6981 0.7092 0.5668 0.4453 0.3718 0.2948 0.3820 0.3776 0.0000 0.0000 0.0000 0.0287 0.0000 0.0000 0.0000 0.0000 0.0000 0.0000 0.0000 0.0000
C06E7.44#ncRNA 0.0000  0.0000 0.0004 0.0122 0.0069 0.0161 0.0503 0.0926 0.1146 0.1290 0.1222 0.1291 0.1526 0.1537 0.1298 0.1106 0.1079 0.1221 0.0000 0.0000 0.0000 0.0000 0.0000 0.0000 0.0000 0.0000 0.0000 0.0000 0.0000 0.0000
C06E7.45#ncRNA 0.0000  0.0000 0.0074 0.0062 0.0257 0.0524 0.0785 0.1564 0.2724 0.3907 0.4181 0.4422 0.4508 0.3543 0.3025 0.1882 0.1490 0.0928 0.0016 0.0059 0.0000 0.0000 0.0000 0.0000 0.0000 0.0057 0.0000 0.0000 0.0000 0.0000
C06E7.46#ncRNA 0.0000  0.0000 0.0026 0.0013 0.0011 0.0039 0.0097 0.0110 0.0101 0.0086 0.0096 0.0206 0.0321 0.0343 0.0344 0.0488 0.0606 0.0571 0.0000 0.0000 0.0000 0.0000 0.0000 0.0000 0.0000 0.0000 0.0000 0.0000 0.0000 0.0000
C06E7.47#ncRNA 0.0000  0.0000 0.0036 0.0027 0.0010 0.0068 0.0165 0.0264 0.0309 0.0328 0.0412 0.0642 0.0832 0.0886 0.0587 0.0393 0.0334 0.0320 0.0000 0.0000 0.0000 0.0000 0.0000 0.0000 0.0000 0.0000 0.0000 0.0000 0.0000 0.0000
C06E7.48#ncRNA 0.0000  0.0004 0.0126 0.0000 0.0316 0.0710 0.0953 0.1799 0.3084 0.4649 0.5244 0.4686 0.4401 0.3853 0.3491 0.2573 0.1626 0.1531 0.0000 0.0000 0.0000 0.0000 0.0000 0.0000 0.0000 0.0057 0.0000 0.0000 0.0000 0.0000
C06E7.49#ncRNA 0.0328  0.0107 0.0088 0.0072 0.0133 0.0109 0.0128 0.0174 0.0225 0.0336 0.0329 0.0152 0.0085 0.0000 0.0342 0.0620 0.0368 0.0205 0.0000 0.0000 0.0000 0.0000 0.0000 0.0000 0.0000 0.0000 0.0000 0.0000 0.0000 0.0000
C06E7.50#ncRNA 0.0000  0.0020 0.0027 0.0103 0.0094 0.0126 0.0305 0.0154 0.0151 0.0038 0.0028 0.0000 0.0083 0.0205 0.0257 0.0507 0.0343 0.0187 0.0000 0.0095 0.0000 0.0000 0.0000 0.0000 0.0000 0.0000 0.0000 0.0000 0.0000 0.0000
C06E7.51#ncRNA 0.0328  0.0055 0.0031 0.0000 0.0017 0.0062 0.0078 0.0110 0.0193 0.0361 0.0536 0.0668 0.0647 0.0573 0.0556 0.0462 0.0417 0.0308 0.0000 0.0000 0.0000 0.0000 0.0000 0.0000 0.0000 0.0000 0.0000 0.0120 0.0000 0.0000
C06E7.52#ncRNA 0.0000  0.0000 0.0038 0.0054 0.0000 0.0255 0.0515 0.0662 0.0917 0.1175 0.1423 0.1595 0.1724 0.1727 0.1570 0.1340 0.1237 0.1291 0.0041 0.0213 0.0000 0.0000 0.0000 0.0000 0.0000 0.0000 0.0000 0.0000 0.0000 0.0000
C06E7.53#ncRNA 0.0000  0.0000 0.0166 0.0179 0.0231 0.0578 0.0900 0.1603 0.2829 0.4036 0.4246 0.4464 0.4741 0.3645 0.3099 0.2048 0.1547 0.1155 0.0027 0.0037 0.0000 0.0000 0.0000 0.0000 0.0000 0.0057 0.0000 0.0000 0.0000 0.0000
C06E7.54#ncRNA 0.0328  0.0000 0.0170 0.0305 0.0567 0.0671 0.0784 0.1363 0.2245 0.3171 0.3741 0.3782 0.2901 0.2320 0.1906 0.1860 0.1666 0.1625 0.0000 0.0117 0.0000 0.0000 0.0000 0.0048 0.0000 0.0022 0.0000 0.0000 0.0000 0.0000
C06E7.55#ncRNA 0.0000  0.0013 0.0039 0.0000 0.0050 0.0154 0.0145 0.0124 0.0170 0.0267 0.0455 0.0961 0.0882 0.0754 0.0588 0.0527 0.0556 0.0432 0.0000 0.0000 0.0000 0.0000 0.0000 0.0000 0.0000 0.0000 0.0000 0.0000 0.0000 0.0000
C06E7.56#ncRNA 0.0000  0.0143 0.0220 0.0000 0.0024 0.0051 0.0132 0.0292 0.0412 0.0451 0.0678 0.0751 0.0844 0.1066 0.1048 0.0832 0.0562 0.0555 0.0000 0.0000 0.0000 0.0000 0.0000 0.0048 0.0000 0.0027 0.0000 0.0000 0.0000 0.0000
C06E7.57#ncRNA 0.0000  0.0212 0.0171 0.0068 0.0000 0.0009 0.0223 0.0118 0.0239 0.0246 0.0244 0.0246 0.0292 0.0433 0.0294 0.0189 0.0312 0.0729 0.0115 0.0000 0.0000 0.0000 0.0000 0.0000 0.0000 0.0000 0.0000 0.0000 0.0000 0.0000
C06E7.58#ncRNA 0.0000  0.0323 0.0187 0.0349 0.0553 0.0000 0.0306 0.0153 0.0672 0.0383 0.0502 0.0451 0.0451 0.0510 0.0391 0.0502 0.0374 0.0238 0.0000 0.0000 0.0000 0.0000 0.0000 0.0000 0.0000 0.0043 0.0000 0.0000 0.0000 0.0000
C06E7.59#ncRNA 0.0000  0.0311 0.0000 0.0054 0.0538 0.0645 0.1234 0.1910 0.3022 0.4213 0.5153 0.5778 0.5312 0.4345 0.3685 0.2792 0.1856 0.1158 0.0000 0.0000 0.0000 0.0000 0.0000 0.0048 0.0000 0.0000 0.0000 0.0000 0.0000 0.0000
C06E7.60#ncRNA 0.0000  0.0363 0.0060 0.0000 0.0064 0.0111 0.0079 0.0073 0.0122 0.0160 0.0141 0.0167 0.0190 0.0211 0.0135 0.0196 0.0262 0.0228 0.0000 0.0000 0.0000 0.0000 0.0000 0.0000 0.0000 0.0000 0.0000 0.0000 0.0000 0.0109
C06E7.61#ncRNA 0.0328  0.0348 0.0350 0.0098 0.0000 0.0175 0.0427 0.0367 0.0322 0.0385 0.0357 0.0294 0.0404 0.0397 0.0332 0.0437 0.0535 0.0455 0.0000 0.0000 0.0000 0.0000 0.0000 0.0048 0.0000 0.0057 0.0000 0.0000 0.0000 0.0000
C06E7.62#ncRNA 0.0000  0.0000 0.0182 0.0194 0.0431 0.0741 0.1130 0.2331 0.2738 0.3120 0.3788 0.4459 0.4895 0.5125 0.5016 0.4517 0.4159 0.4662 0.0113 0.0000 0.0000 0.0000 0.0000 0.0204 0.0000 0.0333 0.0000 0.0000 0.0000 0.0000
C06E7.63#ncRNA 0.0328  0.0000 0.0043 0.0043 0.0125 0.0045 0.0093 0.0201 0.0342 0.0761 0.1034 0.0964 0.1015 0.1004 0.0876 0.0837 0.0718 0.0540 0.0000 0.0000 0.0000 0.0000 0.0000 0.0000 0.0000 0.0000 0.0000 0.0000 0.0000 0.0000
C06E7.64#ncRNA 0.0000  0.0000 0.0015 0.0191 0.0315 0.0623 0.1052 0.1469 0.1428 0.2210 0.3312 0.4145 0.3622 0.2547 0.1941 0.1332 0.0914 0.0595 0.0041 0.0000 0.0000 0.0000 0.0000 0.0000 0.0000 0.0000 0.0000 0.0000 0.0000 0.0000
C06E7.65#ncRNA 0.0000  0.0000 0.0050 0.0027 0.0041 0.0085 0.0105 0.0137 0.0213 0.0277 0.0395 0.0538 0.0570 0.0580 0.0602 0.0624 0.0626 0.0596 0.0000 0.0000 0.0000 0.0000 0.0000 0.0000 0.0000 0.0000 0.0000 0.0000 0.0000 0.0000
C06E7.66#ncRNA 0.0328  0.0560 0.0594 0.0335 0.0000 0.0305 0.0624 0.0365 0.0685 0.0752 0.0790 0.0786 0.0749 0.0730 0.0722 0.0726 0.0899 0.1283 0.0000 0.0000 0.0000 0.0000 0.0000 0.0000 0.0000 0.0000 0.0000 0.0000 0.0000 0.0000
C06E7.67#ncRNA 0.0000  0.0000 0.0031 0.0010 0.0034 0.0085 0.0176 0.0166 0.0152 0.0165 0.0233 0.0403 0.0535 0.0564 0.0452 0.0369 0.0370 0.0359 0.0000 0.0000 0.0000 0.0000 0.0000 0.0000 0.0000 0.0000 0.0000 0.0000 0.0000 0.0000
C06E7.68#ncRNA 0.0328  0.0000 0.0009 0.0022 0.0093 0.0374 0.0632 0.1291 0.1592 0.2072 0.3126 0.3297 0.2516 0.1671 0.1439 0.1228 0.0971 0.0817 0.0000 0.0000 0.0000 0.0000 0.0000 0.0048 0.0000 0.0000 0.0000 0.0000 0.0000 0.0000
C06E7.69#ncRNA 0.0000  0.0006 0.0027 0.0000 0.0021 0.0023 0.0075 0.0161 0.0176 0.0194 0.0164 0.0201 0.0239 0.0429 0.0512 0.0529 0.0587 0.0513 0.0041 0.0000 0.0000 0.0000 0.0000 0.0048 0.0000 0.0000 0.0000 0.0000 0.0000 0.0000
C06E7.70#ncRNA 0.0000  0.0076 0.0040 0.0000 0.0003 0.0016 0.0060 0.0087 0.0131 0.0182 0.0140 0.0197 0.0375 0.0541 0.0532 0.0503 0.0486 0.0333 0.0000 0.0000 0.0000 0.0000 0.0000 0.0000 0.0000 0.0228 0.0000 0.0000 0.0000 0.0000
C06E7.71#ncRNA 0.0000  0.0034 0.0000 0.0027 0.0085 0.0473 0.0889 0.1279 0.1450 0.2039 0.3100 0.4011 0.3583 0.2424 0.1861 0.1236 0.0690 0.0379 0.0041 0.0000 0.0000 0.0000 0.0000 0.0000 0.0000 0.0000 0.0000 0.0000 0.0000 0.0000
C06E7.72#ncRNA 0.0000  0.0000 0.0019 0.0023 0.0230 0.0532 0.0844 0.0747 0.0846 0.1336 0.1696 0.1905 0.1939 0.1994 0.2073 0.1998 0.1866 0.1561 0.0000 0.0000 0.0000 0.0000 0.0000 0.0000 0.0000 0.0000 0.0000 0.0000 0.0000 0.0000
C06E7.73#ncRNA 0.0000  0.0043 0.0000 0.0199 0.0094 0.0075 0.0157 0.0884 0.0998 0.1062 0.1560 0.1476 0.1614 0.2175 0.2185 0.3136 0.4389 0.4871 0.5617 0.5045 0.0000 0.1762 0.2210 1.6984 0.0000 1.0191 0.4225 1.5622 0.0000 0.0000
C06E7.74#ncRNA 0.0000  0.0008 0.0017 0.0000 0.0023 0.0017 0.0055 0.0042 0.0056 0.0081 0.0104 0.0092 0.0166 0.0229 0.0290 0.0309 0.0320 0.0252 0.0000 0.0000 0.0000 0.0000 0.0000 0.0000 0.0000 0.0000 0.0000 0.0000 0.0000 0.0000
C06E7.75#ncRNA 0.0000  0.0000 0.0040 0.0061 0.0123 0.0308 0.0417 0.0452 0.0721 0.0945 0.1102 0.1306 0.1381 0.1502 0.1479 0.1378 0.1353 0.1187 0.0041 0.0154 0.0000 0.0000 0.0000 0.0000 0.0000 0.0000 0.0000 0.0000 0.0000 0.0000
C06E7.76#ncRNA 0.0000  0.0022 0.0011 0.0038 0.0000 0.0035 0.0121 0.0134 0.0121 0.0118 0.0099 0.0140 0.0247 0.0423 0.0475 0.0447 0.0333 0.0281 0.0000 0.0000 0.0000 0.0000 0.0000 0.0025 0.0000 0.0000 0.0000 0.0000 0.0000 0.0000
C06E7.77#ncRNA 0.0328  0.0020 0.0000 0.0090 0.0135 0.0107 0.0065 0.0156 0.0183 0.0290 0.0308 0.0281 0.0419 0.0485 0.0508 0.0372 0.0206 0.0197 0.0000 0.0000 0.0000 0.0000 0.0000 0.0036 0.0000 0.0000 0.0000 0.0000 0.0000 0.0000
C06E7.78#ncRNA 0.0000  0.0124 0.0030 0.0002 0.0083 0.0113 0.0273 0.0152 0.0184 0.0129 0.0035 0.0000 0.0094 0.0194 0.0292 0.0559 0.0317 0.0194 0.0000 0.0117 0.0000 0.0000 0.0000 0.0000 0.0000 0.0000 0.0000 0.0000 0.0000 0.0000
C06E7.79#ncRNA 0.0328  0.0415 0.0322 0.0140 0.0000 0.0117 0.0321 0.0349 0.0355 0.0344 0.0467 0.0439 0.0460 0.0575 0.0581 0.0457 0.0414 0.0423 0.0000 0.0000 0.0000 0.0000 0.0000 0.0000 0.0000 0.0000 0.0000 0.0000 0.0000 0.0000
C06E7.8#ncRNA 0.0328  0.0008 0.0011 0.0000 0.0000 0.0028 0.0097 0.0166 0.0314 0.0687 0.0997 0.0945 0.0961 0.0976 0.0866 0.0795 0.0729 0.0515 0.0000 0.0000 0.0000 0.0000 0.0000 0.0000 0.0000 0.0000 0.0000 0.0000 0.0000 0.0000
C06E7.80#ncRNA 0.0000  0.0018 0.0021 0.0028 0.0000 0.0021 0.0039 0.0030 0.0033 0.0066 0.0078 0.0058 0.0099 0.0211 0.0282 0.0252 0.0266 0.0291 0.0000 0.0000 0.0000 0.0000 0.0000 0.0000 0.0000 0.0000 0.0000 0.0000 0.0000 0.0000
C06E7.81#ncRNA 0.0000  0.0413 0.0413 0.0274 0.0000 0.0305 0.0502 0.0481 0.0541 0.0511 0.0468 0.0477 0.0445 0.0566 0.0509 0.0486 0.0617 0.0941 0.0000 0.0000 0.0000 0.0000 0.0000 0.0000 0.0000 0.0000 0.0000 0.0000 0.0000 0.0000
C06E7.82#ncRNA 0.0000  0.0420 0.0458 0.0151 0.0000 0.0234 0.0404 0.0388 0.0429 0.0481 0.0490 0.0522 0.0526 0.0561 0.0509 0.0429 0.0468 0.0471 0.0000 0.0000 0.0000 0.0000 0.0000 0.0000 0.0000 0.0000 0.0000 0.0086 0.0000 0.0000
C06E7.83#ncRNA 0.0000  0.0408 0.0379 0.0124 0.0000 0.0057 0.0457 0.0439 0.0418 0.0648 0.0574 0.0475 0.0337 0.0404 0.0411 0.0517 0.0641 0.0489 0.0031 0.0000 0.0000 0.0000 0.0000 0.0000 0.0000 0.0057 0.0000 0.0000 0.0000 0.0000
C06E7.84#ncRNA 0.0000  0.0106 0.0082 0.0038 0.0079 0.0092 0.0288 0.0120 0.0096 0.0024 0.0079 0.0021 0.0079 0.0041 0.0000 0.0243 0.0339 0.0158 0.0000 0.0000 0.0000 0.0000 0.0000 0.0000 0.0000 0.0114 0.0000 0.0000 0.0000 0.0000
C06E7.85#ncRNA 0.0655  0.0023 0.0074 0.0052 0.0221 0.0203 0.0430 0.0000 0.0124 0.0168 0.0230 0.0223 0.0269 0.0428 0.0492 0.0561 0.0526 0.0337 0.0000 0.0000 0.0000 0.0000 0.0000 0.0000 0.0044 0.0000 0.0000 0.0000 0.0000 0.0000
C06E7.86#ncRNA 0.0000  0.0022 0.0025 0.0036 0.0000 0.0074 0.0125 0.0137 0.0134 0.0111 0.0077 0.0129 0.0279 0.0414 0.0502 0.0448 0.0294 0.0237 0.0000 0.0000 0.0000 0.0000 0.0000 0.0023 0.0000 0.0000 0.0000 0.0000 0.0000 0.0000
C06E7.87#ncRNA 0.0328  0.0446 0.0540 0.0317 0.0015 0.0000 0.0484 0.0438 0.0578 0.0631 0.0642 0.0552 0.0593 0.0608 0.0612 0.0665 0.0899 0.1345 0.0000 0.0000 0.0000 0.0000 0.0000 0.0000 0.0027 0.0000 0.0000 0.0000 0.0000 0.0000
C06E7.89#ncRNA 0.0000  0.0035 0.0017 0.0006 0.0000 0.0057 0.0119 0.0138 0.0244 0.0367 0.0587 0.0738 0.0900 0.0975 0.1136 0.1148 0.0951 0.1012 0.0000 0.0120 0.0000 0.0000 0.0000 0.0000 0.0016 0.0000 0.0025 0.0000 0.0000 0.0105
C06E7.9#ncRNA 0.0000  0.0000 0.0056 0.0158 0.0222 0.0244 0.0383 0.0573 0.0876 0.1108 0.1201 0.1192 0.1352 0.1514 0.1536 0.1502 0.1676 0.1604 0.0181 0.0117 0.0000 0.0000 0.0000 0.0048 0.0101 0.0000 0.0000 0.0000 0.0000 0.0000
C06E7.90#ncRNA 0.0000  0.0034 0.0026 0.0017 0.0000 0.0014 0.0043 0.0114 0.0113 0.0118 0.0188 0.0261 0.0261 0.0300 0.0355 0.0432 0.0556 0.0565 0.0000 0.0073 0.0000 0.0000 0.0000 0.0000 0.0000 0.0000 0.0061 0.0000 0.0000 0.0000
C06E7.91#ncRNA 0.0000  0.0037 0.0057 0.0000 0.0070 0.0048 0.0090 0.0123 0.0254 0.0371 0.0429 0.0428 0.0443 0.0450 0.0458 0.0459 0.0385 0.0307 0.0031 0.0135 0.0000 0.0000 0.0000 0.0000 0.0009 0.0000 0.0000 0.0019 0.0000 0.0000
C06E7.92#ncRNA 0.0000  0.0050 0.0050 0.0045 0.0033 0.0022 0.0041 0.0014 0.0022 0.0030 0.0008 0.0000 0.0087 0.0269 0.0407 0.0405 0.0441 0.0417 0.0072 0.0037 0.0000 0.0000 0.0000 0.0000 0.0037 0.0000 0.0000 0.0044 0.0000 0.0000
C06E7.93#ncRNA 0.0029  0.0000 0.0205 0.0111 0.0513 0.1469 0.1786 0.3501 0.6309 0.8274 0.7385 0.6691 0.5802 0.4278 0.4263 0.3237 0.2243 0.2005 0.0014 0.0039 0.0000 0.0115 0.0000 0.0000 0.0002 0.0022 0.0000 0.0000 0.0000 0.0000
C06E7.94#ncRNA 0.0000  0.0000 0.0030 0.0026 0.0016 0.0043 0.0085 0.0000 0.0008 0.0013 0.0051 0.0016 0.0047 0.0070 0.0052 0.0036 0.0063 0.0042 0.0000 0.0000 0.0000 0.0000 0.0000 0.0000 0.0050 0.0020 0.0000 0.0000 0.0000 0.0000
C06E8.6#ncRNA 0.0000  0.0007 0.0010 0.0012 0.0000 0.0007 0.0031 0.0007 0.0011 0.0030 0.0026 0.0015 0.0047 0.0079 0.0139 0.0237 0.0331 0.0519 0.0014 0.0000 0.0005 0.0000 0.0000 0.0054 0.0026 0.0000 0.0044 0.0000 0.0000 0.0000
C06E8.7#ncRNA 0.0000  0.0049 0.0021 0.0024 0.0000 0.0077 0.0199 0.0159 0.0092 0.0082 0.0012 0.0049 0.0131 0.0304 0.0446 0.0534 0.0660 0.0967 0.0027 0.0000 0.0067 0.0000 0.0000 0.0024 0.0050 0.0042 0.0034 0.0000 0.0000 0.0000
C06G1.10#ncRNA 0.0000  0.0234 0.0401 0.0000 0.1011 0.0702 0.1313 0.2033 0.2434 0.3599 0.5564 0.7832 1.1283 1.2213 1.2626 1.3513 1.3834 1.6927 0.0463 0.1097 0.0000 0.0803 0.0465 0.0733 0.0614 0.0000 0.0446 0.0670 0.0122 0.0194
C06G1.11#ncRNA 0.0000  0.0000 0.0038 0.0052 0.0054 0.0001 0.0006 0.0007 0.0001 0.0071 0.0040 0.0090 0.0152 0.0236 0.0359 0.0468 0.0511 0.0594 0.0026 0.0000 0.0000 0.0000 0.0000 0.0026 0.0027 0.0000 0.0000 0.0000 0.0000 0.0000
C06G1.12#ncRNA 0.0000  0.0000 0.0505 0.1244 0.1562 0.2273 0.2946 0.3683 0.3494 0.3317 0.3015 0.2956 0.3186 0.3342 0.3018 0.2371 0.1905 0.1750 0.0008 0.0114 0.0030 0.0000 0.0000 0.0046 0.0121 0.0000 0.0022 0.0000 0.0000 0.0161
C06G1.13#ncRNA 0.0145  0.0029 0.0054 0.0007 0.0014 0.0000 0.0049 0.0076 0.0104 0.0105 0.0143 0.0181 0.0242 0.0297 0.0448 0.0509 0.0573 0.0682 0.0004 0.0000 0.0000 0.0040 0.0000 0.0015 0.0015 0.0000 0.0041 0.0000 0.0000 0.0190
C06G1.14#ncRNA 0.0000  0.0044 0.0047 0.0041 0.0065 0.0040 0.0103 0.0087 0.0105 0.0000 0.0110 0.0461 0.0815 0.0746 0.0697 0.0724 0.0541 0.0635 0.0000 0.0039 0.0000 0.0000 0.0000 0.0016 0.0000 0.0000 0.0000 0.0000 0.0000 0.0000
C06G1.15#ncRNA 0.0000  0.0000 0.0035 0.0158 0.0134 0.0069 0.0069 0.0095 0.0121 0.0195 0.0169 0.0220 0.0362 0.0529 0.0627 0.0637 0.0677 0.0860 0.0095 0.0068 0.0033 0.0000 0.0000 0.0000 0.0054 0.0000 0.0000 0.0080 0.0000 0.0000
C06G1.16#ncRNA 0.0000  0.0000 0.0158 0.0136 0.0204 0.0133 0.0024 0.0092 0.0209 0.0347 0.0367 0.0328 0.0431 0.0505 0.0615 0.0796 0.0876 0.0835 0.0037 0.0038 0.0000 0.0000 0.0000 0.0085 0.0278 0.0000 0.0000 0.0000 0.0000 0.0000
C06G1.17#ncRNA 0.0000  0.0000 0.0011 0.0057 0.0112 0.0186 0.0293 0.0309 0.0336 0.0286 0.0292 0.0338 0.0361 0.0358 0.0418 0.0513 0.0625 0.0643 0.0044 0.0084 0.0004 0.0047 0.0018 0.0155 0.0269 0.0000 0.0037 0.0063 0.0084 0.0000
C06G1.7#ncRNA 0.0000  0.0033 0.0042 0.0043 0.0000 0.0082 0.0116 0.0410 0.0379 0.0316 0.0598 0.0938 0.1441 0.1763 0.1208 0.0705 0.0488 0.1021 0.0000 0.0053 0.0000 0.0000 0.0000 0.0023 0.0013 0.0000 0.0000 0.0000 0.0000 0.0116
C06G1.8#ncRNA 0.0000  0.0159 0.0137 0.0000 0.0214 0.0227 0.0461 0.0608 0.0830 0.1026 0.1423 0.2039 0.2640 0.3077 0.3152 0.2840 0.2546 0.3482 0.0020 0.0094 0.0014 0.0001 0.0000 0.0062 0.0052 0.0000 0.0000 0.0000 0.0030 0.0214
C06G1.9#ncRNA 0.0000  0.0000 0.0028 0.0100 0.0150 0.0083 0.0002 0.0028 0.0077 0.0032 0.0024 0.0060 0.0113 0.0194 0.0294 0.0355 0.0400 0.0416 0.0000 0.0090 0.0065 0.0070 0.0000 0.0027 0.0009 0.0000 0.0015 0.0000 0.0000 0.0000
C06G1.t1#tRNA 0.0000  0.0000 0.0000 0.0000 0.0000 0.0000 0.0000 0.0000 0.0000 0.0000 0.0000 0.0000 0.0000 0.0000 0.0000 0.0000 0.0000 0.0000 0.0000 0.0000 0.0000 0.0000 0.0000 0.0000 0.0000 0.0000 0.0000 0.0000 0.0000 0.0000
C06G1.t2#tRNA 0.0000  0.0000 0.0000 0.0000 0.0000 0.0000 0.0000 0.0000 0.0000 0.0000 0.0000 0.0000 0.0000 0.0000 0.0000 0.0000 0.0000 0.0000 0.0000 0.0000 0.0000 0.0000 0.0000 0.0000 0.0000 0.0000 0.0000 0.0000 0.0000 0.0000
C06G1.t3#tRNA 0.0000  0.0000 0.0000 0.0000 0.0000 0.0000 0.0000 0.0000 0.0000 0.0000 0.0000 0.0000 0.0000 0.0000 0.0000 0.0000 0.0000 0.0000 0.0000 0.0000 0.0000 0.0000 0.0000 0.0000 0.0000 0.0000 0.0000 0.0000 0.0000 0.0000
C06G1.t4#tRNA 0.0328  0.0000 0.0647 0.1258 0.1081 0.1249 0.1763 0.1706 0.1524 0.1405 0.1134 0.1338 0.2583 0.3576 0.4307 0.3974 0.3354 0.2747 0.0123 0.0000 0.0000 0.1575 0.0159 0.0095 0.0135 0.0000 0.0095 0.0120 0.0000 0.0000
C06G3.13#ncRNA 0.0000  0.0017 0.0000 0.0160 0.0281 0.0433 0.0684 0.0748 0.0811 0.0820 0.0831 0.0863 0.0865 0.0929 0.0946 0.1147 0.1377 0.1716 0.0138 0.0000 0.0000 0.0000 0.0000 0.1104 0.2126 0.1201 0.0082 0.0120 0.0000 0.0000
C06G3.14#ncRNA 0.0000  0.0000 0.0056 0.0119 0.0172 0.0210 0.0158 0.0087 0.0190 0.0356 0.0451 0.0494 0.0539 0.0678 0.0767 0.0968 0.1256 0.1298 0.0000 0.0081 0.0000 0.0000 0.0000 0.0125 0.0027 0.0114 0.0000 0.0000 0.0000 0.0000
C06G3.15#ncRNA 0.0265  0.0000 0.0038 0.0327 0.0518 0.0928 0.1245 0.1676 0.1603 0.1540 0.1516 0.1425 0.1401 0.1375 0.1353 0.1322 0.1212 0.1164 0.0000 0.0000 0.0000 0.0000 0.0000 0.0007 0.0000 0.0019 0.0000 0.0000 0.0000 0.0000
C06G3.16#ncRNA 0.0000  0.0021 0.0055 0.0000 0.0053 0.0145 0.0169 0.0181 0.0164 0.0122 0.0048 0.0019 0.0013 0.0027 0.0029 0.0079 0.0119 0.0144 0.0000 0.0000 0.0000 0.0000 0.0000 0.0048 0.0000 0.0057 0.0000 0.0000 0.0000 0.0000
C06G3.17#ncRNA 0.0000  0.0091 0.0000 0.0047 0.0127 0.0120 0.0140 0.0123 0.0356 0.0842 0.0684 0.0137 0.0005 0.0284 0.0559 0.0948 0.1482 0.1918 0.0000 0.0000 0.0000 0.0000 0.0000 0.0095 0.0054 0.0228 0.0000 0.0000 0.0000 0.0000
C06G3.18#ncRNA 0.0000  0.0097 0.0101 0.0000 0.0021 0.0256 0.0538 0.0711 0.0751 0.0662 0.0455 0.0340 0.0362 0.0383 0.0475 0.0265 0.0286 0.0185 0.0027 0.0000 0.0000 0.0000 0.0000 0.0000 0.0091 0.0000 0.0000 0.0000 0.0000 0.0000
C06G4.7#ncRNA 0.0000  0.0050 0.0031 0.0037 0.0084 0.0071 0.0088 0.0049 0.0101 0.0124 0.0063 0.0113 0.0051 0.0000 0.0073 0.0311 0.0584 0.0998 0.0082 0.0000 0.0000 0.0000 0.0000 0.0095 0.0000 0.0000 0.0000 0.0240 0.0000 0.0255
C06G4.t1#tRNA 0.0000  0.0000 0.0000 0.0000 0.0000 0.0000 0.0000 0.0000 0.0000 0.0000 0.0000 0.0000 0.0000 0.0000 0.0000 0.0000 0.0000 0.0000 0.0000 0.0000 0.0000 0.0000 0.0000 0.0000 0.0000 0.0000 0.0000 0.0000 0.0000 0.0000
C06G8.5#ncRNA 0.0000  0.0045 0.0020 0.0019 0.0025 0.0023 0.0028 0.0031 0.0029 0.0033 0.0034 0.0033 0.0015 0.0000 0.0049 0.0176 0.0319 0.0445 0.0000 0.0000 0.0000 0.0000 0.0000 0.0048 0.0027 0.0000 0.0000 0.0000 0.0000 0.0000
C06G8.6#ncRNA 0.0000  0.0133 0.0138 0.0119 0.0000 0.0068 0.0115 0.0089 0.0177 0.0224 0.0172 0.0146 0.0137 0.0141 0.0126 0.0145 0.0171 0.0463 0.0000 0.0000 0.0000 0.0000 0.0000 0.0048 0.0000 0.0000 0.0000 0.0000 0.0000 0.0000
C06G8.7#ncRNA 0.0000  0.0023 0.0025 0.0017 0.0061 0.0106 0.0188 0.0118 0.0048 0.0039 0.0000 0.0022 0.0078 0.0143 0.0267 0.0436 0.0643 0.0699 0.0000 0.0000 0.0000 0.0000 0.0182 0.0000 0.0067 0.0000 0.0000 0.0000 0.0000 0.0000
C06G8.8#ncRNA 0.0000  0.0012 0.0000 0.0010 0.0030 0.0015 0.0009 0.0017 0.0023 0.0027 0.0017 0.0010 0.0016 0.0030 0.0058 0.0162 0.0291 0.0400 0.0000 0.0000 0.0000 0.0000 0.0000 0.0000 0.0057 0.0000 0.0000 0.0000 0.0000 0.0000
C06H2.10#ncRNA 0.0045  0.0009 0.0010 0.0019 0.0009 0.0016 0.0011 0.0000 0.0026 0.0031 0.0022 0.0009 0.0022 0.0028 0.0061 0.0146 0.0186 0.0315 0.0005 0.0000 0.0000 0.0000 0.0000 0.0000 0.0142 0.0000 0.0000 0.0000 0.0000 0.0000
C06H2.8#miRNA 0.0121  0.0044 0.0004 0.0000 0.0038 0.0024 0.0030 0.0083 0.0170 0.0210 0.0265 0.0317 0.0375 0.0432 0.0488 0.0513 0.0551 0.0550 0.0000 0.0000 0.0000 0.0000 0.0000 0.0000 0.0054 0.0000 0.0036 0.0000 0.0000 0.0000
C06H2.9#ncRNA 0.0298  0.0237 0.0264 0.0232 0.0057 0.0000 0.0221 0.0098 0.0237 0.0300 0.0253 0.0300 0.0294 0.0338 0.0256 0.0379 0.0425 0.0403 0.0000 0.0000 0.0000 0.0000 0.0000 0.0000 0.0131 0.0000 0.0000 0.0000 0.0000 0.0000
C06H5.9#Pseudogene 0.0195  0.0003 0.0000 0.0019 0.0051 0.0056 0.0049 0.0004 0.0010 0.0028 0.0037 0.0061 0.0069 0.0111 0.0185 0.0188 0.0150 0.0116 0.0000 0.0000 0.0000 0.0000 0.0000 0.0000 0.0004 0.0000 0.0000 0.0000 0.0000 0.0000
C07A12.10#ncRNA 0.0032  0.0000 0.0088 0.0200 0.0440 0.0613 0.0748 0.1586 0.2115 0.2050 0.1255 0.0669 0.0584 0.0521 0.0582 0.0395 0.0275 0.0794 0.0063 0.0050 0.0000 0.0000 0.0021 0.0006 0.0133 0.0000 0.0000 0.0005 0.0000 0.0000
C07A12.11#ncRNA 0.0000  0.0004 0.0000 0.0012 0.0005 0.0073 0.0169 0.0221 0.0267 0.0264 0.0205 0.0090 0.0087 0.0034 0.0057 0.0064 0.0058 0.0042 0.0026 0.0046 0.0000 0.0000 0.0000 0.0000 0.0063 0.0000 0.0007 0.0021 0.0029 0.0000
C07A12.12#ncRNA 0.0000  0.0000 0.0050 0.0120 0.0177 0.0345 0.0447 0.0480 0.0488 0.0473 0.0442 0.0389 0.0322 0.0336 0.0329 0.0219 0.0074 0.0048 0.0006 0.0086 0.0000 0.0000 0.0000 0.0022 0.0013 0.0000 0.0000 0.0000 0.0000 0.0110
C07A12.13#ncRNA 0.0253  0.0039 0.0020 0.0000 0.0001 0.0058 0.0128 0.0201 0.0276 0.0259 0.0229 0.0300 0.0340 0.0327 0.0273 0.0212 0.0166 0.0166 0.0014 0.0089 0.0002 0.0000 0.0000 0.0000 0.0044 0.0000 0.0000 0.0000 0.0000 0.0000
C07A12.14#ncRNA 0.0013  0.0000 0.0062 0.0198 0.0402 0.0654 0.0638 0.1331 0.2021 0.1959 0.1287 0.0632 0.0577 0.0463 0.0579 0.0344 0.0194 0.0538 0.0047 0.0066 0.0000 0.0000 0.0040 0.0003 0.0119 0.0000 0.0000 0.0010 0.0000 0.0000
C07A12.15#ncRNA 0.0000  0.0000 0.0061 0.0148 0.0367 0.0508 0.0475 0.0400 0.0228 0.0185 0.0081 0.0011 0.0135 0.0307 0.0521 0.0541 0.0605 0.0727 0.0017 0.0020 0.0000 0.0000 0.0000 0.0045 0.0004 0.0000 0.0000 0.0016 0.0000 0.0000
C07A12.16#ncRNA 0.0000  0.0000 0.0099 0.0203 0.0287 0.0402 0.0550 0.0612 0.0647 0.0601 0.0548 0.0460 0.0402 0.0381 0.0372 0.0277 0.0153 0.0023 0.0009 0.0075 0.0000 0.0000 0.0000 0.0015 0.0013 0.0000 0.0000 0.0000 0.0002 0.0129
C07A12.17#ncRNA 0.0000  0.0000 0.0112 0.0132 0.0530 0.0620 0.0820 0.0613 0.0495 0.0243 0.0029 0.0006 0.0074 0.0199 0.0353 0.0353 0.0303 0.0382 0.0013 0.0000 0.0000 0.0000 0.0000 0.0040 0.0017 0.0000 0.0000 0.0000 0.0000 0.0000
C07A12.8#ncRNA 0.0328  0.0198 0.0000 0.0363 0.0689 0.0745 0.0605 0.0648 0.0218 0.0206 0.0215 0.0767 0.1463 0.1650 0.1296 0.0953 0.1132 0.0967 0.0000 0.0000 0.0075 0.0000 0.0000 0.0000 0.0026 0.0000 0.0000 0.0000 0.0000 0.0000
C07A12.9#ncRNA 0.0124  0.0000 0.0036 0.0025 0.0064 0.0074 0.0141 0.0162 0.0165 0.0153 0.0189 0.0238 0.0234 0.0148 0.0102 0.0092 0.0048 0.0035 0.0000 0.0010 0.0000 0.0051 0.0000 0.0000 0.0026 0.0000 0.0000 0.0023 0.0000 0.0000
C07A4.4#ncRNA 0.0000  0.0028 0.0000 0.0004 0.0006 0.0000 0.0066 0.0060 0.0072 0.0037 0.0016 0.0013 0.0009 0.0026 0.0110 0.0247 0.0405 0.0595 0.0317 0.0157 0.0036 0.0042 0.0023 0.0098 0.0175 0.0000 0.0000 0.0129 0.0000 0.0000
C07A4.5#ncRNA 0.0000  0.0001 0.0014 0.0005 0.0000 0.0002 0.0032 0.0014 0.0021 0.0019 0.0009 0.0021 0.0012 0.0038 0.0099 0.0129 0.0187 0.0422 0.0007 0.0000 0.0000 0.0000 0.0000 0.0000 0.0003 0.0000 0.0000 0.0000 0.0000 0.0000
C07A4.6#ncRNA 0.0000  0.0011 0.0010 0.0019 0.0000 0.0002 0.0028 0.0030 0.0010 0.0012 0.0004 0.0011 0.0022 0.0041 0.0100 0.0138 0.0185 0.0422 0.0007 0.0000 0.0000 0.0000 0.0000 0.0000 0.0003 0.0000 0.0000 0.0000 0.0000 0.0000
C07A4.7#ncRNA 0.0000  0.0033 0.0010 0.0009 0.0014 0.0015 0.0058 0.0048 0.0033 0.0025 0.0032 0.0000 0.0013 0.0004 0.0109 0.0236 0.0374 0.0594 0.0316 0.0145 0.0033 0.0028 0.0029 0.0091 0.0174 0.0000 0.0000 0.0133 0.0000 0.0000
C07A4.8#ncRNA 0.0167  0.0000 0.0011 0.0013 0.0006 0.0011 0.0014 0.0016 0.0014 0.0028 0.0054 0.0045 0.0086 0.0230 0.0329 0.0347 0.0389 0.0457 0.0000 0.0078 0.0000 0.0000 0.0000 0.0000 0.0000 0.0000 0.0000 0.0000 0.0000 0.0000
C07A4.9#ncRNA 0.0214  0.0091 0.0030 0.0012 0.0008 0.0000 0.0024 0.0013 0.0054 0.0138 0.0153 0.0156 0.0192 0.0194 0.0178 0.0238 0.0344 0.0388 0.0037 0.0020 0.0000 0.0000 0.0000 0.0021 0.0016 0.0000 0.0000 0.0000 0.0021 0.0000
C07A9.14#snoRNA 0.0278  0.2281 0.2708 0.2978 0.3700 0.3283 0.1955 0.1126 0.0582 0.0597 0.0434 0.0412 0.0590 0.0712 0.0041 0.0286 0.0629 0.0000 0.0527 0.0000 0.3116 0.0000 0.1825 0.0459 0.0516 0.5147 0.1514 0.0504 0.0098 0.0649
C07A9.15#ncRNA 0.0000  0.0000 0.0497 0.0991 0.1237 0.1670 0.2055 0.2155 0.1866 0.1795 0.1593 0.1521 0.1288 0.1306 0.1316 0.0979 0.0818 0.0568 0.0217 0.0000 0.0000 0.0000 0.0000 0.0032 0.0043 0.0352 0.0000 0.0000 0.0000 0.0284
C07A9.16#ncRNA 0.0898  0.0320 0.0880 0.1508 0.2333 0.2986 0.3199 0.4101 0.4176 0.3890 0.3274 0.3061 0.2525 0.1768 0.1623 0.1356 0.1349 0.2103 0.0560 0.0000 0.0423 0.0000 0.0510 0.0767 0.1213 0.1093 0.0061 0.0213 0.1243 0.1141
C07B3.1#miRNA 0.0000  0.0217 0.0000 0.0180 0.0295 0.0229 0.0217 0.0568 0.0472 0.0995 0.1522 0.1846 0.2878 0.3810 0.5681 0.6766 0.8354 0.9223 0.0000 0.0001 0.0000 0.0433 0.0134 0.0096 0.0124 0.0116 0.0054 0.0074 0.0000 0.0000
C07B5.7#ncRNA 0.0000  0.0000 0.0376 0.0441 0.0624 0.0506 0.0335 0.0389 0.0375 0.0489 0.0324 0.0460 0.0562 0.0966 0.1208 0.0983 0.0874 0.0564 0.0123 0.0000 0.0000 0.0000 0.0000 0.0143 0.0111 0.0000 0.0000 0.0000 0.0000 0.0000
C07B5.9#ncRNA 0.0000  0.0000 0.0154 0.0377 0.0324 0.0308 0.0722 0.1190 0.1655 0.1759 0.1528 0.1722 0.2253 0.2448 0.2368 0.2113 0.1819 0.1804 0.0010 0.0083 0.0012 0.0000 0.0027 0.0017 0.0079 0.0000 0.0000 0.0000 0.0004 0.0000
C07C7.2#ncRNA 0.0328  0.0152 0.0176 0.0244 0.0403 0.0372 0.0145 0.0149 0.0135 0.0135 0.0179 0.0369 0.0240 0.0091 0.0142 0.0159 0.0091 0.0000 0.0000 0.0000 0.0000 0.0000 0.0000 0.0000 0.0000 0.0000 0.0000 0.0000 0.0000 0.0000
C07D8.2#Pseudogene 0.0108  0.0000 0.0014 0.0031 0.0049 0.0073 0.0094 0.0152 0.0240 0.0282 0.0284 0.0299 0.0306 0.0290 0.0277 0.0207 0.0181 0.0169 0.0026 0.0054 0.0258 0.0112 0.0034 0.0019 0.0007 0.0000 0.0013 0.0048 0.0077 0.0000
C07E3.11#ncRNA 0.0000  0.0000 0.0077 0.0089 0.0198 0.0268 0.0307 0.0569 0.0849 0.1327 0.1676 0.1663 0.1537 0.1742 0.1746 0.1364 0.1177 0.0785 0.0000 0.0000 0.0000 0.0000 0.0000 0.0095 0.0027 0.0000 0.0000 0.0000 0.0000 0.0000
C07E3.12#ncRNA 0.0000  0.0000 0.0347 0.0502 0.0465 0.0287 0.0711 0.1236 0.1852 0.2196 0.2484 0.2942 0.3134 0.2764 0.2342 0.1893 0.1486 0.1051 0.0000 0.0000 0.0043 0.0000 0.0000 0.0000 0.0054 0.0022 0.0000 0.0000 0.0000 0.0000
C07E3.13#ncRNA 0.0098  0.0040 0.0016 0.0021 0.0126 0.0076 0.0032 0.0000 0.0050 0.0020 0.0009 0.0003 0.0075 0.0133 0.0289 0.0537 0.0420 0.0152 0.0000 0.0000 0.0000 0.0000 0.0026 0.0000 0.0000 0.0000 0.0025 0.0043 0.0000 0.0000
C07E3.14#ncRNA 0.0297  0.0083 0.0009 0.0060 0.0038 0.0071 0.0000 0.0045 0.0038 0.0103 0.0224 0.0198 0.0172 0.0295 0.0577 0.0776 0.0479 0.0226 0.0010 0.0000 0.0000 0.0000 0.0000 0.0031 0.0000 0.0000 0.0000 0.0000 0.0000 0.0000
C07E3.15#ncRNA 0.0000  0.0029 0.0006 0.0019 0.0000 0.0013 0.0045 0.0103 0.0122 0.0218 0.0348 0.0576 0.0731 0.0941 0.0941 0.0862 0.0727 0.0853 0.0000 0.0000 0.0077 0.0000 0.0043 0.0000 0.0030 0.0056 0.0000 0.0000 0.0000 0.0000
C07E3.16#ncRNA 0.0098  0.0065 0.0059 0.0048 0.0091 0.0112 0.0018 0.0025 0.0043 0.0041 0.0000 0.0000 0.0024 0.0166 0.0323 0.0470 0.0485 0.0203 0.0000 0.0000 0.0000 0.0000 0.0026 0.0000 0.0000 0.0000 0.0025 0.0043 0.0000 0.0000
C07G1.10#ncRNA 0.0000  0.0000 0.0031 0.0097 0.0211 0.0163 0.0181 0.0189 0.0461 0.0851 0.1052 0.1340 0.1955 0.2186 0.1787 0.1491 0.1159 0.0854 0.0000 0.0020 0.0000 0.0000 0.0000 0.0000 0.0000 0.0075 0.0000 0.0000 0.0000 0.0376
C07G1.11#ncRNA 0.0195  0.0082 0.0000 0.0213 0.0197 0.0260 0.0261 0.0241 0.0475 0.0845 0.1431 0.2063 0.2323 0.2304 0.2296 0.1754 0.1225 0.1010 0.0000 0.0098 0.0000 0.0000 0.0000 0.0008 0.0001 0.0005 0.0000 0.0000 0.0000 0.0000
C07G1.12#ncRNA 0.0000  0.0000 0.0005 0.0250 0.0349 0.0317 0.0279 0.0330 0.0603 0.0702 0.0736 0.1248 0.1787 0.2347 0.2714 0.2595 0.2117 0.2398 0.0190 0.0355 0.0000 0.0201 0.0023 0.0181 0.0101 0.0113 0.0077 0.0104 0.0053 0.0000
C07G1.13#ncRNA 0.0737  0.0000 0.0389 0.0331 0.0194 0.0268 0.0686 0.0393 0.0338 0.0865 0.1225 0.2818 0.4000 0.3465 0.2900 0.2592 0.1456 0.1190 0.0028 0.0055 0.0000 0.0118 0.0000 0.0019 0.0111 0.0144 0.0084 0.0040 0.0043 0.0000
C07G1.14#ncRNA 0.0170  0.0000 0.0519 0.2144 0.3946 0.4145 0.4450 0.4739 0.4314 0.3727 0.2983 0.3742 0.5469 0.6120 0.5698 0.5262 0.5036 0.4747 0.0009 0.0002 0.0000 0.0372 0.0226 0.0072 0.0079 0.0042 0.0048 0.0652 0.0000 0.1096
C07G1.9#ncRNA 0.0000  0.0000 0.0444 0.0591 0.0296 0.0158 0.0276 0.0520 0.0759 0.1293 0.1810 0.2741 0.3458 0.3719 0.3334 0.2236 0.1773 0.1474 0.0000 0.0000 0.0000 0.0000 0.0000 0.0000 0.0005 0.0000 0.0000 0.0000 0.0000 0.0207
C07G2.4#ncRNA 0.0359  0.0000 0.0981 0.3440 0.5276 0.6305 0.8295 0.9204 0.9300 0.8687 0.6368 0.4097 0.3503 0.3242 0.3155 0.4739 0.8271 1.0353 0.0032 0.0000 0.0018 0.0000 0.0000 0.0030 0.0215 0.0038 0.0023 0.0029 0.0000 0.1012
C07G3.11#Pseudogene 0.0108  0.0004 0.0006 0.0005 0.0009 0.0013 0.0008 0.0001 0.0009 0.0011 0.0007 0.0014 0.0012 0.0017 0.0022 0.0040 0.0083 0.0151 0.0003 0.0000 0.0000 0.0014 0.0000 0.0000 0.0032 0.0000 0.0000 0.0006 0.0003 0.0000
C07G3.12#ncRNA 0.0000  0.0071 0.0128 0.0000 0.0190 0.0075 0.0172 0.0106 0.0256 0.0066 0.0000 0.0110 0.0102 0.0256 0.0318 0.0088 0.0049 0.0468 0.0000 0.0000 0.0000 0.0000 0.0000 0.0000 0.0027 0.0000 0.0000 0.0000 0.0000 0.0000
C07G3.13#ncRNA 0.0231  0.0346 0.0234 0.0170 0.0120 0.0123 0.0101 0.0055 0.0014 0.0000 0.0012 0.0014 0.0013 0.0007 0.0018 0.0028 0.0038 0.0041 0.0000 0.0000 0.0000 0.0000 0.0038 0.0000 0.1604 0.0000 0.0000 0.0020 0.0132 0.0036
C07G3.7#Pseudogene 0.0025  0.0003 0.0027 0.0013 0.0014 0.0019 0.0006 0.0007 0.0016 0.0020 0.0000 0.0009 0.0017 0.0008 0.0024 0.0081 0.0135 0.0223 0.0021 0.0000 0.0007 0.0006 0.0000 0.0000 0.0424 0.0000 0.0000 0.0000 0.0007 0.0000
C07H4.3#ncRNA 0.0000  0.0300 0.0292 0.0393 0.0545 0.0558 0.0529 0.0445 0.0448 0.0410 0.0564 0.0489 0.0458 0.0410 0.0343 0.0215 0.0163 0.0000 0.0009 0.0000 0.0000 0.0000 0.0000 0.0000 0.0000 0.0000 0.0010 0.0000 0.0000 0.0000
C07H4.4#ncRNA 0.0000  0.0232 0.0125 0.0116 0.0227 0.0271 0.0253 0.0247 0.0325 0.0471 0.0567 0.0587 0.0443 0.0367 0.0271 0.0097 0.0029 0.0000 0.0000 0.0000 0.0000 0.0000 0.0000 0.0000 0.0000 0.0000 0.0000 0.0000 0.0000 0.0000
C07H6.10#snoRNA 0.0328  0.0000 0.0293 0.1041 0.1335 0.1487 0.1357 0.1580 0.1882 0.2346 0.1957 0.1791 0.1759 0.1524 0.1600 0.1267 0.0915 0.0383 0.1957 0.0000 0.0771 0.0000 0.1410 0.1850 0.0743 0.3527 0.1664 0.0832 0.0603 0.1476
C07H6.11#ncRNA 0.0000  0.0091 0.0059 0.0000 0.0011 0.0036 0.0043 0.0076 0.0200 0.0364 0.0370 0.0284 0.0188 0.0170 0.0238 0.0329 0.0459 0.0692 0.0009 0.0000 0.0020 0.0000 0.0000 0.0050 0.0035 0.0020 0.0000 0.0000 0.0000 0.0000
C07H6.12#ncRNA 0.0000  0.0002 0.0000 0.0021 0.0139 0.0356 0.0502 0.0588 0.0610 0.0537 0.0453 0.0348 0.0428 0.0419 0.0448 0.0470 0.0431 0.0339 0.0029 0.0000 0.0000 0.0000 0.0000 0.0010 0.0017 0.0034 0.0014 0.0023 0.0031 0.0000
C07H6.13#ncRNA 0.0000  0.0111 0.0000 0.0043 0.0119 0.0234 0.0385 0.0525 0.0559 0.0640 0.0679 0.0783 0.0865 0.0774 0.0623 0.0559 0.0747 0.0889 0.0018 0.0000 0.0034 0.0000 0.0000 0.0000 0.0060 0.0113 0.0000 0.0000 0.0000 0.0000
C07H6.14#ncRNA 0.0248  0.0041 0.0000 0.0110 0.0326 0.0655 0.0928 0.1112 0.1203 0.1198 0.1157 0.1137 0.1084 0.1108 0.1007 0.0943 0.0791 0.0609 0.0000 0.0000 0.0000 0.0000 0.0000 0.0063 0.0070 0.0140 0.0000 0.0000 0.0000 0.0000
C07H6.15#ncRNA 0.0193  0.0000 0.0186 0.0431 0.0470 0.0514 0.0569 0.0518 0.0539 0.0650 0.0693 0.0725 0.0739 0.0778 0.1033 0.1421 0.1365 0.1224 0.0022 0.0000 0.0019 0.0000 0.0000 0.0101 0.0072 0.0012 0.0000 0.0045 0.0000 0.0000
C07H6.16#ncRNA 0.0000  0.0023 0.0000 0.0086 0.0214 0.0406 0.0567 0.0684 0.0689 0.0565 0.0495 0.0433 0.0446 0.0497 0.0562 0.0594 0.0529 0.0418 0.0009 0.0000 0.0000 0.0000 0.0000 0.0012 0.0006 0.0029 0.0015 0.0028 0.0039 0.0000
C07H6.17#ncRNA 0.0207  0.0000 0.0060 0.0027 0.0060 0.0098 0.0085 0.0244 0.0609 0.1012 0.1272 0.1268 0.1023 0.0832 0.0700 0.0729 0.0726 0.0621 0.0000 0.0000 0.0003 0.0000 0.0025 0.0096 0.0058 0.0000 0.0000 0.0000 0.0043 0.0173
C07H6.18#ncRNA 0.0929  0.0075 0.0128 0.0000 0.0408 0.1112 0.1511 0.1902 0.1973 0.2371 0.2891 0.3563 0.3961 0.3363 0.2949 0.2768 0.2819 0.3054 0.0009 0.0000 0.0000 0.0000 0.0000 0.0049 0.0205 0.0000 0.0000 0.0000 0.0000 0.0125
C08A9.11#Pseudogene 0.0069  0.0150 0.0188 0.0221 0.0214 0.0126 0.0045 0.0053 0.0059 0.0027 0.0000 0.0021 0.0097 0.0186 0.0263 0.0340 0.0362 0.0307 0.0006 0.0082 0.0278 0.0943 0.1551 0.0035 0.0062 0.0000 0.1194 0.0552 0.1213 0.0934
C08A9.12#ncRNA 0.0000  0.0072 0.0172 0.0267 0.0201 0.0210 0.0329 0.0170 0.0172 0.0446 0.0372 0.0213 0.0226 0.0300 0.0179 0.0123 0.0000 0.0173 0.0000 0.0000 0.0000 0.0000 0.0016 1.1643 0.5251 0.0000 0.0000 0.0000 0.0000 0.0000
C08A9.2#Pseudogene 0.0000  0.0080 0.0331 0.0437 0.0405 0.0247 0.0058 0.0027 0.0003 0.0000 0.0020 0.0019 0.0068 0.0165 0.0291 0.0428 0.0552 0.0421 0.0000 0.0059 0.0000 0.0000 0.0000 0.0075 0.0053 0.0000 0.0000 0.0015 0.0000 0.0000
C08B11.10#ncRNA 0.5882  0.4170 0.3365 0.2161 0.1090 0.0278 0.0191 0.0000 0.0531 0.0741 0.1116 0.1394 0.1669 0.1928 0.2562 0.2727 0.3604 0.5041 0.0230 0.0000 0.0738 0.1700 0.3951 0.2880 0.4412 0.1635 0.0362 0.0863 0.1057 0.3014
C08B11.11#ncRNA 0.0112  0.0113 0.0708 0.1553 0.2013 0.2542 0.2375 0.2377 0.2471 0.2283 0.2225 0.1714 0.1393 0.1378 0.1112 0.0661 0.0000 0.0021 0.0031 0.0000 0.0013 0.0089 0.0016 0.0017 0.0024 0.0026 0.0000 0.0000 0.0034 0.0375
C08B11.12#ncRNA 1.3660  1.3471 0.8112 0.4048 0.3069 0.3051 0.1959 0.1723 0.1622 0.2368 0.2203 0.1535 0.2672 0.2159 0.2075 0.2394 0.1162 0.2958 0.2428 0.0000 0.1402 0.4668 1.0075 0.5782 0.4387 0.2936 0.3422 0.8852 5.8456 2.4861
C08B11.13#ncRNA 0.0000  0.0000 0.0374 0.0781 0.1407 0.1902 0.2009 0.1865 0.1758 0.1435 0.1043 0.0742 0.0785 0.1022 0.1076 0.0701 0.0320 0.0037 0.0000 0.0000 0.0001 0.0018 0.0000 0.0007 0.0017 0.0001 0.0000 0.0000 0.0000 0.0008
C08B6.15#Pseudogene 0.0941  0.2615 0.2355 0.2222 0.2136 0.1723 0.1025 0.1200 0.0909 0.0432 0.0042 0.0206 0.0364 0.0112 0.0219 0.0573 0.0522 0.0318 0.0126 0.0000 0.0054 0.0528 0.0160 0.0000 0.0120 0.0000 0.0162 0.0041 0.0422 0.0098
C08B6.16#ncRNA 0.0144  0.0007 0.0003 0.0033 0.0005 0.0032 0.0041 0.0035 0.0000 0.0008 0.0005 0.0020 0.0006 0.0066 0.0209 0.0281 0.0304 0.0307 0.0049 0.0000 0.0006 0.0000 0.0000 0.0000 0.0054 0.0000 0.0000 0.0000 0.0000 0.0000
C08B6.17#ncRNA 0.0000  0.1054 0.0000 0.0616 0.1151 0.1249 0.0324 0.2173 0.0000 0.0795 0.0892 0.1654 0.3519 0.2935 0.4670 2.2930 6.1072 5.4196 0.0467 0.0000 0.0276 0.0465 0.0078 0.0000 0.0177 0.0000 0.0187 0.0285 0.0039 0.0000
C08C3.10#ncRNA 0.0248  0.0000 0.0033 0.0063 0.0114 0.0155 0.0354 0.0491 0.0618 0.0718 0.0812 0.0769 0.0792 0.0763 0.0749 0.0779 0.0789 0.0677 0.0000 0.0000 0.0000 0.0000 0.0000 0.0000 0.0000 0.0000 0.0000 0.0000 0.0000 0.0000
C08C3.11#ncRNA 0.0000  0.0000 0.0036 0.0074 0.0030 0.0092 0.0257 0.0325 0.0445 0.0630 0.0813 0.0947 0.1029 0.0988 0.0815 0.0616 0.0253 0.0120 0.0029 0.0000 0.0029 0.0000 0.0000 0.0018 0.0009 0.0000 0.0025 0.0046 0.0000 0.0000
C08C3.5#ncRNA 0.0000  0.0000 0.0025 0.0035 0.0024 0.0005 0.0014 0.0033 0.0080 0.0060 0.0025 0.0214 0.0517 0.0591 0.0499 0.0421 0.0147 0.0058 0.0000 0.0000 0.0000 0.0000 0.0000 0.0000 0.0027 0.0000 0.0000 0.0000 0.0000 0.0000
C08C3.6#ncRNA 0.0000  0.0000 0.0039 0.0035 0.0018 0.0123 0.0232 0.0319 0.0326 0.0457 0.0586 0.0684 0.0740 0.0685 0.0590 0.0456 0.0377 0.0284 0.0000 0.0000 0.0000 0.0000 0.0000 0.0000 0.0000 0.0000 0.0000 0.0000 0.0000 0.0000
C08C3.7#ncRNA 0.0465  0.0000 0.0032 0.0025 0.0104 0.0252 0.0341 0.0328 0.0209 0.0232 0.0233 0.0315 0.0416 0.0409 0.0461 0.0423 0.0363 0.0355 0.0000 0.0000 0.0000 0.0000 0.0000 0.0000 0.0003 0.0000 0.0000 0.0000 0.0039 0.0000
C08C3.8#ncRNA 0.0442  0.0193 0.0193 0.0072 0.0000 0.0045 0.0321 0.0587 0.0859 0.1116 0.1281 0.1410 0.0962 0.0811 0.0823 0.0811 0.0546 0.0425 0.0000 0.0000 0.0000 0.0000 0.0000 0.0000 0.0000 0.0000 0.0033 0.0000 0.0000 0.0000
C08C3.9#ncRNA 0.0409  0.0108 0.0055 0.0020 0.0000 0.0038 0.0254 0.0503 0.0886 0.1105 0.1341 0.1616 0.1276 0.0916 0.0930 0.0930 0.0831 0.0677 0.0000 0.0000 0.0000 0.0000 0.0000 0.0000 0.0000 0.0000 0.0021 0.0000 0.0000 0.0000
C08D8.3#snoRNA 0.0549  0.1425 0.1196 0.1235 0.1088 0.0867 0.0480 0.0109 0.0021 0.0000 0.0127 0.0334 0.0401 0.0425 0.0359 0.0387 0.0292 0.0172 2.7322 0.0000 0.9239 12.9757 0.5460 0.0000 0.8381 0.0000 2.1557 1.9160 0.4954 0.0954
C08D8.4#ncRNA 0.0328  0.0000 0.0025 0.0094 0.0001 0.0076 0.0109 0.0151 0.0254 0.0220 0.0406 0.0735 0.1019 0.1089 0.0848 0.0787 0.0740 0.0914 0.0000 0.0000 0.0000 0.0000 0.0000 0.0000 0.0000 0.0000 0.0064 0.0000 0.0000 0.0000
C08D8.5#ncRNA 0.0000  0.0004 0.0004 0.0009 0.0000 0.0009 0.0024 0.0036 0.0062 0.0107 0.0132 0.0074 0.0038 0.0040 0.0142 0.0221 0.0283 0.0405 0.0032 0.0000 0.0024 0.0083 0.0050 0.0000 0.0352 0.0000 0.0010 0.0112 0.0000 0.0215
C08D8.6#ncRNA 0.0000  0.0014 0.0018 0.0004 0.0015 0.0013 0.0023 0.0025 0.0032 0.0025 0.0022 0.0015 0.0029 0.0019 0.0022 0.0106 0.0217 0.0337 0.0208 0.0000 0.0065 0.0034 0.0087 0.0000 0.4876 0.0000 0.0137 0.0862 0.0207 0.0000
C08E8.12#ncRNA 0.0328  0.0174 0.0138 0.0138 0.0000 0.0122 0.0183 0.0160 0.0144 0.0125 0.0235 0.0263 0.0174 0.0221 0.0174 0.0302 0.0243 0.0202 0.0000 0.0000 0.0000 0.0000 0.0000 0.0000 0.0019 0.0000 0.0000 0.0000 0.0000 0.0000
C08E8.13#ncRNA 0.0266  0.0000 0.0036 0.0068 0.0104 0.0140 0.0016 0.0076 0.0100 0.0088 0.0132 0.0040 0.0036 0.0100 0.0048 0.0096 0.0052 0.0052 0.0000 0.0000 0.0000 0.0000 0.0000 0.0000 0.0019 0.0000 0.0000 0.0000 0.0000 0.0000
C08E8.14#ncRNA 0.0266  0.0075 0.0092 0.0000 0.0103 0.0011 0.0072 0.0055 0.0083 0.0003 0.0075 0.0040 0.0118 0.0089 0.0034 0.0109 0.0123 0.0037 0.0000 0.0000 0.0000 0.0000 0.0000 0.0000 0.0019 0.0000 0.0000 0.0000 0.0000 0.0000
C08E8.15#ncRNA 0.0328  0.0179 0.0244 0.0121 0.0000 0.0235 0.0192 0.0203 0.0206 0.0208 0.0239 0.0266 0.0239 0.0179 0.0266 0.0297 0.0264 0.0195 0.0000 0.0000 0.0000 0.0000 0.0000 0.0000 0.0019 0.0000 0.0000 0.0000 0.0000 0.0000
C08E8.7#Pseudogene 0.0000  0.0000 0.0024 0.0045 0.0039 0.0030 0.0030 0.0044 0.0041 0.0032 0.0052 0.0078 0.0101 0.0081 0.0096 0.0136 0.0190 0.0193 0.0000 0.0000 0.0011 0.0000 0.0000 0.0000 0.0092 0.0000 0.0017 0.0000 0.0013 0.0000
C08E8.8#Pseudogene 0.0055  0.0000 0.0002 0.0002 0.0003 0.0009 0.0014 0.0015 0.0022 0.0013 0.0015 0.0022 0.0042 0.0063 0.0111 0.0127 0.0136 0.0119 0.0000 0.0000 0.0000 0.0000 0.0000 0.0000 0.0037 0.0000 0.0000 0.0265 0.0000 0.0000
C08E8.t1#Pseudogene 0.0000  0.0000 0.0051 0.0094 0.0094 0.0103 0.0171 0.0223 0.0197 0.0098 0.0171 0.0308 0.0193 0.0081 0.0094 0.0116 0.0141 0.0068 0.0000 0.0000 0.0000 0.0000 0.0000 0.0000 0.0000 0.0000 0.0000 0.0030 0.0000 0.0000
C08E8.t2#Pseudogene 0.0283  0.0057 0.0335 0.0196 0.0523 0.0163 0.0000 0.0139 0.0270 0.0131 0.0131 0.0139 0.0049 0.0245 0.0213 0.0311 0.0932 0.1250 0.0004 0.0000 0.0000 0.0000 0.0000 0.0000 0.0011 0.0000 0.0000 0.0000 0.0000 0.0000
C08E8.t3#tRNA 0.0390  0.0005 0.0008 0.0004 0.0003 0.0006 0.0006 0.0000 0.0006 0.0008 0.0014 0.0031 0.0045 0.0059 0.0054 0.0043 0.0033 0.0037 0.0000 0.0000 0.0075 0.0000 0.0000 0.0000 0.0096 0.0000 0.0047 0.0258 0.0241 0.0000
C08F1.2#Pseudogene 0.0319  0.0255 0.0281 0.0238 0.0185 0.0138 0.0105 0.0042 0.0012 0.0009 0.0010 0.0029 0.0036 0.0034 0.0030 0.0015 0.0003 0.0000 0.0000 0.0000 0.0000 0.0000 0.0000 0.0000 0.0000 0.0000 0.0000 0.0000 0.0009 0.0000
C08F1.7#Pseudogene 0.0095  0.0193 0.0242 0.0603 0.0208 0.0007 0.0253 0.0000 0.0081 0.0083 0.0034 0.0114 0.0107 0.0080 0.0096 0.0096 0.0086 0.0122 0.0000 0.0000 0.0000 0.0009 0.0000 0.0143 0.0049 0.0019 0.0000 0.0000 0.0000 0.0000
C08F11.100#ncRNA 0.0000  0.0024 0.0000 0.0054 0.0180 0.0264 0.0237 0.0099 0.0143 0.0224 0.0100 0.0268 0.0228 0.0386 0.0412 0.0273 0.0155 0.0059 0.0000 0.0000 0.0000 0.0000 0.0000 0.0000 0.0027 0.0000 0.0000 0.0000 0.0000 0.0000
C08F11.101#ncRNA 0.0000  0.0509 0.0547 0.0396 0.0000 0.0206 0.0518 0.0349 0.0572 0.0699 0.0686 0.0686 0.0703 0.0669 0.0732 0.0728 0.0707 0.1069 0.0000 0.0000 0.0000 0.0262 0.0000 0.0000 0.0000 0.0000 0.0000 0.0000 0.0000 0.0000
C08F11.102#ncRNA 0.0000  0.0020 0.0038 0.0005 0.0030 0.0099 0.0043 0.0056 0.0016 0.0033 0.0059 0.0000 0.0033 0.0077 0.0059 0.0085 0.0061 0.0002 0.0000 0.0000 0.0000 0.1925 0.1922 0.0000 0.0000 0.0000 0.0937 0.0091 0.0094 0.0000
C08F11.103#ncRNA 0.0000  0.0004 0.0010 0.0014 0.0045 0.0091 0.0087 0.0075 0.0050 0.0043 0.0034 0.0035 0.0022 0.0000 0.0116 0.0335 0.0376 0.0139 0.0000 0.0000 0.0000 0.1462 0.0621 0.0000 0.0032 0.0057 0.0000 0.2068 0.0000 0.0000
C08F11.104#ncRNA 0.0000  0.0128 0.0152 0.0140 0.0000 0.0046 0.0106 0.0143 0.0161 0.0185 0.0140 0.0067 0.0228 0.0188 0.0161 0.0188 0.0167 0.0198 0.0082 0.0000 0.0000 0.0000 0.0000 0.0000 0.0081 0.0057 0.0000 0.0000 0.0000 0.0000
C08F11.105#ncRNA 0.0000  0.0472 0.0519 0.0472 0.0000 0.0303 0.0630 0.0478 0.0542 0.0420 0.0519 0.0542 0.0601 0.0566 0.0542 0.0402 0.0717 0.0706 0.0000 0.0000 0.0000 0.0000 0.0000 0.0000 0.0000 0.0000 0.0000 0.0000 0.0000 0.0000
C08F11.106#ncRNA 0.0000  0.0179 0.0175 0.0149 0.0202 0.0174 0.0234 0.0240 0.0121 0.0000 0.0006 0.0042 0.0121 0.0330 0.0718 0.0847 0.0897 0.0861 0.0000 0.0000 0.0000 0.0000 0.0000 0.0000 0.0013 0.0000 0.0000 0.0000 0.0000 0.0000
C08F11.107#ncRNA 0.0000  0.0015 0.0034 0.0000 0.0083 0.0098 0.0188 0.0176 0.0175 0.0191 0.0132 0.0147 0.0156 0.0195 0.0178 0.0093 0.0083 0.0015 0.0000 0.0000 0.0000 0.0000 0.0000 0.0000 0.0000 0.0000 0.0000 0.0000 0.0000 0.0000
C08F11.108#ncRNA 0.0655  0.0031 0.0000 0.0032 0.0082 0.0055 0.0033 0.0002 0.0024 0.0029 0.0009 0.0013 0.0008 0.0078 0.0222 0.0360 0.0277 0.0093 0.0084 0.0000 0.0000 0.0000 0.0000 0.0000 0.0622 0.0000 0.0000 0.0000 0.0000 0.0000
C08F11.109#ncRNA 0.0000  0.0000 0.0083 0.0084 0.0086 0.0180 0.0276 0.0245 0.0270 0.0411 0.0378 0.0326 0.0324 0.0370 0.0407 0.0431 0.0398 0.0346 0.0000 0.0000 0.0000 0.0000 0.0000 0.0000 0.0023 0.0000 0.0000 0.0000 0.0000 0.0000
C08F11.110#ncRNA 0.0655  0.0000 0.0079 0.0075 0.0024 0.0027 0.0133 0.0159 0.0210 0.0305 0.0426 0.0441 0.0362 0.0307 0.0303 0.0317 0.0228 0.0141 0.0000 0.0000 0.0000 0.0000 0.0000 0.0000 0.0097 0.0000 0.0000 0.0000 0.0000 0.0000
C08F11.111#ncRNA 0.0000  0.0154 0.0150 0.0000 0.0196 0.0143 0.0101 0.0042 0.0241 0.0245 0.0164 0.0189 0.0182 0.0238 0.0210 0.0175 0.0171 0.0171 0.0000 0.0000 0.0000 0.0000 0.0000 0.0000 0.0000 0.0000 0.0000 0.0000 0.0000 0.0000
C08F11.112#ncRNA 0.0000  0.0008 0.0002 0.0000 0.0010 0.0011 0.0006 0.0028 0.0038 0.0044 0.0000 0.0002 0.0033 0.0070 0.0129 0.0176 0.0290 0.0631 0.0021 0.0000 0.0000 0.0000 0.0000 0.0000 0.0000 0.0114 0.0000 0.0000 0.0000 0.0000
C08F11.113#ncRNA 0.0000  0.0071 0.0086 0.0098 0.0085 0.0102 0.0165 0.0177 0.0145 0.0081 0.0010 0.0000 0.0088 0.0254 0.0457 0.0533 0.0622 0.0653 0.0000 0.0000 0.0000 0.0000 0.0000 0.0000 0.0010 0.0000 0.0000 0.0000 0.0000 0.0000
C08F11.114#ncRNA 0.0328  0.0000 0.0010 0.0011 0.0005 0.0002 0.0002 0.0021 0.0006 0.0006 0.0033 0.0011 0.0021 0.0016 0.0000 0.0020 0.0132 0.0309 0.2078 0.2390 0.0000 0.0087 0.0106 0.1550 0.3265 0.2554 0.0127 0.2034 0.0031 0.0000
C08F11.115#ncRNA 0.0000  0.0033 0.0020 0.0024 0.0021 0.0023 0.0045 0.0032 0.0036 0.0044 0.0025 0.0032 0.0028 0.0000 0.0040 0.0112 0.0227 0.0374 0.0000 0.0000 0.0000 0.0000 0.0000 0.0000 0.0000 0.0000 0.0000 0.0000 0.0000 0.0000
C08F11.116#ncRNA 0.0084  0.0044 0.0024 0.0034 0.0008 0.0000 0.0014 0.0015 0.0027 0.0055 0.0043 0.0022 0.0032 0.0077 0.0145 0.0183 0.0185 0.0148 0.0206 0.0257 0.0000 0.0287 0.0611 0.0499 0.0203 0.0167 0.0934 0.0418 0.0378 0.0000
C08F11.14#Pseudogene 0.0163  0.0005 0.0002 0.0000 0.0006 0.0026 0.0038 0.0021 0.0017 0.0015 0.0019 0.0036 0.0054 0.0075 0.0089 0.0097 0.0102 0.0095 0.0002 0.0014 0.0000 0.0929 0.0220 0.0012 0.0020 0.0009 0.0012 0.1176 0.0021 0.0064
C08F11.16#Pseudogene 0.0357  0.0300 0.0301 0.0275 0.0205 0.0174 0.0217 0.0169 0.0085 0.0069 0.0002 0.0000 0.0217 0.0281 0.0318 0.0355 0.0303 0.0224 0.0000 0.0000 0.0000 0.0059 0.0055 0.0000 0.0002 0.0009 0.0014 0.0009 0.0023 0.0000
C08F11.18#Pseudogene 0.0000  0.0073 0.0065 0.0082 0.0139 0.0000 0.0075 0.0068 0.0049 0.0107 0.0078 0.0025 0.0081 0.0110 0.0101 0.0080 0.0075 0.0062 0.0000 0.0015 0.0000 0.0000 0.0000 0.0000 0.0000 0.0000 0.0000 0.0000 0.0000 0.0000
C08F11.19#Pseudogene 0.0000  0.0000 0.0045 0.0041 0.0039 0.0085 0.0138 0.0083 0.0028 0.0017 0.0010 0.0013 0.0050 0.0070 0.0173 0.0211 0.0126 0.0070 0.0000 0.0022 0.0000 0.0000 0.0000 0.0000 0.0000 0.0000 0.0000 0.0000 0.0000 0.0000
C08F11.20#ncRNA 0.0000  0.0000 0.0060 0.0118 0.0112 0.0076 0.0257 0.0136 0.0034 0.0147 0.0186 0.0194 0.0088 0.0088 0.0225 0.0419 0.0268 0.0153 0.0000 0.0000 0.0000 0.0000 0.0000 0.0000 0.0000 0.0114 0.0000 0.0000 0.0000 0.0000
C08F11.21#ncRNA 0.0047  0.0189 0.0327 0.0043 0.0179 0.0000 0.0213 0.0228 0.0230 0.0329 0.0280 0.0248 0.0207 0.0280 0.0340 0.0245 0.0286 0.0377 0.0000 0.0000 0.0000 0.0000 0.0000 0.0000 0.0043 0.0106 0.0000 0.0120 0.0000 0.0000
C08F11.22#ncRNA 0.0000  0.0000 0.0019 0.0019 0.0059 0.0156 0.0234 0.0201 0.0278 0.0347 0.0354 0.0337 0.0267 0.0317 0.0298 0.0405 0.0351 0.0296 0.0006 0.0154 0.0000 0.0000 0.0000 0.0043 0.0169 0.0141 0.0091 0.0411 0.0000 0.0000
C08F11.23#ncRNA 0.0000  0.0153 0.0136 0.0105 0.0000 0.0079 0.0216 0.0144 0.0184 0.0223 0.0218 0.0177 0.0203 0.0245 0.0223 0.0173 0.0225 0.0632 0.0000 0.0000 0.0000 0.0000 0.0000 0.0000 0.0000 0.0000 0.0000 0.0000 0.0000 0.0000
C08F11.24#ncRNA 0.0000  0.0261 0.0333 0.0227 0.0000 0.0183 0.0289 0.0338 0.0273 0.0294 0.0307 0.0317 0.0377 0.0392 0.0335 0.0341 0.0493 0.0405 0.0000 0.0037 0.0000 0.0000 0.0000 0.0000 0.0000 0.0000 0.0000 0.0000 0.0000 0.0000
C08F11.25#ncRNA 0.0000  0.0019 0.0016 0.0013 0.0039 0.0009 0.0013 0.0032 0.0038 0.0022 0.0000 0.0003 0.0021 0.0013 0.0073 0.0130 0.0151 0.0062 0.0000 0.0000 0.0000 0.3050 0.6093 0.0000 0.0000 0.0000 0.0353 0.0120 0.0564 0.0000
C08F11.26#ncRNA 0.0000  0.0086 0.0014 0.0068 0.0038 0.0025 0.0057 0.0000 0.0063 0.0036 0.0057 0.0014 0.0070 0.0111 0.0066 0.0066 0.0036 0.0084 0.0000 0.0000 0.0000 0.1987 0.1877 0.0000 0.0000 0.0000 0.0928 0.0086 0.0086 0.0000
C08F11.27#ncRNA 0.0374  0.0023 0.0009 0.0001 0.0044 0.0057 0.0093 0.0070 0.0029 0.0000 0.0045 0.0077 0.0128 0.0157 0.0173 0.0251 0.0320 0.0351 0.0000 0.0000 0.0000 0.0000 0.0000 0.0000 0.0054 0.0000 0.0000 0.0000 0.0000 0.0000
C08F11.28#ncRNA 0.0000  0.0043 0.0017 0.0043 0.0045 0.0030 0.0059 0.0055 0.0000 0.0003 0.0000 0.0010 0.0052 0.0100 0.0053 0.0011 0.0006 0.0031 0.0000 0.0000 0.0000 0.2000 0.2528 0.0000 0.0000 0.0000 0.1051 0.0120 0.0164 0.0000
C08F11.29#ncRNA 0.0328  0.0123 0.0092 0.0040 0.0000 0.0064 0.0085 0.0009 0.0076 0.0068 0.0085 0.0118 0.0130 0.0170 0.0177 0.0092 0.0078 0.0073 0.0000 0.0095 0.0000 0.0000 0.0000 0.0027 0.0000 0.0000 0.0000 0.0000 0.0000 0.0000
C08F11.30#ncRNA 0.0000  0.0054 0.0021 0.0000 0.0002 0.0096 0.0131 0.0118 0.0058 0.0115 0.0201 0.0454 0.0583 0.0647 0.0676 0.0685 0.0722 0.0506 0.0041 0.0059 0.0000 0.0000 0.0000 0.0000 0.0000 0.0000 0.0158 0.0000 0.0000 0.0000
C08F11.31#ncRNA 0.0000  0.0000 0.0008 0.0052 0.0032 0.0004 0.0093 0.0039 0.0025 0.0023 0.0044 0.0023 0.0028 0.0085 0.0157 0.0248 0.0297 0.0127 0.0000 0.0000 0.0000 0.0000 0.0000 0.0032 0.0000 0.0000 0.0000 0.0000 0.0000 0.0000
C08F11.32#ncRNA 0.0000  0.0018 0.0000 0.0033 0.0035 0.0011 0.0038 0.0050 0.0018 0.0026 0.0024 0.0039 0.0057 0.0109 0.0005 0.0044 0.0004 0.0022 0.0000 0.0000 0.0000 0.0000 0.0000 0.0000 0.0054 0.0000 0.0000 0.0000 0.0000 0.0000
C08F11.33#ncRNA 0.0000  0.0000 0.0021 0.0009 0.0063 0.0042 0.0134 0.0210 0.0204 0.0170 0.0223 0.0264 0.0199 0.0206 0.0327 0.0410 0.0371 0.0311 0.0000 0.0000 0.0000 0.0000 0.0000 0.0000 0.0027 0.0000 0.0000 0.0000 0.0000 0.0000
C08F11.34#ncRNA 0.0000  0.0097 0.0040 0.0064 0.0024 0.0064 0.0000 0.0097 0.0087 0.0097 0.0054 0.0037 0.0181 0.0158 0.0114 0.0047 0.0128 0.0128 0.0000 0.0000 0.0000 0.0000 0.0000 0.0063 0.0027 0.0125 0.0000 0.0000 0.0000 0.0000
C08F11.35#ncRNA 0.0000  0.0000 0.0049 0.0065 0.0105 0.0199 0.0303 0.0320 0.0262 0.0337 0.0308 0.0296 0.0289 0.0333 0.0400 0.0438 0.0409 0.0374 0.0000 0.0007 0.0000 0.0000 0.0000 0.0000 0.0027 0.0000 0.0000 0.0000 0.0000 0.0000
C08F11.36#ncRNA 0.0468  0.0038 0.0072 0.0117 0.0150 0.0094 0.0194 0.0085 0.0123 0.0115 0.0055 0.0000 0.0076 0.0090 0.0148 0.0095 0.0199 0.0137 0.0039 0.0213 0.0000 0.0000 0.0000 0.0082 0.0197 0.0114 0.0000 0.0331 0.0000 0.0000
C08F11.37#ncRNA 0.0000  0.0016 0.0000 0.0026 0.0010 0.0018 0.0015 0.0028 0.0040 0.0092 0.0068 0.0010 0.0099 0.0195 0.0283 0.0231 0.0208 0.0119 0.0000 0.0154 0.0000 0.0000 0.0000 0.0000 0.0000 0.0000 0.0000 0.0000 0.0000 0.0000
C08F11.38#ncRNA 0.0000  0.0026 0.0009 0.0000 0.0013 0.0034 0.0020 0.0031 0.0047 0.0046 0.0064 0.0105 0.0136 0.0185 0.0236 0.0331 0.0352 0.0348 0.0187 0.0000 0.0000 0.0262 0.0091 0.0175 0.0209 0.0542 0.0086 0.0074 0.0000 0.0000
C08F11.39#ncRNA 0.0000  0.0069 0.0019 0.0079 0.0204 0.0114 0.0000 0.0324 0.0169 0.0195 0.0272 0.0339 0.0385 0.0435 0.0870 0.1556 0.2399 0.2939 0.2044 0.1122 0.0000 0.2200 0.2013 0.0601 0.0425 0.3023 0.0095 0.1080 0.0000 0.0000
C08F11.40#ncRNA 0.0000  0.0182 0.0078 0.0074 0.0075 0.0089 0.0082 0.0043 0.0000 0.0034 0.0059 0.0065 0.0040 0.0084 0.0052 0.0028 0.0067 0.0066 0.0000 0.0000 0.0000 0.5449 0.3141 0.0052 0.0076 0.0114 0.0000 1.6353 0.0141 0.0863
C08F11.41#ncRNA 0.0000  0.0073 0.0077 0.0060 0.0035 0.0094 0.0071 0.0072 0.0045 0.0000 0.0040 0.0069 0.0253 0.0260 0.0304 0.0271 0.0200 0.0146 0.0000 0.0000 0.0000 0.0000 0.0000 0.0000 0.0000 0.0000 0.0000 0.0000 0.0000 0.0000
C08F11.42#ncRNA 0.0000  0.0063 0.0061 0.0065 0.0064 0.0059 0.0000 0.0001 0.0013 0.0002 0.0045 0.0057 0.0084 0.0126 0.0212 0.0263 0.0272 0.0306 0.0000 0.0000 0.0000 0.0000 0.0129 0.0000 0.0000 0.0000 0.0000 0.0000 0.0000 0.0000
C08F11.43#ncRNA 0.0328  0.0005 0.0026 0.0008 0.0017 0.0030 0.0003 0.0014 0.0000 0.0002 0.0003 0.0008 0.0035 0.0088 0.0176 0.0288 0.0314 0.0301 0.0000 0.0015 0.0000 0.0000 0.0000 0.0000 0.0027 0.0000 0.0000 0.0000 0.0000 0.0000
C08F11.44#ncRNA 0.0655  0.0178 0.0196 0.0026 0.0000 0.0144 0.0174 0.0130 0.0178 0.0322 0.0252 0.0113 0.0157 0.0209 0.0322 0.0257 0.0239 0.0096 0.0000 0.0000 0.0000 0.0000 0.0000 0.0048 0.0000 0.0000 0.0000 0.0000 0.0000 0.0000
C08F11.45#ncRNA 0.0000  0.0000 0.0073 0.0090 0.0183 0.0108 0.0146 0.0146 0.0117 0.0170 0.0107 0.0107 0.0112 0.0136 0.0184 0.0316 0.0404 0.0197 0.0000 0.0000 0.0000 0.0000 0.0000 0.0000 0.0000 0.0000 0.0000 0.0000 0.0000 0.0000
C08F11.46#ncRNA 0.0000  0.0039 0.0000 0.0141 0.0282 0.0210 0.0004 0.0346 0.0227 0.0245 0.0248 0.0464 0.0411 0.0499 0.0912 0.1533 0.2477 0.2970 0.2235 0.1158 0.0000 0.2050 0.2255 0.0603 0.0439 0.3088 0.0091 0.1029 0.0000 0.0000
C08F11.47#ncRNA 0.0000  0.0330 0.0511 0.0309 0.0000 0.0441 0.0631 0.0647 0.0594 0.0557 0.0586 0.0482 0.0454 0.0511 0.0643 0.0524 0.0722 0.0944 0.0027 0.0000 0.0000 0.0000 0.0000 0.0000 0.0000 0.0005 0.0000 0.0000 0.0000 0.0000
C08F11.48#ncRNA 0.0250  0.0199 0.0094 0.0089 0.0098 0.0093 0.0063 0.0113 0.0073 0.0000 0.0046 0.0134 0.0273 0.0379 0.0523 0.0657 0.0754 0.0742 0.1163 0.1760 0.0000 0.0212 0.0151 0.1052 0.0146 0.0488 0.0729 0.1594 0.0219 0.0000
C08F11.49#ncRNA 0.0000  0.0100 0.0199 0.0249 0.0149 0.0162 0.0336 0.0131 0.0100 0.0156 0.0093 0.0000 0.0118 0.0299 0.0280 0.0143 0.0174 0.0280 0.0134 0.0044 0.0000 0.0175 0.0121 0.0267 0.0090 0.0054 0.0000 0.0080 0.0000 0.0000
C08F11.50#ncRNA 0.0000  0.0201 0.0212 0.0239 0.0000 0.0224 0.0384 0.0287 0.0335 0.0328 0.0268 0.0369 0.0294 0.0239 0.0190 0.0332 0.0507 0.0716 0.0000 0.0000 0.0000 0.0000 0.0000 0.0000 0.0000 0.0000 0.0000 0.0000 0.0000 0.0000
C08F11.51#ncRNA 0.0000  0.0076 0.0047 0.0081 0.0038 0.0097 0.0114 0.0072 0.0000 0.0002 0.0037 0.0044 0.0081 0.0125 0.0211 0.0261 0.0121 0.0115 0.0012 0.0081 0.0000 0.0000 0.0000 0.0097 0.0037 0.0030 0.0000 0.0000 0.0000 0.0000
C08F11.52#ncRNA 0.0000  0.0528 0.0508 0.0191 0.0000 0.0199 0.0540 0.0377 0.0504 0.0655 0.0691 0.0580 0.0560 0.0632 0.0655 0.0604 0.0612 0.1045 0.0000 0.0000 0.0000 0.0262 0.0000 0.0000 0.0000 0.0000 0.0000 0.0000 0.0000 0.0000
C08F11.53#ncRNA 0.0000  0.0000 0.0096 0.0183 0.0082 0.0096 0.0163 0.0120 0.0231 0.0048 0.0120 0.0120 0.0067 0.0043 0.0207 0.0207 0.0336 0.0134 0.0000 0.0000 0.0000 0.0000 0.0000 0.0000 0.0027 0.0000 0.0000 0.0000 0.0000 0.0000
C08F11.54#ncRNA 0.0000  0.0000 0.0060 0.0072 0.0023 0.0029 0.0070 0.0128 0.0097 0.0025 0.0076 0.0088 0.0129 0.0163 0.0233 0.0266 0.0202 0.0130 0.0000 0.0015 0.0000 0.0000 0.0000 0.0000 0.0000 0.0000 0.0000 0.0000 0.0000 0.0000
C08F11.55#ncRNA 0.0000  0.0081 0.0008 0.0095 0.0055 0.0000 0.0094 0.0182 0.0151 0.0098 0.0037 0.0079 0.0191 0.0293 0.0402 0.0550 0.0889 0.1669 0.0051 0.0000 0.0000 0.0187 0.0159 0.0000 0.0027 0.0057 0.0000 0.0000 0.0000 0.0000
C08F11.56#ncRNA 0.0000  0.0114 0.0000 0.0059 0.0119 0.0200 0.0222 0.0457 0.0701 0.0769 0.0730 0.0598 0.0633 0.0569 0.0593 0.0521 0.0438 0.0395 0.0043 0.0000 0.0000 0.0000 0.0098 0.0063 0.0122 0.0144 0.0000 0.0000 0.0000 0.0000
C08F11.57#ncRNA 0.0000  0.0057 0.0192 0.0014 0.0000 0.0199 0.0256 0.0071 0.0413 0.0150 0.0093 0.0107 0.0249 0.0285 0.0399 0.0242 0.0178 0.0192 0.0041 0.0000 0.0000 0.0000 0.0000 0.0000 0.0000 0.0000 0.0000 0.0000 0.0000 0.0000
C08F11.58#ncRNA 0.0328  0.0021 0.0075 0.0021 0.0021 0.0013 0.0067 0.0000 0.0033 0.0167 0.0171 0.0071 0.0017 0.0067 0.0042 0.0255 0.0309 0.0113 0.0000 0.0000 0.0000 0.0000 0.0000 0.0000 0.0000 0.0000 0.0000 0.0000 0.0000 0.0000
C08F11.59#ncRNA 0.0000  0.0012 0.0113 0.0166 0.0081 0.0085 0.0259 0.0105 0.0162 0.0186 0.0146 0.0101 0.0000 0.0162 0.0231 0.0218 0.0315 0.0291 0.0000 0.0000 0.0000 0.0000 0.0008 0.0000 0.0000 0.0000 0.0000 0.0000 0.0000 0.0000
C08F11.6#Pseudogene 0.0128  0.0060 0.0065 0.0061 0.0073 0.0042 0.0068 0.0088 0.0058 0.0051 0.0060 0.0065 0.0102 0.0143 0.0176 0.0264 0.0385 0.0596 0.0171 0.0132 0.0000 0.0596 0.1070 0.1359 0.2053 0.0873 0.0138 0.1065 0.0405 0.0315
C08F11.60#ncRNA 0.0328  0.0000 0.0032 0.0007 0.0004 0.0029 0.0066 0.0101 0.0097 0.0122 0.0195 0.0290 0.0382 0.0340 0.0263 0.0182 0.0113 0.0123 0.0000 0.0154 0.0000 0.0000 0.0000 0.0000 0.0037 0.0000 0.0000 0.0000 0.0000 0.0000
C08F11.61#ncRNA 0.0655  0.0000 0.0020 0.0021 0.0049 0.0009 0.0026 0.0050 0.0099 0.0202 0.0397 0.0365 0.0335 0.0266 0.0244 0.0315 0.0161 0.0108 0.0000 0.0000 0.0000 0.0000 0.0000 0.0000 0.0107 0.0005 0.0000 0.0000 0.0000 0.0000
C08F11.62#ncRNA 0.0000  0.0093 0.0000 0.0070 0.0101 0.0141 0.0158 0.0108 0.0153 0.0178 0.0156 0.0039 0.0102 0.0176 0.0260 0.0184 0.0357 0.0696 0.0041 0.0000 0.0000 0.0000 0.0000 0.0138 0.0540 0.0057 0.0000 0.0171 0.0000 0.0000
C08F11.63#ncRNA 0.0328  0.0000 0.0004 0.0051 0.0084 0.0137 0.0214 0.0182 0.0118 0.0081 0.0083 0.0166 0.0322 0.0368 0.0455 0.0445 0.0342 0.0333 0.0000 0.0242 0.0000 0.0000 0.0159 0.0000 0.0134 0.0057 0.0149 0.0000 0.0000 0.0000
C08F11.64#ncRNA 0.0000  0.0157 0.0248 0.0357 0.0000 0.0215 0.0278 0.0197 0.0215 0.0160 0.0303 0.0191 0.0281 0.0239 0.0254 0.0281 0.0445 0.0251 0.0000 0.0000 0.0000 0.0000 0.0121 0.0000 0.0000 0.0000 0.0000 0.0000 0.0000 0.0000
C08F11.65#ncRNA 0.0000  0.0191 0.0162 0.0162 0.0141 0.0000 0.0183 0.0303 0.0296 0.0289 0.0374 0.0282 0.0219 0.0473 0.0409 0.0169 0.0310 0.0381 0.0000 0.0000 0.0000 0.0000 0.0000 0.0027 0.0004 0.0127 0.0000 0.0000 0.0000 0.0061
C08F11.66#ncRNA 0.0000  0.0039 0.0012 0.0000 0.0113 0.0169 0.0218 0.0444 0.0606 0.0782 0.0733 0.0572 0.0589 0.0471 0.0506 0.0429 0.0395 0.0346 0.0043 0.0000 0.0000 0.0000 0.0098 0.0073 0.0117 0.0133 0.0000 0.0000 0.0000 0.0000
C08F11.67#ncRNA 0.0000  0.0116 0.0110 0.0000 0.0055 0.0019 0.0200 0.0174 0.0161 0.0203 0.0090 0.0106 0.0061 0.0116 0.0055 0.0213 0.0071 0.0148 0.0000 0.0000 0.0000 0.0000 0.0000 0.0000 0.0000 0.0000 0.0000 0.0000 0.0000 0.0000
C08F11.68#ncRNA 0.0000  0.0072 0.0053 0.0021 0.0011 0.0000 0.0077 0.0085 0.0130 0.0183 0.0113 0.0081 0.0085 0.0130 0.0098 0.0092 0.0049 0.0106 0.0000 0.0000 0.0000 0.0000 0.0000 0.0000 0.0000 0.0000 0.0000 0.0000 0.0000 0.0000
C08F11.69#ncRNA 0.0328  0.0083 0.0104 0.0065 0.0093 0.0000 0.0093 0.0240 0.0151 0.0061 0.0061 0.0248 0.0004 0.0140 0.0083 0.0022 0.0047 0.0133 0.0000 0.0000 0.0000 0.0000 0.0000 0.0000 0.0000 0.0000 0.0000 0.0000 0.0000 0.0000
C08F11.70#ncRNA 0.0328  0.0224 0.0193 0.0135 0.0066 0.0112 0.0197 0.0073 0.0216 0.0089 0.0120 0.0000 0.0108 0.0123 0.0220 0.0309 0.0382 0.0247 0.0000 0.0000 0.0000 0.0000 0.0000 0.0000 0.0000 0.0000 0.0000 0.0000 0.0000 0.0000
C08F11.71#ncRNA 0.0328  0.0000 0.0015 0.0030 0.0061 0.0138 0.0211 0.0174 0.0080 0.0096 0.0107 0.0135 0.0238 0.0265 0.0458 0.0479 0.0388 0.0310 0.0002 0.0235 0.0000 0.0000 0.0174 0.0000 0.0000 0.0057 0.0000 0.0000 0.0000 0.0000
C08F11.72#ncRNA 0.0328  0.0099 0.0111 0.0094 0.0000 0.0111 0.0115 0.0134 0.0112 0.0131 0.0099 0.0125 0.0099 0.0110 0.0107 0.0092 0.0146 0.0316 0.0000 0.0000 0.0000 0.0000 0.0000 0.0000 0.0000 0.0000 0.0000 0.0000 0.0000 0.0000
C08F11.73#ncRNA 0.0000  0.0007 0.0000 0.0015 0.0014 0.0012 0.0013 0.0008 0.0013 0.0029 0.0056 0.0041 0.0009 0.0031 0.0055 0.0071 0.0122 0.0340 0.0004 0.0000 0.0000 0.0000 0.0159 0.0000 0.0000 0.0000 0.0000 0.0000 0.0000 0.0000
C08F11.74#ncRNA 0.0125  0.0000 0.0137 0.0148 0.0506 0.0681 0.0619 0.0990 0.1352 0.1073 0.1237 0.2258 0.2413 0.2825 0.3671 0.4939 0.6165 0.7325 2.8822 1.3931 0.0000 1.2586 1.7279 0.0000 0.0000 0.7030 0.0000 1.8959 0.0000 0.0000
C08F11.75#ncRNA 0.0328  0.0017 0.0000 0.0002 0.0072 0.0154 0.0256 0.0196 0.0160 0.0148 0.0193 0.0202 0.0235 0.0304 0.0387 0.0494 0.0533 0.0519 0.0000 0.0000 0.0000 0.0000 0.0000 0.0000 0.0000 0.0000 0.0000 0.0000 0.0000 0.0000
C08F11.76#ncRNA 0.0000  0.0034 0.0021 0.0000 0.0000 0.0089 0.0046 0.0046 0.0034 0.0056 0.0076 0.0024 0.0091 0.0224 0.0293 0.0239 0.0208 0.0082 0.0000 0.0154 0.0000 0.0000 0.0000 0.0000 0.0000 0.0000 0.0000 0.0000 0.0000 0.0000
C08F11.77#ncRNA 0.0000  0.0017 0.0078 0.0011 0.0044 0.0023 0.0000 0.0023 0.0004 0.0013 0.0086 0.0015 0.0048 0.0067 0.0042 0.0074 0.0072 0.0004 0.0000 0.0000 0.0000 0.2062 0.1832 0.0000 0.0000 0.0000 0.0000 0.0080 0.0000 0.0000
C08F11.78#ncRNA 0.0000  0.0100 0.0124 0.0254 0.0118 0.0076 0.0280 0.0160 0.0060 0.0000 0.0010 0.0050 0.0078 0.0160 0.0210 0.0408 0.0404 0.0248 0.0000 0.0000 0.0000 0.0000 0.0000 0.0000 0.0000 0.0057 0.0000 0.0120 0.0000 0.0000
C08F11.79#ncRNA 0.0328  0.0065 0.0065 0.0074 0.0000 0.0086 0.0137 0.0042 0.0112 0.0065 0.0021 0.0021 0.0123 0.0151 0.0153 0.0086 0.0042 0.0056 0.0000 0.0117 0.0000 0.0000 0.0000 0.0000 0.0000 0.0000 0.0000 0.0000 0.0000 0.0000
C08F11.80#ncRNA 0.0000  0.0000 0.0004 0.0050 0.0066 0.0030 0.0024 0.0043 0.0065 0.0056 0.0083 0.0227 0.0230 0.0156 0.0232 0.0342 0.0481 0.0227 0.0234 0.0491 0.0000 0.0000 0.0000 0.0000 0.0000 0.0602 0.0000 0.0234 0.0000 0.0000
C08F11.81#ncRNA 0.0000  0.0069 0.0049 0.0077 0.0115 0.0117 0.0124 0.0083 0.0058 0.0076 0.0151 0.0207 0.0068 0.0000 0.0114 0.0224 0.0326 0.0181 0.0000 0.0000 0.0000 0.0000 0.0000 0.0000 0.0000 0.0000 0.0000 0.0000 0.0000 0.0000
C08F11.82#ncRNA 0.0328  0.0058 0.0121 0.0174 0.0063 0.0000 0.0079 0.0089 0.0195 0.0189 0.0068 0.0037 0.0116 0.0105 0.0310 0.0226 0.0347 0.0168 0.0000 0.0000 0.0000 0.0000 0.0000 0.0000 0.0000 0.0000 0.0000 0.0000 0.0000 0.0000
C08F11.83#ncRNA 0.0000  0.0076 0.0084 0.0076 0.0091 0.0070 0.0051 0.0044 0.0049 0.0000 0.0012 0.0091 0.0186 0.0235 0.0299 0.0302 0.0249 0.0128 0.0000 0.0000 0.0000 0.0000 0.0000 0.0000 0.0000 0.0000 0.0000 0.0000 0.0000 0.0000
C08F11.84#ncRNA 0.0000  0.0269 0.0430 0.0121 0.0000 0.0309 0.0457 0.0155 0.0356 0.0404 0.0309 0.0457 0.0229 0.0363 0.0471 0.0706 0.0377 0.0316 0.0000 0.0000 0.0000 0.0000 0.0000 0.0000 0.0000 0.0054 0.0000 0.0000 0.0000 0.0255
C08F11.85#ncRNA 0.0000  0.0050 0.0014 0.0000 0.0017 0.0149 0.0289 0.0369 0.0348 0.0361 0.0306 0.0337 0.0332 0.0387 0.0433 0.0419 0.0354 0.0388 0.0000 0.0000 0.0000 0.0000 0.0000 0.0000 0.0000 0.0000 0.0000 0.0000 0.0000 0.0000
C08F11.86#ncRNA 0.0000  0.0138 0.0147 0.0157 0.0025 0.0000 0.0054 0.0088 0.0162 0.0216 0.0206 0.0295 0.0216 0.0162 0.0084 0.0216 0.0605 0.0752 0.0000 0.0000 0.0000 0.0000 0.0000 0.0000 0.0000 0.0000 0.0000 0.0000 0.0000 0.0000
C08F11.87#ncRNA 0.0000  0.0064 0.0065 0.0171 0.0269 0.0263 0.0211 0.0172 0.0214 0.0211 0.0290 0.0332 0.0403 0.0408 0.0400 0.0275 0.0163 0.0000 0.0000 0.0000 0.0000 0.0000 0.0000 0.0000 0.0000 0.0000 0.0000 0.0000 0.0000 0.0000
C08F11.88#ncRNA 0.0000  0.0126 0.0078 0.0089 0.0095 0.0069 0.0068 0.0000 0.0024 0.0058 0.0074 0.0107 0.0120 0.0135 0.0223 0.0301 0.0386 0.0372 0.0000 0.0000 0.0000 0.0000 0.0098 0.0000 0.0000 0.0000 0.0000 0.0000 0.0000 0.0000
C08F11.89#ncRNA 0.0000  0.0019 0.0029 0.0009 0.0051 0.0074 0.0034 0.0037 0.0097 0.0102 0.0065 0.0023 0.0026 0.0000 0.0140 0.0282 0.0236 0.0091 0.0000 0.0000 0.0000 0.1362 0.0000 0.0000 0.0000 0.0014 0.0000 0.0726 0.0000 0.0000
C08F11.90#ncRNA 0.0000  0.0477 0.0461 0.0331 0.0000 0.0092 0.0496 0.0407 0.0461 0.0523 0.0546 0.0477 0.0461 0.0573 0.0361 0.0588 0.0588 0.1330 0.0037 0.0000 0.0000 0.0000 0.0000 0.0000 0.0000 0.0019 0.0000 0.0000 0.0000 0.0000
C08F11.91#ncRNA 0.0468  0.0022 0.0000 0.0061 0.0004 0.0032 0.0081 0.0091 0.0162 0.0224 0.0389 0.0389 0.0313 0.0300 0.0321 0.0257 0.0172 0.0059 0.0000 0.0000 0.0000 0.0000 0.0000 0.0000 0.0000 0.0057 0.0000 0.0000 0.0000 0.0000
C08F11.92#ncRNA 0.0328  0.0115 0.0134 0.0042 0.0000 0.0075 0.0134 0.0150 0.0153 0.0101 0.0124 0.0120 0.0097 0.0150 0.0122 0.0122 0.0190 0.0281 0.0000 0.0000 0.0000 0.0000 0.0000 0.0000 0.0000 0.0000 0.0000 0.0000 0.0000 0.0000
C08F11.93#ncRNA 0.0000  0.0177 0.0100 0.0000 0.0090 0.0085 0.0116 0.0164 0.0113 0.0134 0.0095 0.0105 0.0105 0.0090 0.0169 0.0131 0.0231 0.0100 0.0000 0.0000 0.0000 0.0000 0.0000 0.0000 0.0000 0.0000 0.0000 0.0000 0.0000 0.0000
C08F11.94#ncRNA 0.0000  0.0000 0.0039 0.0086 0.0130 0.0118 0.0174 0.0225 0.0216 0.0151 0.0191 0.0131 0.0215 0.0188 0.0225 0.0140 0.0071 0.0030 0.0000 0.0000 0.0000 0.0000 0.0000 0.0000 0.0000 0.0000 0.0000 0.0000 0.0000 0.0000
C08F11.95#ncRNA 0.0000  0.0057 0.0037 0.0007 0.0046 0.0013 0.0000 0.0024 0.0056 0.0098 0.0131 0.0176 0.0212 0.0316 0.0387 0.0407 0.0394 0.0359 0.0138 0.0088 0.0000 0.0062 0.0000 0.0000 0.0000 0.0813 0.0000 0.0069 0.0000 0.0000
C08F11.96#ncRNA 0.0000  0.0061 0.0142 0.0103 0.0149 0.0027 0.0174 0.0108 0.0130 0.0078 0.0110 0.0108 0.0100 0.0142 0.0171 0.0228 0.0115 0.0000 0.0000 0.0000 0.0000 0.0000 0.0000 0.0000 0.0000 0.0000 0.0000 0.0000 0.0000 0.0000
C08F11.97#ncRNA 0.0328  0.0017 0.0000 0.0025 0.0097 0.0060 0.0227 0.0037 0.0012 0.0112 0.0070 0.0075 0.0110 0.0212 0.0155 0.0117 0.0047 0.0062 0.0000 0.0000 0.0000 0.0000 0.0000 0.0000 0.0000 0.0111 0.0000 0.0000 0.0000 0.0000
C08F11.98#ncRNA 0.0000  0.0000 0.0107 0.0054 0.0212 0.0207 0.0260 0.0516 0.0925 0.1117 0.1066 0.0953 0.1054 0.1651 0.2353 0.3009 0.4163 0.4440 1.2682 1.0668 0.0000 0.9961 1.0778 0.0000 0.0000 0.3630 0.0000 1.2902 0.0000 0.0000
C08F11.99#ncRNA 0.0000  0.0058 0.0044 0.0019 0.0053 0.0102 0.0086 0.0041 0.0009 0.0023 0.0000 0.0000 0.0012 0.0043 0.0099 0.0265 0.0227 0.0074 0.0000 0.0154 0.0000 0.0000 0.0000 0.0000 0.0000 0.0000 0.0000 0.0000 0.0000 0.0000
C08F8.10#ncRNA 0.0000  0.0000 0.0148 0.0265 0.0473 0.0577 0.0710 0.0771 0.0763 0.1121 0.1216 0.1181 0.1202 0.1091 0.0826 0.0730 0.0749 0.0788 0.0000 0.0000 0.0000 0.0000 0.0000 0.0000 0.0000 0.0000 0.0000 0.0000 0.0000 0.0000
C08F8.11#ncRNA 0.0305  0.0000 0.0062 0.0269 0.0543 0.0672 0.0845 0.0721 0.0547 0.0397 0.0205 0.0152 0.0069 0.0199 0.0375 0.0609 0.0567 0.0429 0.0021 0.0078 0.0000 0.0000 0.0000 0.0000 0.0000 0.0000 0.0000 0.0000 0.0000 0.0000
C08F8.12#ncRNA 0.0175  0.0210 0.0138 0.0195 0.0242 0.0195 0.0106 0.0012 0.0012 0.0000 0.0151 0.0138 0.0171 0.0292 0.0361 0.0306 0.0254 0.0274 0.0000 0.0000 0.0000 0.0055 0.0000 0.0000 0.0000 0.0000 0.0000 0.0000 0.0000 0.0000
C08F8.13#ncRNA 0.0000  0.0000 0.0414 0.1302 0.2139 0.2540 0.2349 0.2719 0.3030 0.3520 0.3318 0.3483 0.3231 0.2979 0.2436 0.2254 0.1842 0.1422 0.0018 0.0040 0.0000 0.0205 0.0039 0.0000 0.0000 0.0044 0.0000 0.0119 0.0000 0.0122
C08F8.14#ncRNA 0.0000  0.0000 0.0008 0.0038 0.0036 0.0009 0.0004 0.0004 0.0079 0.0151 0.0180 0.0262 0.0399 0.0430 0.0465 0.0540 0.0782 0.0973 0.0000 0.0038 0.0000 0.0064 0.0000 0.0000 0.0000 0.0000 0.0000 0.0000 0.0000 0.0000
C08G5.8#ncRNA 0.0000  0.0000 0.0084 0.0124 0.0117 0.0060 0.0002 0.0037 0.0097 0.0058 0.0055 0.0070 0.0128 0.0279 0.0359 0.0363 0.0439 0.0564 0.0337 0.0000 0.0133 0.0175 0.0000 0.0145 0.0378 0.0474 0.0095 0.0120 0.0000 0.0000
C08G5.9#ncRNA 0.0019  0.0000 0.0003 0.0017 0.0015 0.0006 0.0008 0.0000 0.0014 0.0024 0.0013 0.0003 0.0002 0.0001 0.0008 0.0086 0.0173 0.0252 0.0010 0.0000 0.0000 0.0000 0.0000 0.0043 0.0055 0.0017 0.0000 0.0000 0.0000 0.0000
C08G9.10#ncRNA 0.0559  0.0046 0.0049 0.0011 0.0000 0.0003 0.0024 0.0063 0.0098 0.0109 0.0193 0.0297 0.0392 0.0451 0.0578 0.0674 0.0713 0.0722 0.0000 0.0037 0.0000 0.0000 0.0000 0.0000 0.0000 0.0076 0.0000 0.0083 0.0000 0.0170
C08G9.3#ncRNA 0.0000  0.0448 0.0374 0.0077 0.0222 0.0322 0.0000 0.0090 0.0589 0.0618 0.1736 0.3603 0.4698 0.6927 1.0907 0.8021 0.4299 0.3777 0.0008 0.0359 0.0000 0.0000 0.0000 0.0000 0.0000 0.0095 0.0000 0.0360 0.0000 0.0000
C08G9.4#ncRNA 0.0217  0.0006 0.0000 0.0062 0.0104 0.0024 0.0022 0.0067 0.0051 0.0028 0.0048 0.0015 0.0014 0.0001 0.0120 0.0298 0.0415 0.0374 0.0059 0.0038 0.0000 0.0000 0.0000 0.0000 0.0000 0.0132 0.0000 0.0026 0.0000 0.0000
C08G9.5#ncRNA 0.0000  0.0000 0.0059 0.0085 0.0122 0.0115 0.0117 0.0044 0.0061 0.0072 0.0143 0.0129 0.0224 0.0421 0.0643 0.0735 0.0805 0.0877 0.0111 0.0052 0.0000 0.0000 0.0003 0.0000 0.0000 0.0393 0.0000 0.0086 0.0000 0.0000
C08G9.6#ncRNA 0.0434  0.0008 0.0031 0.0035 0.0135 0.0031 0.0000 0.0058 0.0155 0.0100 0.0166 0.0083 0.0079 0.0144 0.0195 0.0412 0.0830 0.0860 0.0389 0.0112 0.0000 0.0140 0.0000 0.0000 0.0000 0.0396 0.0000 0.0029 0.0000 0.0000
C08G9.7#ncRNA 0.0306  0.0009 0.0000 0.0042 0.0090 0.0029 0.0030 0.0102 0.0094 0.0094 0.0091 0.0050 0.0035 0.0014 0.0137 0.0293 0.0453 0.0442 0.0042 0.0026 0.0000 0.0000 0.0000 0.0000 0.0000 0.0078 0.0000 0.0044 0.0000 0.0000
C08G9.8#ncRNA 0.0000  0.0000 0.0125 0.0088 0.0044 0.0093 0.0108 0.0079 0.0109 0.0193 0.0286 0.0479 0.0605 0.0739 0.0904 0.0893 0.0880 0.0731 0.0027 0.0000 0.0000 0.0000 0.0000 0.0000 0.0000 0.0000 0.0000 0.0000 0.0000 0.0000
C08G9.9#ncRNA 0.0000  0.0000 0.0000 0.0021 0.0047 0.0032 0.0133 0.0055 0.0047 0.0029 0.0096 0.0332 0.0457 0.0462 0.0482 0.0643 0.0978 0.1385 0.0002 0.0217 0.0000 0.0065 0.0007 0.0000 0.0000 0.0183 0.0000 0.0014 0.0000 0.0175
C08H9.17#ncRNA 0.0000  0.0095 0.0049 0.0020 0.0060 0.0073 0.0060 0.0167 0.0031 0.0000 0.0068 0.0078 0.0114 0.0206 0.0227 0.0177 0.0131 0.0130 0.0041 0.0000 0.0215 0.0000 0.0159 0.0456 0.1039 0.1112 0.0000 0.0000 0.0000 0.0000
C08H9.8#Pseudogene 0.0086  0.0044 0.0010 0.0013 0.0002 0.0006 0.0010 0.0000 0.0008 0.0036 0.0022 0.0056 0.0071 0.0112 0.0150 0.0163 0.0167 0.0200 0.0001 0.0000 0.0008 0.0021 0.0000 0.0254 0.0417 0.0322 0.0000 0.0002 0.0004 0.0000
C08H9.9#Pseudogene 0.0069  0.0088 0.0075 0.0042 0.0013 0.0000 0.0022 0.0018 0.0014 0.0008 0.0014 0.0012 0.0026 0.0070 0.0115 0.0130 0.0147 0.0153 0.0248 0.0000 0.0096 0.0065 0.0027 0.0192 0.0240 0.0164 0.0023 0.0069 0.0014 0.0000
C09B7.10#ncRNA 0.0215  0.0000 0.0150 0.0269 0.0073 0.0098 0.0248 0.0199 0.0185 0.0262 0.0258 0.0115 0.0098 0.0136 0.0164 0.0293 0.0360 0.0251 0.0000 0.0088 0.0000 0.0000 0.0000 0.0000 0.0000 0.0000 0.0000 0.0000 0.0000 0.0000
C09B7.11#ncRNA 0.0000  0.0074 0.0046 0.0041 0.0044 0.0057 0.0095 0.0056 0.0036 0.0057 0.0000 0.0011 0.0061 0.0106 0.0171 0.0226 0.0261 0.0129 0.0012 0.0042 0.0000 0.0013 0.0000 0.0000 0.0000 0.0000 0.0000 0.0000 0.0000 0.0000
C09B7.12#ncRNA 0.0183  0.0000 0.0135 0.0188 0.0435 0.0117 0.0082 0.0129 0.0335 0.0217 0.0082 0.0170 0.0135 0.0253 0.0164 0.0311 0.0388 0.0352 0.0014 0.0027 0.0000 0.0000 0.0000 0.0000 0.0000 0.0000 0.0000 0.0041 0.0000 0.0000
C09B7.3#ncRNA 0.0173  0.0000 0.0016 0.0021 0.0057 0.0098 0.0191 0.0168 0.0115 0.0141 0.0087 0.0036 0.0051 0.0047 0.0070 0.0121 0.0152 0.0153 0.0008 0.0050 0.0000 0.0000 0.0000 0.0000 0.0005 0.0000 0.0000 0.0000 0.0000 0.0000
C09B7.4#ncRNA 0.0000  0.0000 0.0019 0.0011 0.0001 0.0030 0.0064 0.0073 0.0082 0.0101 0.0110 0.0128 0.0176 0.0225 0.0268 0.0264 0.0233 0.0191 0.0006 0.0078 0.0000 0.0000 0.0000 0.0007 0.0024 0.0000 0.0000 0.0013 0.0018 0.0000
C09B7.5#ncRNA 0.0000  0.0060 0.0039 0.0000 0.0008 0.0030 0.0050 0.0010 0.0000 0.0007 0.0031 0.0138 0.0199 0.0290 0.0571 0.0813 0.0725 0.0813 0.0020 0.0007 0.0000 0.0000 0.0000 0.0000 0.0003 0.0000 0.0000 0.0000 0.0000 0.0000
C09B7.6#ncRNA 0.0444  0.0016 0.0000 0.0025 0.0052 0.0065 0.0132 0.0071 0.0069 0.0082 0.0028 0.0008 0.0074 0.0221 0.0458 0.0622 0.0738 0.0664 0.0122 0.0077 0.0024 0.0102 0.0000 0.0400 0.0193 0.0000 0.0000 0.0100 0.0048 0.0000
C09B7.7#ncRNA 0.0924  0.0020 0.0017 0.0007 0.0010 0.0002 0.0000 0.0020 0.0035 0.0044 0.0044 0.0029 0.0046 0.0090 0.0160 0.0201 0.0270 0.0295 0.0000 0.0000 0.0000 0.0000 0.0000 0.0000 0.0019 0.0000 0.0000 0.0000 0.0000 0.0000
C09B7.8#ncRNA 0.0000  0.0019 0.0011 0.0015 0.0025 0.0027 0.0027 0.0006 0.0000 0.0019 0.0021 0.0011 0.0020 0.0044 0.0103 0.0184 0.0272 0.0380 0.0631 0.0318 0.0135 0.0063 0.0019 0.0654 0.0276 0.0000 0.0323 0.0295 0.0078 0.0000
C09B7.9#ncRNA 0.0000  0.0137 0.0100 0.0056 0.0032 0.0000 0.0025 0.0002 0.0005 0.0032 0.0031 0.0003 0.0025 0.0101 0.0158 0.0243 0.0306 0.0439 0.0000 0.0000 0.0000 0.0043 0.0000 0.0000 0.0022 0.0000 0.0000 0.0000 0.0000 0.0000
C09B8.10#ncRNA 0.0328  0.0072 0.0021 0.0000 0.0009 0.0118 0.0242 0.0354 0.0561 0.0844 0.0923 0.0999 0.1184 0.1471 0.1525 0.1624 0.1718 0.1422 0.0011 0.0000 0.0010 0.0000 0.0000 0.0900 0.1197 0.0000 0.0000 0.0147 0.0143 0.0000
C09B8.11#ncRNA 0.0000  0.0000 0.0005 0.0000 0.0000 0.0006 0.0007 0.0013 0.0012 0.0018 0.0038 0.0082 0.0122 0.0134 0.0134 0.0122 0.0129 0.0140 0.0000 0.0000 0.0030 0.0122 0.0000 0.0000 0.0013 0.0000 0.0026 0.0000 0.0189 0.0000
C09B8.12#ncRNA 0.0073  0.0000 0.0077 0.0065 0.0067 0.0078 0.0081 0.0189 0.0375 0.0507 0.0582 0.0576 0.0889 0.1234 0.1281 0.1164 0.1462 0.1511 0.0101 0.0213 0.0062 0.0066 0.0000 0.0095 0.0102 0.0000 0.0032 0.0278 0.0041 0.0068
C09B8.13#ncRNA 0.0000  0.0018 0.0000 0.0004 0.0025 0.0109 0.0114 0.0069 0.0069 0.0173 0.0247 0.0233 0.0290 0.0392 0.0599 0.0665 0.0629 0.0455 0.0000 0.0088 0.0000 0.0000 0.0000 0.0000 0.0000 0.0000 0.0000 0.0000 0.0000 0.0000
C09B8.14#ncRNA 0.0000  0.0000 0.0001 0.0006 0.0002 0.0006 0.0007 0.0015 0.0023 0.0013 0.0041 0.0084 0.0120 0.0137 0.0135 0.0123 0.0130 0.0142 0.0000 0.0000 0.0030 0.0122 0.0000 0.0000 0.0013 0.0000 0.0026 0.0000 0.0189 0.0000
C09B8.15#ncRNA 0.0154  0.0019 0.0019 0.0044 0.0081 0.0070 0.0011 0.0004 0.0000 0.0024 0.0019 0.0042 0.0095 0.0176 0.0281 0.0379 0.0444 0.0512 0.0013 0.0053 0.0000 0.0000 0.0000 0.0000 0.0000 0.0000 0.0017 0.0000 0.0000 0.0000
C09B8.16#ncRNA 0.0158  0.0036 0.0048 0.0049 0.0076 0.0048 0.0027 0.0014 0.0034 0.0000 0.0024 0.0033 0.0068 0.0168 0.0282 0.0372 0.0400 0.0415 0.0015 0.0055 0.0000 0.0000 0.0000 0.0000 0.0000 0.0000 0.0017 0.0000 0.0000 0.0000
C09B8.17#ncRNA 0.0457  0.0028 0.0054 0.0017 0.0000 0.0054 0.0105 0.0003 0.0176 0.0117 0.0057 0.0145 0.0122 0.0117 0.0091 0.0105 0.0168 0.0111 0.0000 0.0000 0.0000 0.0061 0.0000 0.0000 0.0000 0.0000 0.0000 0.0000 0.0000 0.0000
C09B8.18#ncRNA 0.0000  0.0000 0.0003 0.0006 0.0026 0.0033 0.0049 0.0046 0.0038 0.0023 0.0013 0.0014 0.0026 0.0075 0.0166 0.0220 0.0176 0.0130 0.0080 0.0094 0.0000 0.0054 0.0000 0.0141 0.0621 0.0000 0.0000 0.0052 0.0015 0.0000
C09B8.9#ncRNA 0.0000  0.0000 0.0058 0.0117 0.0223 0.0219 0.0149 0.0211 0.0317 0.0466 0.0556 0.0704 0.0923 0.1000 0.0934 0.0908 0.0971 0.0964 0.0008 0.0125 0.0075 0.0000 0.0068 0.0048 0.0160 0.0000 0.0000 0.0120 0.0000 0.0000
C09B9.10#ncRNA 0.0000  0.0021 0.0053 0.0027 0.0016 0.0031 0.0043 0.0016 0.0000 0.0068 0.0038 0.0044 0.0090 0.0013 0.0064 0.0346 0.0880 0.1054 0.0000 0.0000 0.0000 0.0000 0.0000 0.0000 0.0000 0.0000 0.0000 0.0000 0.0000 0.0000
C09B9.11#ncRNA 0.0000  0.0032 0.0000 0.0078 0.0016 0.0025 0.0123 0.0039 0.0132 0.0080 0.0082 0.0103 0.0068 0.0068 0.0125 0.0173 0.0207 0.0164 0.0000 0.0000 0.0000 0.0000 0.0000 0.0000 0.0000 0.0000 0.0000 0.0000 0.0000 0.0000
C09B9.12#ncRNA 0.0983  0.0521 0.0118 0.0051 0.0174 0.0288 0.0000 0.0126 0.0355 0.0494 0.0549 0.0770 0.1623 0.3073 0.5375 0.7567 1.2283 1.3073 0.4596 0.3167 0.0000 0.0962 0.1075 0.0000 0.0000 0.2299 0.0000 0.1766 0.0000 0.0000
C09B9.13#ncRNA 0.0000  0.0355 0.0332 0.0222 0.0350 0.0381 0.0319 0.0284 0.0270 0.0412 0.0341 0.0000 0.0328 0.0328 0.0368 0.0465 0.0386 0.0306 0.0000 0.0000 0.0000 0.0000 0.0000 0.0000 0.0000 0.0000 0.0000 0.0000 0.0000 0.0000
C09B9.14#ncRNA 0.0328  0.0153 0.0078 0.0164 0.0011 0.0130 0.0089 0.0179 0.0000 0.0115 0.0138 0.0082 0.0193 0.0112 0.0164 0.0130 0.0316 0.0205 0.0000 0.0000 0.0000 0.0000 0.0000 0.0000 0.0000 0.0000 0.0000 0.0000 0.0000 0.0000
C09B9.15#ncRNA 0.0000  0.0000 0.0069 0.0054 0.0071 0.0214 0.0224 0.0203 0.0163 0.0266 0.0330 0.0308 0.0247 0.0225 0.0397 0.0533 0.0473 0.0372 0.0000 0.0000 0.0000 0.0000 0.0000 0.0000 0.0000 0.0000 0.0000 0.0000 0.0000 0.0000
C09B9.16#ncRNA 0.0328  0.0001 0.0009 0.0021 0.0029 0.0033 0.0017 0.0000 0.0037 0.0024 0.0036 0.0044 0.0031 0.0030 0.0081 0.0262 0.0409 0.0682 0.0000 0.0000 0.0000 0.0000 0.0000 0.0000 0.0000 0.0000 0.0000 0.0000 0.0000 0.0000
C09B9.17#ncRNA 0.0983  0.0400 0.0359 0.0373 0.0000 0.0205 0.0313 0.0302 0.0349 0.0404 0.0467 0.0416 0.0394 0.0434 0.0438 0.0379 0.0463 0.0804 0.0000 0.0000 0.0000 0.0000 0.0000 0.0000 0.0000 0.0000 0.0000 0.0000 0.0000 0.0000
C09B9.18#ncRNA 0.0000  0.0027 0.0000 0.0021 0.0029 0.0026 0.0017 0.0033 0.0028 0.0007 0.0009 0.0017 0.0048 0.0054 0.0115 0.0232 0.0187 0.0073 0.0041 0.0000 0.0000 0.0000 0.0000 0.0000 0.0000 0.0000 0.0000 0.0000 0.0000 0.0000
C09B9.19#ncRNA 0.0000  0.0303 0.0320 0.0100 0.0000 0.0200 0.0320 0.0279 0.0317 0.0264 0.0332 0.0347 0.0276 0.0370 0.0335 0.0406 0.0455 0.0635 0.0000 0.0000 0.0000 0.0000 0.0000 0.0000 0.0000 0.0000 0.0000 0.0000 0.0000 0.0000
C09B9.20#ncRNA 0.0655  0.0140 0.0021 0.0007 0.0000 0.0042 0.0045 0.0063 0.0031 0.0080 0.0091 0.0098 0.0094 0.0178 0.0143 0.0210 0.0056 0.0063 0.0000 0.0000 0.0000 0.0237 0.0000 0.0000 0.0000 0.0000 0.0000 0.0000 0.0000 0.0000
C09B9.21#ncRNA 0.0000  0.0112 0.0093 0.0069 0.0141 0.0167 0.0232 0.0121 0.0043 0.0124 0.0092 0.0063 0.0103 0.0152 0.0081 0.0000 0.0034 0.0100 0.0000 0.0000 0.0000 0.0000 0.0000 0.0000 0.0000 0.0000 0.0000 0.0000 0.0000 0.0000
C09B9.22#ncRNA 0.0000  0.0228 0.0222 0.0136 0.0000 0.0233 0.0244 0.0125 0.0228 0.0255 0.0087 0.0136 0.0287 0.0347 0.0260 0.0190 0.0412 0.0277 0.0000 0.0000 0.0000 0.0000 0.0000 0.0000 0.0000 0.0000 0.0000 0.0000 0.0000 0.0000
C09B9.23#ncRNA 0.0000  0.0068 0.0033 0.0058 0.0000 0.0119 0.0030 0.0005 0.0068 0.0088 0.0068 0.0035 0.0046 0.0068 0.0063 0.0073 0.0028 0.0099 0.0000 0.0000 0.0000 0.0000 0.0000 0.0000 0.0000 0.0000 0.0000 0.0000 0.0000 0.0000
C09B9.24#ncRNA 0.0000  0.0016 0.0023 0.0033 0.0059 0.0014 0.0049 0.0034 0.0028 0.0040 0.0038 0.0000 0.0002 0.0046 0.0152 0.0409 0.0545 0.0773 0.0000 0.0000 0.0000 0.0000 0.0000 0.0000 0.0000 0.0000 0.0000 0.0000 0.0000 0.0000
C09B9.25#ncRNA 0.0655  0.0320 0.0409 0.0126 0.0000 0.0210 0.0423 0.0401 0.0325 0.0423 0.0395 0.0451 0.0482 0.0577 0.0454 0.0325 0.0429 0.0919 0.0000 0.0000 0.0000 0.0000 0.0000 0.0000 0.0000 0.0114 0.0000 0.0000 0.0000 0.0000
C09B9.26#ncRNA 0.0094  0.0033 0.0055 0.0018 0.0049 0.0064 0.0064 0.0113 0.0097 0.0104 0.0161 0.0131 0.0000 0.0177 0.0167 0.0024 0.0058 0.0076 0.0000 0.0000 0.0000 0.0000 0.0000 0.0000 0.0000 0.0000 0.0000 0.0000 0.0000 0.0000
C09B9.27#ncRNA 0.0000  0.0187 0.0120 0.0196 0.0221 0.0107 0.0227 0.0000 0.0187 0.0080 0.0196 0.0080 0.0120 0.0178 0.0098 0.0012 0.0227 0.0218 0.0094 0.0000 0.0000 0.5749 0.7614 0.0000 0.0000 0.0141 0.0000 4.5100 0.0000 0.1215
C09B9.28#ncRNA 0.0000  0.0068 0.0050 0.0007 0.0020 0.0005 0.0000 0.0017 0.0063 0.0092 0.0078 0.0062 0.0146 0.0319 0.0504 0.0424 0.0347 0.0279 0.0230 0.0000 0.0000 0.0000 0.0000 0.0000 0.0000 0.0019 0.0000 0.0000 0.0000 0.0000
C09B9.29#ncRNA 0.0655  0.0108 0.0181 0.0104 0.0000 0.0032 0.0261 0.0169 0.0153 0.0249 0.0161 0.0145 0.0084 0.0157 0.0080 0.0289 0.0145 0.0221 0.0000 0.0000 0.0000 0.0000 0.0000 0.0000 0.0000 0.0000 0.0000 0.0000 0.0000 0.0000
C09B9.30#ncRNA 0.0655  0.0134 0.0106 0.0000 0.0114 0.0138 0.0039 0.0075 0.0067 0.0083 0.0138 0.0130 0.0130 0.0248 0.0185 0.0189 0.0138 0.0154 0.0000 0.0000 0.0000 0.0250 0.0000 0.0000 0.0000 0.0000 0.0000 0.0000 0.0000 0.0000
C09B9.31#ncRNA 0.0000  0.0096 0.0035 0.0024 0.0017 0.0000 0.0015 0.0011 0.0058 0.0082 0.0083 0.0088 0.0123 0.0313 0.0497 0.0458 0.0352 0.0269 0.0234 0.0000 0.0000 0.0000 0.0000 0.0000 0.0000 0.0027 0.0000 0.0000 0.0000 0.0000
C09B9.32#ncRNA 0.0000  0.0120 0.0112 0.0080 0.0068 0.0082 0.0156 0.0080 0.0000 0.0064 0.0046 0.0102 0.0069 0.0142 0.0239 0.0299 0.0326 0.0101 0.0000 0.0000 0.0000 0.0000 0.0000 0.0000 0.0000 0.0000 0.0000 0.0000 0.0000 0.0000
C09B9.33#ncRNA 0.0000  0.0341 0.0291 0.0285 0.0152 0.0000 0.0212 0.0112 0.0331 0.0311 0.0357 0.0308 0.0182 0.0463 0.0407 0.0364 0.0258 0.0308 0.0000 0.0000 0.0000 0.0000 0.0000 0.0000 0.0000 0.0000 0.0000 0.0000 0.0000 0.0000
C09B9.34#ncRNA 0.0328  0.0007 0.0003 0.0003 0.0003 0.0006 0.0004 0.0008 0.0007 0.0002 0.0000 0.0001 0.0000 0.0012 0.0070 0.0132 0.0145 0.0206 0.0000 0.0000 0.0000 0.0000 0.0000 0.0000 0.0000 0.0000 0.0000 0.0000 0.0000 0.0000
C09B9.35#ncRNA 0.0109  0.0000 0.0060 0.0062 0.0073 0.0057 0.0110 0.0075 0.0064 0.0104 0.0102 0.0160 0.0237 0.0367 0.0431 0.0458 0.0430 0.0377 0.0012 0.0000 0.0000 0.0000 0.0000 0.0000 0.0000 0.0000 0.0000 0.0000 0.0000 0.0000
C09B9.36#ncRNA 0.0000  0.0123 0.0129 0.0083 0.0064 0.0096 0.0169 0.0128 0.0000 0.0035 0.0095 0.0104 0.0117 0.0131 0.0215 0.0305 0.0320 0.0123 0.0000 0.0000 0.0000 0.0000 0.0000 0.0000 0.0000 0.0000 0.0000 0.0000 0.0000 0.0000
C09B9.37#ncRNA 0.0000  0.0131 0.0094 0.0181 0.0100 0.0169 0.0150 0.0244 0.0225 0.0238 0.0250 0.0113 0.0213 0.0000 0.0344 0.0119 0.0175 0.0150 0.0000 0.0000 0.0000 0.0000 0.0000 0.0000 0.0000 0.0000 0.0000 0.0000 0.0000 0.0000
C09B9.38#ncRNA 0.0000  0.0000 0.0022 0.0015 0.0019 0.0008 0.0069 0.0006 0.0007 0.0044 0.0042 0.0307 0.0551 0.0273 0.0278 0.0775 0.1413 0.1259 0.0142 0.0154 0.0000 0.0000 0.0000 0.0000 0.0000 0.0057 0.0000 0.0000 0.0000 0.0000
C09B9.39#ncRNA 0.0140  0.0095 0.0046 0.0075 0.0000 0.0000 0.0112 0.0009 0.0080 0.0120 0.0146 0.0112 0.0034 0.0054 0.0212 0.0054 0.0097 0.0106 0.0000 0.0000 0.0000 0.0000 0.0000 0.0000 0.0000 0.0000 0.0000 0.0000 0.0000 0.0000
C09B9.40#ncRNA 0.0000  0.0038 0.0064 0.0080 0.0000 0.0038 0.0062 0.0096 0.0108 0.0056 0.0032 0.0068 0.0160 0.0114 0.0052 0.0068 0.0108 0.0032 0.0000 0.0000 0.0000 0.0000 0.0000 0.0000 0.0000 0.0000 0.0000 0.0000 0.0000 0.0000
C09B9.41#ncRNA 0.0000  0.0048 0.0000 0.0033 0.0183 0.0194 0.0117 0.0037 0.0073 0.0062 0.0026 0.0088 0.0000 0.0165 0.0165 0.0117 0.0084 0.0066 0.0000 0.0000 0.0000 0.0000 0.0000 0.0000 0.0000 0.0000 0.0000 0.0000 0.0000 0.0000
C09B9.42#ncRNA 0.0000  0.0083 0.0073 0.0135 0.0066 0.0010 0.0024 0.0201 0.0115 0.0090 0.0111 0.0003 0.0163 0.0000 0.0295 0.0080 0.0045 0.0056 0.0000 0.0000 0.0000 0.0000 0.0000 0.0000 0.0000 0.0000 0.0000 0.0000 0.0000 0.0000
C09B9.43#ncRNA 0.0328  0.0414 0.0299 0.0159 0.0000 0.0611 0.0038 0.0242 0.0248 0.0681 0.1546 0.2221 0.2291 0.5975 0.9004 1.4910 1.9829 1.9867 0.9532 0.2493 0.0000 0.1400 0.0227 0.0000 0.0000 0.3028 0.0000 1.2816 0.0000 0.0000
C09B9.44#ncRNA 0.0000  0.0009 0.0012 0.0014 0.0012 0.0013 0.0031 0.0022 0.0015 0.0026 0.0019 0.0016 0.0012 0.0000 0.0020 0.0057 0.0125 0.0217 0.2070 0.1327 0.0000 0.0050 0.0197 0.0000 0.0000 0.2237 0.0000 0.1080 0.0000 0.0000
C09B9.45#ncRNA 0.0328  0.0154 0.0000 0.0188 0.0102 0.0160 0.0375 0.0288 0.0071 0.0178 0.0115 0.0139 0.0091 0.0026 0.0243 0.0379 0.0132 0.0147 0.0000 0.0000 0.0000 0.0000 0.0000 0.0000 0.0000 0.0000 0.0000 0.0000 0.0000 0.0000
C09B9.46#ncRNA 0.0328  0.0244 0.0234 0.0239 0.0541 0.0512 0.0000 0.0395 0.0560 0.0580 0.0546 0.1979 0.2563 0.3514 0.6974 1.1077 1.4366 1.6062 0.4981 0.3402 0.0000 0.0437 0.0000 0.0000 0.0000 0.3280 0.0000 0.0583 0.0000 0.0000
C09B9.47#ncRNA 0.0000  0.0029 0.0021 0.0012 0.0000 0.0050 0.0074 0.0036 0.0026 0.0026 0.0077 0.0241 0.0185 0.0145 0.0364 0.0734 0.1014 0.0973 0.0000 0.0000 0.0000 0.0000 0.0000 0.0000 0.0000 0.0000 0.0000 0.0000 0.0000 0.0000
C09B9.48#ncRNA 0.0000  0.0072 0.0057 0.0000 0.0112 0.0230 0.0146 0.0058 0.0075 0.0085 0.0139 0.0079 0.0034 0.0069 0.0133 0.0127 0.0090 0.0490 0.0000 0.0000 0.0000 0.0000 0.0000 0.0000 0.0000 0.0057 0.0000 0.0000 0.0000 0.0000
C09B9.49#ncRNA 0.0094  0.0029 0.0017 0.0027 0.0015 0.0020 0.0067 0.0040 0.0034 0.0038 0.0031 0.0055 0.0021 0.0000 0.0036 0.0138 0.0245 0.0514 0.0000 0.0000 0.0000 0.0000 0.0000 0.0000 0.0000 0.0000 0.0000 0.0000 0.0000 0.0000
C09B9.50#ncRNA 0.0000  0.0019 0.0019 0.0023 0.0039 0.0018 0.0045 0.0021 0.0023 0.0034 0.0017 0.0042 0.0008 0.0000 0.0039 0.0148 0.0260 0.0505 0.0000 0.0000 0.0000 0.0000 0.0000 0.0000 0.0000 0.0000 0.0000 0.0000 0.0000 0.0000
C09B9.51#ncRNA 0.0000  0.0232 0.0263 0.0100 0.0213 0.0000 0.0219 0.0156 0.0219 0.0238 0.0269 0.0163 0.0225 0.0244 0.0344 0.0407 0.0394 0.0507 0.0000 0.0000 0.0000 0.0000 0.0000 0.0000 0.0000 0.0000 0.0000 0.0000 0.0000 0.0000
C09B9.52#ncRNA 0.0031  0.0054 0.0149 0.0161 0.0257 0.0185 0.0060 0.0000 0.0095 0.0227 0.0173 0.0000 0.0113 0.0060 0.0286 0.0107 0.0024 0.0107 0.0043 0.0213 0.0000 0.0000 0.0000 0.0000 0.0000 0.0000 0.0000 0.0000 0.0000 0.0000
C09B9.53#ncRNA 0.0328  0.0126 0.0187 0.0207 0.0291 0.0186 0.0382 0.0320 0.0245 0.0192 0.0215 0.0223 0.0297 0.0349 0.0228 0.0110 0.0000 0.0169 0.0000 0.0000 0.0000 0.0000 0.0000 0.0000 0.0000 0.0057 0.0000 0.0000 0.0000 0.0000
C09B9.54#ncRNA 0.0000  0.0009 0.0016 0.0018 0.0005 0.0008 0.0045 0.0021 0.0010 0.0027 0.0027 0.0049 0.0016 0.0000 0.0031 0.0114 0.0249 0.0527 0.0000 0.0000 0.0000 0.0000 0.0000 0.0000 0.0000 0.0000 0.0000 0.0000 0.0000 0.0000
C09B9.55#ncRNA 0.0000  0.0001 0.0009 0.0018 0.0008 0.0182 0.0132 0.0015 0.0009 0.0000 0.0027 0.0229 0.0349 0.0429 0.0524 0.1185 0.1632 0.1766 0.0000 0.0015 0.0000 0.0000 0.0000 0.0000 0.0000 0.0000 0.0000 0.0000 0.0000 0.0000
C09B9.56#ncRNA 0.0000  0.0068 0.0001 0.0125 0.0114 0.0041 0.0000 0.0068 0.0044 0.0006 0.0115 0.0045 0.0053 0.0110 0.0698 0.1260 0.1701 0.1897 0.2290 0.2046 0.0000 0.0262 0.0159 0.0000 0.0000 0.4579 0.0000 0.0589 0.0000 0.0000
C09B9.57#ncRNA 0.0328  0.0085 0.0034 0.0034 0.0192 0.0011 0.0023 0.0000 0.0181 0.0130 0.0102 0.0136 0.0006 0.0096 0.0045 0.0108 0.0255 0.0141 0.0041 0.0000 0.0000 0.0000 0.0000 0.0000 0.0000 0.0000 0.0000 0.0000 0.0000 0.0000
C09B9.58#ncRNA 0.0000  0.0014 0.0010 0.0017 0.0016 0.0022 0.0045 0.0018 0.0000 0.0011 0.0019 0.0059 0.0025 0.0030 0.0078 0.0178 0.0272 0.0568 0.0000 0.0000 0.0000 0.0000 0.0000 0.0000 0.0000 0.0000 0.0000 0.0000 0.0000 0.0000
C09B9.59#ncRNA 0.0000  0.0008 0.0013 0.0007 0.0010 0.0036 0.0026 0.0015 0.0000 0.0019 0.0004 0.0006 0.0043 0.0230 0.0375 0.0670 0.0904 0.1084 0.0000 0.0000 0.0000 0.0000 0.0000 0.0000 0.0000 0.0000 0.0000 0.0000 0.0000 0.0000
C09B9.60#ncRNA 0.0000  0.0094 0.0123 0.0094 0.0000 0.0059 0.0024 0.0006 0.0018 0.0047 0.0047 0.0065 0.0112 0.0147 0.0170 0.0194 0.0347 0.0311 0.0000 0.0000 0.0000 0.0000 0.0000 0.0000 0.0000 0.0000 0.0000 0.0000 0.0000 0.0000
C09B9.61#ncRNA 0.0983  0.0460 0.0514 0.0287 0.0000 0.0112 0.0502 0.0550 0.0538 0.0662 0.0526 0.0511 0.0523 0.0490 0.0520 0.0478 0.0638 0.1304 0.0000 0.0000 0.0000 0.0000 0.0000 0.0000 0.0000 0.0000 0.0000 0.0000 0.0000 0.0000
C09B9.62#ncRNA 0.0000  0.0182 0.0030 0.0066 0.0056 0.0092 0.0226 0.0186 0.0058 0.0000 0.0063 0.0035 0.0074 0.0300 0.0464 0.0399 0.0327 0.0213 0.0000 0.0000 0.0000 0.0000 0.0000 0.0000 0.0000 0.0000 0.0000 0.0314 0.0000 0.0000
C09B9.63#ncRNA 0.0000  0.0203 0.0190 0.0097 0.0000 0.0085 0.0182 0.0126 0.0185 0.0215 0.0177 0.0176 0.0165 0.0218 0.0179 0.0149 0.0212 0.0383 0.0000 0.0154 0.0000 0.0000 0.0000 0.0000 0.0000 0.0000 0.0000 0.0000 0.0000 0.0000
C09B9.64#ncRNA 0.0000  0.0092 0.0138 0.0075 0.0144 0.0000 0.0196 0.0087 0.0173 0.0202 0.0133 0.0185 0.0363 0.0312 0.0196 0.0173 0.0185 0.0156 0.0000 0.0000 0.0000 0.0000 0.0000 0.0000 0.0000 0.0000 0.0000 0.0000 0.0000 0.0000
C09B9.65#ncRNA 0.0000  0.0032 0.0030 0.0026 0.0046 0.0031 0.0048 0.0041 0.0021 0.0025 0.0032 0.0027 0.0049 0.0000 0.0093 0.0236 0.0331 0.0531 0.0000 0.0000 0.0000 0.0000 0.0000 0.0000 0.0000 0.0000 0.0000 0.0000 0.0000 0.0000
C09B9.66#ncRNA 0.0000  0.0024 0.0007 0.0000 0.0123 0.0136 0.0229 0.0114 0.0200 0.0279 0.0307 0.0286 0.0233 0.0183 0.0155 0.0237 0.0196 0.0259 0.0000 0.0000 0.0000 0.0000 0.0000 0.0000 0.0000 0.0000 0.0000 0.0000 0.0000 0.0000
C09B9.67#ncRNA 0.0390  0.0139 0.0112 0.0054 0.0000 0.0184 0.0125 0.0255 0.0130 0.0125 0.0143 0.0130 0.0188 0.0184 0.0372 0.0278 0.0134 0.0063 0.0000 0.0000 0.0000 0.0000 0.0000 0.0000 0.0000 0.0000 0.0000 0.0000 0.0000 0.0000
C09B9.68#ncRNA 0.0328  0.0015 0.0023 0.0010 0.0000 0.0026 0.0020 0.0033 0.0022 0.0022 0.0035 0.0032 0.0034 0.0023 0.0075 0.0248 0.0398 0.0674 0.0000 0.0000 0.0000 0.0000 0.0000 0.0000 0.0000 0.0000 0.0000 0.0000 0.0000 0.0000
C09B9.69#ncRNA 0.0000  0.0378 0.0404 0.0233 0.0249 0.0307 0.0614 0.0409 0.0270 0.0170 0.0294 0.0430 0.0627 0.0616 0.0320 0.0000 0.0128 0.0194 0.0000 0.0000 0.0000 0.0000 0.0000 0.0000 0.0000 0.0057 0.0000 0.0000 0.0000 0.0000
C09B9.70#ncRNA 0.0655  0.0088 0.0221 0.0017 0.0000 0.0088 0.0252 0.0241 0.0119 0.0112 0.0088 0.0160 0.0160 0.0204 0.0275 0.0180 0.0109 0.0088 0.0000 0.0000 0.0000 0.0000 0.0000 0.0000 0.0000 0.0000 0.0000 0.0000 0.0000 0.0000
C09B9.71#ncRNA 0.0000  0.0039 0.0010 0.0015 0.0023 0.0031 0.0021 0.0000 0.0012 0.0048 0.0058 0.0036 0.0035 0.0110 0.0220 0.0297 0.0325 0.0299 0.0000 0.0000 0.0000 0.0000 0.0000 0.0000 0.0000 0.0000 0.0000 0.0000 0.0000 0.0000
C09B9.72#ncRNA 0.0655  0.0006 0.0008 0.0000 0.0013 0.0010 0.0015 0.0010 0.0015 0.0026 0.0014 0.0015 0.0048 0.0125 0.0243 0.0336 0.0335 0.0304 0.0000 0.0000 0.0000 0.0000 0.0000 0.0000 0.0000 0.0030 0.0000 0.0000 0.0000 0.0000
C09B9.73#ncRNA 0.0000  0.0000 0.0007 0.0012 0.0004 0.0004 0.0081 0.0020 0.0037 0.0041 0.0080 0.0357 0.0527 0.0288 0.0322 0.0813 0.1462 0.1414 0.0173 0.0154 0.0000 0.0000 0.0000 0.0000 0.0000 0.0057 0.0000 0.0000 0.0000 0.0000
C09B9.74#ncRNA 0.0250  0.0034 0.0000 0.0083 0.0015 0.0068 0.0063 0.0097 0.0195 0.0010 0.0019 0.0010 0.0054 0.0195 0.0258 0.0019 0.0058 0.0073 0.0031 0.0110 0.0000 0.0000 0.0000 0.0000 0.0000 0.0000 0.0000 0.0000 0.0000 0.0000
C09B9.75#ncRNA 0.0000  0.0028 0.0019 0.0026 0.0026 0.0032 0.0029 0.0023 0.0073 0.0049 0.0020 0.0031 0.0031 0.0000 0.0047 0.0173 0.0292 0.0450 0.0037 0.0132 0.0000 0.0000 0.0000 0.0000 0.0000 0.0000 0.0000 0.0000 0.0000 0.0000
C09B9.76#ncRNA 0.0328  0.0075 0.0057 0.0043 0.0000 0.0000 0.0004 0.0016 0.0019 0.0057 0.0035 0.0034 0.0088 0.0205 0.0270 0.0399 0.0489 0.0430 0.0000 0.0000 0.0000 0.0000 0.0000 0.0000 0.0000 0.0000 0.0000 0.0000 0.0000 0.0000
C09B9.77#ncRNA 0.0000  0.0050 0.0057 0.0031 0.0059 0.0060 0.0065 0.0052 0.0069 0.0094 0.0063 0.0074 0.0086 0.0000 0.0095 0.0313 0.0937 0.1086 0.0000 0.0000 0.0000 0.0000 0.0000 0.0000 0.0000 0.0000 0.0000 0.0000 0.0000 0.0000
C09B9.78#ncRNA 0.0203  0.0007 0.0000 0.0034 0.0051 0.0105 0.0185 0.0173 0.0078 0.0082 0.0104 0.0096 0.0132 0.0158 0.0193 0.0219 0.0237 0.0212 0.0000 0.0000 0.0000 0.0000 0.0000 0.0000 0.0000 0.0000 0.0000 0.0000 0.0000 0.0000
C09B9.79#ncRNA 0.0000  0.0021 0.0009 0.0020 0.0017 0.0022 0.0014 0.0015 0.0030 0.0035 0.0014 0.0000 0.0019 0.0139 0.0347 0.0391 0.0404 0.0492 0.0057 0.0000 0.0000 0.0000 0.0000 0.0000 0.0000 0.0000 0.0000 0.0000 0.0000 0.0000
C09B9.80#ncRNA 0.0000  0.0000 0.0072 0.0186 0.0292 0.0332 0.0419 0.0314 0.0187 0.0145 0.0275 0.0427 0.0514 0.0509 0.0516 0.0389 0.0356 0.0316 0.0000 0.0000 0.0000 0.0000 0.0000 0.0000 0.0000 0.0000 0.0000 0.0000 0.0000 0.0000
C09B9.81#ncRNA 0.0671  0.0014 0.0029 0.0000 0.0026 0.0044 0.0076 0.0096 0.0071 0.0067 0.0053 0.0072 0.0099 0.0136 0.0186 0.0208 0.0221 0.0213 0.0000 0.0041 0.0000 0.0000 0.0000 0.0000 0.0000 0.0000 0.0000 0.0000 0.0000 0.0000
C09B9.82#ncRNA 0.0582  0.0067 0.0037 0.0039 0.0067 0.0062 0.0025 0.0058 0.0067 0.0033 0.0000 0.0029 0.0038 0.0096 0.0204 0.0398 0.0561 0.0707 0.1182 0.0530 0.0000 0.0080 0.0126 0.0000 0.0000 0.1450 0.0131 0.0253 0.0122 0.0022
C09B9.83#ncRNA 0.0000  0.0003 0.0010 0.0009 0.0014 0.0030 0.0048 0.0009 0.0009 0.0000 0.0001 0.0002 0.0018 0.0032 0.0046 0.0075 0.0117 0.0316 0.0000 0.0083 0.0000 0.0000 0.0000 0.0000 0.0000 0.0000 0.0000 0.0000 0.0000 0.0000
C09B9.84#ncRNA 0.0000  0.0000 0.0011 0.0014 0.0013 0.0028 0.0048 0.0014 0.0023 0.0000 0.0089 0.0032 0.0126 0.0311 0.0408 0.0689 0.0874 0.0968 0.0000 0.0041 0.0000 0.0000 0.0000 0.0000 0.0000 0.0032 0.0000 0.0000 0.0000 0.0000
C09B9.9#ncRNA 0.0000  0.0040 0.0022 0.0058 0.0001 0.0026 0.0015 0.0013 0.0000 0.0051 0.0040 0.0015 0.0068 0.0091 0.0079 0.0113 0.0047 0.0014 0.0000 0.0000 0.0000 0.0000 0.0000 0.0000 0.0000 0.0000 0.0000 0.0000 0.0000 0.0000
C09B9.t1#tRNA 0.0000  0.0000 0.0000 0.0000 0.0000 0.0000 0.0000 0.0000 0.0000 0.0000 0.0000 0.0000 0.0000 0.0000 0.0000 0.0000 0.0000 0.0000 0.0000 0.0000 0.0000 0.0000 0.0000 0.0000 0.0000 0.0000 0.0000 0.0000 0.0000 0.0000
C09C7.2#ncRNA 0.0000  0.0000 0.0041 0.0062 0.0053 0.0103 0.0187 0.0128 0.0255 0.0109 0.0097 0.0082 0.0159 0.0290 0.0361 0.0553 0.0431 0.0221 0.0000 0.0000 0.0000 0.0167 0.0000 0.0015 0.0020 0.0000 0.0000 0.0000 0.0000 0.0000
C09D1.3#ncRNA 0.0000  0.0055 0.0043 0.0000 0.0048 0.0082 0.0237 0.0326 0.0506 0.0458 0.0375 0.0410 0.0509 0.0660 0.0726 0.0716 0.0616 0.0495 0.0000 0.0000 0.0000 0.0000 0.0000 0.0000 0.0000 0.0000 0.0000 0.0000 0.0000 0.0000
C09D1.4#ncRNA 0.0000  0.0000 0.0007 0.0012 0.0037 0.0012 0.0022 0.0002 0.0001 0.0010 0.0001 0.0012 0.0036 0.0116 0.0301 0.0401 0.0549 0.0794 0.0000 0.0000 0.0000 0.0000 0.0000 0.0000 0.0000 0.0000 0.0000 0.0000 0.0000 0.0000
C09D1.5#ncRNA 0.0000  0.0012 0.0004 0.0009 0.0020 0.0000 0.0033 0.0028 0.0015 0.0042 0.0007 0.0003 0.0050 0.0126 0.0296 0.0410 0.0544 0.0808 0.0000 0.0000 0.0000 0.0000 0.0000 0.0000 0.0000 0.0000 0.0000 0.0000 0.0000 0.0000
C09D4.7#ncRNA 0.0031  0.0000 0.0048 0.0022 0.0085 0.0317 0.0430 0.0407 0.0340 0.0125 0.0105 0.0177 0.0137 0.0065 0.0281 0.0606 0.0978 0.0796 0.0006 0.0000 0.0000 0.0000 0.0000 0.0000 0.0068 0.0000 0.0000 0.0011 0.0000 0.0255
C09D4.8#ncRNA 0.0418  0.0076 0.0000 0.0173 0.0230 0.0335 0.0288 0.0115 0.0096 0.0082 0.0046 0.0061 0.0114 0.0207 0.0296 0.0366 0.0424 0.0522 0.0000 0.0000 0.0000 0.0000 0.0000 0.0048 0.0028 0.0000 0.0000 0.0000 0.0000 0.0000
C09D8.10#ncRNA 0.0461  0.0000 0.0091 0.0125 0.0195 0.0306 0.0443 0.0764 0.1068 0.1332 0.1319 0.1337 0.1254 0.1189 0.1220 0.1228 0.1397 0.1681 0.0000 0.0000 0.0018 0.0063 0.0000 0.0000 0.0000 0.0000 0.0000 0.0000 0.0000 0.0000
C09D8.11#ncRNA 0.0063  0.0000 0.1347 0.3018 0.6204 0.7202 0.8208 1.0069 1.0534 0.9156 0.7095 0.5970 0.5500 0.4693 0.4436 0.3089 0.1777 0.0993 0.0000 0.0000 0.0000 0.0043 0.0009 0.0000 0.0048 0.0000 0.0011 0.0002 0.0028 0.0236
C09D8.12#ncRNA 0.0012  0.0031 0.0000 0.0148 0.0288 0.0484 0.0578 0.0467 0.0683 0.0872 0.1045 0.0968 0.1045 0.1285 0.1295 0.1174 0.1127 0.0938 0.0023 0.0000 0.0000 0.0000 0.0000 0.0000 0.0049 0.0039 0.0000 0.0000 0.0000 0.0000
C09D8.13#ncRNA 0.0085  0.0000 0.0108 0.0185 0.0370 0.0350 0.0552 0.1107 0.1670 0.2086 0.2747 0.2950 0.3250 0.3271 0.2623 0.1951 0.1180 0.1092 0.0009 0.0000 0.0000 0.0000 0.0000 0.0055 0.0031 0.0042 0.0000 0.0000 0.0042 0.0000
C09D8.14#ncRNA 0.0491  0.0000 0.0173 0.0459 0.1396 0.2193 0.2499 0.2982 0.3644 0.3957 0.4297 0.4905 0.5044 0.4452 0.3976 0.3214 0.2628 0.1564 0.0036 0.0000 0.0000 0.0047 0.0027 0.0032 0.0065 0.0065 0.0000 0.0000 0.0029 0.0000
C09D8.15#ncRNA 0.0000  0.0000 0.0264 0.0604 0.1382 0.2122 0.2399 0.2888 0.3112 0.4080 0.4601 0.4367 0.4265 0.3905 0.3589 0.3436 0.2588 0.2163 0.0012 0.0000 0.0011 0.0000 0.0024 0.0024 0.0043 0.0051 0.0000 0.0000 0.0000 0.0000
C09D8.2#ncRNA 0.0345  0.0000 0.0188 0.0218 0.0332 0.0529 0.0727 0.0786 0.0917 0.0876 0.0886 0.0988 0.1181 0.1542 0.1768 0.1734 0.1526 0.1386 0.0037 0.0000 0.0000 0.0000 0.0000 0.0000 0.0000 0.0000 0.0000 0.0000 0.0000 0.0000
C09D8.3#ncRNA 0.0168  0.0000 0.0171 0.0296 0.0462 0.0516 0.0436 0.0691 0.0899 0.1070 0.1255 0.1577 0.1681 0.1780 0.1857 0.1838 0.1496 0.1242 0.0073 0.0000 0.0013 0.0000 0.0000 0.0025 0.0012 0.0057 0.0000 0.0000 0.0000 0.0000
C09D8.4#ncRNA 0.0000  0.0000 0.0466 0.0960 0.1639 0.2237 0.2725 0.2768 0.2456 0.2181 0.2022 0.1876 0.1863 0.1470 0.1403 0.1210 0.1049 0.0902 0.0000 0.0000 0.0000 0.0125 0.0000 0.0000 0.0024 0.0000 0.0000 0.0000 0.0000 0.0000
C09D8.5#ncRNA 0.0000  0.0098 0.0120 0.0000 0.0013 0.0208 0.0507 0.0752 0.0653 0.0999 0.1513 0.1987 0.2120 0.1946 0.1932 0.1664 0.1001 0.0708 0.0027 0.0000 0.0051 0.0000 0.0000 0.0037 0.0002 0.0054 0.0000 0.0000 0.0000 0.0000
C09D8.6#ncRNA 0.0012  0.0000 0.0048 0.0142 0.0320 0.0480 0.0477 0.0534 0.0623 0.0892 0.1005 0.0973 0.1111 0.1292 0.1287 0.1215 0.1074 0.0921 0.0023 0.0000 0.0000 0.0000 0.0000 0.0000 0.0049 0.0039 0.0000 0.0000 0.0000 0.0000
C09D8.7#ncRNA 0.0270  0.0000 0.1107 0.2671 0.5308 0.7319 0.6258 0.5535 0.5692 0.5883 0.7103 0.7056 0.6916 0.5665 0.5247 0.3168 0.2149 0.2215 0.0050 0.0000 0.0108 0.0000 0.0011 0.0038 0.0028 0.0026 0.0000 0.0000 0.0068 0.0116
C09D8.8#ncRNA 0.0000  0.0000 0.0291 0.0851 0.1529 0.1802 0.1722 0.1805 0.2147 0.2458 0.2586 0.2358 0.2310 0.2273 0.1752 0.1164 0.0949 0.0659 0.0013 0.0000 0.0041 0.0047 0.0000 0.0000 0.0018 0.0029 0.0025 0.0099 0.0043 0.0000
C09D8.9#ncRNA 0.0000  0.0000 0.0033 0.0027 0.0070 0.0128 0.0303 0.0431 0.0495 0.0457 0.0569 0.0587 0.0584 0.0603 0.0587 0.0460 0.0349 0.0373 0.0000 0.0000 0.0000 0.0000 0.0000 0.0000 0.0015 0.0007 0.0000 0.0000 0.0000 0.0000
C09F12.4#ncRNA 0.0000  0.0149 0.0153 0.0361 0.0459 0.0038 0.0021 0.0000 0.0187 0.0132 0.0102 0.0204 0.0221 0.0145 0.0370 0.0191 0.0145 0.0021 0.0000 0.0103 0.0000 0.0000 0.0000 0.0000 0.0000 0.0000 0.0000 0.0000 0.0000 0.0000
C09F12.5#ncRNA 0.0234  0.0000 0.0071 0.0023 0.0043 0.0025 0.0035 0.0059 0.0096 0.0098 0.0129 0.0188 0.0200 0.0209 0.0264 0.0246 0.0316 0.0507 0.0000 0.0000 0.0000 0.0000 0.0000 0.0000 0.0001 0.0000 0.0000 0.0000 0.0000 0.0000
C09F12.6#ncRNA 0.0236  0.0969 0.0000 0.3055 0.8224 1.5507 1.7740 2.2556 2.7167 3.2425 3.6595 3.9973 6.4321 8.0122 7.8624 6.2970 3.9327 3.4686 0.0026 1.2958 1.8031 0.1749 0.0270 0.1167 0.0328 0.0000 1.9402 1.0608 0.0492 0.0000
C09F9.4#Pseudogene 0.0000  0.0000 0.0000 0.0000 0.0000 0.0000 0.0000 0.0000 0.0000 0.0000 0.0000 0.0000 0.0000 0.0000 0.0000 0.0000 0.0000 0.0000 0.0000 0.0000 0.0000 0.0000 0.0000 0.0000 0.0000 0.0000 0.0000 0.0000 0.0000 0.0000
C09F9.7# 0.0000  0.0062 0.0027 0.0000 0.0046 0.0143 0.0234 0.0136 0.0013 0.0060 0.0102 0.0017 0.0057 0.0062 0.0059 0.0109 0.0162 0.0092 0.0090 0.0000 0.0000 0.0000 0.0000 0.0048 0.0000 0.0000 0.0000 0.0000 0.0000 0.0000
C09F9.8#ncRNA 0.0000  0.0000 0.0000 0.0000 0.0000 0.0000 0.0000 0.0000 0.0000 0.0000 0.0000 0.0000 0.0000 0.0000 0.0000 0.0000 0.0000 0.0000 0.0000 0.0000 0.0000 0.0000 0.0000 0.0000 0.0000 0.0000 0.0000 0.0000 0.0000 0.0000
C09G1.6#ncRNA 0.0000  0.0038 0.0041 0.0053 0.0000 0.0001 0.0027 0.0024 0.0018 0.0027 0.0071 0.0124 0.0206 0.0244 0.0258 0.0320 0.0434 0.0492 0.0000 0.0038 0.0014 0.0000 0.0000 0.0021 0.0073 0.0000 0.0000 0.0000 0.0000 0.0000
C09G12.12#Pseudogene 0.0130  0.0033 0.0023 0.0008 0.0001 0.0000 0.0019 0.0013 0.0018 0.0020 0.0010 0.0026 0.0044 0.0059 0.0064 0.0080 0.0108 0.0179 0.0053 0.0113 0.0000 0.0000 0.0011 0.0000 0.0000 0.0000 0.0006 0.0082 0.0000 0.0000
C09G12.13#Pseudogene 0.0091  0.0008 0.0002 0.0011 0.0007 0.0009 0.0008 0.0004 0.0013 0.0018 0.0015 0.0018 0.0014 0.0032 0.0068 0.0115 0.0152 0.0153 0.0162 0.0130 0.0000 0.0000 0.0000 0.0000 0.0000 0.0145 0.0000 0.0008 0.0000 0.0000
C09G12.14#Pseudogene 0.0000  0.0000 0.0010 0.0028 0.0009 0.0016 0.0023 0.0024 0.0021 0.0047 0.0027 0.0017 0.0039 0.0103 0.0182 0.0220 0.0231 0.0218 0.0096 0.0009 0.0000 0.0000 0.0000 0.0000 0.0000 0.0036 0.0000 0.0023 0.0000 0.0000
C09G12.15#Pseudogene 0.0063  0.0001 0.0008 0.0000 0.0013 0.0019 0.0030 0.0023 0.0027 0.0043 0.0038 0.0022 0.0018 0.0042 0.0097 0.0129 0.0130 0.0129 0.0038 0.0091 0.0000 0.0000 0.0000 0.0000 0.0000 0.0058 0.0000 0.0000 0.0000 0.0000
C09G12.18#ncRNA 0.0000  0.0000 0.0146 0.0325 0.0455 0.0452 0.0434 0.0401 0.0313 0.0303 0.0181 0.0220 0.0320 0.0584 0.0725 0.0957 0.1115 0.1076 0.0000 0.0000 0.0000 0.0061 0.0000 0.0000 0.0000 0.0000 0.0000 0.0000 0.0000 0.0000
C09G12.19#ncRNA 0.0000  0.2002 0.2245 0.1225 0.0756 0.0778 0.0800 0.0860 0.1291 0.0000 0.0325 0.0899 0.1693 0.2648 0.2405 0.1870 0.2135 0.3061 0.0018 0.0167 0.0000 0.0000 0.0083 0.0000 0.0000 0.0054 0.0000 0.0137 0.0037 0.0000
C09G12.4#Pseudogene 0.0164  0.0011 0.0002 0.0009 0.0004 0.0005 0.0017 0.0018 0.0010 0.0000 0.0017 0.0030 0.0017 0.0011 0.0027 0.0084 0.0155 0.0201 0.0024 0.0014 0.0000 0.0004 0.0000 0.0000 0.0000 0.0012 0.0009 0.0000 0.0000 0.0000
C09G12.t1#Pseudogene 0.0000  0.0000 0.0000 0.0000 0.0000 0.0000 0.0000 0.0000 0.0000 0.0000 0.0000 0.0000 0.0000 0.0000 0.0000 0.0000 0.0000 0.0000 0.0000 0.0000 0.0000 0.0000 0.0000 0.0000 0.0000 0.0000 0.0000 0.0000 0.0000 0.0000
C09G4.6#ncRNA 0.0000  0.0035 0.0000 0.0039 0.0065 0.0066 0.0032 0.0040 0.0003 0.0036 0.0040 0.0065 0.0029 0.0007 0.0108 0.0208 0.0219 0.0102 0.0000 0.0000 0.0000 0.0000 0.0000 0.0000 0.0000 0.0000 0.0027 0.0000 0.0000 0.0000
C09G4.7#ncRNA 0.0000  0.0097 0.0134 0.0123 0.0090 0.0134 0.0238 0.0115 0.0068 0.0080 0.0000 0.0093 0.0185 0.0098 0.0231 0.0333 0.0369 0.0163 0.0000 0.0154 0.0000 0.0000 0.0000 0.0000 0.0000 0.0000 0.0000 0.0000 0.0000 0.0000
C09G5.10#ncRNA 0.0000  0.0003 0.0000 0.0006 0.0008 0.0001 0.0020 0.0007 0.0025 0.0026 0.0008 0.0017 0.0007 0.0020 0.0005 0.0013 0.0042 0.0227 0.0004 0.0000 0.0000 0.0000 0.0000 0.0094 0.0063 0.0094 0.0000 0.0000 0.0033 0.0000
C09G5.11#ncRNA 0.0000  0.0003 0.0014 0.0052 0.0058 0.0031 0.0009 0.0024 0.0014 0.0005 0.0000 0.0012 0.0120 0.0248 0.0342 0.0367 0.0405 0.0456 0.0167 0.0000 0.0064 0.0072 0.0057 0.0235 0.0204 0.0277 0.0014 0.0123 0.0000 0.0000
C09G5.12#ncRNA 0.0000  0.0008 0.0014 0.0020 0.0013 0.0000 0.0038 0.0018 0.0039 0.0035 0.0019 0.0016 0.0031 0.0031 0.0014 0.0016 0.0062 0.0233 0.0004 0.0000 0.0000 0.0000 0.0000 0.0094 0.0063 0.0094 0.0000 0.0000 0.0033 0.0000
C09G9.10#ncRNA 0.0000  0.0000 0.0010 0.0107 0.0184 0.0188 0.0367 0.0107 0.0070 0.0153 0.0177 0.0201 0.0130 0.0111 0.0116 0.0049 0.0116 0.0135 0.0000 0.0000 0.0000 0.0000 0.0000 0.0000 0.0000 0.0000 0.0000 0.0000 0.0000 0.0000
C09G9.9#Pseudogene 0.0000  0.0029 0.0036 0.0026 0.0021 0.0000 0.0013 0.0055 0.0064 0.0103 0.0138 0.0179 0.0258 0.0365 0.0415 0.0321 0.0267 0.0251 0.0000 0.0056 0.0000 0.0000 0.0000 0.0000 0.0000 0.0000 0.0000 0.0000 0.0000 0.0000
C09H10.11#ncRNA 0.0339  0.0000 0.0191 0.0302 0.0530 0.0391 0.0180 0.0238 0.0419 0.0468 0.0713 0.0965 0.1100 0.0818 0.0564 0.0443 0.0403 0.0249 0.0045 0.0000 0.0034 0.0171 0.0039 0.0000 0.0012 0.0000 0.0000 0.0025 0.0000 0.0000
C09H10.12#ncRNA 0.0000  0.0088 0.0079 0.0035 0.0029 0.0000 0.0079 0.0160 0.0172 0.0351 0.0620 0.1173 0.1541 0.1752 0.1905 0.1621 0.1269 0.1123 0.0015 0.0000 0.0000 0.0000 0.0000 0.0000 0.0000 0.0000 0.0000 0.0000 0.0041 0.0000
C09H10.13#ncRNA 0.0876  0.0000 0.0581 0.2269 0.5385 0.7500 0.8119 0.9430 0.9900 0.7714 0.5822 0.5836 0.5375 0.4292 0.2358 0.1386 0.1748 0.1841 0.0090 0.0000 0.0073 0.0064 0.0033 0.0161 0.0173 0.0177 0.0000 0.0039 0.0000 0.1216
C09H10.14#ncRNA 0.0000  0.0030 0.0001 0.0000 0.0020 0.0005 0.0044 0.0011 0.0048 0.0085 0.0017 0.0023 0.0049 0.0140 0.0231 0.0285 0.0338 0.0122 0.0009 0.0000 0.0000 0.0000 0.0000 0.0000 0.0000 0.0000 0.0000 0.0000 0.0000 0.0000
C09H10.15#ncRNA 0.0000  0.0263 0.0284 0.0029 0.0050 0.0000 0.0184 0.0088 0.0300 0.0359 0.0234 0.0250 0.0330 0.0267 0.0517 0.0451 0.0317 0.0309 0.0000 0.0000 0.0000 0.0000 0.0000 0.0000 0.0017 0.0005 0.0000 0.0000 0.0000 0.0000
C09H10.16#ncRNA 0.0265  0.0000 0.0085 0.0004 0.0062 0.0153 0.0181 0.0241 0.0481 0.0767 0.1147 0.1413 0.1446 0.1693 0.2005 0.2141 0.1746 0.1515 0.0000 0.0000 0.0019 0.0000 0.0000 0.0000 0.0002 0.0000 0.0000 0.0000 0.0000 0.0000
C09H10.17#ncRNA 0.0033  0.0000 0.0048 0.0129 0.0079 0.0198 0.0231 0.0280 0.0296 0.0667 0.1064 0.1932 0.2708 0.3069 0.2789 0.2545 0.2259 0.2027 0.0000 0.0000 0.0000 0.0000 0.0000 0.0000 0.0015 0.0055 0.0000 0.0029 0.0002 0.0000
C09H10.18#ncRNA 0.0000  0.0552 0.0516 0.0564 0.0783 0.0806 0.0704 0.0627 0.0401 0.0372 0.0337 0.0234 0.0301 0.0144 0.0141 0.0056 0.0000 0.0037 0.0080 0.0000 0.0000 0.0028 0.0000 0.0034 0.0215 0.0049 0.0000 0.0000 0.0000 0.0004
C09H5.8#Pseudogene 0.0097  0.0008 0.0006 0.0000 0.0014 0.0039 0.0042 0.0019 0.0020 0.0019 0.0033 0.0046 0.0077 0.0118 0.0138 0.0164 0.0174 0.0167 0.0000 0.0000 0.0000 0.0009 0.0000 0.0000 0.0058 0.0000 0.0000 0.0000 0.0000 0.0000
C10A4.11#ncRNA 0.0473  0.0000 0.0031 0.0031 0.0166 0.0362 0.0548 0.0479 0.0395 0.0298 0.0203 0.0202 0.0208 0.0265 0.0399 0.0314 0.0304 0.0262 0.0000 0.0000 0.0000 0.0000 0.0000 0.0000 0.0020 0.0000 0.0000 0.0000 0.0000 0.0000
C10A4.12#ncRNA 0.0000  0.0023 0.0000 0.0021 0.0018 0.0106 0.0243 0.0322 0.0314 0.0231 0.0164 0.0092 0.0140 0.0174 0.0222 0.0249 0.0244 0.0236 0.0000 0.0030 0.0000 0.0000 0.0000 0.0000 0.0000 0.0000 0.0000 0.0000 0.0000 0.0000
C10B5.4#ncRNA 0.0000  0.0000 0.0025 0.0008 0.0017 0.0169 0.0343 0.0373 0.0328 0.0204 0.0207 0.0197 0.0257 0.0348 0.0541 0.0665 0.0689 0.0685 0.0000 0.0000 0.0000 0.0000 0.0000 0.0000 0.0052 0.0000 0.0000 0.0000 0.0000 0.0000
C10C5.10#ncRNA 0.0376  0.0000 0.0308 0.0348 0.0803 0.1515 0.1668 0.1599 0.1846 0.1782 0.2314 0.2623 0.2838 0.2249 0.1816 0.1248 0.1201 0.0743 0.0007 0.0060 0.0000 0.0063 0.0000 0.0000 0.0000 0.0027 0.0000 0.0000 0.0000 0.0427
C10C5.11#ncRNA 0.0000  0.0021 0.0090 0.0002 0.0000 0.0036 0.0303 0.0498 0.0744 0.0878 0.1007 0.1199 0.1378 0.1346 0.0848 0.0574 0.0294 0.0335 0.0000 0.0036 0.0000 0.0000 0.0000 0.0000 0.0000 0.0000 0.0000 0.0013 0.0000 0.0016
C10C5.8#ncRNA 0.0328  0.0053 0.0003 0.0006 0.0013 0.0009 0.0039 0.0023 0.0006 0.0023 0.0038 0.0017 0.0004 0.0000 0.0061 0.0143 0.0268 0.0494 0.0072 0.0000 0.0000 0.0000 0.0000 0.0000 0.0000 0.0203 0.0000 0.0000 0.0000 0.0000
C10C5.9#ncRNA 0.0105  0.0000 0.0233 0.0380 0.0480 0.0720 0.0902 0.0871 0.0924 0.0843 0.1040 0.0885 0.0999 0.1323 0.1345 0.0927 0.0634 0.0760 0.0016 0.0000 0.0000 0.0000 0.0000 0.0000 0.0000 0.0000 0.0000 0.0000 0.0000 0.0379
C10C6.10#ncRNA 0.0187  0.0177 0.0239 0.0100 0.0000 0.0167 0.0258 0.0289 0.0256 0.0207 0.0268 0.0237 0.0225 0.0254 0.0212 0.0191 0.0226 0.0507 0.0000 0.0000 0.0000 0.0000 0.0000 0.0000 0.0000 0.0000 0.0000 0.0000 0.0000 0.0000
C10C6.11#ncRNA 0.4703  2.6216 3.2557 2.8896 3.1904 3.4323 1.4317 0.0000 1.3794 3.3277 3.4846 2.9942 3.7003 3.2884 3.0073 2.9812 2.8046 1.0852 0.1212 0.6733 0.0000 12.9713 0.3518 0.0000 0.0000 2.2702 1.3268 0.1533 0.0401 0.1367
C10C6.12#ncRNA 0.0314  0.0006 0.0002 0.0000 0.0017 0.0017 0.0013 0.0011 0.0048 0.0096 0.0103 0.0154 0.0147 0.0162 0.0236 0.0338 0.0503 0.0682 0.0000 0.0000 0.0000 0.0057 0.0000 0.0000 0.0000 0.0000 0.0000 0.0000 0.0000 0.0000
C10C6.8#snoRNA 0.6878  2.9900 2.8000 4.7600 4.9900 6.2801 2.5500 0.0000 0.2800 1.2900 2.0200 3.7600 4.4300 3.4400 3.3800 4.6200 4.4400 2.9400 0.1488 1.0889 0.0000 21.5373 0.5331 0.0000 0.0000 3.7352 2.1842 0.2016 0.0134 0.1589
C10C6.9#Pseudogene 0.2614  0.2105 0.2108 0.0864 0.0325 0.0158 0.0100 0.0197 0.0210 0.0459 0.0312 0.0008 0.0002 0.0019 0.0000 0.0083 0.0238 0.0178 0.0000 0.0000 0.0000 0.0447 0.1258 0.0000 0.0000 0.0149 0.0000 0.0051 0.0000 0.0282
C10E2.7#ncRNA 0.0000  0.0000 0.0202 0.0485 0.0585 0.0539 0.0732 0.0918 0.1148 0.1212 0.1148 0.1198 0.1190 0.1010 0.0735 0.0503 0.0348 0.0230 0.0000 0.0072 0.0000 0.0031 0.0000 0.0009 0.0054 0.0000 0.0000 0.0000 0.0036 0.0000
C10E2.8#ncRNA 0.0263  0.0271 0.0325 0.0428 0.0285 0.0182 0.0122 0.0043 0.0030 0.0028 0.0008 0.0005 0.0000 0.0047 0.0192 0.0196 0.0104 0.0078 0.0041 0.0000 0.0000 0.0000 0.0000 0.0019 0.0000 0.0000 0.0000 0.0000 0.0000 0.0000
C10F3.10#ncRNA 0.0234  0.0119 0.0043 0.0034 0.0000 0.0029 0.0043 0.0042 0.0104 0.0181 0.0296 0.0341 0.0249 0.0101 0.0081 0.0310 0.0678 0.0778 0.0000 0.0000 0.0000 0.0000 0.0000 0.0000 0.0090 0.0000 0.0000 0.0031 0.0000 0.0000
C10F3.11#ncRNA 0.0184  0.0128 0.0035 0.0028 0.0000 0.0034 0.0060 0.0042 0.0020 0.0179 0.0358 0.0379 0.0260 0.0030 0.0064 0.0381 0.0731 0.0732 0.0000 0.0000 0.0000 0.0000 0.0000 0.0000 0.0075 0.0000 0.0000 0.0031 0.0000 0.0000
C10F3.12#ncRNA 0.0374  0.0403 0.0346 0.0142 0.0000 0.0061 0.0320 0.0309 0.0387 0.0414 0.0366 0.0357 0.0333 0.0366 0.0499 0.0490 0.0440 0.0567 0.0021 0.0000 0.0000 0.0000 0.0000 0.0000 0.0006 0.0000 0.0000 0.0000 0.0000 0.0000
C10F3.13#ncRNA 0.0687  0.0091 0.0065 0.0084 0.0000 0.0092 0.0049 0.0110 0.0315 0.0425 0.0486 0.0546 0.0781 0.0852 0.0952 0.0918 0.0781 0.0484 0.0000 0.0000 0.0000 0.0000 0.0060 0.0000 0.0000 0.0000 0.0003 0.0000 0.0041 0.0000
C10F3.14#ncRNA 0.0531  0.0112 0.0098 0.0036 0.0064 0.0000 0.0105 0.0092 0.0259 0.0372 0.0460 0.0584 0.0753 0.0846 0.0931 0.0803 0.0609 0.0451 0.0006 0.0000 0.0000 0.0037 0.0069 0.0000 0.0000 0.0000 0.0022 0.0000 0.0040 0.0000
C10F3.15#ncRNA 0.0000  0.0001 0.0000 0.0016 0.0029 0.0020 0.0035 0.0045 0.0039 0.0045 0.0059 0.0089 0.0130 0.0106 0.0077 0.0160 0.0286 0.0518 0.0010 0.0000 0.0055 0.0071 0.0038 0.0000 0.0014 0.0000 0.0047 0.0029 0.0117 0.0000
C10F3.16#ncRNA 0.0000  0.0000 0.0017 0.0045 0.0102 0.0171 0.0344 0.0522 0.0708 0.0865 0.1063 0.1362 0.1569 0.1405 0.1205 0.1065 0.0849 0.0758 0.0014 0.0000 0.0000 0.0000 0.0000 0.0000 0.0030 0.0000 0.0019 0.0043 0.0000 0.0000
C10F3.17#ncRNA 0.0244  0.0016 0.0000 0.0030 0.0033 0.0021 0.0016 0.0027 0.0043 0.0069 0.0067 0.0131 0.0136 0.0171 0.0247 0.0311 0.0359 0.0496 0.0000 0.0000 0.0000 0.0000 0.0000 0.0000 0.0012 0.0000 0.0000 0.0000 0.0000 0.0000
C10F3.8#ncRNA 0.0328  0.0074 0.0046 0.0027 0.0000 0.0039 0.0031 0.0098 0.0192 0.0383 0.0712 0.1058 0.1086 0.1058 0.1014 0.0881 0.0700 0.0556 0.0000 0.0000 0.0000 0.0000 0.0000 0.0000 0.0000 0.0000 0.0000 0.0000 0.0000 0.0000
C10F3.9#ncRNA 0.0252  0.0162 0.0164 0.0025 0.0000 0.0144 0.0244 0.0122 0.0090 0.0174 0.0129 0.0159 0.0209 0.0157 0.0281 0.0192 0.0294 0.0279 0.0000 0.0000 0.0000 0.0000 0.0000 0.0000 0.0094 0.0000 0.0000 0.0000 0.0000 0.0000
C10G11.11#ncRNA 0.0000  0.0023 0.0005 0.0022 0.0040 0.0000 0.0139 0.0129 0.0090 0.0119 0.0074 0.0010 0.0040 0.0080 0.0027 0.0041 0.0107 0.0062 0.0041 0.0000 0.0014 0.0000 0.0000 0.0000 0.0000 0.0000 0.0086 0.0000 0.0000 0.0000
C10G11.12#ncRNA 0.0000  0.0000 0.0737 0.1379 0.2292 0.3622 0.3973 0.3424 0.3385 0.3986 0.3440 0.3111 0.3481 0.3381 0.2475 0.1389 0.1065 0.0955 0.0048 0.0000 0.0001 0.0000 0.0000 0.0000 0.0006 0.0000 0.0012 0.0063 0.0072 0.1607
C10G11.13#ncRNA 0.0000  0.0173 0.0178 0.0563 0.0325 0.0310 0.0628 0.0639 0.0741 0.0770 0.0691 0.0578 0.0543 0.0578 0.0400 0.0273 0.0000 0.0049 0.0000 0.0000 0.0012 0.0000 0.0000 0.0000 0.0000 0.0000 0.0027 0.0000 0.0000 0.0000
C10G11.14#ncRNA 0.1107  0.0000 0.0524 0.0980 0.1120 0.1392 0.1708 0.1668 0.3008 0.3885 0.3595 0.2517 0.2087 0.2122 0.1906 0.1100 0.0314 0.0293 0.0029 0.0000 0.0000 0.0000 0.0000 0.0000 0.0069 0.0000 0.0032 0.0000 0.0000 0.0000
C10G11.15#ncRNA 0.0462  0.1066 0.2644 0.2534 0.2956 0.3828 0.4443 0.5099 0.5703 0.6821 0.6743 0.5827 0.5128 0.4273 0.3926 0.2089 0.0214 0.0000 0.0001 0.0000 0.0000 0.0000 0.0027 0.0000 0.0041 0.0000 0.0000 0.0000 0.0095 0.0349
C10G11.16#ncRNA 0.0000  0.0052 0.0000 0.0041 0.0080 0.0090 0.0238 0.0131 0.0035 0.0059 0.0065 0.0045 0.0085 0.0131 0.0260 0.0239 0.0308 0.0182 0.0014 0.0000 0.0018 0.0000 0.0000 0.0133 0.0330 0.0000 0.0000 0.0029 0.0000 0.0000
C10G11.17#ncRNA 0.0000  0.0000 0.1000 0.1954 0.3238 0.5240 0.5973 0.4318 0.5059 0.5890 0.5340 0.4876 0.6581 0.7086 0.4607 0.2655 0.1505 0.0839 0.0122 0.0000 0.0019 0.0000 0.0000 0.0000 0.0013 0.0000 0.0030 0.0104 0.0147 0.1244
C10G6.10#ncRNA 0.0000  0.0049 0.0000 0.0124 0.0030 0.0147 0.0299 0.0397 0.0408 0.0274 0.0285 0.0520 0.0833 0.1273 0.1261 0.1159 0.1216 0.1251 0.0000 0.0000 0.0000 0.0000 0.0053 0.0000 0.0000 0.0000 0.0000 0.0000 0.0000 0.0000
C10G6.11#ncRNA 0.0328  0.0000 0.0045 0.0074 0.0124 0.0147 0.0318 0.0476 0.0523 0.0745 0.0985 0.1189 0.1229 0.1262 0.1314 0.1213 0.1084 0.0956 0.0000 0.0000 0.0000 0.0000 0.0000 0.0000 0.0000 0.0057 0.0000 0.0000 0.0000 0.0000
C10G6.12#ncRNA 0.0000  0.0015 0.0000 0.0012 0.0073 0.0251 0.0491 0.0730 0.0888 0.0993 0.1189 0.1553 0.1838 0.1696 0.1546 0.1387 0.1183 0.1037 0.0000 0.0000 0.0000 0.0000 0.0000 0.0000 0.0000 0.0057 0.0000 0.0000 0.0000 0.0000
C10G6.13#ncRNA 0.0000  0.0000 0.0271 0.0453 0.0479 0.0782 0.1033 0.1823 0.2689 0.2974 0.3099 0.3433 0.3796 0.4262 0.4593 0.4418 0.4073 0.3957 0.0000 0.0000 0.0000 0.0000 0.0000 0.0000 0.0000 0.0000 0.0000 0.0000 0.0000 0.0000
C10G6.14#ncRNA 0.0983  0.0000 0.0034 0.0070 0.0215 0.0395 0.0433 0.0522 0.0554 0.0572 0.0643 0.0781 0.1016 0.1240 0.1486 0.1695 0.1660 0.1959 0.0019 0.0000 0.0000 0.0000 0.0000 0.0000 0.0000 0.0000 0.0000 0.0000 0.0000 0.0000
C10G6.15#ncRNA 0.0000  0.0000 0.0110 0.0325 0.0372 0.0534 0.0587 0.0670 0.0712 0.0848 0.0991 0.1283 0.1688 0.2033 0.2161 0.2304 0.2455 0.2471 0.0041 0.0000 0.0000 0.0000 0.0000 0.0000 0.0000 0.0057 0.0000 0.0000 0.0000 0.0000
C10G6.16#ncRNA 0.0796  0.0075 0.0000 0.0316 0.0745 0.0690 0.1381 0.1612 0.1986 0.2907 0.3866 0.5376 0.6271 0.6539 0.6594 0.6080 0.5880 0.5686 0.0000 0.0154 0.0000 0.0000 0.0000 0.0000 0.0000 0.0038 0.0000 0.0000 0.0000 0.0000
C10G6.17#ncRNA 0.0655  0.0092 0.0000 0.0205 0.0670 0.0787 0.1480 0.2076 0.2797 0.3679 0.4016 0.5083 0.5851 0.6215 0.6014 0.5661 0.4980 0.5097 0.0041 0.0154 0.0000 0.0000 0.0000 0.0000 0.0000 0.0000 0.0000 0.0000 0.0000 0.0000
C10G6.18#ncRNA 0.0764  0.0000 0.0008 0.0016 0.0039 0.0132 0.0185 0.0402 0.0576 0.0663 0.0708 0.0523 0.0518 0.0710 0.1103 0.1159 0.1335 0.1768 0.0000 0.0000 0.0000 0.0000 0.0000 0.0000 0.0000 0.0000 0.0000 0.0000 0.0000 0.0000
C10G6.19#ncRNA 0.0000  0.0120 0.0000 0.0032 0.0161 0.0291 0.0469 0.0814 0.1169 0.1542 0.1893 0.2347 0.2665 0.2389 0.2209 0.2242 0.1909 0.1682 0.0000 0.0154 0.0000 0.0000 0.0000 0.0000 0.0000 0.0057 0.0000 0.0000 0.0000 0.0000
C10G6.2#ncRNA 0.0000  0.0015 0.0012 0.0053 0.0000 0.0036 0.0222 0.0329 0.0575 0.0803 0.0805 0.0785 0.0914 0.1181 0.1288 0.1380 0.1394 0.1376 0.0000 0.0000 0.0000 0.0000 0.0000 0.0000 0.0000 0.0057 0.0000 0.0000 0.0000 0.0000
C10G6.20#ncRNA 0.0000  0.0000 0.0075 0.0196 0.0359 0.0450 0.0780 0.0987 0.1396 0.2041 0.2463 0.2724 0.2589 0.2295 0.2377 0.2413 0.2456 0.2240 0.0000 0.0000 0.0000 0.0000 0.0000 0.0000 0.0000 0.0000 0.0000 0.0000 0.0000 0.0000
C10G6.21#ncRNA 0.0328  0.0000 0.0000 0.0002 0.0038 0.0128 0.0175 0.0182 0.0120 0.0366 0.0653 0.0942 0.1013 0.1094 0.0946 0.0803 0.0710 0.0668 0.0000 0.0000 0.0000 0.0000 0.0000 0.0000 0.0000 0.0000 0.0000 0.0000 0.0000 0.0000
C10G6.22#ncRNA 0.0000  0.0048 0.0073 0.0085 0.0150 0.0295 0.0397 0.0283 0.0167 0.0084 0.0060 0.0052 0.0074 0.0099 0.0075 0.0027 0.0000 0.0008 0.0041 0.0000 0.0000 0.0000 0.0000 0.0000 0.0000 0.0000 0.0000 0.0000 0.0000 0.0000
C10G6.23#ncRNA 0.0000  0.0000 0.0083 0.0299 0.0400 0.0969 0.1393 0.1677 0.2511 0.3653 0.3864 0.3876 0.3713 0.3886 0.3862 0.3206 0.2869 0.2068 0.0000 0.0022 0.0000 0.0000 0.0000 0.0000 0.0000 0.0057 0.0000 0.0000 0.0000 0.0000
C10G6.24#ncRNA 0.0000  0.0176 0.0234 0.0140 0.0000 0.0042 0.0215 0.0234 0.0222 0.0290 0.0283 0.0232 0.0335 0.0346 0.0351 0.0232 0.0370 0.0379 0.0000 0.0000 0.0000 0.0000 0.0000 0.0000 0.0000 0.0000 0.0000 0.0000 0.0000 0.0000
C10G6.25#ncRNA 0.0000  0.0000 0.0004 0.0004 0.0143 0.0369 0.0616 0.0723 0.1203 0.1528 0.1761 0.1893 0.1755 0.1703 0.1695 0.1667 0.1317 0.1348 0.0041 0.0000 0.0000 0.0000 0.0000 0.0000 0.0000 0.0000 0.0000 0.0000 0.0000 0.0000
C10G6.26#ncRNA 0.0328  0.0000 0.0046 0.0041 0.0267 0.0287 0.0297 0.0251 0.0393 0.0726 0.1134 0.1321 0.1361 0.1778 0.1970 0.2110 0.2351 0.2266 0.0008 0.0000 0.0000 0.0000 0.0000 0.0000 0.0000 0.0000 0.0014 0.0000 0.0000 0.0000
C10G6.27#ncRNA 0.0000  0.0166 0.0229 0.0092 0.0000 0.0202 0.0240 0.0249 0.0220 0.0182 0.0238 0.0216 0.0245 0.0252 0.0303 0.0308 0.0285 0.0110 0.0000 0.0037 0.0000 0.0000 0.0000 0.0000 0.0000 0.0000 0.0000 0.0000 0.0000 0.0000
C10G6.28#ncRNA 0.0000  0.0017 0.0000 0.0083 0.0111 0.0219 0.0369 0.0686 0.0732 0.0908 0.1093 0.1173 0.1144 0.1250 0.1322 0.1202 0.1078 0.1126 0.0000 0.0154 0.0000 0.0000 0.0000 0.0000 0.0000 0.0000 0.0000 0.0000 0.0000 0.0000
C10G6.29#ncRNA 0.0000  0.1284 0.1374 0.0608 0.0000 0.0580 0.1436 0.1319 0.1443 0.1588 0.1554 0.1664 0.2168 0.1747 0.1940 0.1802 0.1706 0.1381 0.0000 0.0000 0.0000 0.0000 0.0000 0.0000 0.0000 0.0000 0.0000 0.0000 0.0000 0.0000
C10G6.3#ncRNA 0.0000  0.0071 0.0202 0.0109 0.0000 0.0229 0.0251 0.0215 0.0204 0.0229 0.0243 0.0223 0.0286 0.0272 0.0289 0.0324 0.0210 0.0245 0.0000 0.0044 0.0000 0.0000 0.0000 0.0000 0.0000 0.0000 0.0000 0.0000 0.0000 0.0000
C10G6.30#ncRNA 0.0328  0.0000 0.0032 0.0256 0.0138 0.0215 0.0822 0.1108 0.1821 0.2703 0.2935 0.3201 0.3270 0.2890 0.2643 0.2496 0.2764 0.2559 0.0023 0.0110 0.0000 0.0000 0.0000 0.0000 0.0000 0.0000 0.0000 0.0000 0.0000 0.0000
C10G6.31#ncRNA 0.0000  0.0000 0.0057 0.0140 0.0213 0.0242 0.0430 0.0880 0.1167 0.1819 0.2118 0.2229 0.2463 0.2715 0.2481 0.2541 0.2872 0.2746 0.0000 0.0000 0.0000 0.0000 0.0000 0.0000 0.0000 0.0000 0.0000 0.0000 0.0000 0.0255
C10G6.32#ncRNA 0.0000  0.0000 0.0176 0.0201 0.0399 0.0676 0.0969 0.1817 0.2655 0.2905 0.2942 0.3442 0.3796 0.4261 0.4419 0.4212 0.3903 0.3563 0.0000 0.0000 0.0000 0.0000 0.0000 0.0000 0.0000 0.0000 0.0000 0.0000 0.0000 0.0000
C10G6.33#ncRNA 0.0328  0.0000 0.0057 0.0124 0.0274 0.0315 0.0273 0.0262 0.0514 0.0800 0.1125 0.1416 0.1474 0.1891 0.2005 0.2112 0.2269 0.2300 0.0006 0.0000 0.0000 0.0000 0.0000 0.0000 0.0000 0.0000 0.0009 0.0000 0.0000 0.0000
C10G6.34#ncRNA 0.0000  0.0040 0.0000 0.0022 0.0195 0.0286 0.0432 0.0518 0.0683 0.0900 0.0952 0.1128 0.1389 0.1531 0.1427 0.1072 0.0658 0.0512 0.0000 0.0000 0.0000 0.0000 0.0000 0.0000 0.0000 0.0057 0.0000 0.0000 0.0000 0.0000
C10G6.35#ncRNA 0.0000  0.0000 0.0114 0.0128 0.0308 0.0634 0.0986 0.1277 0.1552 0.1715 0.1888 0.2418 0.2886 0.3134 0.2874 0.2623 0.2576 0.2555 0.0000 0.0066 0.0000 0.0000 0.0000 0.0000 0.0000 0.0141 0.0000 0.0000 0.0000 0.0000
C10G6.36#ncRNA 0.0655  0.0000 0.0166 0.0333 0.0722 0.1036 0.1387 0.1971 0.2794 0.3652 0.4001 0.5105 0.5822 0.6054 0.6130 0.5724 0.5181 0.5228 0.0041 0.0154 0.0000 0.0000 0.0000 0.0000 0.0000 0.0000 0.0000 0.0000 0.0000 0.0000
C10G6.37#ncRNA 0.0000  0.0134 0.0000 0.0101 0.0267 0.0439 0.0617 0.0687 0.0934 0.1212 0.1514 0.1818 0.1680 0.1653 0.1756 0.1951 0.1937 0.1720 0.0000 0.0000 0.0000 0.0000 0.0000 0.0000 0.0000 0.0000 0.0000 0.0000 0.0000 0.0000
C10G6.38#ncRNA 0.0733  0.0000 0.0033 0.0031 0.0087 0.0113 0.0168 0.0368 0.0573 0.0623 0.0594 0.0460 0.0501 0.0681 0.1035 0.1218 0.1398 0.1753 0.0000 0.0000 0.0000 0.0000 0.0000 0.0000 0.0000 0.0000 0.0000 0.0000 0.0000 0.0000
C10G6.39#ncRNA 0.0000  0.0000 0.0065 0.0079 0.0101 0.0176 0.0320 0.0408 0.0430 0.0449 0.0626 0.0918 0.1329 0.1522 0.1591 0.1418 0.0958 0.0667 0.0000 0.0000 0.0000 0.0000 0.0000 0.0000 0.0000 0.0057 0.0000 0.0000 0.0000 0.0000
C10G6.4#ncRNA 0.0000  0.0000 0.0148 0.0440 0.1005 0.1382 0.1705 0.1955 0.2327 0.2960 0.3412 0.3604 0.4002 0.4416 0.4730 0.4849 0.4992 0.4655 0.0000 0.0000 0.0000 0.0000 0.0000 0.0000 0.0000 0.0000 0.0000 0.0000 0.0000 0.0000
C10G6.40#ncRNA 0.0000  0.0000 0.0113 0.0207 0.0155 0.0154 0.0221 0.0743 0.1089 0.1689 0.2044 0.2215 0.2407 0.2416 0.2475 0.2437 0.2742 0.2722 0.0000 0.0000 0.0000 0.0000 0.0000 0.0000 0.0000 0.0000 0.0000 0.0000 0.0000 0.0255
C10G6.41#ncRNA 0.0343  0.0000 0.0036 0.0133 0.0322 0.0342 0.0311 0.0305 0.0492 0.0791 0.1125 0.1352 0.1459 0.1829 0.2045 0.2158 0.2347 0.2231 0.0002 0.0000 0.0000 0.0000 0.0000 0.0000 0.0000 0.0000 0.0000 0.0000 0.0000 0.0000
C10G6.42#ncRNA 0.0000  0.0043 0.0134 0.0000 0.0023 0.0095 0.0152 0.0111 0.0109 0.0118 0.0077 0.0127 0.0102 0.0159 0.0329 0.0206 0.0125 0.0120 0.0000 0.0000 0.0000 0.0000 0.0000 0.0000 0.0000 0.0000 0.0000 0.0000 0.0000 0.0000
C10G6.43#ncRNA 0.0889  0.0000 0.0000 0.0238 0.0520 0.0698 0.1235 0.1521 0.2498 0.2978 0.3904 0.5317 0.6190 0.6492 0.6355 0.5995 0.6100 0.6254 0.0000 0.0154 0.0000 0.0000 0.0000 0.0000 0.0000 0.0030 0.0000 0.0000 0.0000 0.0000
C10G6.44#ncRNA 0.0000  0.0000 0.0081 0.0107 0.0129 0.0196 0.0348 0.0457 0.0458 0.0705 0.0655 0.0742 0.0912 0.1283 0.1353 0.1149 0.0893 0.0700 0.0000 0.0000 0.0000 0.0000 0.0000 0.0000 0.0000 0.0000 0.0000 0.0000 0.0000 0.0000
C10G6.45#ncRNA 0.0000  0.0000 0.0121 0.0206 0.0435 0.0863 0.0775 0.0831 0.1664 0.2113 0.2367 0.3014 0.3501 0.3458 0.3233 0.2647 0.2230 0.1831 0.0043 0.0000 0.0000 0.0000 0.0000 0.0000 0.0000 0.0057 0.0000 0.0000 0.0000 0.0000
C10G6.46#ncRNA 0.0000  0.0000 0.0000 0.0170 0.0100 0.0232 0.0561 0.0755 0.1091 0.1743 0.2132 0.2155 0.2385 0.2515 0.2431 0.2513 0.2871 0.2641 0.0000 0.0000 0.0000 0.0000 0.0000 0.0000 0.0000 0.0000 0.0000 0.0000 0.0000 0.0255
C10G6.47#ncRNA 0.0000  0.0241 0.0316 0.0241 0.0000 0.0167 0.0281 0.0396 0.0485 0.0327 0.0273 0.0287 0.0325 0.0414 0.0371 0.0333 0.0405 0.0508 0.0000 0.0154 0.0000 0.0000 0.0000 0.0000 0.0000 0.0030 0.0000 0.0000 0.0000 0.0000
C10G6.48#ncRNA 0.0000  0.0000 0.0137 0.0209 0.0339 0.0840 0.1394 0.1785 0.2002 0.2271 0.2601 0.3022 0.2907 0.2841 0.2711 0.2550 0.2220 0.1561 0.0000 0.0000 0.0000 0.0000 0.0000 0.0000 0.0000 0.0000 0.0000 0.0000 0.0000 0.0000
C10G6.49#ncRNA 0.0328  0.0000 0.0019 0.0108 0.0274 0.0419 0.0521 0.0524 0.0851 0.1087 0.1174 0.1423 0.1642 0.1725 0.1916 0.2030 0.2227 0.2112 0.0000 0.0308 0.0000 0.0000 0.0000 0.0000 0.0000 0.0000 0.0000 0.0000 0.0000 0.0000
C10G6.5#ncRNA 0.0000  0.0254 0.0301 0.0117 0.0000 0.0141 0.0297 0.0273 0.0301 0.0340 0.0332 0.0318 0.0367 0.0449 0.0373 0.0344 0.0344 0.0375 0.0000 0.0000 0.0000 0.0000 0.0000 0.0000 0.0000 0.0000 0.0000 0.0000 0.0000 0.0000
C10G6.50#ncRNA 0.0000  0.0000 0.0104 0.0206 0.0299 0.0565 0.0618 0.0630 0.0743 0.1292 0.1900 0.2541 0.2974 0.2930 0.2902 0.3190 0.2852 0.2397 0.0000 0.0000 0.0000 0.0000 0.0000 0.0000 0.0000 0.0068 0.0000 0.0000 0.0000 0.0000
C10G6.51#ncRNA 0.0000  0.0000 0.0126 0.0276 0.0397 0.0638 0.0939 0.0945 0.1407 0.1783 0.1837 0.2289 0.3238 0.3510 0.2978 0.2356 0.2081 0.1491 0.0000 0.0000 0.0000 0.0012 0.0000 0.0000 0.0000 0.0000 0.0000 0.0000 0.0087 0.0000
C10G6.52#ncRNA 0.0000  0.0000 0.0126 0.0261 0.0360 0.0573 0.0957 0.0936 0.1407 0.1783 0.1915 0.2273 0.3132 0.3559 0.2931 0.2421 0.1998 0.1552 0.0000 0.0000 0.0000 0.0012 0.0000 0.0000 0.0000 0.0000 0.0000 0.0000 0.0087 0.0000
C10G6.53#ncRNA 0.0000  0.0140 0.0141 0.0132 0.0354 0.0287 0.0464 0.0301 0.0288 0.0281 0.0376 0.0314 0.0274 0.0417 0.0337 0.0247 0.0168 0.0000 0.0000 0.0000 0.0000 0.0000 0.0000 0.0000 0.0000 0.0000 0.0000 0.0000 0.0000 0.0000
C10G6.6#ncRNA 0.0000  0.0087 0.0000 0.0162 0.0146 0.0335 0.0616 0.0594 0.0709 0.1118 0.1379 0.1692 0.1611 0.1534 0.1618 0.1908 0.1784 0.1685 0.0000 0.0000 0.0000 0.0000 0.0000 0.0000 0.0000 0.0000 0.0000 0.0000 0.0000 0.0000
C10G6.7#ncRNA 0.0000  0.0000 0.0127 0.0377 0.0335 0.0329 0.0546 0.0628 0.0867 0.1017 0.1264 0.1655 0.1702 0.1614 0.1523 0.1529 0.1455 0.1429 0.0000 0.0000 0.0000 0.0000 0.0000 0.0000 0.0000 0.0000 0.0000 0.0000 0.0000 0.0000
C10G6.8#ncRNA 0.0000  0.0000 0.0124 0.0010 0.0258 0.0417 0.0629 0.0892 0.1242 0.1614 0.1908 0.1944 0.1709 0.1790 0.1812 0.1813 0.1620 0.1447 0.0041 0.0000 0.0000 0.0000 0.0000 0.0000 0.0000 0.0000 0.0000 0.0000 0.0000 0.0000
C10G6.9#ncRNA 0.0000  0.0053 0.0000 0.0183 0.0327 0.0504 0.0766 0.0886 0.1141 0.1388 0.1874 0.2138 0.2179 0.2226 0.2258 0.2173 0.1849 0.1377 0.0000 0.0000 0.0000 0.0000 0.0000 0.0000 0.0000 0.0000 0.0000 0.0000 0.0000 0.0000
C10G8.9#ncRNA 0.0000  0.0097 0.0070 0.0042 0.0008 0.0000 0.0055 0.0061 0.0089 0.0138 0.0167 0.0208 0.0210 0.0226 0.0288 0.0411 0.0437 0.0387 0.0038 0.0000 0.0000 0.0000 0.0000 0.0000 0.0002 0.0000 0.0088 0.0000 0.0000 0.0000
C10G8.t1#tRNA 0.0000  0.0000 0.0000 0.0000 0.0000 0.0000 0.0000 0.0000 0.0000 0.0000 0.0000 0.0000 0.0000 0.0000 0.0000 0.0000 0.0000 0.0000 0.0000 0.0000 0.0000 0.0000 0.0000 0.0000 0.0000 0.0000 0.0000 0.0000 0.0000 0.0000
[truncated: 6,181,322 more chars]
