# Supplementary material for: The time-resolved transcriptome of C. elegans
Source: Genome Res. 2016 Oct;26(10):1441–50. doi: 10.1101/gr.202663.115 (PMC5052054; doi:10.1101/gr.202663.115)
Supplement: Supplemental Material [file supp_gr.202663.115_Supplemental_Table_S13.gz › Suppl. Table 13 Unified_dcpm_per_wormbase_gene]

WormbaseName 4cell 44min 83min 122min 161min 199min 238min 277min 316min 355min 393min 432min 471min 510min 548min 587min 626min 665min L1 L2 L3 L4 YA DE D DX Soma Male AdultSPE9 gonad LENGTH
2L52.1	0.530828	0.4706	0.7405	1.1312	1.3271	1.2527	1.2851	1.2514	1.2985	1.1375	0.9760	0.6308	0.5437	0.4537	0.3499	0.3078	0.3364	0.3074	0.113352	0.0797337	0.0253786	0.0505105	0.0450946	0.28792	0.208273	0.392658	0.035399	0.0688468	0.0776405	0.0603591	1284
2RSSE.1	0.336208	0.2861	0.5226	1.2692	2.1389	2.5324	2.5972	3.3503	4.3058	4.2993	4.9261	5.1042	4.7512	2.4676	2.8401	2.8029	3.1333	2.8126	0.896642	0.611569	0.415548	0.387748	0.299345	1.32997	1.37105	1.26474	0.619048	0.869432	0.470399	0.15939	1301
2RSSE.2	0.0653349	0.0945	0.0453	0.2803	0.3356	0.4539	0.5317	0.5032	1.0717	1.6712	2.0989	2.1568	2.3339	1.4622	1.4250	1.4648	1.2548	1.1278	0.217031	0.269412	0.165271	0.116517	0.0418019	0.205581	0.100027	0.153285	0.0871737	0.262113	0.192874	0.0592984	173
3R5.1	0.613928	0.3966	0.2676	0.1748	0.1255	0.1231	0.1260	0.0802	0.1170	0.0758	0.0923	0.0911	0.0889	0.0920	0.0664	0.0832	0.0676	0.0682	0.108792	0.111028	0.152491	0.252174	0.475804	0.532097	0.807971	0.417437	0.08826	0.163021	0.472495	0.367679	816
4R79.1	0.00892649	0.0058	0.0029	0.0005	0.0000	0.0017	0.0043	0.0139	0.0221	0.0187	0.0660	0.1493	0.2404	0.5286	0.5744	0.5604	0.5636	0.5500	0.0125628	0.532903	0.0521467	0.254605	0.0167231	0.0246788	0.00943038	0.00212872	0.0431528	0.205867	0.0416133	0	1035
4R79.2	0.00237167	0.0059	0.0062	0.0135	0.0061	0.0094	0.0060	0.0071	0.0045	0.0000	0.0137	0.0115	0.0487	0.1099	0.1275	0.1245	0.1238	0.1203	0.0909039	0.095055	0.0171592	0.0362769	0.0155594	0.228033	0.217961	0.211344	0.0270779	0.35995	0.0343299	0	1188
6R55.2	0.0365253	0.0016	0.0004	0.0236	0.0417	0.0327	0.0318	0.0274	0.0486	0.0392	0.0207	0.0429	0.0525	0.0562	0.0394	0.0323	0.0174	0.0000	0.0309717	0.106014	0.0331892	0.0341384	0.00816173	0.0253717	0.0304422	0.0277345	0.125639	0.0716718	0.0264455	0.00508655	296
AC3.1	0.00555238	0.0377	0.0789	0.1009	0.0352	0.0112	0.0014	0.0007	0.0114	0.0000	0.0057	0.0233	0.0384	0.0250	0.0279	0.0153	0.0166	0.0138	0.00526148	0.00475766	0.0015636	0.00439902	0.00266386	0.111008	0.108903	0.0837437	0.0056982	0.0372789	0.00532773	0	1068
AC3.10	0.0196733	0.0000	0.0001	0.0012	0.0005	0.0036	0.0019	0.0026	0.0027	0.0056	0.0088	0.0128	0.0274	0.0424	0.0430	0.0451	0.0472	0.0483	0.000842613	0.0155485	0.0678596	0.22865	0.105609	0.021393	0.0172882	0.00838613	0.00933018	0.717981	0.0024184	0.0125093	1224
AC3.2	0.0568705	0.2384	0.5390	0.9235	0.8157	0.6221	0.3198	0.2102	0.2022	0.2686	0.1677	0.2186	0.1004	0.1093	0.1196	0.1254	0.0000	0.0003	0.68491	0.648458	0.443867	0.570077	0.869933	0.962549	0.871916	0.480508	0.852158	1.21492	0.0860817	0.0215063	1450
AC3.3	0	0.0349	0.0282	0.0053	0.0129	0.0053	0.0048	0.0170	0.0000	0.0154	0.0137	0.0080	0.0413	0.1212	0.1415	0.1503	0.1621	0.1766	0.000786496	2.08327	0.327738	2.47111	0.384508	0.0243718	0.00403488	0.0111025	0.410675	0.505083	0.0377477	0	281
AC3.4	0	0.0163	0.0344	0.0183	0.0138	0.0109	0.0050	0.0054	0.0022	0.0113	0.0000	0.0251	0.0271	0.0456	0.0460	0.0294	0.0214	0.0237	0	0.695751	0.209036	2.70937	0.299685	0.0169718	0.00279543	0.00764566	0.326838	0.390227	0.0341135	0	242
AC3.5	0.0129371	0.0025	0.0057	0.0042	0.0045	0.0058	0.0065	0.0048	0.0042	0.0033	0.0051	0.0000	0.0136	0.0383	0.0463	0.0419	0.0491	0.0444	0.722942	1.40233	2.18714	0.649169	1.10347	3.96119	3.88161	4.09752	1.41572	2.33228	0.380626	0.0314638	3477
AC3.6	0.00683789	0.0000	0.0000	0.0028	0.0009	0.0034	0.0005	0.0015	0.0028	0.0049	0.0111	0.0165	0.0160	0.0140	0.0119	0.0107	0.0119	0.0127	0.0169637	0.00552251	0.0046566	0.0076586	0.00476656	1.99538	0.264075	0.192919	0.00463401	0.00848587	0.00418209	0	987
AC3.7	0.0254285	0.0550	0.1065	0.1756	0.1709	0.1376	0.0848	0.0307	0.0253	0.0321	0.0332	0.0424	0.0355	0.0490	0.0260	0.0309	0.0235	0.0133	0.075173	0.172558	0.211985	0.328029	0.134499	2.06451	1.34607	1.34448	0.136653	0.20556	0.0772373	0.00894878	1711
AC3.8	0.0088751	0.0011	0.0000	0.0063	0.0026	0.0037	0.0101	0.0193	0.0382	0.0667	0.0718	0.0762	0.1075	0.1357	0.1075	0.1245	0.1386	0.1446	0.257869	0.334848	0.176132	0.0972853	0.16267	0.0821081	0.0551652	0.163071	0.0839395	0.244539	0.0729844	0.00294973	1687
AC7.1	0.00968087	0.0020	0.0027	0.0012	0.0015	0.0000	0.0027	0.0035	0.0074	0.0113	0.0126	0.0273	0.0443	0.0621	0.0862	0.0896	0.0877	0.0887	0.105041	0.0520115	0.014243	0.0331451	0.066307	0.359064	0.407699	0.309994	0.0346046	0.047195	0.0080819	0	1286
AC7.2	0.381396	0.1456	0.0147	0.0327	0.1214	0.2290	0.4496	0.6334	0.8316	1.2557	1.6663	2.2187	2.3272	2.1801	1.9075	2.1353	2.2034	2.4123	1.61511	0.961538	0.932512	0.527432	0.489371	1.29959	0.993416	1.14258	0.51582	0.57266	0.250997	0.148924	2741
AC7.3	0.0100214	0.0027	0.0020	0.0020	0.0029	0.0011	0.0004	0.0000	0.0025	0.0030	0.0043	0.0065	0.0151	0.0146	0.0065	0.0098	0.0048	0.0086	0.000941586	0.00527339	0.165705	0.22133	0.0395997	0	0.00160236	0	0.00323177	0.532913	0.00526674	0.0129763	765
AC8.10	0.016369	0.0018	0.0186	0.0738	0.1017	0.1015	0.1628	0.1849	0.2049	0.2507	0.2652	0.2573	0.3162	0.2093	0.1413	0.1673	0.1935	0.2229	0.251967	0.147968	0.153490	0.066293	0.098018	0.215938	0.474770	0.417648	0.034733	0.119634	0.048519	0.043344	1320
AC8.11	0.014327	0.0000	0.0455	0.0873	0.1343	0.1537	0.1809	0.2423	0.2478	0.3366	0.3245	0.3282	0.2980	0.2194	0.1546	0.1579	0.1567	0.1759	0.228189	0.156365	0.143025	0.073001	0.091961	0.244793	0.501141	0.449214	0.034735	0.108389	0.037416	0.022183	654
AC8.12	0.007098	0.0000	0.0348	0.0814	0.0989	0.1061	0.1254	0.1540	0.1873	0.1752	0.1652	0.1892	0.1729	0.2140	0.1919	0.2011	0.2049	0.2081	0.093135	0.123024	0.103120	0.039256	0.092185	0.208636	0.283743	0.268276	0.030759	0.043728	0.039826	0.036078	690
AC8.3	0.016369	0.0055	0.0075	0.0748	0.0973	0.1030	0.1569	0.1882	0.2054	0.2488	0.2610	0.2600	0.3010	0.2195	0.1484	0.1675	0.1941	0.2351	0.251967	0.147968	0.153490	0.066293	0.098018	0.215938	0.474770	0.417648	0.034733	0.119634	0.048519	0.043344	1320
AC8.4	0.014327	0.0000	0.0163	0.0686	0.1189	0.1154	0.1634	0.2352	0.2257	0.3140	0.3050	0.3212	0.2764	0.2085	0.1386	0.1647	0.1346	0.1492	0.228189	0.156365	0.143025	0.073001	0.091961	0.244793	0.501141	0.449214	0.034735	0.108389	0.037416	0.022183	654
AC8.7	0.007098	0.0000	0.0427	0.0927	0.1081	0.0878	0.1320	0.1661	0.1884	0.1923	0.1772	0.1801	0.1893	0.2028	0.1912	0.1920	0.2050	0.2243	0.093135	0.123024	0.103120	0.039256	0.092185	0.208636	0.283743	0.268276	0.030759	0.043728	0.039826	0.036078	690
AH10.1	0.0218166	0.0101	0.0103	0.0092	0.0074	0.0000	0.0063	0.0384	0.0551	0.0984	0.1356	0.1462	0.1241	0.0657	0.0485	0.0651	0.0641	0.0506	0.00188124	0.004628	0.208784	0.63754	0.301876	0.0224007	0.013373	0.00871106	0.0101032	1.57172	0.024079	0.0515599	1760
AH10.2	0.387374	0.3257	0.6358	0.1121	0.0396	0.0273	0.0250	0.0558	0.0573	0.0354	0.0650	0.0618	0.0803	0.1145	0.1011	0.0773	0.0000	0.0482	0.00228481	0.00225329	0.000774644	0	0	0.000399824	0.000762659	0	0.00240943	0.00102434	0	0	738
AH10.3	0.008787	0.0096	0.0009	0.0645	0.0000	0.0811	0.1587	0.4620	0.9215	1.4611	2.0365	2.4218	1.9153	1.0278	1.1804	1.1804	0.8979	0.7785	0.098777	0.142707	0.0685015	0.0627962	0.0674714	0.220292	0.40852	0.315182	0.0324112	0.12123	0.0762668	0.0534855	563
AH10.4	0.166762	0.0045	0.0000	0.0018	0.0176	0.0112	0.0379	0.0895	0.1885	0.2240	0.3219	0.3358	0.2682	0.1803	0.1831	0.1749	0.1812	0.1264	0.0030603	0.00887784	0.0182972	0.0586412	0.0206191	0.0202802	0.00999503	0.0150277	0.00419761	0.0662667	0.00533356	0.00942592	111
AH6.1	0.0106903	0.0000	0.0011	0.0024	0.0042	0.0047	0.0034	0.0032	0.0037	0.0035	0.0057	0.0109	0.0133	0.0123	0.0116	0.0132	0.0179	0.0177	0.0004798	0.00173891	0.000443866	0	0	0.0190963	0.0314354	0.0246967	0	0.00183812	0.00111819	0	2559
AH6.10	0.0250518	0.0001	0.0004	0.0004	0.0010	0.0014	0.0000	0.0003	0.0007	0.0018	0.0019	0.0036	0.0077	0.0092	0.0116	0.0135	0.0145	0.0171	0.0395832	0.011129	0.0017199	0.00217623	0.00291521	0.0120813	0.029496	0.0236878	0.0014335	0.00292447	0.00144618	0	1194
AH6.11	0.0257133	0.0018	0.0011	0.0006	0.0014	0.0015	0.0005	0.0002	0.0000	0.0005	0.0016	0.0015	0.0060	0.0092	0.0126	0.0134	0.0129	0.0152	0.00530396	0.00398158	0	0.000954424	0	0.0123114	0.00872198	0.01019	0	0.00357557	0	0	990
AH6.12	0.00622262	0.0057	0.0000	0.0030	0.0067	0.0088	0.0062	0.0099	0.0181	0.0178	0.0210	0.0178	0.0165	0.0222	0.0198	0.0249	0.0234	0.0199	0.000295389	0.00485467	0	0.000897321	0	0.00631847	0.00391634	0.00393055	0	0	0	0	1053
AH6.14	0.0196628	0.0002	0.0005	0.0004	0.0003	0.0009	0.0000	0.0020	0.0027	0.0014	0.0008	0.0028	0.0041	0.0041	0.0057	0.0070	0.0085	0.0098	0.00326935	0.00411719	0	0	0	0.0047951	0.00806121	0.00240512	0	0.000311802	0	0	1193
AH6.2	0.005758	0.0000	0.0020	0.0066	0.0131	0.0205	0.0198	0.0129	0.0115	0.0058	0.0061	0.0120	0.0227	0.0226	0.0189	0.0189	0.0075	0.0153	0.000530819	0.00490578	0.0680392	0.264391	0.214777	0.0134411	0.0219224	0.0155062	0.0141382	1.01846	0.00945904	0.0191152	1064
AH6.3	0.0725654	0.0000	0.0010	0.0056	0.0133	0.0202	0.0195	0.0109	0.0108	0.0050	0.0124	0.0187	0.0195	0.0150	0.0188	0.0109	0.0099	0.0119	0.000367359	0.00601496	0.094213	0.494074	0.215422	0.00196745	0.00425566	0.00341873	0.014642	1.03099	0.00742214	0.0191957	791
AH6.4	0.0134232	0.0004	0.0019	0.0008	0.0000	0.0020	0.0027	0.0021	0.0016	0.0024	0.0048	0.0083	0.0121	0.0122	0.0124	0.0151	0.0208	0.0246	0.00295979	0.00403638	6.89478e-05	0.000914182	0.00144225	0.0229977	0.038335	0.0183838	0	0.00335454	0.000542644	0	1091
AH6.5	12.171	20.8133	11.3213	2.3619	1.5187	0.5146	0.3315	0.6865	0.5756	0.3426	0.8252	0.8363	0.6533	1.5908	1.0360	1.3079	1.2136	0.7975	0.0735631	0.0455213	0.25088	2.0779	7.53615	0.141284	0.22567	0.14152	0.0792022	0.742819	15.5744	6.42832	1904
AH6.6	0.00341985	0.0034	0.0000	0.0021	0.0011	0.0046	0.0035	0.0053	0.0075	0.0071	0.0099	0.0131	0.0152	0.0141	0.0070	0.0102	0.0106	0.0074	0.00107657	0.00405028	0	0	0	0.0187288	0.041759	0.00625169	0	0.000450915	0	0	958
AH6.7	0.0114352	0.0010	0.0010	0.0015	0.0015	0.0008	0.0023	0.0017	0.0010	0.0007	0.0000	0.0012	0.0104	0.0191	0.0200	0.0244	0.0260	0.0284	0.0012829	0.00479692	0.00107047	0.00272561	0.0047376	0.0222218	0.0163061	0.0164333	0.00156348	0.00244602	0	0	1040
AH6.8	0.0152099	0.0000	0.0024	0.0027	0.0015	0.0054	0.0032	0.0043	0.0043	0.0045	0.0057	0.0101	0.0113	0.0130	0.0116	0.0107	0.0112	0.0090	0.00160742	0.00327325	0.00214408	0.00180149	0	0.0148901	0.0422095	0.0316349	0	0.00334014	0	0	1049
AH9.1	0.0269205	0.0100	0.0216	0.0451	0.0454	0.0768	0.0937	0.1030	0.0951	0.0676	0.0826	0.0898	0.1013	0.1369	0.1577	0.1324	0.1301	0.1197	0.105435	0.059507	0.0363167	0.0129597	0.0295682	0.0583357	0.0502612	0.0716178	0.00750513	0.0335294	0.0200438	0.00318191	1604
AH9.2	3.78165	2.2342	1.3856	0.6996	0.5505	0.6088	0.3931	0.2823	0.1821	0.1149	0.1939	0.1951	0.2281	0.3006	0.1485	0.1014	0.1302	0.0000	0.0297559	0.0509488	0.0969419	0.118866	0.342274	0.0304115	0.0236383	0.0448839	0.0712999	0.144516	0.579555	0.793247	1146
AH9.3	1.7134	2.0211	2.2660	3.2108	3.0608	2.7617	2.4609	2.0490	2.0635	1.8397	1.4271	1.1644	0.9932	1.0686	0.8915	0.6882	0.6492	0.3992	0.192233	0.274779	0.229133	0.296459	0.29383	0.421633	0.262663	0.226435	0.251911	0.238861	0.472039	0.224189	959
AH9.4	0.00797436	0.0039	0.0000	0.0037	0.0031	0.0072	0.0047	0.0055	0.0089	0.0028	0.0075	0.0267	0.0268	0.0559	0.0535	0.0482	0.0506	0.0514	0.115201	0.0366086	0.00857553	0.00346363	0.00294806	0.113694	0.0989287	0.0826749	0.0106173	0.0300248	0.00337583	0	1364
AH9.6	0	0.0078	0.0032	0.0124	0.0003	0.0127	0.0000	0.0053	0.0126	0.0214	0.0237	0.1511	0.2132	0.4211	0.3523	0.3937	0.4207	0.4287	0.677908	0.376476	0.0861326	0.0594819	0.0172144	0.475686	0.483063	0.415726	0.0579955	0.196242	0.020363	0	999
AH9.7	0.0311889	0.0000	0.0536	0.0833	0.1212	0.1724	0.1968	0.2083	0.1781	0.1455	0.1693	0.1792	0.1890	0.2352	0.2214	0.2250	0.1783	0.1906	0.110311	0.0682629	0.0442844	0.0155337	0.0334478	0.0755129	0.0727429	0.088089	0.00847008	0.0452605	0.0254672	0.006127	833
B0001.1	5.71796	2.9499	1.4203	0.5969	0.2497	0.0651	0.3435	0.5339	1.3734	2.1485	3.1507	3.2268	3.3074	3.8305	3.6151	3.7704	4.1382	3.9711	2.23468	1.60756	1.23333	1.08933	2.20045	1.64974	1.63581	1.20152	0.958503	1.17229	3.23158	4.11686	995
B0001.2	1.07711	0.5390	0.2587	0.1611	0.1938	0.1291	0.1412	0.1597	0.1471	0.1381	0.1283	0.1226	0.1325	0.1283	0.1538	0.1496	0.1319	0.1276	0.121602	0.179082	0.369404	0.604742	1.58851	0.340925	0.745179	0.585366	0.05482	0.428152	0.667286	1.15585	2921
B0001.3	0.81852	0.5708	0.6205	0.8503	1.0182	1.2165	1.3212	1.4172	1.3806	1.2348	0.9805	0.7622	0.7093	0.7977	0.6088	0.5746	0.5220	0.6253	0.732679	0.571389	0.521252	0.61455	1.07791	0.707759	0.862499	1.33014	0.163607	0.365228	0.713647	1.44358	1969
B0001.4	5.64765	5.2001	2.9448	1.5210	1.5036	1.6975	1.8297	1.6647	1.7612	1.8846	1.8181	1.5026	1.6377	1.6570	1.4949	1.3493	1.4293	1.1563	1.27617	1.0188	1.28262	1.72723	2.66513	2.1914	2.1447	1.92003	0.433525	0.967292	1.83456	2.93115	1134
B0001.5	0.702149	0.5766	0.7087	0.6975	0.8404	1.0215	1.0904	1.1201	1.0148	0.9305	0.7518	0.6721	0.5722	0.4170	0.4052	0.4147	0.4208	0.4600	0.636308	0.496189	0.610637	0.483771	0.963896	0.511846	0.891631	0.795262	0.117169	0.355123	0.906825	0.879155	1860
B0001.6	1.10662	0.7694	1.1183	1.5013	2.2673	3.6550	5.3287	5.8035	6.8161	7.6739	7.4562	7.8733	7.0024	5.5543	5.2657	4.9981	4.5889	3.9173	1.83104	1.62259	1.35752	0.930094	1.05246	3.8444	10.8866	7.41799	0.519987	1.30141	1.19735	0.633719	2345
B0001.7	1.93723	2.1665	1.7400	0.6111	0.2787	0.1507	0.1752	0.1608	0.1802	0.1608	0.1720	0.2134	0.2134	0.2404	0.1727	0.1376	0.2103	0.0410	0.0629479	0.0886202	0.234472	0.372386	1.0116	0.175441	0.424671	0.307388	0.0146903	0.158363	0.941049	2.026	3006
B0001.8	2.56744	1.8357	1.6575	1.0241	0.8492	0.9048	0.8541	0.8521	0.7511	0.6651	0.5969	0.5524	0.4826	0.5790	0.5163	0.4423	0.3829	0.2536	0.496682	0.333573	0.323812	0.364356	0.835669	0.586917	0.681077	0.78292	0.0879098	0.268978	1.06646	1.76256	1661
B0019.1	0.0140945	0.0000	0.0307	0.0241	0.1137	0.2561	0.3181	0.5474	0.4546	0.2811	0.1803	0.0845	0.0962	0.1696	0.2129	0.2530	0.3750	0.5548	0.526174	0.705143	0.491343	0.652057	0.478226	0.566807	0.386971	0.401086	0.433361	0.997942	0.198242	0.00649613	2357
B0019.2	1.0961	0.7928	0.6971	0.7267	0.7177	0.6768	0.6017	0.5202	0.4618	0.3965	0.3216	0.2809	0.2385	0.2799	0.2605	0.2692	0.2477	0.2264	0.308741	0.278493	0.283369	0.284855	0.794478	0.521372	0.733526	0.612364	0.0670685	0.18497	0.665415	0.998207	2347
B0024.1	0.0125046	0.0000	0.0071	0.1053	0.1150	0.1158	0.1620	0.1842	0.2077	0.3182	0.3249	0.2565	0.1663	0.1398	0.1205	0.1174	0.1356	0.1376	0.289902	5.96858	30.5155	2.21732	3.55687	0.827264	0.272195	0.0780571	16.1846	4.67706	0.0521913	0.192147	1048
B0024.10	2.01565	1.0716	0.7426	0.5621	0.5575	0.6281	0.5582	0.5323	0.4320	0.3935	0.3338	0.3166	0.3198	0.3605	0.2555	0.2810	0.2458	0.2238	0.500115	0.441591	0.544236	0.66131	1.26725	0.716001	0.841641	0.947565	0.268298	0.668273	1.84505	2.04675	1837
B0024.11	1.30596	1.0765	1.2244	1.2503	1.3583	1.4041	1.1926	0.9943	0.9087	0.6702	0.5198	0.4854	0.3460	0.3448	0.2850	0.2354	0.2261	0.3164	0.881558	0.727935	0.757268	0.977507	1.46836	1.15808	1.09421	1.46727	0.224656	0.562498	0.893691	1.57238	1818
B0024.12	0.348693	0.3206	0.4809	1.5326	2.6498	2.8092	2.8336	1.8190	1.5238	1.1250	0.6305	0.8386	0.4829	0.5532	0.6705	0.3763	0.1535	0.0000	0.393061	0.475554	0.385521	0.365363	0.206572	0.391559	0.299302	0.316363	0.541161	0.429055	0.110004	0.272228	653
B0024.13	2.98646	2.0380	0.8954	0.2831	0.3485	0.2571	0.4348	0.2495	0.2950	0.2324	0.2372	0.1457	0.1926	0.4485	0.2959	0.2992	0.4694	0.4755	0.506411	0.483843	0.753372	0.813799	2.03202	0.618603	0.726863	0.771324	0.3307	1.02643	1.48706	1.37154	1032
B0024.14	0.0448639	0.0000	0.1021	0.1779	0.1727	0.1601	0.2065	0.3199	0.4223	0.5592	0.5089	0.5502	0.4468	0.3078	0.3383	0.3996	0.4569	0.5680	0.61379	0.856808	0.811846	0.243517	0.367364	0.895091	1.64319	1.41566	0.195613	0.5582	0.414434	0.00839419	3338
B0024.15	0.0151537	0.0018	0.0000	0.0013	0.0043	0.0026	0.0030	0.0008	0.0055	0.0036	0.0089	0.0216	0.0359	0.0549	0.0657	0.0678	0.0664	0.0746	0.093492	0.0539024	0.0466886	0.0162812	0.0231423	0.113243	0.115698	0.115478	0.0282937	0.0560373	0.00255918	0	1388
B0024.2	0.0174199	0.0000	0.0120	0.0155	0.0314	0.0307	0.0376	0.0406	0.0528	0.0754	0.0704	0.0678	0.0649	0.0693	0.0732	0.0851	0.0895	0.1032	0.0413062	0.295016	0.950638	1.61871	0.696602	17.4819	1.11592	0.6735	4.01736	1.26255	0.0760647	0.00497931	1025
B0024.3	0.032837	0.0453	0.0759	0.2244	0.3586	0.4136	0.1709	0.0889	0.0503	0.0395	0.0332	0.0000	0.0759	0.1132	0.1168	0.1370	0.1316	0.1713	0.240285	0.119115	0.0626191	0.0476039	0.0334408	0.33006	0.318742	0.345755	0.046425	0.0540451	0.00732983	0	875
B0024.4	0.0125467	0.0018	0.0035	0.0002	0.0046	0.0011	0.0036	0.0000	0.0034	0.0046	0.0063	0.0154	0.0101	0.0883	0.0730	0.0819	0.0874	0.0809	0.0276999	0.0673612	0.588453	0.178069	0.855527	0.260053	0.0347146	0.0573694	0.276166	0.487049	0.0807639	0	1350
B0024.6	0.00423846	0.0002	0.0000	0.0028	0.0010	0.0020	0.0017	0.0014	0.0006	0.0001	0.0022	0.0050	0.0174	0.0238	0.0248	0.0255	0.0272	0.0281	0.0147275	0.0110591	0.00318685	0.00165189	0.00131986	0.0619444	0.0738402	0.0671259	0.00121077	0.00546824	0.000690005	0	3432
B0024.8	0.0110205	0.0021	0.0000	0.0136	0.0145	0.0110	0.0350	0.0512	0.0704	0.0975	0.1333	0.2014	0.3162	0.3240	0.3078	0.3568	0.3525	0.3579	0.154113	0.115155	0.0283338	0.0252138	0.0176975	0.225954	0.202242	0.227988	0.0154667	0.0657726	0.0162322	0.000647854	3939
B0024.9	2.76441	1.9398	2.1236	1.9362	1.6677	1.3123	1.3130	1.2768	0.9077	0.7550	0.6088	0.3099	0.4278	0.6522	0.5798	0.4373	0.4604	0.7239	1.34522	1.34804	1.21223	2.03775	1.67593	2.26965	2.5657	2.28675	1.87656	2.08799	1.4146	1.35092	1034
B0025.1	0.654151	0.7585	1.1522	2.0984	2.5357	2.3895	2.0529	1.8545	1.6307	1.5209	1.4039	1.1431	1.1673	1.2529	1.0788	0.9557	0.8519	0.8101	0.773566	0.839177	0.62624	0.45235	0.736161	1.86506	1.71507	1.80617	0.22326	0.466559	0.475172	0.897066	3001
B0025.2	7.40128	4.0446	4.4662	4.6327	3.7908	3.0058	2.5128	2.0040	1.7938	1.6405	1.3299	1.3921	1.1211	1.4687	1.4132	1.2070	1.1581	0.8528	1.27276	1.11979	1.13093	1.27391	2.37347	2.58949	2.72525	2.72572	0.723195	1.45211	1.12199	2.59218	1640
B0025.4	15.6221	5.8979	5.3765	4.7449	4.3979	3.4762	3.4670	2.6775	2.1175	1.6530	1.3904	1.0067	0.7808	0.9902	1.0618	0.9241	0.9314	0.8304	0.590913	0.501388	0.391922	0.707454	1.49043	0.779035	1.05145	0.909963	0.203891	0.371449	0.470001	2.46731	588
B0025.5	0.0855061	0.1436	0.2423	0.2833	0.2074	0.1709	0.1258	0.0489	0.0400	0.0162	0.0210	0.0218	0.0000	0.0333	0.0226	0.0446	0.0271	0.0469	0.0186515	0.00719822	0.557458	3.92643	1.87543	0.0945061	0.0284253	0.0260331	0.503705	16.0214	0.10865	0.997609	323
B0034.1	0.0149808	0.0097	0.0487	0.0000	0.0498	0.0379	0.0293	0.0390	0.0071	0.0390	0.0586	0.0389	0.1204	0.1975	0.7768	0.6984	0.5308	0.4093	0.279841	0.418983	0.118876	0.142154	0.248655	0.593091	0.10142	0.070715	0.185075	0.256855	0.0243374	0	971
B0034.2	0	0.0000	0.0018	0.0037	0.0069	0.0096	0.0107	0.0086	0.0124	0.0129	0.0142	0.0193	0.0186	0.0243	0.0258	0.0215	0.0249	0.0224	0.00160297	0	0.00764757	0.021216	0.00662246	0.000872519	0.000856891	0.00612006	0	0.0251986	0	0	120
B0034.3	0.457947	0.4021	0.0684	0.4021	0.2605	0.0000	0.3940	0.3500	0.5877	1.2210	1.9113	3.0070	4.2606	3.9545	4.8646	5.2032	5.4979	5.9522	7.54888	2.54549	1.17421	0.541793	0.476889	5.54915	7.44429	6.74107	0.380032	1.73161	0.71544	0.260103	3537
B0034.4	0	0.0007	0.0002	0.0011	0.0000	0.0009	0.0069	0.0104	0.0169	0.0123	0.0095	0.0162	0.0249	0.0296	0.0402	0.0439	0.0499	0.0548	0.0288085	0.0204484	0.0228275	0.0970216	0.0448107	0.0566083	0.0305556	0.0426816	0.00667819	0.25705	0.00489552	0	692
B0034.5	0.0668276	0.0063	0.0124	0.0102	0.0137	0.0117	0.0000	0.0016	0.0040	0.0077	0.0046	0.0044	0.0229	0.0381	0.0437	0.0389	0.0357	0.0362	0.0675109	0.0399277	0.0266814	0.0366172	0.0176615	0.11061	0.139265	0.113476	0.0494272	0.0570783	0.00529337	0	1106
B0034.7	0.0374931	0.0530	0.1728	0.0000	0.1635	0.0219	0.0979	0.1140	0.1843	0.6024	0.9041	1.5733	1.8520	3.7524	3.1615	3.1143	2.7331	2.3852	0.0521559	0.32307	0.114191	0.0934267	0.0438373	0.0880537	0.040443	0.0675976	0.675885	0.467672	0.0208384	0	277
B0035.1	8.02295	6.8375	6.5937	6.2217	5.8539	6.3912	6.0592	5.5247	5.1321	4.7987	4.0465	3.5354	3.3825	3.4128	2.8783	2.4664	2.5339	1.9788	1.88039	1.50061	1.91444	1.8353	2.71452	1.34183	1.38329	1.92399	0.912785	1.08764	3.38629	5.38158	1295
B0035.10	0.0427491	0.0694	0.0787	0.0844	0.0980	0.0902	0.0743	0.0623	0.0610	0.0480	0.0318	0.0176	0.0115	0.0099	0.0061	0.0036	0.0047	0.0000	0.00608578	0.00206063	0.0168061	0.0454682	0.0211525	0.0115353	0.0228348	0.00499467	0.00219163	0.061558	0.00342352	0.00199219	269
B0035.11	6.27054	3.3567	3.3576	2.4353	2.3441	2.4073	2.1826	1.8875	1.7729	1.5454	1.1844	0.9886	0.9507	1.0112	0.7521	0.5410	0.4823	0.5337	1.21627	1.01942	0.869909	0.934069	2.02577	1.08848	1.30616	1.32373	0.482291	0.764086	2.09192	2.62351	1447
B0035.12	1.86708	2.0983	1.2104	0.9745	1.0082	0.8966	0.8738	0.8184	0.7618	0.6678	0.5958	0.5089	0.5226	0.5446	0.5825	0.3924	0.2850	0.1926	0.639112	0.592489	0.705555	0.800432	1.64719	0.599232	0.958241	1.01442	0.133183	0.334687	1.23953	3.84	2882
B0035.13	0.00539083	0.0000	0.0138	0.0306	0.0306	0.0189	0.0262	0.0123	0.0273	0.0365	0.0443	0.0503	0.0940	0.2217	0.2134	0.2102	0.2310	0.2085	5.54192	2.23253	2.93859	1.71045	2.67609	0.154145	0.0489301	0.0700399	5.62845	5.3912	1.58178	0.0131719	1021
B0035.14	1.96493	0.4957	0.5369	0.8975	1.4401	1.6719	1.9990	2.1234	2.0608	2.1904	2.0453	2.1621	1.8779	2.0745	1.8753	1.7809	1.8161	1.9260	1.19705	1.07883	1.10421	1.0162	1.75002	1.5499	1.46962	1.84962	0.696094	1.19395	1.09865	1.51369	1695
B0035.15	2.36662	0.9863	0.5924	0.2415	0.2775	0.5385	0.7935	0.7896	0.6878	0.5657	0.5249	0.5352	0.4715	0.7362	0.6796	0.5178	0.3652	0.1952	0.427323	0.638166	0.539881	0.72039	1.17643	0.648987	0.713179	0.663851	0.362524	0.472492	0.396986	0.745467	1121
B0035.16	0.646886	0.2583	0.1986	0.1221	0.1149	0.1345	0.1506	0.1315	0.1207	0.1271	0.1142	0.1025	0.1025	0.1047	0.1054	0.0691	0.0648	0.0507	0.0903416	0.0845983	0.0723507	0.141644	0.192963	0.228705	0.254359	0.250681	0.06504	0.0868661	0.136334	0.353854	1137
B0035.18	15.7432	11.8012	10.3067	7.7552	3.0703	1.0880	0.8789	0.7937	0.9873	0.9641	0.5498	1.1848	0.9834	1.1693	0.6969	0.7240	1.2351	0.0000	0.0870259	0.296162	1.0099	2.52189	2.70086	0.435876	0.40544	0.283069	0.162661	3.08586	5.10347	2.89561	273
B0035.2	3.24854	0.9097	0.7054	0.4293	0.6014	1.3515	1.6786	2.0057	2.2782	2.0299	1.5110	1.3408	1.0047	0.8559	0.8030	0.7224	0.2850	0.3953	0.681146	0.986806	1.01745	1.04711	1.47028	0.934916	0.644718	1.11325	1.1025	0.998623	0.451261	2.07745	1049
B0035.3	7.23732	3.3127	1.9714	0.5759	0.4837	0.4016	0.3559	0.2730	0.2891	0.4744	0.2984	0.2527	0.3204	0.4346	0.3458	0.1520	0.3475	0.2942	0.739111	0.762796	1.14201	1.37941	3.06046	1.01063	0.936026	0.958795	0.721224	1.38991	1.94349	3.24351	833
B0035.4	15.1171	30.1819	27.5971	21.4010	12.4934	8.7936	10.0733	6.5381	5.8666	1.4191	0.0000	0.1394	1.8499	12.3541	12.7088	10.2254	9.2750	3.7379	3.64521	3.08625	2.87287	4.71185	5.10116	4.84605	2.25041	2.18369	5.58542	5.73	2.47586	4.70054	550
B0035.5	1.11658	0.8696	0.7958	0.6510	0.5869	0.5003	0.4273	0.4029	0.3529	0.2880	0.1827	0.1989	0.2766	0.3805	0.2901	0.3897	0.5274	0.5509	1.28243	1.36002	1.57014	0.931847	2.21017	4.18743	2.49213	2.6373	0.910869	1.16753	0.860037	1.56867	1742
B0035.6	4.3758	5.2833	4.2962	1.7344	0.6652	0.3051	0.3840	0.4140	0.3319	0.4125	0.1945	0.3130	0.3082	0.3619	0.3509	0.2466	0.2056	0.1566	0.103251	0.16393	0.428211	0.586577	1.5838	0.293121	0.783977	0.381533	0.0320603	0.177645	2.27598	3.31754	2481
B0035.7	0.0122281	861.0214	872.0080	908.2229	952.9830	992.8602	1095.8084	819.9235	650.2420	407.7237	233.5663	143.6392	131.4319	137.1286	180.6680	118.0039	76.9060	0.0000	0.00144109	0	0.00349623	0.0249528	0.00402944	0.00328451	0	0	0.0024107	0	0.0250151	0.0179711	142
B0035.8	55.5951	269.3289	258.1121	307.9647	293.7567	297.8696	242.2839	151.8013	119.2725	78.6425	56.2089	78.3933	52.0960	33.7752	19.3179	6.3562	20.0657	0.0000	0.0234271	0.200964	0.273523	0.667932	0.244437	0.0857476	0.0486142	0.0240484	0.0742675	0.101581	0.861101	16.5209	58
B0035.9	2454.234281	2830.6027	2833.9785	3819.7101	3787.6401	3365.6659	3419.6786	2785.0295	1995.0939	1427.9606	653.2160	18.5669	70.8917	153.5986	288.6303	514.8085	183.9807	0.0000	0.097081	0.396033	0.705538	3.825450	0.960646	0.648860	1.191423	0.550471	0.283308	0.407096	0.354779	1207.979662	34
B0041.1	0.0265546	0.0117	0.0369	0.0440	0.0463	0.0378	0.0314	0.0161	0.0240	0.0272	0.0295	0.0254	0.0317	0.0255	0.0172	0.0134	0.0000	0.0055	0.00115088	0.00180602	0.0672813	0.208394	0.0498327	0.00631219	0.00552588	0.0119597	0.00471868	0.342442	0.00539104	0	665
B0041.2	1.34402	2.2363	2.9206	3.5360	4.5067	4.6381	4.6256	5.4875	5.3236	4.6068	4.1465	3.4947	2.9406	2.1462	2.0899	2.3852	1.9036	2.0724	2.84089	2.1063	1.79513	1.35943	2.20911	2.0917	3.28912	2.52393	0.640744	1.64221	2.39017	2.00275	3139
B0041.3	0.59976	0.3800	0.3641	0.6726	0.7388	0.8219	0.8044	0.6983	0.7896	0.8695	0.9576	1.0735	1.1397	1.3623	1.3410	1.3443	1.2354	1.2108	0.387131	0.528363	0.285395	0.322131	0.278397	0.50693	0.451514	0.371424	0.622718	0.403468	0.445638	0.353867	721
B0041.4	4.36999	9.5908	12.6088	13.9780	15.3954	18.3652	20.5829	20.0719	23.2827	27.7857	28.3063	32.0861	33.6288	34.2363	34.8148	36.5600	36.2226	39.1538	157.887	94.2391	116.219	108.452	74.3487	50.5311	95.726	112.574	82.4177	47.2281	45.1718	41.6914	1147
B0041.5	3.62438	2.3837	1.5372	0.5038	0.6494	0.7548	1.0071	1.0680	1.1228	1.1570	1.0216	0.8667	0.9317	1.6645	0.9556	1.1106	1.2483	1.4285	0.660652	0.761577	0.710186	1.079	1.89918	1.17916	0.900609	0.952237	0.494424	1.21621	0.98973	1.99445	1529
B0041.6	1.03672	0.0000	0.1073	0.8124	1.4048	1.6227	1.4344	1.0303	1.0030	0.6493	0.6394	0.4610	0.8398	2.3541	2.6574	2.7932	2.7023	3.0023	0.567962	0.556062	0.453979	0.85234	0.548987	0.369941	0.152771	0.201225	1.61569	0.99829	0.131138	0.217842	466
B0041.7	0.708523	1.5881	1.8450	3.0707	3.3475	3.2061	2.8148	2.5181	2.0511	1.8609	1.4905	1.2317	1.1550	0.8354	0.7975	0.8563	0.7637	0.7597	1.01061	0.901882	0.814576	0.617484	1.17923	0.966332	1.48134	1.35074	0.178822	0.571067	0.932818	1.18087	4506
B0041.8	12.3296	6.3452	4.9583	3.2387	2.7970	2.2901	1.8554	1.2957	1.0985	0.8099	0.6955	0.5142	0.6374	0.9613	0.5177	0.5142	0.8011	0.3312	0.439004	0.464409	0.575646	0.988664	3.04739	0.970565	1.05413	1.13723	0.181963	0.776663	2.17998	3.1958	874
B0047.1	0.0142817	0.0000	0.0021	0.0066	0.0075	0.0048	0.0115	0.0173	0.0157	0.0145	0.0195	0.0284	0.0324	0.0323	0.0278	0.0286	0.0291	0.0308	0.0219297	0.0262954	0.0362672	0.0522385	0.0769697	0.0235742	0.0182666	0.0208488	0.00179099	0.0449219	0.0303516	0.0667209	1030
B0047.2	0.00702296	0.0017	0.0000	0.0023	0.0074	0.0128	0.0203	0.0197	0.0245	0.0165	0.0201	0.0251	0.0365	0.0438	0.0428	0.0343	0.0348	0.0317	0.010212	0.0115523	0.0209219	0.0337578	0.0582606	0.0437764	0.130757	0.054606	0.00071342	0.0214136	0.0466562	0.0628537	933
B0047.3	0.164724	0.0801	0.0647	0.0348	0.0027	0.0012	0.0176	0.0178	0.0217	0.0337	0.0551	0.0740	0.0609	0.0601	0.0568	0.0485	0.0561	0.0314	0.0441332	0.0447778	0.0852496	0.123439	0.206295	0.175704	0.349712	0.241407	0.00028082	0.0719174	0.0978883	0.165193	1219
B0047.4	0.0124898	0.0139	0.0094	0.0075	0.0000	0.0040	0.0016	0.0086	0.0074	0.0089	0.0206	0.0265	0.0304	0.0339	0.0392	0.0344	0.0248	0.0234	0.00750327	0.0138637	0.00969816	0.0113132	0.0220749	0.0151802	0.00887476	0.0137855	0	0.00926387	0.00258333	0.00366652	522
B0198.1	0.0587451	0.0348	0.0035	0.0000	0.1582	0.1400	0.4060	0.6382	1.0190	1.6198	1.8676	2.2059	1.6981	2.2337	1.5755	1.2607	0.9486	0.9834	0.198775	0.20288	0.0846091	0.0847426	0.114169	0.644696	0.617958	0.351064	0.0650696	0.120662	0.0207961	0.0212031	1561
B0198.2	0.0424827	0.0144	0.0100	0.0029	0.0038	0.0034	0.0041	0.0000	0.0109	0.0103	0.0317	0.0616	0.0781	0.1844	0.2425	0.2364	0.2228	0.2102	0.205497	0.109316	0.0317627	0.0601906	0.0553557	0.309302	0.19746	0.224224	0.0239616	0.0622796	0.0428296	0.0192794	1456
B0198.3	0.0141108	0.0122	0.0000	0.0498	0.0263	0.0851	0.2171	0.4288	0.7071	0.9195	0.9850	0.9246	0.8388	0.5962	0.6663	0.6283	0.6036	0.5730	0.220445	0.283106	0.176984	0.116929	0.0528229	0.194583	0.161742	0.144154	0.0364864	0.130878	0.0491427	0.0265956	3413
B0205.1	1.65863	1.3227	1.2791	1.2723	1.2127	1.1366	0.9194	0.7842	0.6685	0.5453	0.4489	0.3933	0.3781	0.3625	0.3617	0.2916	0.2744	0.2016	0.267249	0.301429	0.284088	0.302697	0.788491	0.353553	0.508994	0.610884	0.0433689	0.254347	0.584726	1.33164	2562
B0205.10	0.0217687	0.0070	0.0037	0.0000	0.0046	0.0106	0.0117	0.0114	0.0159	0.0124	0.0130	0.0205	0.0289	0.0350	0.0279	0.0224	0.0211	0.0197	0.000542241	0.00683764	0.572409	1.42672	0.550794	0.00219899	0.00249158	0.00361977	0.013434	4.02607	0.0482405	0.0212205	1502
B0205.11	5.18692	3.2880	3.0229	2.7888	2.7461	2.7927	2.6706	2.2228	2.0611	1.9149	1.6264	1.3348	1.2050	1.5378	1.5751	1.3247	1.3582	1.1677	2.48301	2.75012	2.44723	2.74619	3.61103	3.355	3.22701	3.0795	2.58249	2.26475	1.35047	2.82827	954
B0205.12	4.03843	14.3104	20.1130	34.3451	75.0416	77.8645	35.9133	11.9580	9.8017	15.8003	20.1914	28.5425	10.6250	34.3451	11.4876	12.1541	18.7408	0.0000	4.80958	3.21085	3.13549	2.74827	1.46272	2.84141	1.1418	2.14603	9.71723	4.72897	3.90018	2.08435	196
B0205.13	0.00737886	0.0030	0.0113	0.0000	0.0069	0.0080	0.0000	0.0117	0.0094	0.0180	0.0239	0.0222	0.0567	0.1722	0.2085	0.2035	0.1844	0.1912	0.0712626	0.639586	0.159169	0.559869	0.0766415	0.15835	0.079235	0.108104	1.35428	0.584563	0.152636	0.0287376	444
B0205.14	0	0.0081	0.0061	0.0073	0.0160	0.0139	0.0058	0.0063	0.0059	0.0000	0.0088	0.0199	0.0357	0.0422	0.0444	0.0396	0.0398	0.0302	0.0706889	0.0907221	0.100617	0.0488188	0.041197	0.0348944	0.0330886	0.031904	0.623059	0.436249	0.177607	0	250
B0205.2	0	0.0005	0.0000	0.0032	0.0017	0.0043	0.0041	0.0030	0.0041	0.0047	0.0062	0.0076	0.0119	0.0151	0.0160	0.0146	0.0152	0.0123	0.0111501	0.00619341	0.00886695	0.00234607	0.00298935	0.0355211	0.0423709	0.0267956	0.00553356	0.0220547	0.00163839	0	1074
B0205.3	10.6897	10.6437	9.1052	4.3896	2.2488	2.5202	1.9314	2.3194	2.5256	2.1837	2.0182	2.4171	2.2922	2.0589	1.8608	1.8446	1.1852	0.8515	2.14354	2.97456	2.82219	2.80621	3.84479	1.91632	2.83594	2.42181	1.81092	2.93875	4.22519	6.45254	1297
B0205.4	0.0115461	0.0000	0.0873	0.0840	0.0456	0.1046	0.1474	0.3098	0.5852	0.9757	1.3122	1.5086	1.1292	1.2449	0.6047	0.6124	0.4851	0.4022	0.00906882	0.0895136	0.185095	0.0203884	0.00403766	0.0830378	0.123036	0.0829133	0.170776	0.0424471	0.00214922	0.00187364	1362
B0205.5	0	0.0121	0.0125	0.0190	0.0114	0.0082	0.0111	0.0307	0.0321	0.0667	0.0603	0.0843	0.0562	0.0311	0.0361	0.0188	0.0076	0.0000	0.0395875	0.049132	0.0193868	0.0381769	0.0241298	0.0333576	0.0356942	0.0284654	0.0246798	0.0208898	0.0225747	0	220
B0205.6	1.22541	0.3767	0.3080	0.4042	0.4010	0.6609	1.0655	1.4263	1.4335	1.3837	1.2737	1.0668	0.9012	0.9516	0.8711	0.6013	0.5031	0.4259	1.54497	1.51853	1.16813	1.1745	1.42969	1.45227	1.78748	1.95633	0.748297	0.60269	0.626124	1.23858	1428
B0205.7	11.2166	12.7576	13.5771	13.2709	12.3026	12.2530	12.3565	12.4428	11.7807	11.2890	10.0296	8.8564	8.6904	8.4596	8.4100	7.6703	6.9241	6.6826	7.09291	5.94391	6.11192	5.07326	6.76636	8.83777	18.9405	12.0697	3.61447	4.43609	5.85068	7.91453	1481
B0205.8	3.97183	3.7167	3.3336	2.9750	2.4565	2.5253	2.6785	2.5819	1.9146	1.3283	1.2728	0.9664	0.7687	0.8131	0.7632	0.6499	0.7121	0.5378	1.53996	1.20913	1.03629	2.1531	1.57483	0.99417	1.269	1.09615	1.56972	1.06686	2.82686	0.866996	512
B0205.9	2.41001	2.1735	2.0260	1.6495	1.3459	1.0177	0.9902	0.8859	0.7927	0.7439	0.5980	0.4970	0.4656	0.5728	0.6642	0.5049	0.4364	0.1710	0.272492	0.193679	0.232642	0.30627	0.82303	0.345254	0.466572	0.421517	0.0696406	0.242926	0.970975	1.66157	1915
B0207.1	0.00191479	0.0009	0.0000	0.0010	0.0065	0.0053	0.0057	0.0066	0.0073	0.0059	0.0119	0.0178	0.0220	0.0210	0.0153	0.0134	0.0125	0.0107	0.000832412	0.00226778	0.0359931	0.147478	0.0616899	0.0329389	0.0237275	0.0160278	0.00202293	0.399759	0.00449814	0.00894878	1711
B0207.10	0	0.0109	0.0088	0.0134	0.0226	0.0167	0.0222	0.0069	0.0175	0.0122	0.0192	0.0000	0.0773	0.2661	0.2650	0.2808	0.2653	0.2525	0.568262	0.383341	0.157576	0.162924	0.0333183	0.874899	0.504854	0.372475	0.916021	0.681297	0.0344739	0	270
B0207.11	0	0.0000	0.0019	0.0041	0.0043	0.0048	0.0027	0.0020	0.0031	0.0044	0.0051	0.0067	0.0065	0.0066	0.0085	0.0117	0.0148	0.0193	0.00143837	0.00174803	0.0511564	0.264559	0.209058	0.000643756	0.00126802	0.00258526	0.0292501	2.27005	0.00500504	0.0519625	828
B0207.12	0.0395489	0.0116	0.0000	0.0169	0.0083	0.0340	0.0265	0.0303	0.0507	0.1184	0.1213	0.2443	0.3220	0.7350	0.7231	0.7505	0.7268	0.7751	0.539015	0.335691	0.147223	0.107388	0.083574	0.745399	0.614929	0.876113	0.0838308	0.120105	0.025718	0.0122794	2153
B0207.2	0.142064	0.0165	0.0085	0.0210	0.0051	0.0021	0.0012	0.0000	0.0067	0.0053	0.0262	0.0344	0.0829	0.1066	0.1244	0.1359	0.1320	0.1355	0.218289	0.153686	0.0284823	0.0287842	0.0777952	0.11843	0.144506	0.100915	0.0675774	0.135871	0.014523	0.00732795	693
B0207.3	0.0331626	0.0082	0.0135	0.0079	0.0015	0.0106	0.0063	0.0000	0.0074	0.0051	0.0094	0.0389	0.0935	0.1738	0.1828	0.1787	0.1817	0.1843	0.19277	0.0570348	0.0229651	0.0195085	0.0182126	0.232921	0.275601	0.182076	0.0216371	0.0388243	0.00844371	0.000540744	1227
B0207.4	5.97825	4.7090	6.1008	6.0475	5.6681	5.5509	4.6962	3.1915	2.3795	1.9404	1.2350	1.0538	0.8939	1.1113	1.0389	0.8236	0.6275	0.4933	0.337306	0.307744	0.331997	0.913037	1.94653	0.26789	0.511532	0.439383	0.0950802	1.11356	1.98995	3.87804	1121
B0207.5	0.0117035	0.0000	0.0048	0.0100	0.0158	0.0175	0.0195	0.0154	0.0174	0.0152	0.0095	0.0147	0.0117	0.0062	0.0153	0.0118	0.0106	0.0160	0.00142484	0.00359631	0.00115955	0.00280666	0.0028846	0.000846631	0.00196906	0.00147562	0.000234322	0.487129	0.00155444	0.00112918	11119
B0207.6	2.86938	1.3966	1.0362	0.8864	0.8640	0.7029	0.7647	0.6325	0.6000	0.5459	0.3827	0.2639	0.2202	0.3704	0.3227	0.2949	0.2870	0.2350	0.471966	0.338271	0.297544	0.431049	1.32236	0.56222	0.835317	0.666394	0.109508	0.299627	0.716528	1.16774	974
B0207.7	0.0298129	0.0033	0.0028	0.0000	0.0000	0.0020	0.0020	0.0017	0.0050	0.0044	0.0052	0.0070	0.0113	0.0157	0.0147	0.0152	0.0162	0.0189	0.00264092	0.00296423	0.166963	0.369114	0.091057	0.00510277	0.00602694	0.00378524	0.00188991	0.80432	0.00666893	0.00905218	1122
B0207.8	0.00761373	0.0020	0.0004	0.0001	0.0005	0.0046	0.0016	0.0006	0.0013	0.0016	0.0000	0.0038	0.0113	0.0169	0.0193	0.0198	0.0194	0.0211	0.00111444	0.0013012	0	0	0	0.000837886	0.0113575	0.00179078	0	0	0	0	426
B0207.9	0.0176901	0.0012	0.0025	0.0022	0.0000	0.0070	0.0008	0.0003	0.0046	0.0075	0.0075	0.0131	0.0169	0.0179	0.0119	0.0170	0.0184	0.0175	0.00164415	0.00405723	0.0506408	0.286389	0.170508	0.00244641	0.00200464	0.00253299	0.0252611	1.38013	0.00255734	0.0404004	463
B0212.1	0.0259856	0.0302	0.0358	0.0345	0.0146	0.0000	0.0119	0.0146	0.0099	0.0105	0.0523	0.1167	0.1868	0.1799	0.2308	0.2228	0.2134	0.2030	0.0107272	0.111346	0.0377598	0.0923473	0.0310827	0.0286976	0.0215755	0.0144594	0.01607	0.0267949	0.0105913	0.00222319	1871
B0212.2	0.00154304	0.0006	0.0014	0.0004	0.0000	0.0017	0.0010	0.0012	0.0020	0.0011	0.0000	0.0005	0.0052	0.0063	0.0061	0.0068	0.0107	0.0124	0.0739059	0.0167832	0.0019106	0.000794684	0	0.055109	0.0865183	0.0402921	0.00145552	0.00258355	0.000497918	0	1189
B0212.3	0.188636	0.2261	0.4148	0.6344	0.5956	0.4796	0.3154	0.1445	0.1285	0.0908	0.0808	0.0947	0.1007	0.0778	0.0722	0.0832	0.0229	0.0727	0.0775413	0.052697	0.0438586	0.0611848	0.189987	0.0582405	0.0875986	0.129371	0.0226431	0.0421338	0.206536	0.193113	1676
B0212.4	0.0220558	0.0035	0.0160	0.0466	0.0220	0.0111	0.0318	0.0358	0.0584	0.0935	0.1199	0.1449	0.1548	0.1409	0.1241	0.1332	0.1039	0.0978	0.122195	0.125901	0.164465	0.135227	0.143692	0.0810899	0.0611576	0.110608	0.111152	0.270776	0.0335822	0.0182355	1426
B0212.5	0.014193	0.0123	0.0085	0.0158	0.0057	0.0000	0.0060	0.0025	0.0068	0.0018	0.0193	0.0659	0.1335	0.1538	0.1818	0.1857	0.1913	0.1933	0.17653	0.051757	0.0546014	0.0231247	0.00529452	0.110515	0.145739	0.127905	0.0196481	0.0417579	0.0168299	0.00904816	3077
B0212.6	0.0203884	0.0191	0.0111	0.0138	0.0130	0.0057	0.0023	0.0096	0.0000	0.0087	0.0279	0.0842	0.1854	0.1869	0.2582	0.2456	0.2307	0.2322	0.0122342	0.0961849	0.022502	0.0584636	0.0211464	0.0120205	0.00335053	0.000598629	0.0125901	0.0264192	0.00974003	0.00804997	466
B0213.10	0.00213712	0.0000	0.0014	0.0018	0.0008	0.0017	0.0003	0.0022	0.0022	0.0035	0.0028	0.0037	0.0075	0.0119	0.0145	0.0142	0.0153	0.0169	0.0331366	0.0183906	0.0128363	0.0110774	0.0109173	0.974275	0.656305	0.778166	0.00339912	0.0573824	0.0296506	0	1533
B0213.11	0.0222791	0.0000	0.0021	0.0044	0.0036	0.0053	0.0055	0.0063	0.0096	0.0137	0.0119	0.0147	0.0245	0.0318	0.0388	0.0389	0.0368	0.0410	0.046567	0.0302396	0.0308325	0.036591	0.0445602	1.15017	0.713149	0.428236	0.0150224	0.0477089	0.00964517	0.0131942	1497
B0213.12	0.00196573	0.0007	0.0000	0.0016	0.0023	0.0031	0.0020	0.0006	0.0026	0.0042	0.0034	0.0038	0.0066	0.0114	0.0136	0.0151	0.0174	0.0194	0.0107529	0.0218747	0.00713606	0.00409448	0.00851913	0.0838158	0.071591	0.107728	0.00456425	0.0320783	0.0480746	0	1500
B0213.14	0	0.0000	0.0022	0.0054	0.0043	0.0031	0.0016	0.0017	0.0017	0.0023	0.0069	0.0067	0.0153	0.0278	0.0298	0.0301	0.0315	0.0316	0.311965	0.16284	0.148283	0.268702	0.471066	0.691892	0.602987	0.633443	0.357297	0.226766	0.132966	0.0185438	1650
B0213.15	0.0122712	0.0057	0.0000	0.0171	0.0320	0.0394	0.0726	0.1085	0.1244	0.1294	0.1149	0.1258	0.1013	0.1029	0.1142	0.1310	0.1470	0.1890	0.404695	0.359187	0.107296	0.111853	0.0821909	10.0117	6.55755	7.79157	0.0715652	0.288634	0.453835	0.00300401	1682
B0213.16	0.00377463	0.0001	0.0002	0.0001	0.0007	0.0009	0.0000	0.0005	0.0008	0.0004	0.0015	0.0025	0.0044	0.0054	0.0071	0.0085	0.0099	0.0115	0.0110901	0.026757	0.0374434	0.00837019	0.0139413	0.0485068	0.133769	0.0806272	0.00315953	0.0383582	0.0120381	0	1571
B0213.17	0.0604168	0.0000	0.0689	0.1809	0.1957	0.1547	0.1228	0.1855	0.1285	0.1912	0.2412	0.1445	0.1764	0.3786	0.5175	0.5480	0.6243	0.6718	2.31186	12.0892	4.14656	12.4276	3.14772	12.6443	0.850704	0.527616	56.4578	24.0661	2.81868	0	263
B0213.2	0.0203939	0.0013	0.0025	0.0053	0.0018	0.0065	0.0053	0.0023	0.0000	0.0116	0.0075	0.0147	0.0279	0.0456	0.0628	0.0760	0.0911	0.1051	2.32444	4.00284	5.94869	7.8884	6.73064	6.04045	1.6408	3.61204	15.3964	29.5632	5.2663	0.0333116	596
B0213.3	0.015796	0.0000	0.0420	0.0322	0.0287	0.0336	0.0154	0.0066	0.0570	0.0783	0.0730	0.0322	0.1129	0.2291	0.3751	0.4495	0.5419	0.6212	3.74715	0.45528	1.08364	1.54316	3.11118	0.918199	0.598302	1.02438	3.57109	4.85281	5.63099	0.0455696	336
B0213.4	0.00721123	0.1070	0.0379	0.0000	0.1544	0.1449	0.3191	0.5407	0.5161	0.4517	0.9754	1.0124	1.0626	2.6327	2.7000	3.0854	3.1735	3.3458	11.5141	4.8731	3.23083	3.04775	2.30604	4.44038	0.959958	4.02372	14.2674	18.6313	6.37468	0	368
B0213.5	0.0396066	0.0000	0.0049	0.0004	0.0063	0.0061	0.0128	0.0216	0.0197	0.0564	0.0070	0.1270	0.0370	0.2361	0.5025	0.4262	0.4113	0.3371	0.520142	1.09367	0.409583	2.17529	0.126576	0.113637	0.0920973	0.280761	3.71275	1.67618	0.158931	0	718
B0213.6	0.0723914	0.0000	2.2799	4.2074	6.4481	6.8440	7.4532	7.4271	6.5699	4.4510	2.9369	2.9456	1.4184	2.5235	2.3713	1.8492	1.4010	1.7491	5.29532	5.6834	4.43611	2.86129	1.01999	1.66009	0.355109	0.779007	12.873	7.18408	3.94626	0.00278591	458
B0213.7	0.0580694	0.0011	0.0000	0.0000	0.0010	0.0002	0.0001	0.0007	0.0026	0.0036	0.0068	0.0095	0.0102	0.0084	0.0089	0.0076	0.0064	0.0044	2.45071e-05	0.00551667	0	0.00133591	0	0.0350907	0.0353046	0.0399425	0.000654802	0.00195199	0.00118169	0	1002
B0213.8	0.0116427	0.0000	0.0035	0.0046	0.0076	0.0107	0.0135	0.0124	0.0075	0.0080	0.0080	0.0146	0.0200	0.0207	0.0166	0.0104	0.0147	0.0076	0.00018791	0.000890765	0	0	0.000525418	0.0157416	0.0391832	0.0125467	0	0.000396673	0	0	1089
B0213.9	0.0249206	0.0021	0.0007	0.0000	0.0008	0.0019	0.0034	0.0054	0.0076	0.0098	0.0101	0.0090	0.0081	0.0069	0.0073	0.0083	0.0057	0.0063	0	0.00288965	0.000518302	0	0	0.000931991	0.000490657	0	0	0.000826792	0	0	1103
B0218.1	0.137135	0.0490	0.0892	0.2229	0.0635	0.0000	0.0633	0.0570	0.1508	0.1602	0.1036	0.2029	0.3553	0.5763	0.5492	0.5953	0.5921	0.6488	2.30946	1.19421	1.33537	0.524808	0.882347	0.864079	0.536811	1.39396	1.25703	1.59785	0.39635	0.0588941	1884
B0218.2	0.104172	0.0466	0.0595	0.0663	0.0795	0.0961	0.0742	0.0808	0.0932	0.0667	0.0855	0.0811	0.1153	0.1758	0.2285	0.2150	0.2001	0.1885	0.549247	0.828811	0.643746	0.969573	0.64107	1.88061	0.998995	3.24774	0.616536	1.30007	0.669973	0.121235	1926
B0218.3	0.619731	0.6998	1.0021	2.6926	3.7498	4.3295	4.3543	3.5863	3.2997	2.7018	2.2464	1.9193	2.0371	1.9337	1.7950	1.9572	2.3066	2.1012	1.4128	0.950521	0.555152	0.453575	0.400398	2.03467	1.62235	1.8433	0.322953	0.427573	0.303354	1.03163	1120
B0218.5	0.0106248	0.0258	0.0469	0.0517	0.0233	0.0000	0.0073	0.0198	0.0270	0.0358	0.0417	0.0532	0.0490	0.0293	0.0211	0.0118	0.0008	0.0035	0.0122337	0.00712152	0.0892675	0.236006	0.07387	0.00715814	0.00366418	0.012317	0.00221616	0.463054	0.0133255	0.0138084	1107
B0218.6	0.0342966	0.0035	0.0136	0.0374	0.0192	0.0000	0.0143	0.0020	0.0164	0.0163	0.0131	0.0263	0.0522	0.2202	0.2432	0.2394	0.2300	0.2180	1.30875	0.783489	1.00396	0.863552	1.11579	0.322472	0.153229	0.394581	0.991602	1.63613	0.269392	0.0148878	1217
B0218.7	0.0310347	0.0000	0.0042	0.0012	0.0024	0.0054	0.0064	0.0036	0.0036	0.0020	0.0067	0.0102	0.0133	0.0193	0.0209	0.0208	0.0240	0.0249	0.000271606	0.00243561	0.142491	1.46673	0.804693	0.000328817	0.000491995	0.00103511	0.0575459	5.55155	0.02996	0.218906	1100
B0218.8	0.00284888	0.0086	0.0068	0.0194	0.0233	0.0132	0.0074	0.0096	0.0000	0.0068	0.0126	0.0272	0.0668	0.1166	0.1236	0.1193	0.0953	0.0986	0.903094	0.693931	0.614691	0.378148	0.580071	0.145846	0.0709107	0.0933458	0.33407	1.18546	0.998464	0	989
B0222.1	0	0.0023	0.0105	0.0375	0.0389	0.0774	0.0336	0.0092	0.0054	0.0009	0.0000	0.0129	0.0434	0.1013	0.1551	0.1584	0.1483	0.1529	0.434594	0.167799	0.0709206	0.0318537	0.0257434	0.694531	0.764903	0.847897	0.0795645	0.158014	0.0267423	0	1086
B0222.10	0.0111436	0.0000	0.0040	0.0047	0.0064	0.0100	0.0094	0.0130	0.0169	0.0166	0.0169	0.0153	0.0198	0.0207	0.0256	0.0310	0.0350	0.0460	0.000619472	0.00806536	0.00963302	0.026693	0.00927144	0.00669363	0.00212612	0.00926578	0.0039782	5.82163	0.00467064	0	588
B0222.11	0.0130827	0.0015	0.0032	0.0109	0.0019	0.0063	0.0000	0.0086	0.0157	0.0063	0.0144	0.0185	0.0276	0.0623	0.0499	0.0535	0.0650	0.0661	0.108259	0.0829537	0.0643078	0.0364833	0.0299725	0.116387	0.12727	0.263009	0.03094	0.0722702	0.0123686	0	1182
B0222.2	0.00742517	0.0000	0.0013	0.0013	0.0020	0.0043	0.0021	0.0017	0.0036	0.0053	0.0059	0.0050	0.0105	0.0121	0.0124	0.0128	0.0131	0.0134	0.00369027	0.000901946	0	0.000658912	0.00119703	0.0853801	0.0771032	0.135578	0.00193625	0.00408346	0.000412848	0	1434
B0222.3	0.00404971	0.0000	0.0106	0.0135	0.0135	0.0304	0.0503	0.0836	0.1287	0.2314	0.3345	0.3764	0.3936	0.3609	0.2699	0.2356	0.2059	0.1417	0.0548011	0.108211	0.0233337	0.0863966	0.0746856	0.175537	0.135394	0.120776	0.0524986	0.0656998	0.0593671	0.00630876	1618
B0222.4	0.0072579	0.0050	0.0030	0.0000	0.0020	0.0045	0.0083	0.0236	0.0446	0.0803	0.1227	0.1962	0.1705	0.1078	0.0956	0.0954	0.0652	0.0691	0.0336966	0.0622236	0.0653931	0.111201	0.0813957	0.120034	0.0348802	0.173693	0.0500529	0.134726	0.126824	0.00575399	1774
B0222.5	0.00833045	0.0000	0.0028	0.0043	0.0054	0.0014	0.0045	0.0050	0.0113	0.0218	0.0358	0.0447	0.0548	0.0584	0.0686	0.0810	0.0850	0.0920	0.525561	0.239481	0.588037	0.253189	0.821804	3.26479	1.53325	1.48156	0.65818	1.49934	0.266342	0.0107475	1522
B0222.6	0.0160599	1.5617	8.0778	0.0000	9.5857	1.7233	2.5849	2.6208	3.2491	1.8848	3.6081	5.1339	2.9439	50.8186	91.9976	85.6610	75.1598	61.4993	24.8199	64.7784	62.5897	42.4537	5.30538	32.498	4.07608	0.417314	174.826	49.1318	2.10091	0.0585435	255
B0222.7	0.00467226	0.0218	0.0989	0.0234	0.0309	0.0260	0.1061	0.0771	0.0081	0.0068	0.0000	0.0709	0.2280	0.7033	0.8829	0.9259	0.9812	1.0755	0.0244014	1.21206	4.16571	22.6434	1.34394	0.254339	0.0366515	0.0176857	22.1717	7.2725	0.359109	0	582
B0222.8	0.00482948	1.3007	5.3993	0.0000	8.0253	1.4480	2.4788	2.1597	0.4418	2.0370	1.1780	3.7059	18.6276	67.6876	118.6620	115.8887	98.1937	81.8240	55.5159	97.5495	89.7137	41.9721	4.97447	17.69	2.84332	0.680584	184.995	50.8215	2.12024	0.0120986	251
B0222.9	0.0314794	0.0430	0.1004	0.1907	0.1843	0.1518	0.0961	0.0942	0.0693	0.0495	0.0342	0.0462	0.0604	0.0444	0.0419	0.0521	0.0370	0.0361	0.204085	0.405567	0.32035	0.22683	0.207609	0.775414	0.977282	1.05422	0.124508	0.529281	0.117255	0.0128108	3729
B0228.1	0.0244493	0.0000	0.0038	0.0223	0.0385	0.0342	0.0368	0.0755	0.1482	0.2196	0.2288	0.2825	0.2474	0.2272	0.1985	0.2343	0.2806	0.3443	0.375828	0.388301	0.365026	0.0767456	0.330559	3.30157	1.47434	2.26775	0.172811	0.754576	0.0780753	0.00692509	737
B0228.4	0.012356	0.0399	0.0000	0.1120	0.0888	0.0833	0.1794	0.1386	0.2168	0.4404	0.5760	0.8585	0.9580	1.0460	1.0842	1.1825	1.2662	1.3624	0.223826	0.773664	0.518542	0.550582	0.202334	0.473776	0.644006	0.565949	0.0776563	0.284346	0.0570509	0.032735	23853
B0228.5	0	0.0081	0.0000	0.0124	0.0589	0.1120	0.2399	0.4392	0.6442	0.8372	0.8694	0.8919	0.7082	0.7209	0.7051	0.7438	0.6702	0.6791	0.0753101	0.127672	0.0864473	0.202795	0.0552608	0.219637	0.268096	0.337377	0.033141	0.0599631	0.0120167	0.00805296	713
B0228.6	1.13646	0.0000	1.2048	3.1399	6.3771	10.0159	14.3424	13.4418	14.3850	15.4924	13.6182	11.6467	11.8110	14.8170	12.9915	10.4114	8.4216	5.9876	0.535159	0.124113	0.0456217	0.0372112	0.0608922	0.43902	0.3899	0.415928	0.087885	0.191107	0.0790932	0.181284	462
B0228.7	0.767323	0.6850	0.9838	1.4420	1.5525	1.7342	1.5467	1.1397	1.0226	0.8315	0.6619	0.5795	0.5042	0.7273	0.5546	0.3756	0.4027	0.4285	3.60862	2.02691	2.06695	2.1493	1.36917	2.00547	2.38011	2.726	2.42112	1.94751	0.814399	0.55773	969
B0228.8	0.0108967	0.0013	0.0013	0.0000	0.0024	0.0076	0.0068	0.0048	0.0043	0.0053	0.0067	0.0107	0.0153	0.0120	0.0106	0.0098	0.0064	0.0097	0.00156512	0.00201916	0	0	0	0.000529962	0.000519388	0.000287782	0	0.147473	0	0	1365
B0228.9	0.0214479	0.0009	0.0000	0.0020	0.0008	0.0019	0.0016	0.0009	0.0013	0.0023	0.0037	0.0063	0.0153	0.0157	0.0154	0.0188	0.0204	0.0190	0.00558904	0.00398809	0.000632497	0.000709369	0	0.00397314	0.0293574	0.00573155	0	0.00279264	0	0	1332
B0238.1	0.0818559	0.0325	0.0686	0.1321	0.0891	0.0413	0.0458	0.0000	0.0128	0.0468	0.1119	0.1679	0.2124	0.2845	0.2832	0.2775	0.2976	0.2971	0.420368	0.256811	0.166294	0.0934072	0.117874	2.62436	2.37986	1.56162	0.175426	0.326191	0.0963888	0.0127595	1326
B0238.10	5.30051	2.2686	1.6014	1.3756	1.5809	1.9255	1.7818	1.3331	1.4226	1.7745	2.2261	2.8639	3.7979	6.2612	5.8741	5.5999	4.9723	4.8008	2.86741	2.14072	1.97849	1.75408	2.62971	2.31985	1.62075	2.19198	4.07498	4.42141	2.67985	4.06564	1046
B0238.11	14.3068	10.9370	12.5840	15.9472	15.2993	15.0520	13.6226	8.2909	6.4659	5.5113	4.7299	3.8890	3.0136	4.6062	3.7456	2.5240	2.5141	1.3716	2.52644	1.35206	1.3073	2.04007	3.0031	1.57691	1.7024	2.20047	0.552956	1.19356	3.67062	6.24504	1121
B0238.12	0.0256797	0.0000	0.0265	0.0311	0.0274	0.0318	0.0089	0.0084	0.0011	0.0234	0.0430	0.0974	0.1896	0.1912	0.2033	0.2145	0.2718	0.2849	0.982649	0.249213	0.279981	0.0642657	0.0617291	0.716567	1.50009	0.855092	0.278582	1.54278	0.27178	0	680
B0238.13	0.0133211	0.0019	0.0028	0.0074	0.0052	0.0039	0.0002	0.0000	0.0019	0.0036	0.0078	0.0132	0.0136	0.0113	0.0122	0.0098	0.0175	0.0173	0.00155451	0.00403633	0.00333019	0.00192846	0.00110842	0.27675	0.526308	0.240339	0.000894046	0.0169082	0.000880623	0	1606
B0238.15	0.347677	0.7691	0.5547	0.4036	0.1166	0.0566	0.0722	0.0660	0.0422	0.0575	0.0884	0.0515	0.0531	0.0542	0.0353	0.0000	0.0051	0.0340	0.00393707	0.00210764	0	0.0395197	0.0358972	0.00180958	0.00179026	0.00218632	0	0.0187518	0.255118	0.116727	263
B0238.3	0.00314796	0.0031	0.0020	0.0011	0.0000	0.0006	0.0003	0.0000	0.0007	0.0011	0.0015	0.0058	0.0113	0.0141	0.0185	0.0176	0.0177	0.0186	0.00135938	0.00200916	0	0.00112085	0	0.0329192	0.053731	0.0254737	0	0.000512428	0	0	843
B0238.5	0.0210014	0.0000	0.0007	0.0008	0.0003	0.0026	0.0046	0.0033	0.0013	0.0023	0.0024	0.0045	0.0103	0.0124	0.0153	0.0147	0.0179	0.0179	0.00146917	0.00118442	0.000610777	0.00701032	0.00118865	0.0944009	0.0626479	0.100195	0.000365726	0.0164222	0.000632505	0	936
B0238.6	0.0255154	0.0000	0.0005	0.0013	0.0015	0.0028	0.0034	0.0026	0.0033	0.0022	0.0062	0.0112	0.0138	0.0152	0.0176	0.0154	0.0133	0.0106	0.0209224	0.00666909	0.00142396	0	0.00168423	0.0109187	0.00997201	0.0131901	0.00258265	0.00491332	0.000609079	0	972
B0238.7	0.00877051	0.0002	0.0000	0.0011	0.0021	0.0024	0.0021	0.0026	0.0031	0.0030	0.0044	0.0065	0.0070	0.0081	0.0080	0.0105	0.0110	0.0125	0.00196034	0.00246431	0	0	0	0.923103	0.98694	0.984464	0.000574802	0.00129872	0	0	1737
B0238.8	0.00774489	0.0002	0.0016	0.0023	0.0000	0.0064	0.0015	0.0027	0.0025	0.0030	0.0045	0.0181	0.0271	0.0399	0.0408	0.0465	0.0431	0.0449	0.00915672	0.00452103	0.000451614	0.00120646	0	0.0850896	0.183338	0.105413	0.000615489	0.0120219	0.00055537	0	1066
B0238.9	1.58154	2.3268	1.0060	0.2098	0.3172	0.1948	0.2218	0.2609	0.2356	0.1127	0.1391	0.1581	0.1426	0.1052	0.1345	0.1644	0.1793	0.0874	0.0339875	0.0647723	0.187867	0.608745	1.50275	0.11387	0.2686	0.125287	0.0222167	0.748208	1.75459	1.85105	2158
B0240.1	0.0255216	0.0227	0.0000	0.0155	0.0491	0.0611	0.1478	0.3192	0.5501	0.6153	0.4871	0.3138	0.1969	0.2023	0.1552	0.1452	0.2098	0.1219	0.194165	0.214339	0.19186	0.115849	0.136565	0.8312	0.587382	0.526092	0.146483	0.206534	0.0177996	0.0104913	1457
B0240.2	0.0231446	0.0206	0.0289	0.0334	0.0341	0.0341	0.0213	0.0138	0.0126	0.0050	0.0000	0.0022	0.0063	0.0122	0.0129	0.0099	0.0054	0.0019	0.00150261	0.00249275	0.0357828	0.074376	0.0221781	0.00171702	0.00122275	0.00022872	0.0048906	0.198739	0.00185122	0.00514642	2514
B0240.3	0.0175183	0.0000	0.0058	0.0072	0.0018	0.0018	0.0161	0.0208	0.0425	0.0898	0.1335	0.1669	0.1921	0.1832	0.2164	0.2366	0.2303	0.2438	0.0796515	0.0348572	0.0109099	0.0100187	0.0047511	0.183427	0.183227	0.185907	0.00254101	0.0094247	0.00108571	0	3817
B0240.4	4.68639	4.8326	3.7833	2.1718	2.0900	1.6420	1.6420	1.0992	1.1031	0.7680	0.6057	0.5291	0.5408	0.5330	0.5070	0.2525	0.5200	0.1070	0.564973	0.77101	0.726257	0.924552	2.14916	0.617267	0.915683	0.935736	0.16344	0.376182	2.92559	3.26228	1982
B0244.10	0.00590218	0.0000	0.0136	0.0302	0.0398	0.0398	0.0710	0.0741	0.0726	0.0910	0.1004	0.1210	0.1088	0.1239	0.1494	0.1631	0.1800	0.1934	0.0887624	0.0782961	0.124245	0.0404185	0.125517	0.133517	0.18382	0.307067	0.0119139	0.0594044	0.012428	0.00576611	1965
B0244.11	0.0208136	0.0012	0.0000	0.0003	0.0009	0.0017	0.0014	0.0011	0.0008	0.0018	0.0019	0.0044	0.0095	0.0099	0.0137	0.0164	0.0201	0.0222	0.00138945	0.00372646	0	0.00158803	0	0.00195167	0	0.00192321	0	0	0	0	595
B0244.2	0.0555438	0.0428	0.0000	0.1832	0.3275	0.1752	0.1244	0.1503	0.1722	0.1832	0.4529	1.0890	2.2586	2.6339	3.5337	3.7099	3.8423	3.4332	8.06042	3.35328	1.26435	0.739882	0.413726	7.50296	11.3412	7.66378	0.989421	2.30333	0.689127	0.00394115	2590
B0244.4	0.0427614	0.0015	0.0011	0.0007	0.0000	0.0005	0.0009	0.0009	0.0041	0.0002	0.0060	0.0132	0.0186	0.0294	0.0412	0.0412	0.0401	0.0390	0.0198581	0.0237699	0.0179279	0.0019685	0.0237415	0.0104702	0.0033881	0.0102713	0.00533883	0.0120369	0.00388859	0.00595442	960
B0244.5	0.0174554	0.0012	0.0000	0.0020	0.0062	0.0098	0.0084	0.0095	0.0075	0.0040	0.0080	0.0152	0.0285	0.0371	0.0425	0.0449	0.0467	0.0498	0.0525985	0.0510175	0.0348092	0.022825	0.0246066	0.0392643	0.0716721	0.308026	0.00707583	0.0111249	0.00716395	0	1235
B0244.6	0.00690638	0.0000	0.0017	0.0056	0.0133	0.0214	0.0242	0.0220	0.0192	0.0144	0.0127	0.0156	0.0218	0.0315	0.0336	0.0354	0.0378	0.0385	0.0170327	0.0346393	0.0383865	0.0128467	0.0340703	0.023379	0.023237	0.0438063	0.0105487	0.0207104	0.00543838	0	3036
B0244.7	0.00375399	0.0000	0.0068	0.0166	0.0079	0.0080	0.0199	0.0335	0.0490	0.0656	0.0733	0.0730	0.0491	0.0423	0.0482	0.0580	0.0578	0.0710	0.0395243	0.0117566	0.0360047	0.00861218	0.0368209	0.00518058	0.00331482	0.014381	0.00151548	0.0247487	0.00412841	0	960
B0244.8	0.475051	1.7470	0.5104	0.2272	0.0993	0.0681	0.0265	0.1015	0.0815	0.0195	0.0902	0.1218	0.1669	0.1609	0.1578	0.1305	0.1921	0.0000	0.0156879	0.0492481	0.225449	2.10002	9.92155	0.0400759	0.0560799	0.0482681	0.067184	0.504605	14.4017	15.4579	1804
B0244.9	0.0190889	0.0085	0.0078	0.0097	0.0068	0.0000	0.0171	0.0271	0.0212	0.0116	0.0089	0.0107	0.0196	0.0275	0.0227	0.0187	0.0230	0.0131	0.00166119	0.00367927	0.17226	0.629748	0.387567	0.00066987	0.00151021	0.0001584	0.0130883	2.04189	0.0529958	0.0649459	611
B0250.1	5.49577	1.5524	8.7909	10.9750	13.7414	20.0648	21.9992	23.2888	32.2330	38.7020	42.5084	54.0111	49.3934	50.3710	54.8847	61.6449	64.3697	75.4148	241.301	152.077	180.677	121.334	104.336	86.4475	115.387	144.382	157.084	96.1434	41.656	83.3797	432
B0250.10	0.0112714	0.0000	0.0023	0.0032	0.0043	0.0075	0.0061	0.0109	0.0143	0.0203	0.0207	0.0231	0.0207	0.0189	0.0181	0.0160	0.0168	0.0125	0	0.00317838	0.000655605	0	0	0.00701872	0.00463925	0.00106419	0	0	0.000678927	0	872
B0250.2	0.063966	0.0000	0.0228	0.0470	0.0983	0.1241	0.1347	0.1626	0.1859	0.2693	0.3594	0.3863	0.3606	0.4471	0.4643	0.4989	0.4747	0.4982	0.39758	0.209413	0.0615461	0.0731536	0.0380622	0.292065	0.219312	0.201796	0.0981075	0.113659	0.0232305	0.029676	841
B0250.4	0.0323307	0.0762	0.2710	0.7132	1.0935	1.2537	1.5581	1.4880	1.5099	1.2567	1.0015	0.8125	0.6674	0.6435	0.6684	0.4916	0.4108	0.2554	0.225234	0.10536	0.0563878	0.0363415	0.0348718	0.116767	0.204742	0.272692	0.0303783	0.0461763	0.0541789	0.0364657	1443
B0250.5	4.04785	5.3048	4.5013	3.2623	1.9875	2.1625	1.4445	1.3618	1.5189	1.2832	1.3177	1.1537	1.1261	1.4142	1.4789	1.2198	1.1647	0.7664	2.31418	1.39207	1.97135	2.39041	2.46958	0.393702	0.321085	0.421914	1.63023	1.35441	1.5226	2.6864	1082
B0250.6	0.00656874	0.0017	0.0023	0.0007	0.0001	0.0043	0.0018	0.0017	0.0021	0.0000	0.0022	0.0016	0.0050	0.0069	0.0073	0.0101	0.0128	0.0139	0.00116206	0.0020709	0	0	0	0.00189657	0.000795279	0.000716066	0	0	0	0	803
B0250.8	0.00946882	0.0000	0.0031	0.0097	0.0149	0.0163	0.0117	0.0095	0.0189	0.0270	0.0338	0.0334	0.0349	0.0326	0.0304	0.0280	0.0314	0.0268	0.00448303	0.0103911	0.0130552	0.0107338	0.0543884	0.00411959	0.00232667	0.00366924	0.00072828	0.011826	0.0171105	0.0553156	692
B0250.9	0.00849388	0.0103	0.0142	0.0136	0.0213	0.0127	0.0350	0.0133	0.0230	0.0262	0.0562	0.0398	0.1044	0.2119	0.2304	0.2410	0.2325	0.2337	0.504573	0.141452	0.100694	0.0882626	0.059491	0.269932	0.13347	0.175874	0.0601869	0.141616	0.0736115	0.0432646	1323
B0252.1	0.0207767	0.0000	0.0047	0.0104	0.0099	0.0110	0.0217	0.0262	0.0316	0.0709	0.0981	0.1145	0.1290	0.1552	0.1201	0.1241	0.1433	0.1511	0.0546439	0.133788	0.0787008	0.0930409	0.070206	0.0717041	0.155676	0.19229	0.0184188	0.0472313	0.0169134	0.00564764	2318
B0252.2	0.177324	0.3596	0.6591	1.0266	0.9951	0.7173	0.2329	0.0909	0.0736	0.0665	0.0200	0.0437	0.0507	0.1373	0.1164	0.1247	0.1212	0.1357	0.242561	0.202029	0.14244	0.185435	0.1925	0.168707	0.260087	0.402387	0.17672	0.349951	0.146207	0.0330713	1828
B0252.3	0.086605	0.0781	0.1954	0.3022	0.2052	0.1301	0.0306	0.0000	0.0256	0.0039	0.0096	0.0256	0.1918	0.3409	0.2957	0.3161	0.3605	0.3534	0.43036	0.425591	0.302628	0.341844	0.476624	1.66928	2.11989	1.64641	0.248002	0.344148	0.0872275	0.041026	1565
B0252.4	17.0244	8.3915	7.3329	6.1538	5.9542	4.3621	3.7931	2.6551	1.9767	1.2490	1.0384	1.0794	0.8661	1.0439	0.7840	0.6500	0.6445	0.5679	0.60782	0.485674	0.476534	0.894108	1.7232	0.612489	0.686265	0.680692	0.339672	1.00209	2.67129	2.25828	625
B0252.5	0.0202554	0.0007	0.0007	0.0006	0.0033	0.0047	0.0015	0.0000	0.0009	0.0000	0.0020	0.0036	0.0076	0.0128	0.0158	0.0156	0.0149	0.0158	0.0150334	0.0437008	0.188625	1.0023	0.497327	0.0113796	0.0110232	0.0124787	0.0737627	4.52423	0.0313379	0.115338	964
B0252.8	0.0191467	0.0110	0.0116	0.0427	0.0126	0.0272	0.0000	0.0271	0.0081	0.0071	0.0195	0.1189	0.2024	0.2771	0.3027	0.3013	0.3208	0.3495	1.89413	2.00128	0.90198	1.21067	0.385479	3.85254	1.54647	2.16851	1.40046	2.03159	0.401517	0	308
B0261.1	1.51403	1.8296	1.1584	0.5176	0.5591	0.7903	0.9320	1.0562	1.1364	1.0582	0.9124	0.8579	0.7979	0.6627	0.7344	0.7166	0.6936	0.6178	0.560802	0.515006	0.560177	0.497775	0.903606	0.643032	1.11134	0.90346	0.145897	0.447564	1.08964	1.41641	2622
B0261.2	1.37987	0.7302	0.7860	0.4164	0.5593	0.6687	1.6259	2.1114	2.1281	1.9581	1.8623	1.7944	1.6411	1.2339	1.2004	1.4974	1.4072	1.3721	0.453677	0.700925	0.544776	0.459152	0.773126	0.494687	0.900826	0.763162	0.099394	0.435228	1.09332	1.60258	8565
B0261.4	3.15009	2.0274	1.8628	1.7624	1.5736	1.6792	1.6057	1.5025	1.3206	1.2133	1.1617	1.1439	0.9276	0.9552	0.9127	0.7762	0.6717	0.6201	1.34132	1.3372	1.16967	1.59146	1.77894	1.29884	1.91396	1.59987	1.1852	1.01556	1.06517	1.90638	931
B0261.5	0.031843	0.0000	0.0263	0.0421	0.0706	0.1105	0.0796	0.0679	0.0800	0.0780	0.0998	0.0794	0.0794	0.0647	0.0714	0.0704	0.0555	0.0464	0.00123591	0.000127042	0.0244161	0.153365	0.0634969	0	0.00220586	0.000798534	0.00238506	0.597988	0.00575308	0.00648501	606
B0261.6	0.00247781	0.0204	0.0142	0.0000	0.0798	0.1092	0.1095	0.1102	0.1178	0.1023	0.0706	0.0836	0.0986	0.0811	0.0905	0.1222	0.0947	0.0869	0.00337733	0.00742703	0.254541	2.02836	1.15761	0.0370337	0.0512361	0.0479845	0.10741	5.31803	0.0457147	0.300266	595
B0261.7	18.4996	11.2778	5.0223	1.8548	0.7952	0.8292	0.8520	0.8065	0.9031	0.7469	0.5764	0.6332	0.4258	0.9656	0.4003	0.5736	1.1985	0.4571	0.149901	0.260256	0.861717	2.10668	4.1617	0.643571	1.26191	0.990326	0.107133	0.492968	5.62519	10.6163	1159
B0261.8	2.16761	0.0000	0.7925	2.3519	3.5542	4.3011	5.7148	5.3960	4.1445	4.5598	3.8074	2.8638	2.2316	3.2336	1.8564	0.9036	1.3590	1.0220	0.581844	1.13276	1.09187	0.82361	0.601319	0.858072	0.708772	1.13087	1.35316	0.900118	0.218253	0.310874	648
B0261.9	0.0130008	0.0635	0.0733	0.0728	0.0536	0.0502	0.0206	0.0273	0.0071	0.0110	0.0164	0.0207	0.0137	0.0156	0.0142	0.0108	0.0000	0.0040	0	0.00433819	0.0011343	0.0093738	0.00545564	0.00700659	0.00178787	0.00192028	0.00196215	0.223893	0.00469861	0.0355443	504
B0272.1	0.0204868	0.0486	0.0000	0.1956	0.3873	1.1299	2.1269	2.4336	3.0305	2.8183	2.7378	3.0919	2.9359	3.2427	2.3441	2.4630	2.5793	2.8324	0.662927	0.371568	0.110284	0.0677647	0.0222758	0.380307	0.171083	0.233536	0.0948029	0.227274	0.106946	0.00326329	1564
B0272.2	2.57596	1.5772	1.5758	1.4210	1.4917	1.5024	1.3466	1.2401	1.1318	0.8189	0.6357	0.5822	0.5501	0.7217	0.6357	0.4860	0.6589	0.5348	0.454193	0.493176	0.349829	0.297666	0.366327	0.275537	0.127307	0.232299	0.504355	0.387475	0.538053	0.654629	642
B0272.3	3.20316	3.8122	3.9180	3.9784	3.7667	3.5945	2.8129	2.4034	2.4706	2.4202	2.1897	1.9770	1.7079	1.5842	1.5090	1.3982	1.5248	1.0787	3.83303	4.29103	3.87564	3.29541	2.25404	2.46985	1.28908	1.76346	4.31305	3.66438	2.27567	0.968302	1062
B0272.4	0.0797539	0.0000	0.1454	0.6619	1.0812	1.0838	1.1901	1.0740	1.3564	1.6602	1.5057	1.6687	1.4340	1.9041	2.2367	2.0176	2.0639	2.1298	1.40798	1.09152	0.776069	0.658102	0.397549	2.33293	1.01599	1.84054	1.14311	1.13267	0.228735	0.00811432	868
B0273.1	0.0476461	0.0000	0.0169	0.0307	0.0346	0.0476	0.0540	0.0563	0.0493	0.0476	0.0558	0.0901	0.0955	0.1101	0.1032	0.1057	0.1048	0.0943	0.0114975	0.016356	0.113959	0.658808	0.513152	0.0157022	0.00855876	0.00331782	0.116411	2.95952	0.0515789	0.151289	755
B0273.2	3.71721	9.0481	4.0055	0.8436	0.5474	0.2606	0.0608	0.2442	0.1666	0.1337	0.3711	0.3123	0.3617	0.4205	0.4933	1.1939	0.1407	0.2277	0.0208291	0.0231227	0.166729	0.80598	2.7704	0.0324803	0.0487912	0.0346671	0.0189851	0.21405	3.10389	3.21556	291
B0273.3	0.217762	0.1958	0.1380	0.0567	0.0369	0.0335	0.0229	0.0187	0.0174	0.0223	0.0198	0.0203	0.0264	0.0371	0.0139	0.0067	0.0172	0.0175	0.0096107	0.0404472	0.140901	0.136456	0.197053	0.0981673	0.0906972	0.076021	0.00250731	0.0428634	0.139006	0.352568	201
B0273.4	0.0659298	0.0612	0.3025	0.8821	1.5551	2.1383	2.1855	2.5300	2.6476	2.5799	2.4624	2.6333	2.2674	1.8935	1.8062	1.6727	1.3691	1.3005	0.369769	0.438811	0.36348	0.254398	0.126552	0.488538	0.330615	0.345688	0.13916	0.383907	0.126094	0.0379258	3474
B0280.1	2.38468	1.3448	1.0622	0.7300	0.5522	0.7391	0.9736	0.9746	1.0206	0.8807	0.6814	0.5853	0.4176	0.3888	0.3439	0.2392	0.2638	0.2051	0.831115	0.805014	0.648817	0.72197	1.01368	0.580546	1.09481	1.02334	0.435343	0.805621	0.972139	1.11181	1262
B0280.10	0.685473	0.7960	0.8724	1.1190	1.4581	1.4900	1.4116	1.0053	0.8558	0.5779	0.4284	0.3039	0.3205	0.2906	0.2857	0.1926	0.1475	0.0000	0.203309	0.20939	0.186096	0.297143	0.606258	0.339787	0.34725	0.355511	0.0758068	0.331961	0.242423	0.44986	1152
B0280.11	0.0207823	0.0018	0.0005	0.0000	0.0013	0.0029	0.0062	0.0059	0.0056	0.0084	0.0109	0.0144	0.0139	0.0099	0.0115	0.0088	0.0118	0.0111	0.000470424	0.00613909	0.0292836	0.286394	0.1707	0.000259841	0.000971973	0.000826151	0.00794455	0.921132	0.00425305	0.0219808	1392
B0280.12	0.0359489	0.0118	0.0184	0.0265	0.0068	0.0076	0.0014	0.0044	0.0000	0.0048	0.0272	0.0730	0.1375	0.1899	0.2165	0.2125	0.2057	0.2042	0.119688	0.083094	0.0326869	0.0253509	0.0122432	0.115322	0.137083	0.163325	0.0105668	0.0383693	0.00731331	0.0171926	2930
B0280.13	0.0218542	0.0010	0.0070	0.0129	0.0182	0.0000	0.0054	0.0033	0.0191	0.0481	0.0966	0.1780	0.2277	0.2109	0.2924	0.3107	0.3054	0.3096	0.181455	0.262407	0.241072	0.187234	0.179938	0.109344	0.136409	0.168223	0.0886342	0.116603	0.0585894	0	853
B0280.17	0.0717234	0.0000	0.0409	0.0881	0.1434	0.1955	0.2226	0.2826	0.2689	0.2708	0.2003	0.1556	0.1424	0.1342	0.1363	0.1337	0.1343	0.1414	0.149187	0.09352	0.435245	1.94592	1.02307	0.0516391	0.154663	0.105187	0.0821277	4.56783	0.0723477	0.364901	909
B0280.2	0.0100943	0.0029	0.0024	0.0050	0.0041	0.0029	0.0000	0.0050	0.0063	0.0086	0.0239	0.0402	0.0462	0.0628	0.0571	0.0525	0.0515	0.0410	0.0066073	0.0174089	0.0189953	0.0165283	0.031258	0.00925685	0.00721836	0.0149918	0.00517419	0.0469488	0.00730401	0	1110
B0280.3	4.44318	3.4870	2.5914	2.4281	1.8847	1.7568	1.2532	0.7707	0.8816	0.8054	0.7250	0.6971	0.9832	1.9541	1.3649	1.2447	1.4259	1.4343	3.06664	2.40568	2.41415	2.61471	3.87335	7.62453	12.0829	12.4454	1.8878	1.57549	2.10138	4.81914	991
B0280.4	0.0448962	0.2017	0.1897	0.4418	0.6799	0.9510	1.1139	0.7422	0.6638	0.4931	0.2801	0.2507	0.2446	0.1920	0.1533	0.1268	0.0474	0.0000	0.031512	0.110359	0.132304	0.10027	0.138467	0.0633841	0.00857077	0.0874501	0.108211	0.157325	0.0312886	0	729
B0280.5	2.43742	13.1627	2.6494	0.8082	1.0579	0.7333	0.7770	0.7677	0.4962	0.7271	0.7365	0.6678	0.5367	0.7209	0.9362	0.6522	0.0000	0.7926	0.0403666	0.193612	0.666438	8.5456	33.9507	0.338917	0.445597	0.347502	0.324411	2.17129	72.5216	49.2863	1731
B0280.7	0.00779238	0.0000	0.0075	0.0217	0.0102	0.0178	0.0097	0.0023	0.0247	0.0189	0.0132	0.1010	0.1644	0.2979	0.4496	0.3747	0.3810	0.3579	0.00106936	1.58596	0.141113	0.500372	0.0364511	0.0777831	0.0186223	0.00546575	0.0737432	0.0932033	0.0102354	0	1152
B0280.8	1.17105	0.4560	1.0641	1.4235	1.8397	1.6662	1.3982	1.1970	1.2661	1.2830	1.0472	0.7908	0.8038	1.0019	0.8491	0.6349	0.9175	0.8146	1.11867	0.558908	0.428025	0.252199	0.501111	2.05695	1.43803	1.3351	0.618526	0.736818	0.374649	0.220498	1544
B0280.9	4.25063	2.3866	2.1539	1.7880	1.5099	1.5680	1.6128	1.4704	1.4484	1.2016	1.0304	0.8786	0.8430	1.0045	0.9703	0.7737	0.7908	0.7059	1.40251	0.979348	0.816019	1.24102	1.58761	1.9389	1.41758	2.12152	0.351448	0.520446	1.48926	2.07382	1400
B0281.1	0.0330393	0.0001	0.0006	0.0000	0.0007	0.0009	0.0003	0.0004	0.0004	0.0010	0.0021	0.0016	0.0055	0.0066	0.0070	0.0081	0.0104	0.0116	0.000346251	0.00471565	0.00178191	0.00284228	0.00599719	0.0116121	0	0.0121953	0	0.0216638	0.00100173	0	591
B0281.3	0.0100712	0.0005	0.0005	0.0079	0.0023	0.0026	0.0017	0.0052	0.0000	0.0013	0.0099	0.0112	0.0247	0.0316	0.0611	0.0540	0.0532	0.0462	0.338485	0.374894	0.303489	0.27147	0.304397	0.182705	0.0854524	0.137183	0.114917	0.294822	0.141255	0	1067
B0281.4	0.01045	0.0563	0.0632	0.0396	0.0233	0.0228	0.0166	0.0136	0.0159	0.0158	0.0121	0.0053	0.0078	0.0036	0.0090	0.0031	0.0089	0.0000	0.000205811	0.00294234	0	0.0375976	0.13181	0.00116928	0.000139964	0.00134147	0	0.0017068	0.031	0.101819	696
B0281.5	4.14453	11.1350	17.1388	29.3192	26.1926	17.0717	6.8862	3.7308	2.8485	3.3184	2.7909	2.4457	2.9060	2.9252	2.6758	1.9278	0.0000	0.3836	0.0528941	0.00341084	0	0.0524933	0.0836341	0.0276937	0.00253128	0.00188808	0.0109171	0.0065313	0.487234	0.347219	790
B0281.6	0.0525447	0.1272	0.2259	0.4704	0.7553	0.1846	0.1815	0.0549	0.0203	0.0186	0.0606	0.0571	0.0077	0.0839	0.0201	0.0162	0.0000	0.0247	0.0170864	0.0268194	0.0163803	0.0111871	0.0106176	0.007971	0.0040072	0.00579419	0.0112625	0.0387356	0.00514472	0	732
B0281.8	0.0154676	0.0050	0.0036	0.0041	0.0033	0.0022	0.0011	0.0015	0.0000	0.0013	0.0015	0.0025	0.0050	0.0080	0.0103	0.0093	0.0077	0.0078	0.000933154	0.00415943	0.000494023	0	0.0011817	0.00560252	0	0.00153085	0	0.0223631	0	0	807
B0284.1	0.197208	0.0137	0.0673	0.0779	0.0592	0.0288	0.0009	0.0000	0.0191	0.0472	0.0512	0.1975	0.3606	0.7706	0.7540	0.7156	0.6476	0.6214	0.0271495	0.0634561	0.0152111	0.0506757	0.0145731	2.0462	0.898941	0.431795	0.0265116	0.399211	0.021718	0.128832	1444
B0284.2	0.0147769	0.0020	0.0000	0.0159	0.0168	0.0187	0.0317	0.0299	0.0314	0.0239	0.0242	0.0494	0.0604	0.1121	0.1815	0.1589	0.1262	0.1132	0.0197145	0.0568134	0.00252174	0.00270159	0.00797535	0.203189	0.638563	0.12058	0.00440439	0.141007	0.0132831	0.00362993	1399
B0284.3	0.144333	1.0061	1.9988	3.7447	5.6865	5.2605	3.4518	2.7196	2.0350	1.9950	1.8828	2.3982	1.5633	1.2875	1.0327	0.2130	0.0000	0.0304	0.575368	0.336391	0.17831	0.237753	0.132613	0.363809	0.259057	0.265794	0.829722	0.439976	0.229667	0.03898	582
B0284.4	0.00954589	0.0011	0.0005	0.0000	0.0011	0.0019	0.0007	0.0023	0.0022	0.0028	0.0046	0.0050	0.0098	0.0112	0.0116	0.0135	0.0117	0.0129	0.00965655	0.00353545	1.78675e-05	0	0.000453033	0.170856	0.0183012	0.0157134	0.00100133	0.384711	0.000768221	0	1263
B0285.1	1.55118	3.0586	2.3169	1.6391	1.8569	1.8431	1.5408	1.7751	1.9374	1.8643	1.7408	1.1985	1.3237	0.7288	1.0682	1.1734	1.3288	1.5997	0.694992	0.717323	0.602138	0.674341	0.920305	0.712309	0.908619	1.11168	0.154303	0.501598	1.87351	2.54081	2455
B0285.10	0.0121637	0.0000	0.0007	0.0107	0.0055	0.0074	0.0041	0.0074	0.0057	0.0112	0.0214	0.0250	0.0623	0.0656	0.0552	0.0558	0.0511	0.0387	0.0423836	0.0450381	0.000387322	0.00360388	0.00926067	0.000477209	0.00204353	0.00586279	0.00400283	0.00463932	0.00135186	0	1107
B0285.3	0.294733	0.8783	0.8612	0.9071	0.8897	0.6967	0.6951	0.6436	0.4945	0.4687	0.4236	0.3508	0.2329	0.2055	0.2150	0.1111	0.0000	0.0975	0.528552	0.406135	0.490922	0.769902	1.00551	0.45934	0.267284	0.219908	0.320141	0.439919	1.2716	0.0911602	1038
B0285.4	3.32322	2.2367	2.0782	1.0072	0.9375	0.8775	1.0168	0.7923	0.6710	0.6848	0.5665	0.4897	0.3330	0.5305	0.3228	0.1871	0.1258	0.2717	0.602293	0.700827	0.701217	0.683871	1.22219	1.1841	0.869686	0.870725	0.589772	0.581979	1.03409	1.04315	1152
B0285.5	2.65878	2.1218	1.9454	1.8114	1.8053	1.8658	1.8821	1.8416	1.6787	1.4051	1.1817	1.1082	1.0430	0.9271	0.7498	0.7721	0.6949	0.5892	0.354641	0.426847	0.416333	0.419923	1.0118	0.636436	0.580042	0.545043	0.209912	0.296984	0.951298	1.44496	2200
B0285.6	0.0165889	0.0000	0.0031	0.0074	0.0067	0.0072	0.0029	0.0038	0.0049	0.0047	0.0070	0.0117	0.0198	0.0275	0.0309	0.0335	0.0343	0.0320	0.0641707	0.0644848	0.0294555	0.0238248	0.0216227	0.199952	0.11724	0.252331	0.0269802	0.0857324	0.0105556	0	1734
B0285.7	0.101642	0.2274	1.3747	3.2061	5.5485	7.8297	8.7481	7.6114	6.0223	4.3933	3.4589	2.8520	2.2505	1.8725	1.9577	2.1387	2.6098	1.7074	0.381678	0.451254	0.151707	0.153804	0.0534965	0.116876	0.19528	0.199579	0.0476404	0.174706	0.0825122	0.0093362	2870
B0285.8	0.0563123	0.0108	0.0145	0.0787	0.1052	0.1228	0.2155	0.2611	0.2348	0.2351	0.1879	0.1410	0.1086	0.1314	0.1458	0.1310	0.1122	0.1026	0.224679	0.226878	0.210962	0.130462	0.14047	0.238761	0.258694	0.287385	0.112233	0.189979	0.0320935	0.00908061	1259
B0285.9	1.30306	1.0724	1.1767	0.7908	0.2362	0.1897	0.2344	0.2252	0.2908	0.1525	0.2004	0.1277	0.0546	0.1404	0.1376	0.0904	0.1011	0.0021	0.252558	0.387514	0.510343	0.583594	0.450831	0.450278	0.122326	0.14008	0.553134	1.02047	0.218626	0.205956	1315
B0286.1	0.0669375	0.0000	0.1018	0.3152	0.5839	0.9951	1.9950	2.6826	2.4654	2.5274	2.3364	2.1812	1.7564	2.0076	1.4819	1.3762	1.3879	1.2870	0.626523	0.347546	0.267532	0.307781	0.144042	0.454951	0.5838	0.617839	0.208337	0.340476	0.0924958	0.0174129	1020
B0286.2	0.015485	0.0048	0.0021	0.0100	0.0030	0.0063	0.0073	0.0004	0.0000	0.0215	0.0181	0.0820	0.2455	0.3140	0.4397	0.4429	0.4032	0.4069	0.0887474	0.225796	0.063671	0.0692842	0.0242137	0.0934584	0.135282	0.112548	0.018861	0.0791232	0.0202468	0	4369
B0286.3	0.0169358	0.0000	0.0180	0.0507	0.0443	0.1044	0.1261	0.1476	0.1627	0.1197	0.1259	0.2685	0.3657	0.5850	0.5821	0.6095	0.6095	0.6239	0.955625	1.49736	1.00693	1.6787	0.853987	6.51966	5.74207	4.62241	1.91011	0.471955	0.219015	0.0423082	1447
B0286.4	1.42896	1.0738	2.5200	3.6496	5.0281	5.4785	5.4768	5.5547	5.1060	5.1347	4.5454	3.7596	3.3837	2.5014	2.1051	1.7106	1.7410	1.3786	1.67422	1.70023	1.51674	1.62785	1.38314	2.26424	2.08083	2.2393	1.66461	1.43385	1.86597	1.34836	1941
B0286.5	0.0118308	0.0000	0.0081	0.0139	0.0273	0.0491	0.0701	0.0913	0.0986	0.1222	0.1393	0.1188	0.0977	0.0802	0.0531	0.0323	0.0405	0.0282	0.0444764	0.0213379	0.348939	0.294843	0.19524	0.0148358	0.0211077	0.0331218	0.15941	0.0720332	0.0764732	0.0410876	972
B0286.6	0.010256	0.0000	0.0020	0.0016	0.0018	0.0013	0.0013	0.0039	0.0029	0.0021	0.0018	0.0077	0.0118	0.0147	0.0192	0.0210	0.0270	0.0322	0.0084434	0.0155481	0.0193206	0.0411102	0.0188826	0.0416792	0.0364041	0.0410335	0.0364851	1.05982	0.0122623	0.00424391	920
B0294.1	0	0.0030	0.0021	0.0025	0.0059	0.0057	0.0003	0.0011	0.0000	0.0008	0.0021	0.0025	0.0057	0.0107	0.0152	0.0179	0.0252	0.0298	2.02021	1.57809	0.0977886	0.077116	0.0133158	1.65221	2.10285	7.13761	0.0741151	0.178766	0.0583005	0	598
B0294.3	0.0457403	0.0430	0.0419	0.0467	0.0336	0.0183	0.0072	0.0032	0.0000	0.0038	0.0067	0.0134	0.0204	0.0238	0.0236	0.0232	0.0175	0.0154	0.0659378	0.0485728	0.0135545	0.0109044	0.00276416	0.0234971	0.0288376	0.0551431	0.0104276	0.0158252	0.00119168	0	207
B0302.1	0.286703	0.6357	0.7449	0.6183	0.4475	0.3387	0.4858	0.7144	0.7556	0.7955	0.8972	1.0388	1.2005	1.0530	1.2080	1.1665	1.2373	1.2741	0.332816	0.481048	0.291579	0.395704	0.362323	0.668373	0.541561	0.489569	0.168979	0.456589	0.620706	0.200332	4282
B0302.2	0.0434158	0.0336	0.0637	0.0892	0.0890	0.0772	0.0380	0.0328	0.0327	0.0206	0.0119	0.0159	0.0316	0.0216	0.0118	0.0060	0.0185	0.0000	0.000240158	0.00244704	0	0.00231022	0	0.000977438	0.00337419	0	0	0.00105618	0.00430227	0	409
B0302.4	0	0.1291	0.2192	0.2788	0.2164	0.1601	0.0679	0.0728	0.0483	0.0000	0.0316	0.0461	0.0719	0.0713	0.0686	0.0795	0.0602	0.0879	0.00186881	0.00175771	0.00233566	0.00431452	0	0.00569365	0.000630158	0.0018717	0	0	0.0162199	0.023305	219
B0302.5	0.0469518	0.0479	0.0000	0.0453	0.0005	0.0141	0.0953	0.1245	0.1927	0.4146	0.5266	0.7980	0.9844	1.5032	1.6261	1.7178	1.7121	1.8095	0.688401	0.948099	1.05209	1.42719	0.973759	1.31361	0.811347	0.852906	1.73357	1.34841	0.91167	0.0784158	755
B0303.11	0.0308316	0.0000	0.0031	0.0124	0.0139	0.0062	0.0034	0.0162	0.0130	0.0131	0.0295	0.0910	0.2095	0.2495	0.3376	0.3408	0.3329	0.3307	0.948126	0.384137	0.410787	0.160121	0.459691	0.990452	1.2206	1.56929	0.188011	0.664207	0.202079	0.00732505	2902
B0303.14	0.344529	1.2481	2.3050	1.6362	0.4851	0.2265	0.1399	0.1734	0.2240	0.2632	0.1873	0.1096	0.2126	0.2284	0.2385	0.2828	0.1861	0.0906	0.278553	0.176833	0.0867924	0.0884603	0.0899284	0.37588	0.288673	0.2721	0.0852498	0.0851159	0.309179	0.0768628	1585
B0303.15	8.76073	6.1236	5.2125	3.6509	2.2036	2.3648	2.5904	2.5230	2.7105	2.6021	2.8394	2.8394	2.4556	3.7007	3.6832	2.3150	2.3208	1.2661	3.28763	2.40264	1.90977	2.95518	2.3414	2.1464	2.17415	3.24008	2.56839	1.40212	2.87077	4.05119	690
B0303.16	0.0139955	0.0009	0.0000	0.0012	0.0027	0.0035	0.0018	0.0046	0.0048	0.0050	0.0057	0.0101	0.0170	0.0241	0.0278	0.0227	0.0265	0.0246	0.0319468	0.0123247	0.00491743	0.00101929	0.00620668	0.0669676	0.0464832	0.0168213	0.00783686	0.0143293	0.00127729	0	927
B0303.2	0.373448	0.0000	0.1314	0.3087	0.4368	0.4029	0.5482	0.6356	0.8182	0.9869	1.0046	1.0691	1.2091	1.4003	1.2976	1.1442	1.1236	1.3047	0.616126	1.11873	0.705241	0.754524	0.541091	0.712059	0.396037	0.385045	0.932938	0.882259	0.0948874	0.166212	978
B0303.3	5.58386	3.7893	4.8358	3.3046	3.0985	3.2400	4.7146	5.2039	5.9196	4.9264	3.7531	2.7462	2.3815	2.8108	2.7542	2.2592	1.5412	1.1799	3.11257	3.69293	3.29862	2.84813	2.92709	4.68055	2.88607	3.07141	2.04468	3.73335	3.35391	2.35406	1918
B0303.4	2.36625	2.9133	1.7003	0.5773	0.4762	0.4790	0.5601	0.6047	0.7340	0.7058	0.9188	0.8687	0.9168	0.9917	0.9016	0.9333	1.2803	1.6143	0.766297	0.686761	0.758282	0.709709	1.56703	1.02384	1.57348	1.09165	0.252897	0.936814	1.35547	1.40185	2277
B0303.7	0.708428	0.6919	0.6694	0.5717	0.4498	0.2941	0.2663	0.3319	0.3373	0.3070	0.2961	0.3596	0.4279	0.4662	0.5004	0.5182	0.5201	0.4905	0.443355	0.394453	0.403529	0.242966	0.398276	0.410182	0.443324	0.376366	0.336613	0.439463	0.376583	0.255963	1848
B0303.8	0.358226	0.6723	1.7012	0.9698	0.1279	0.0592	0.0654	0.0896	0.1362	0.0618	0.1133	0.1283	0.1265	0.1745	0.1094	0.0698	0.0469	0.0724	0.0133152	0.0065033	0.00128018	0.00231492	0.00262595	0.0139702	0.0237117	0.0162164	0.00196083	0.00266818	0.0119508	0	805
B0303.9	0.365687	0.1539	0.0920	0.1624	0.2971	0.3659	0.4544	0.4386	0.4125	0.3941	0.2860	0.1946	0.1979	0.1975	0.2234	0.2197	0.1857	0.2523	0.276941	0.322264	0.262551	0.302463	0.728242	0.420326	0.546344	0.335769	0.133765	0.246104	0.458124	1.39293	1989
B0304.1	0.041273	0.3247	0.7077	1.7694	2.4909	2.9215	2.6500	2.4940	2.2663	1.4831	1.2733	1.1149	1.3045	1.6898	1.0970	1.0689	0.8957	0.9347	0.599565	0.403069	0.257498	0.206683	0.101007	0.564086	0.391693	0.451712	0.667251	0.239181	0.0670671	0	997
B0304.2	5.14965	4.9206	1.9857	0.8925	0.3092	0.2247	0.2896	0.2896	0.2676	0.1536	0.2578	0.1389	0.2921	0.3497	0.2492	0.5163	0.2430	0.0384	0.0598751	0.0956309	0.222098	0.661941	1.28981	0.269004	0.682201	0.408822	0.0132924	0.198883	1.96542	2.91336	759
B0304.3	0.0876829	0.0365	0.0740	0.1912	0.3258	0.3921	0.4105	0.4341	0.4579	0.4136	0.3905	0.4348	0.3977	0.4393	0.4141	0.3470	0.2963	0.2877	0.0808978	0.0923401	0.0750346	0.0428406	0.0252819	0.199388	0.0856801	0.0838041	0.116118	0.0518227	0.0267983	0.0220856	8228
B0304.4	3.07068	2.4864	1.4605	0.6548	0.1063	0.0831	0.1143	0.1004	0.2052	0.1468	0.1952	0.2237	0.1587	0.3172	0.2178	0.3331	0.1030	0.1621	0.0527859	0.0655564	0.0994977	0.272335	0.538765	0.546188	0.920632	0.706133	0.0120344	0.170237	0.971157	1.03256	625
B0304.5	0.0333254	0.0417	0.0283	0.0097	0.0030	0.0005	0.0014	0.0000	0.0031	0.0018	0.0001	0.0074	0.0060	0.0039	0.0066	0.0078	0.0033	0.0032	0.0147251	0.00880908	0.00209788	0.00180493	0.00988245	0.0178504	0.00850042	0.0187866	0.00169834	0.00802249	0.00378536	0.0145022	1047
B0304.6	0.0132105	0.0641	0.1227	0.1851	0.1719	0.1050	0.0455	0.0143	0.0000	0.0038	0.0050	0.0138	0.0101	0.0101	0.0271	0.0452	0.0338	0.0233	0.0146792	0.0075901	0.00279808	0.00209021	0.0104945	1.53703	0.880919	0.258484	0.00508034	0.00674964	0.00712843	0.0154348	992
B0304.7	0.0216267	0.0000	0.0019	0.0055	0.0136	0.0192	0.0214	0.0209	0.0212	0.0171	0.0158	0.0213	0.0225	0.0298	0.0229	0.0264	0.0272	0.0312	0.00459853	0.00732391	0.0019862	0.00174486	0.00159237	0.0416875	0.0606665	0.083797	0.00102389	0.00156171	0	0	1068
B0304.8	0.0757062	0.0289	0.0244	0.0192	0.0104	0.0069	0.0024	0.0000	0.0022	0.0049	0.0085	0.0131	0.0142	0.0136	0.0095	0.0108	0.0114	0.0068	0.000786439	0.00679302	0.00146757	0.00249601	0.0124191	0.0219296	0.0300575	0.0264282	0.00397135	0.00424683	0.0107699	0.0250936	1020
B0304.9	0	0.0013	0.0007	0.0022	0.0028	0.0037	0.0004	0.0003	0.0000	0.0011	0.0029	0.0056	0.0125	0.0185	0.0199	0.0202	0.0205	0.0204	0.0126355	0.00309396	0.00252859	0.0035242	0.0100587	0.0274022	0.0781251	0.0424602	0.00481247	0.00626445	0.000555892	0	1065
B0310.1	0.00610183	0.0296	0.0163	0.0574	0.0414	0.0000	0.0636	0.0744	0.1231	0.3182	0.4807	0.6646	0.7109	1.0368	0.9391	0.9589	1.0166	1.1509	0.68432	0.603135	0.389998	0.324511	0.27302	1.14362	0.169303	0.123442	0.295174	0.447827	0.0236546	0.00404598	1047
B0310.2	0.26443	1.6639	2.9140	2.6937	1.2761	0.6297	0.6240	0.6637	0.7547	1.1425	1.0956	0.8832	0.7020	0.5019	0.5308	0.5178	0.1083	0.0000	0.187889	0.187188	0.205581	0.0883509	0.136841	1.02814	0.802217	0.659221	0.0994592	0.15011	0.341291	0.0618912	1573
B0310.3	0.00536241	0.0073	0.0148	0.0206	0.0081	0.0000	0.0032	0.0077	0.0161	0.0248	0.0313	0.0326	0.0218	0.0214	0.0247	0.0268	0.0327	0.0429	0.0817896	0.154631	0.037566	0.0167523	0.0158939	0.127982	0.161361	0.162104	0.0193446	0.23901	0.00677225	0	1338
B0310.5	0.048692	0.0000	0.1180	0.2198	0.3710	0.3456	0.3478	0.2816	0.2176	0.2946	0.2493	0.4281	0.6288	1.0062	1.0933	1.1490	1.1217	1.0980	2.13503	1.88086	1.5332	1.46999	1.29244	0.767774	1.4872	2.09703	1.11433	1.1431	0.259942	0.0171848	1779
B0310.6	0	0.0249	0.0638	0.0831	0.1037	0.0779	0.0157	0.1396	0.0195	0.0727	0.0394	0.0573	0.0000	0.7906	1.0759	1.1015	0.8697	0.8018	0.0172945	0.424928	0.0931134	0.248888	0.0486199	0.41172	0.0415949	0.031391	0.125662	0.157742	0.000456809	0	288
B0331.1	0.0134742	0.0202	0.0000	0.0081	0.0084	0.0238	0.0429	0.0348	0.0608	0.0877	0.1342	0.1311	0.1119	0.0767	0.0909	0.1109	0.1613	0.2090	0.0200099	0.00243638	0.00421648	0.0035982	0.0118924	0.017863	0.014088	0.0435825	0.00409959	0.0240218	0.0358295	0.00439756	1561
B0331.2	0.00392505	0.0023	0.0036	0.0000	0.0001	0.0005	0.0006	0.0021	0.0098	0.0032	0.0104	0.0207	0.0299	0.0290	0.0285	0.0298	0.0329	0.0363	0.00451797	0.135359	0.0609823	0.0285248	0.00138926	0.0945177	0.0215254	0.0419673	0.0524382	0.0585592	0.0232403	0	1636
B0334.1	0.0412539	0.0633	0.0000	0.1914	0.3034	0.3374	0.6376	1.0156	1.7505	1.6077	1.5720	1.4844	2.3734	4.9335	5.2579	5.2969	5.8793	5.9977	10.0551	4.51818	10.3238	4.01891	4.56909	52.8888	12.011	6.55425	14.5007	7.80469	1.0833	0.211794	571
B0334.10	0.0482367	0.0000	0.0046	0.0074	0.0041	0.0061	0.0176	0.0238	0.0317	0.0340	0.0355	0.0288	0.0249	0.0223	0.0290	0.0209	0.0211	0.0218	0.00985966	0.0117764	0.0187163	0.0473062	0.0313166	0.0192343	0.0215836	0.0134451	0.00206714	0.166094	0.00507004	0	506
B0334.11	2.43271	2.3292	1.4558	0.4180	0.3938	0.3221	0.3621	0.4553	0.4457	0.4305	0.4169	0.3384	0.2961	0.6196	0.3638	0.2018	0.2543	0.1120	0.515529	0.574532	0.296703	0.516544	1.34206	1.56737	1.34125	1.35147	0.193042	0.478995	1.33168	1.47243	1580
B0334.13	0.028091	0.0340	0.2002	0.0000	0.1750	0.1293	0.0826	0.1526	0.1477	0.1672	0.2284	0.0904	0.3081	3.6158	3.1852	3.3485	3.2950	3.2629	0.0678331	1.16077	0.169881	0.652732	0.152203	0.33557	0.0690551	0.050893	0.725775	0.193208	0.0388002	0.00797467	512
B0334.15	0.307761	2.3228	1.3226	1.1759	2.3019	2.1245	2.9727	3.0915	2.6320	2.8592	2.6347	1.3532	1.0606	0.3976	0.9706	0.7251	0.5565	0.5828	0.612631	1.29766	1.59742	1.3185	1.93931	0.933738	0.908206	1.11523	0.954572	1.01004	1.94236	0.318793	1775
B0334.2	0.107376	0.0242	0.0245	0.0205	0.0158	0.0019	0.0000	0.0004	0.0009	0.0006	0.0022	0.0015	0.0091	0.0258	0.0343	0.0362	0.0391	0.0430	0.414775	0.1177	0.158201	0.217629	0.386855	2.02813	2.41408	1.92912	0.366817	0.767327	0.108001	0.0577306	1121
B0334.3	1.2196	0.9696	1.0157	0.7900	0.8650	1.0840	1.1744	1.3288	1.5889	1.9309	1.8829	2.7354	2.2587	2.0754	2.0404	2.0668	1.9973	2.1782	3.59351	2.68225	2.46327	1.81628	2.15671	2.14919	2.5263	2.8453	2.18252	3.36299	3.42713	1.10899	2409
B0334.4	18.2878	15.9681	11.6094	9.2673	6.6371	7.6473	6.4837	5.0470	5.3613	4.5532	4.2015	3.3073	2.7423	3.8647	3.7375	3.5879	3.1539	2.8995	1.40053	1.19042	0.964939	1.37924	2.8359	2.904	2.76331	2.7796	0.706227	1.57011	2.44358	6.14501	832
B0334.5	0.317879	2.3834	1.4053	1.2051	2.3523	2.1002	3.0859	3.3135	2.5628	3.0198	2.6714	1.2731	1.2164	0.4053	1.0568	0.6518	0.7169	0.5810	0.632269	1.33967	1.65115	1.3608	2.00067	0.965026	0.938322	1.15276	0.987963	1.04482	2.01033	0.329916	1715
B0334.6	0.0765325	0.0239	0.0302	0.0190	0.0000	0.0239	0.0368	0.0879	0.1385	0.2931	0.3961	0.4716	0.4901	0.6877	0.6602	0.5745	0.5497	0.5220	0.118983	0.370427	0.113469	0.123792	0.0227403	0.255408	0.0595827	0.0612006	0.142938	0.0788529	0.020952	0	1372
B0334.7	0.0095677	0.0004	0.0023	0.0016	0.0003	0.0009	0.0009	0.0000	0.0033	0.0053	0.0035	0.0053	0.0091	0.0130	0.0145	0.0139	0.0130	0.0130	0.0275744	0.0117942	0.0023077	0.0078198	0.000562616	0.00803026	0.00943232	0.0104961	0.00246838	0.00306768	0.00342809	0	1017
B0334.8	1.35075	1.4579	0.8514	0.2911	0.2942	0.3470	0.3405	0.4718	0.4961	0.4933	0.4979	0.4641	0.5399	0.3507	0.4060	0.4619	0.3482	0.3194	0.287344	0.353963	0.270771	0.253971	0.689996	0.435781	0.567628	0.428896	0.0501172	0.222603	1.03042	1.50608	3766
B0336.1	0.488235	1.1989	2.1513	3.2658	4.0291	4.0156	3.6598	2.8842	2.3235	1.8991	1.6571	1.4995	1.3115	1.0728	0.8871	0.7959	0.7655	0.7813	0.42198	0.374461	0.33249	0.45588	1.1877	0.419997	0.666983	0.597996	0.0649693	0.243766	1.30996	2.15707	2788
B0336.10	16.999	0.0000	58.9944	89.8851	64.5686	110.7886	88.2593	68.5171	120.5436	117.9887	146.3246	166.5313	180.2347	199.5124	222.2740	108.2338	133.7825	180.4670	99.2656	72.1204	73.837	82.6534	54.7171	42.6218	49.2977	50.6232	67.0014	32.2461	24.2498	44.9889	718
B0336.11	0.0118067	0.0000	0.0003	0.0524	0.0862	0.0689	0.0872	0.1719	0.2513	0.3350	0.4774	0.6853	0.6691	0.9192	0.8798	0.9310	0.9080	0.9068	0.841414	0.889512	0.345602	0.26251	0.115704	0.605313	0.320232	0.49203	0.351466	0.406852	0.0427918	0.0681491	1812
B0336.12	0.0417078	0.0000	0.0207	0.0822	0.1182	0.1396	0.1497	0.1847	0.1789	0.1688	0.1519	0.1205	0.1285	0.1255	0.1617	0.1567	0.2082	0.2461	0.0112331	0.0140871	0.0117368	0.0107034	0.00191629	0.0158809	0.0755465	0.0476442	0.0231315	0.0224669	0.0103803	0.137006	282
B0336.13	6.09186	5.1094	3.4184	2.4940	2.0722	1.7388	1.7312	1.2538	1.1351	0.9406	0.9179	0.7171	0.7499	1.0038	0.7967	0.5731	0.3180	0.3698	0.352924	0.295492	0.369554	0.886985	1.32702	0.496933	0.629504	0.607537	0.134673	0.369466	2.14267	2.19829	1074
B0336.2	6.64928	6.4432	10.3109	12.3028	13.5229	14.8260	21.2998	25.3086	25.9975	24.6778	26.3792	27.7570	23.4328	21.9140	19.7477	17.9633	16.7266	15.5397	11.5192	11.6811	11.7327	11.0642	9.93968	9.12401	7.54261	10.5659	8.31636	8.00801	6.77853	3.20655	1216
B0336.3	3.46182	3.9764	3.3431	2.7931	2.6972	2.4332	2.0592	1.9799	1.8872	1.8518	1.6460	1.6483	1.8078	1.6342	1.9241	1.7088	1.9170	1.9673	0.792474	0.896575	1.02855	1.24623	1.88042	1.08004	1.59546	1.22469	0.517035	1.11118	2.83254	3.96406	2896
B0336.4	0.508135	0.3604	0.4996	0.7116	1.0385	1.0804	1.2189	1.3082	1.2611	1.0651	1.0229	0.9488	0.7133	0.7095	0.6233	0.5218	0.3992	0.3829	0.301355	0.224557	0.223333	0.174223	0.190414	0.18036	0.293786	0.375999	0.0879726	0.123116	0.139697	0.242488	1983
B0336.5	4.85873	3.5085	2.5826	1.8214	1.7745	1.3102	1.0426	0.6914	0.6786	0.6372	0.5168	0.5112	0.4662	0.4855	0.4929	0.2428	0.1444	0.0617	0.381389	0.280461	0.328862	0.495501	1.20389	0.189202	0.272403	0.246749	0.177218	0.243348	1.54003	2.01713	857
B0336.6	5.77481	3.2500	2.0674	1.6636	1.8199	1.8230	1.8326	1.5821	1.4384	1.3443	1.1040	1.1155	0.9265	1.2127	0.8885	0.8873	0.7762	0.7859	0.839326	0.684599	0.779485	1.10999	3.56833	0.679291	0.877953	0.845659	0.333836	0.780563	3.24972	4.65401	1566
B0336.7	1.78546	0.9139	0.8182	0.6993	0.5199	0.5241	0.5426	0.5140	0.4524	0.4198	0.3844	0.3307	0.3350	0.3558	0.3150	0.2779	0.2608	0.2586	0.278651	0.219378	0.278264	0.403582	0.741715	0.290102	0.455789	0.402839	0.0791319	0.209939	0.647301	1.09928	1575
B0336.8	15.756	16.4631	11.7852	10.9690	7.6046	6.6682	7.2524	5.7650	4.3769	3.7844	3.0428	2.3964	1.6838	5.1269	4.2734	4.3065	2.5580	1.8329	1.12158	0.66263	0.733222	1.62314	2.36268	0.942398	1.21374	1.04773	1.1655	1.06108	4.50853	5.62503	430
B0336.9	0.551594	0.7358	0.7160	0.6464	0.6885	0.7718	0.8053	0.7940	0.7826	0.6822	0.5980	0.5176	0.4454	0.3347	0.2770	0.3108	0.2586	0.2928	0.360877	0.387987	0.374103	0.435789	0.655408	0.543436	1.03024	1.33134	0.0646693	0.186119	0.581421	0.973706	2939
B0344.2	0.00895301	0.0095	0.0254	0.0628	0.0755	0.0024	0.0159	0.0724	0.0000	0.1081	0.2886	0.8014	1.9042	1.9098	2.7653	2.7732	2.7391	2.7009	0.0274444	1.08993	0.339235	0.644643	0.0481208	0.240095	0.0714669	0.0498461	0.492148	0.520232	0.0289395	0.00459801	1665
B0348.1	0	0.0019	0.0000	0.0017	0.0055	0.0020	0.0026	0.0067	0.0101	0.0056	0.0122	0.0125	0.0117	0.0126	0.0137	0.0166	0.0104	0.0064	0.00336407	0.000466591	0	0	0	0.00052279	0.00173223	0	0.0027374	0.0251805	0	0	264
B0348.2	0.00393571	0.0000	0.0041	0.0021	0.0140	0.0070	0.0085	0.0319	0.0098	0.0067	0.0215	0.0434	0.0618	0.0870	0.0442	0.0348	0.0320	0.0263	0.0789305	0.139327	0.156403	0.0838529	0.0565059	0.337856	0.120205	0.104287	0.256122	2.29157	0.0562765	0	308
B0348.4	0.233629	0.0780	0.0836	0.1181	0.1604	0.1131	0.2957	0.3598	0.4294	0.6861	0.9433	1.2590	1.4884	1.2512	1.5201	1.6911	1.7100	1.6944	0.905036	0.758721	0.712326	0.465549	0.492124	1.04987	1.6826	1.5715	0.213149	0.67023	0.355528	0.220454	5363
B0348.5	0.00565307	0.0107	0.0086	0.0072	0.0000	0.0072	0.0113	0.0060	0.0098	0.0001	0.0144	0.0720	0.1150	0.2051	0.2384	0.2289	0.2338	0.2330	0.00231117	0.315116	0.0395579	0.059664	0.0141695	0.0141532	0.00894562	0.0185155	0.0202234	0.0247046	0.0137795	0.101976	765
B0348.6	8.35156	12.4121	9.3916	5.3168	3.5303	2.7777	2.1472	1.4522	1.8726	1.8048	1.1166	1.4251	1.5607	1.4590	0.9200	0.5539	1.2420	0.6386	5.03249	1.76708	3.04988	9.74898	8.78169	1.91208	1.29143	1.58959	0.935691	4.58057	9.00333	22.7651	1107
B0350.2	0.0747598	0.0000	0.4070	0.2876	1.0148	1.2129	2.5614	3.6142	4.0890	5.5868	5.9992	7.0602	5.8174	4.4011	4.1867	5.2721	5.4240	6.0725	0.996898	1.69102	1.03533	0.635547	0.457273	1.08348	1.28761	1.06798	0.343658	0.754821	0.351941	0.0593058	22118
B0350.3	0	0.0131	0.0018	0.0000	0.0276	0.0774	0.1178	0.1476	0.2414	0.2191	0.1896	0.1870	0.1417	0.0890	0.0826	0.0608	0.0705	0.0426	0	0.0014581	0	0	0	0.00104558	0.000830241	0	0	0	0	0	264
B0353.1	0.0627091	0.0000	0.1206	0.2144	0.4651	0.8499	1.4433	1.8529	2.3908	3.7824	4.5557	5.2046	4.1365	3.9757	4.1576	3.7556	3.7346	3.5317	0.91743	0.64389	0.430493	0.445221	0.465044	1.11362	1.06886	1.35589	0.79966	0.779212	0.362987	0.16249	675
B0361.10	5.33111	3.2022	2.8243	1.4746	1.0080	0.9283	1.6853	1.4857	1.3315	1.6914	1.3567	1.8244	1.6248	4.7182	2.9936	3.1650	2.8092	3.1891	1.67108	1.45771	1.19347	1.14187	1.78225	4.30086	2.50495	2.86858	0.925788	1.40285	1.47188	1.51933	1154
B0361.11	0.0231674	0.0098	0.0104	0.0102	0.0058	0.0093	0.0040	0.0043	0.0022	0.0000	0.0014	0.0098	0.0180	0.0219	0.0230	0.0206	0.0155	0.0156	0.00227525	0.00476033	0.026296	0.0856004	0.0616726	0.0117977	0.00453277	0.00646432	0.00456468	0.284228	0.00266228	0.0152913	1779
B0361.2	3.39546	1.2773	1.1413	0.5339	0.4007	0.5010	0.5519	0.6107	0.5830	0.4996	0.4938	0.4364	0.3971	0.6906	0.4250	0.3949	0.4706	0.4089	0.48778	0.423084	0.319787	0.453281	0.859255	0.883736	1.09189	0.968659	0.242422	0.331239	0.619588	1.58128	1485
B0361.3	1.58332	1.1325	0.8732	0.8327	0.6782	0.8732	1.0107	1.2149	1.4126	1.3079	1.1010	1.1141	1.1220	1.2765	1.0408	0.8418	0.6219	0.0000	0.507924	0.724011	0.624062	0.662941	1.04157	0.675799	0.704306	0.693516	0.432296	0.844784	0.667091	1.35343	2065
B0361.4	0.0362553	0.0086	0.0021	0.0125	0.0111	0.0000	0.0124	0.0043	0.0178	0.0054	0.0179	0.0215	0.0445	0.1407	0.1442	0.1463	0.1401	0.1419	0.316783	0.166313	0.0581725	0.0584931	0.0466546	1.12929	1.13008	0.886253	0.0331428	0.0988445	0.0176672	0	1238
B0361.5	1.10336	0.8582	0.3961	0.3803	0.5077	0.6982	1.1034	1.3434	1.6475	1.6681	1.4728	1.5881	1.2597	1.3423	1.1581	1.0566	0.8087	0.7456	0.793547	0.814282	0.727708	0.571636	1.10029	3.73849	3.94005	3.15954	0.402173	0.842399	1.12946	1.10144	1949
B0361.6	6.32745	2.1197	1.7329	1.0933	0.9766	0.9239	0.9692	0.8628	0.8086	0.7011	0.5174	0.4917	0.4957	0.6701	0.5686	0.6061	0.4444	0.3425	0.736917	0.521648	0.449361	0.679152	1.22408	1.05473	1.09991	1.23965	0.108227	0.298179	0.728953	2.28192	1336
B0361.7	1.50728	0.9033	0.4541	0.1491	0.1906	0.2680	0.3535	0.3499	0.3657	0.3684	0.3542	0.4068	0.4157	0.5005	0.4570	0.5456	0.6233	0.6574	0.593474	0.434659	0.327164	0.536624	0.896888	0.894349	1.52532	1.07553	0.302662	0.62413	0.849527	0.902459	1466
B0361.8	3.88688	2.7224	1.9366	0.5332	0.3847	0.5312	0.7100	0.7476	0.6546	0.4705	0.5404	0.4705	0.6671	1.1230	0.5206	0.6255	0.5675	0.5589	0.843057	0.746214	0.799509	0.795893	1.70392	1.57829	1.66712	1.22825	0.437488	0.913783	1.34353	1.7519	1539
B0361.9	0.330903	0.0597	0.0631	0.0532	0.0431	0.0347	0.0640	0.2213	0.2960	0.5090	0.4680	0.4711	0.4291	0.5684	0.6383	0.6457	0.6308	0.6805	0.869866	1.83082	1.22351	0.678601	0.547828	3.20418	2.54433	2.25996	0.766818	1.08217	0.40673	0.066612	1088
B0365.1	0.445815	0.3345	0.1854	0.0790	0.1060	0.1457	0.2630	0.3170	0.4587	0.5849	0.7012	0.7437	0.5704	0.4208	0.3747	0.3047	0.2986	0.2620	0.450677	0.781763	1.39157	0.945196	2.81971	0.292783	0.457171	0.360613	0.420121	0.85506	3.93134	7.51279	3400
B0365.3	8.65331	6.6921	4.2753	1.5206	0.0000	0.0514	1.0211	1.2929	1.6896	5.4727	8.8739	13.4357	17.4025	18.7909	23.3233	24.0505	24.8880	23.8081	21.739	20.1155	23.2886	9.12083	14.7713	23.3505	21.64	16.9075	6.42764	12.0666	10.8964	7.08727	3240
B0365.5	0.037995	0.0557	0.1793	0.0000	0.1288	0.1271	0.3795	0.4961	0.9505	1.9010	2.7245	4.5088	3.8125	4.8483	2.8098	2.6983	2.2144	1.1733	0.0870991	0.652469	1.41645	0.269028	0.080144	0.0867708	0.026805	0.0394562	2.04463	0.339723	0.0579513	0.00787622	1296
B0365.6	0.0122177	0.0106	0.0375	0.0084	0.0596	0.0000	0.0407	0.0196	0.0409	0.0349	0.1136	0.1593	0.3074	0.7272	0.4160	0.4978	0.5861	0.6311	0.559473	2.20492	4.01937	1.6261	3.58126	0.525906	0.067168	0.508948	1.28238	4.46214	1.63247	0.0287106	1743
B0365.7	0.014398	0.0000	0.0028	0.0028	0.0002	0.0022	0.0009	0.0019	0.0036	0.0043	0.0086	0.0162	0.0301	0.0349	0.0535	0.0494	0.0502	0.0476	0.00704228	0.0197166	0.00431508	0.00629477	0.00641876	0.029554	0.0336351	0.0225853	0.000433677	0.00303377	0.00135361	0	8310
B0379.1	0.0322731	0.0357	0.0267	0.0000	0.0229	0.0564	0.0688	0.0877	0.1164	0.1153	0.2048	0.1353	0.2046	0.6542	0.7049	0.6965	0.7146	0.7931	1.558	1.24471	1.57519	2.14139	1.49393	5.24082	1.19183	0.558262	3.90844	1.82507	0.392945	0.0126325	804
B0379.2	0.0208486	0.0000	0.0065	0.0034	0.0134	0.0234	0.0191	0.0174	0.0233	0.0382	0.0409	0.0323	0.0327	0.0331	0.0295	0.0311	0.0194	0.0254	0.000620105	0.00305405	0.0790971	0.879154	0.458865	0.00863997	0.00710411	0.00111352	0.0442175	2.86894	0.0159921	0.0656603	363
B0379.3	2.06	3.2590	2.9236	2.0678	1.4766	1.4737	1.2432	1.1829	1.1651	1.1443	1.0178	1.0543	0.8870	0.8253	0.9836	0.8096	0.9784	0.6951	0.660083	0.559491	0.7354	0.886149	1.51898	0.696295	0.971407	0.824625	0.129226	0.867787	2.66651	2.4511	3947
B0379.4	0.454367	0.5143	0.1049	0.1221	0.0735	0.0495	0.0887	0.0000	0.0226	0.0623	0.2030	0.4858	0.9349	1.4845	1.6384	1.7492	1.6786	1.7659	1.64486	1.13406	0.741749	0.738534	1.07471	2.85904	3.57291	2.78549	0.42115	1.13434	1.23914	0.59094	2033
B0379.6	0.0257243	0.0026	0.0170	0.0091	0.0034	0.0097	0.0000	0.0012	0.0082	0.0379	0.0468	0.0984	0.1512	0.1021	0.0967	0.0994	0.1273	0.1316	0.00399164	0.00695739	0.00196877	0.00453646	0.00145203	0.0136665	0.0244272	0.0162358	0.004954	0	0.00146179	0.038625	405
B0379.7	0.0232065	0.0000	0.0029	0.0040	0.0036	0.0042	0.0038	0.0045	0.0062	0.0091	0.0095	0.0105	0.0156	0.0173	0.0187	0.0195	0.0190	0.0205	0.0163749	0.00220635	0.0982397	0.733599	0.563862	0.0059103	0.0203113	0.00933225	0.0255599	2.59513	0.0288458	0.253582	984
B0391.10	0.0480532	0.0021	0.0028	0.0206	0.0349	0.0324	0.0819	0.1028	0.0730	0.0820	0.0747	0.0762	0.0903	0.0896	0.0676	0.0518	0.0362	0.0186	0.0203153	0.0484826	0.154514	0.19816	0.48719	0.0706894	0.113831	0.0971611	0.00908087	0.133766	0.150355	0.225026	1022
B0391.11	0.0114708	0.0011	0.0033	0.0000	0.0102	0.0038	0.0085	0.0044	0.0044	0.0036	0.0079	0.0010	0.0296	0.0740	0.1135	0.1134	0.0920	0.0897	0.193915	0.0282035	0.00165415	0.0021926	0	0.00454287	0.00928142	0.0105609	0.00461425	0.0139157	0.00131319	0	814
B0391.12	0.00342964	0.0005	0.0000	0.0012	0.0015	0.0016	0.0008	0.0009	0.0032	0.0053	0.0079	0.0106	0.0109	0.0110	0.0107	0.0094	0.0087	0.0085	0	0.000509009	0	0	0.000525418	0.0104405	0.00837137	0.00678046	0	0	0	0	1089
B0391.3	0.019528	0.0045	0.0000	0.0044	0.0092	0.0063	0.0050	0.0064	0.0088	0.0087	0.0084	0.0133	0.0146	0.0161	0.0143	0.0141	0.0079	0.0087	0.000322995	0.000751488	0	0.00196237	0	0.00628135	0.00757279	0.00919288	0.000394968	0.00031151	0	0	963
B0391.4	0.0184856	0.0024	0.0000	0.0012	0.0024	0.0025	0.0040	0.0047	0.0054	0.0065	0.0146	0.0330	0.0483	0.0550	0.0534	0.0520	0.0511	0.0408	0.00245992	0.00378286	0.00157113	0.00281989	0.00170761	0.0450389	0.0683893	0.0326101	0.00108591	0.00239807	0.00128497	0.00333606	1331
B0391.5	0.511123	0.2289	0.2179	0.3518	0.4975	0.7213	0.9291	0.9425	0.7093	0.5320	0.3796	0.3132	0.3470	0.4474	0.3494	0.2838	0.2798	0.2551	0.125198	0.0460713	0.0112405	0.020483	0.0514501	0.0237418	0.0271331	0.062589	0.0125703	0.0211222	0.144366	0.161799	1143
B0391.6	0.0128235	0.0000	0.0002	0.0027	0.0056	0.0106	0.0126	0.0158	0.0161	0.0194	0.0249	0.0276	0.0257	0.0241	0.0240	0.0234	0.0218	0.0192	0.00988272	0.00670689	0.00575933	0.00318824	0	0.0030599	0.00268937	0.00646846	0.0018551	0.00172261	0	0	815
B0391.9	0.00937948	0.0300	0.0152	0.0746	0.1279	0.1692	0.1802	0.1458	0.0920	0.0283	0.0059	0.0403	0.0546	0.0667	0.0327	0.0264	0.0217	0.0120	0.00904353	0.0435228	0.00218387	0.00762	0.00948507	0.0177702	0.0277035	0.0232544	0	0.00377399	0.0171746	0	248
B0393.1	11.0468	0.0000	11.3615	14.7950	21.1876	22.6392	30.6508	31.2371	40.2816	52.7876	53.3738	71.6861	68.0292	82.5172	79.7815	84.3875	88.4352	95.0232	184.267	131.708	145.94	159.22	108.269	66.9929	116.234	122.945	137.034	77.3673	51.6887	95.6978	1019
B0393.2	6.46312	4.1042	2.1552	0.9328	0.9412	0.9086	1.0089	0.9863	1.1669	1.1653	1.0557	1.0282	0.8634	1.1996	0.7991	0.5633	0.6837	0.8626	0.705626	0.611353	0.569437	0.802198	2.64732	1.16945	1.25391	1.57543	0.237054	0.519697	2.01555	4.36507	2123
B0393.3	8.02369	6.6746	6.2786	4.1949	3.0394	2.6759	1.9488	1.4005	1.3314	0.8623	0.7323	0.6369	0.6491	0.7669	0.5049	0.2510	0.4358	0.2469	0.283319	0.258693	0.335422	0.812415	1.9321	0.237082	0.428841	0.33069	0.0860259	0.292551	4.27878	5.21878	2110
B0393.4	0.0204731	0.0225	0.0224	0.0157	0.0076	0.0060	0.0015	0.0000	0.0041	0.0015	0.0042	0.0075	0.0045	0.0060	0.0031	0.0038	0.0065	0.0063	0.000439075	0.00803637	0.543601	0.438136	0.0507372	0.00244295	0.00181069	0.00248543	0.00284447	0.962448	0.012453	0.00799341	2554
B0393.5	0.0385673	0.0578	0.0193	0.1794	0.1809	0.0000	0.2802	0.7531	1.0955	2.4253	3.0257	3.8796	3.6335	2.7263	2.3986	2.1703	1.8338	1.5759	0.00941221	0.349855	0.498873	0.251745	0.0610642	0.0942315	0.0256898	0.0312535	0.310537	0.296723	0.0211907	0.0127833	3753
B0393.6	1.27925	4.3200	2.2655	0.1976	0.3828	0.1134	0.1269	0.2560	0.1504	0.1650	0.1875	0.1976	0.2380	0.4659	0.2571	0.3941	0.0168	0.0000	0.0373287	0.0774398	0.316244	0.641589	2.23919	0.171121	0.387667	0.194743	0.0206491	0.224984	3.83178	0.836623	1498
B0393.7	0.0273389	0.0002	0.0000	0.0018	0.0040	0.0047	0.0156	0.0224	0.0286	0.0420	0.0645	0.0710	0.0636	0.0659	0.0815	0.0688	0.0606	0.0480	0.0425371	0.0388255	0.0185582	0.0172002	0.00663147	0.00877915	0.00401601	0.00883654	0.00961667	0.0329234	0.00389686	0.00286437	882
B0393.8	5.667846	3.8081	4.6077	6.4002	4.9108	3.9063	3.2048	1.6894	0.7974	0.9504	1.2275	0.7108	0.6704	2.3273	1.5855	2.1801	1.0890	0.7339	1.122761	0.970043	0.992931	1.706032	1.658263	3.957270	4.799492	4.354257	0.706826	1.935896	7.860772	1.454580	3
B0393.9	0.0500751	0.0081	0.0000	0.0207	0.0231	0.0104	0.0220	0.0281	0.0473	0.0843	0.1131	0.1428	0.1755	0.3535	0.3842	0.3729	0.3937	0.4120	0.425085	0.40549	0.224547	0.247706	0.54201	2.19977	0.807534	0.530092	0.400288	0.663509	0.177748	0.0692418	914
B0395.1	0.0137914	0.0077	0.0051	0.0000	0.0108	0.0571	0.2083	0.3999	0.5372	0.6809	0.6753	0.4590	0.2996	0.3032	0.1828	0.1808	0.1810	0.1566	0.0937132	0.0706873	0.125989	0.0682608	0.136926	0.353756	0.165532	0.188821	0.083711	0.143048	0.0146507	0.00776801	1613
B0395.2	0.00792259	0.0410	0.1053	0.1197	0.1053	0.0842	0.0000	0.1374	0.3202	0.6870	1.2122	2.2748	2.8332	3.1191	2.0587	2.1252	2.0476	1.7640	0.174463	0.93912	0.634186	0.235917	0.017678	0.889817	0.773465	0.882362	0.470472	0.326446	0.0212553	0	1559
B0395.3	0.204243	0.0846	0.2301	0.5348	1.1400	1.3716	1.7617	1.8713	2.1994	2.2353	1.8079	1.4991	1.3598	1.1951	1.3488	1.3006	1.3681	1.3247	1.32869	2.06322	1.52268	0.894242	1.04306	1.22174	1.01005	0.892538	0.930233	1.67016	0.860993	0.163758	2093
B0399.1	0.0155252	0.0000	0.0027	0.0019	0.0049	0.0016	0.0025	0.0028	0.0009	0.0106	0.0183	0.0198	0.0569	0.0836	0.1256	0.1247	0.1205	0.1108	0.723725	0.273742	0.137197	0.0851145	0.0544639	0.385018	0.425444	0.4815	0.0624964	0.13995	0.0447191	0.00144134	3541
B0399.2	0.0141177	0.0048	0.0011	0.0074	0.0095	0.0047	0.0033	0.0000	0.0016	0.0019	0.0037	0.0396	0.1049	0.1232	0.1267	0.1185	0.1254	0.1349	0.000803485	0.446589	0.0289971	0.152197	0.00570348	0.00226133	0.00217742	0.000223535	0.047549	0.0591201	0.00353096	0	2012
B0403.2	0.0310598	0.0054	0.0000	0.0113	0.0084	0.0066	0.0262	0.0470	0.0545	0.0785	0.0783	0.0844	0.1020	0.1214	0.1245	0.1277	0.1373	0.1349	0.158512	0.0940833	0.0419842	0.0358061	0.0199141	0.414519	0.481719	0.450013	0.0303538	0.10023	0.0136237	0	2040
B0403.3	0.00837076	0.0013	0.0000	0.0036	0.0026	0.0016	0.0010	0.0017	0.0027	0.0055	0.0080	0.0254	0.0375	0.0702	0.0522	0.0523	0.0502	0.0509	0.240043	0.215509	0.200883	0.123789	0.234542	0.150904	0.0739279	0.131351	0.309178	0.792148	0.33811	0.0460776	818
B0403.4	2.74417	1.5946	6.2548	10.3244	12.0048	14.5497	14.0719	15.5429	16.5523	16.6543	13.3095	12.8048	9.7499	7.6185	7.2266	5.2293	5.2884	3.3502	8.23227	12.0836	17.0623	6.02348	5.18814	4.43137	2.05248	3.85167	7.8969	10.4627	4.43844	2.68775	1640
B0403.5	0.0147041	0.0208	0.0258	0.0000	0.0337	0.0310	0.0542	0.0106	0.0515	0.0396	0.0773	0.1176	0.2649	0.9925	1.4374	1.2574	1.2095	1.1111	0.0724027	1.1995	0.198378	0.858517	0.172598	0.319928	0.0532345	0.0404252	0.599192	0.836541	0.053615	0.0293825	1856
B0403.6	0.0338577	0.0042	0.0033	0.0044	0.0052	0.0016	0.0031	0.0021	0.0032	0.0000	0.0136	0.0160	0.0509	0.0798	0.0914	0.0965	0.0888	0.0871	0.0883836	0.136335	0.0695986	0.113594	0.13929	0.319015	0.262435	0.220175	0.119492	0.215315	0.028881	0	927
B0410.1	0.0544064	0.0000	0.0029	0.0134	0.0086	0.0415	0.0499	0.0530	0.0606	0.0842	0.1082	0.1459	0.1492	0.1195	0.1007	0.1065	0.1056	0.0784	0	0.00316844	0	0	0	0.00171812	0.00827422	0.0118589	0	0	0	0	277
B0410.2	1.25544	2.2543	2.7439	4.2489	3.8301	3.4375	3.1682	2.7581	2.1409	1.8606	1.6316	1.3808	1.2390	1.1768	1.2684	0.7733	0.4440	0.4898	0.253925	0.15873	0.0990213	0.0543819	0.13807	0.0511888	0.0717679	0.0872112	0.0373513	0.0779706	0.522107	0.514722	1904
B0410.3	0.114095	0.0357	0.0640	0.1056	0.0690	0.0000	0.0773	0.1031	0.2867	0.3527	0.3966	0.3697	0.2597	0.4990	0.6610	0.7139	0.7592	0.8209	0.836235	1.38825	0.932525	1.55626	1.36763	6.27825	7.50775	6.93196	4.22178	4.15636	0.26295	0.0356908	858
B0412.1	0.0152409	0.0000	0.0058	0.0198	0.0221	0.0376	0.0388	0.0545	0.0656	0.0763	0.1264	0.1620	0.1476	0.1215	0.1030	0.1186	0.1103	0.1161	0.0881324	0.294401	0.0502192	0.134477	0.0593086	0.112169	0.148229	0.0938469	0.101356	0.108506	0.0186643	0.00982335	1408
B0412.2	0.0118792	0.0000	0.0163	0.0442	0.0483	0.0314	0.0363	0.0940	0.1343	0.2150	0.1585	0.1819	0.1225	0.0466	0.0839	0.1021	0.1676	0.1919	3.5121	0.746043	0.232364	0.190527	0.0660193	1.27987	1.88706	1.49635	0.135167	0.537131	0.117196	0.0116318	1652
B0412.3	1.12025	1.0376	0.8927	0.7387	0.5604	0.6281	0.8037	1.0516	1.0503	0.9637	0.8067	0.7794	0.6651	0.4242	0.4511	0.4083	0.3751	0.3211	0.498218	0.542272	0.624374	0.643798	0.885438	0.547605	0.861419	0.854193	0.187358	0.540616	1.31897	1.6594	3406
B0412.4	12.4555	108.4397	93.0281	112.0134	95.2616	66.8953	53.3823	38.4174	48.8034	41.4327	60.7530	61.4231	46.1232	48.8034	34.0619	15.4116	0.0000	10.6094	294.654	191.812	188.007	310.218	124.918	130.438	48.1699	56.3449	455.357	175.33	128.415	13.518	317
B0414.1	0.0307203	0.0000	0.0446	0.0989	0.1597	0.1699	0.1473	0.1274	0.1281	0.1183	0.1004	0.1010	0.1023	0.1166	0.1398	0.1293	0.0878	0.1170	0.00650425	0.00663009	0.000511424	0.00235452	0.0010806	0.0157292	0.0115828	0.00800472	0.00100566	0.00585804	0.00150631	0.108052	1059
B0414.2	0.051505	0.0000	0.0361	0.0414	0.0277	0.0418	0.1307	0.2294	0.3081	0.4866	0.5343	0.5451	0.3850	0.3736	0.2953	0.3522	0.3901	0.4144	0.186347	0.127325	0.0345564	0.0153453	0.0265108	0.293927	0.486114	0.266905	0.0197661	0.0764959	0.0135194	0.000843881	1512
B0414.3	14.1782	34.4033	23.3542	6.9505	3.4375	2.1626	2.7575	1.7093	1.8037	1.5865	2.0398	1.6526	1.8321	1.6810	1.8887	0.0000	2.1532	0.8405	0.227402	1.20292	3.32749	7.82047	8.75589	0.838332	1.08652	0.769978	0.251497	1.752	12.7227	6.01797	867
B0414.5	2.73184	4.6935	2.7973	0.4329	0.3491	0.1626	0.0636	0.2413	0.2006	0.1613	0.2514	0.3149	0.1816	0.2628	0.4278	0.3161	0.0166	0.1334	0.0347645	0.076362	0.508443	0.934777	2.26373	0.207251	0.415723	0.360644	0.0193227	0.243656	2.77238	2.52316	2806
B0414.6	1.28945	1.2244	1.0149	0.3658	0.1478	0.1075	0.1182	0.0917	0.1622	0.1464	0.1223	0.1667	0.1299	0.1856	0.1598	0.1818	0.0944	0.0834	0.0303874	0.0802149	0.182106	0.309805	0.803951	0.123631	0.421628	0.217159	0.0133124	0.11995	0.864863	1.73275	2500
B0414.7	1.12317	0.7619	0.7556	0.7245	0.6773	0.8580	1.1898	1.4780	1.4544	1.3388	1.1697	1.1605	0.9442	0.7510	0.7245	0.6572	0.5031	0.4162	0.629275	0.565883	0.433744	0.314226	0.719564	0.950921	1.13422	1.14861	0.103193	0.338852	0.650795	1.94623	4436
B0414.8	1.07495	0.7620	0.6340	0.7506	0.8485	0.9604	0.9346	0.9631	0.9011	0.7788	0.6059	0.5361	0.4517	0.4976	0.4976	0.3689	0.3196	0.2617	0.521692	0.42735	0.41815	0.436435	0.96589	0.931709	1.17068	1.24181	0.224027	0.372548	0.576279	2.35833	2281
B0416.1	0.0159294	0.0513	0.0000	0.0698	0.0903	0.1273	0.3125	0.5101	0.8010	1.0530	1.3029	1.3399	1.2747	0.7636	0.7836	0.7538	0.6112	0.6414	0.143412	0.289117	0.192813	0.137834	0.076185	0.387006	0.257562	0.217797	0.0648102	0.105252	0.0243266	0.00617426	3881
B0416.2	0.00231444	0.0066	0.0026	0.0009	0.0040	0.0067	0.0036	0.0034	0.0000	0.0045	0.0060	0.0104	0.0156	0.0148	0.0099	0.0087	0.0092	0.0056	0.000289123	0.000314235	0	0.00444998	0.0305901	0.0384247	0.0359932	0.0287871	0	0.104735	0.0425456	0	637
B0416.3	0	0.0000	0.0033	0.0035	0.0023	0.0015	0.0020	0.0049	0.0059	0.0139	0.0220	0.0347	0.0444	0.0683	0.0658	0.0647	0.0659	0.0674	0.105511	0.0580015	0.053837	0.0654819	0.140467	0.854383	0.722122	0.628875	0.0943857	0.0799054	0.052155	0.0280866	974
B0416.4	2.68602	0.9468	0.8912	0.5978	0.2491	0.1002	0.0273	0.0693	0.0618	0.0563	0.0254	0.0003	0.0439	0.1047	0.0293	0.0026	0.0000	0.0611	0.0118957	0.00397094	0.00225666	0.0485908	0.250538	0.0280792	0.0222815	0.00838231	0.0103972	0.0229725	0.403447	0.228092	760
B0416.5	2.33929	5.2124	6.7928	9.0621	10.2966	11.1318	10.3725	9.5514	9.2111	7.4170	6.0166	5.0212	4.3406	3.8035	3.2327	2.5156	2.3272	2.2569	3.13679	2.20281	3.25836	1.64876	2.54095	2.79832	2.48148	3.35295	1.28118	2.08146	2.99609	1.14183	1981
B0416.6	0.316637	0.0188	0.0000	0.0412	0.1062	0.1732	0.3162	0.3915	0.4999	0.5486	0.5340	0.4465	0.4928	0.6619	0.6724	0.5922	0.5557	0.4429	0.446127	0.405255	0.556761	0.317975	0.642243	0.570551	0.385128	0.615686	0.282954	0.491456	0.399564	0.146522	1715
B0416.7	0.00637964	0.0061	0.0079	0.0000	0.0001	0.0034	0.0071	0.0183	0.0000	0.0181	0.0032	0.0046	0.0262	0.0668	0.1308	0.1132	0.1033	0.0909	0.229166	0.282059	0.520161	0.160248	0.933517	6.58041	1.1394	1.6826	0.760806	0.921346	0.044632	0	493
B0432.1	0.129853	0.0685	0.0621	0.0264	0.0104	0.0091	0.0087	0.0040	0.0208	0.0167	0.0060	0.0147	0.0087	0.0049	0.0098	0.0056	0.0083	0.0047	0.0294107	0.0321314	0.0138427	0.0114561	0.0255702	0.0824089	0.134434	0.0636049	0.00496375	0.00772789	0.0216786	0.0160497	795
B0432.10	0.981563	0.8229	1.0211	1.1211	1.4222	1.2490	1.0009	0.6882	0.4367	0.3323	0.2501	0.1164	0.1140	0.1731	0.0798	0.0279	0.0385	0.0000	0.147355	0.0895199	0.0957869	0.181643	0.275087	0.131208	0.18701	0.164136	0.030265	0.106761	0.390457	0.652219	1537
B0432.11	0	0.0000	0.0004	0.0005	0.0004	0.0005	0.0007	0.0009	0.0002	0.0008	0.0011	0.0004	0.0025	0.0047	0.0066	0.0095	0.0117	0.0138	0.000182477	0.00649736	0.0304841	0.114516	0.025081	0.00647948	0.00372717	0.00182215	0.000121132	0.222428	0.000942714	0.0148319	628
B0432.12	0.00563892	0.0042	0.0043	0.0002	0.0000	0.0028	0.0042	0.0049	0.0051	0.0057	0.0034	0.0063	0.0105	0.0154	0.0193	0.0129	0.0118	0.0120	0.00284586	0.00188162	0.0628059	0.468374	0.101026	0	0.000931488	0.000627121	0.0164809	0.761061	0.0101898	0.0175251	581
B0432.13	1.29971	1.0926	0.8337	0.5596	0.6442	0.6767	0.6264	0.5899	0.4609	0.3217	0.2892	0.2139	0.1568	0.1627	0.2082	0.1347	0.0954	0.1039	0.187416	0.117209	0.127416	0.226721	0.497608	0.166075	0.359296	0.275666	0.0337642	0.121897	0.572715	0.703699	2509
B0432.14	0.052678	0.0690	0.0866	0.1058	0.0435	0.0628	0.0103	0.0266	0.0103	0.0000	0.0480	0.0476	0.0871	0.3233	0.5541	0.5183	0.4624	0.4030	6.0035	0.65249	0.167765	0.127227	0.0841958	1.74923	2.41072	2.05325	0.441787	0.532645	0.0889335	0.0214225	380
B0432.2	10.0194	7.0124	6.1598	4.7945	3.1673	2.5896	2.6750	2.0565	2.1085	1.8038	1.8224	1.2559	1.2800	1.5122	1.2243	1.0330	0.5500	0.3940	1.37406	1.14705	1.32391	2.07748	2.07988	1.84684	2.27055	1.94939	1.16559	1.62575	2.45866	2.61661	722
B0432.3	2.52637	2.1657	2.1245	2.9063	3.3863	3.9587	4.1401	3.7162	3.4820	2.5913	2.0767	1.8870	1.1497	0.5971	0.1682	0.4552	0.5757	0.0000	2.37417	1.66457	1.46286	2.6231	1.52273	1.84466	2.49358	2.27913	1.37515	0.874169	0.957987	1.99559	639
B0432.4	8.95961	5.0253	4.5882	3.5791	2.9444	3.0549	3.3862	3.4001	3.1792	2.7561	2.3179	1.8017	1.5913	2.0412	1.8238	1.4971	1.3460	1.3007	3.08493	2.11874	2.27804	1.70389	2.39758	2.23071	1.25894	1.81387	1.88199	1.53338	1.44435	2.69874	1165
B0432.5	0.0130364	0.0007	0.0181	0.0141	0.0107	0.0049	0.0005	0.0029	0.0027	0.0000	0.0000	0.0130	0.0308	0.0570	0.0715	0.0798	0.0714	0.0749	0.0526115	0.067833	0.0344695	0.0242979	0.0135799	0.113119	0.188855	0.0966701	0.0206393	0.0976653	0.0142607	0.00494393	1724
B0432.6	0.710479	0.4599	0.3194	0.1273	0.1115	0.2114	0.3364	0.4371	0.5791	0.9433	1.0873	1.2219	0.8137	0.5027	0.5706	0.6015	0.3920	0.2820	0.110341	0.135061	0.145111	0.106316	0.231749	0.160507	0.145744	0.142044	0.0519485	0.0736314	0.387672	0.455605	1086
B0432.7	0.749663	0.6677	0.5127	0.1764	0.2584	0.3393	0.4635	0.7782	1.0114	1.3181	1.7607	1.5598	1.3218	0.9088	0.8422	0.7803	0.5608	0.4218	0.108501	0.141211	0.156441	0.112817	0.232667	0.153979	0.185702	0.148446	0.0303503	0.0676928	0.40835	0.791751	1924
B0432.8	1.11335	1.2501	0.6670	0.3427	0.4068	0.4871	0.4975	0.3698	0.3856	0.2245	0.2200	0.1383	0.0747	0.1049	0.1938	0.1398	0.1568	0.1189	0.149244	0.0870129	0.087759	0.184651	0.430593	0.142877	0.297176	0.226082	0.0324127	0.0951595	0.553787	0.80415	1221
B0432.9	0.935131	0.7923	0.7165	0.6560	0.7915	0.7387	0.6264	0.5696	0.4562	0.2970	0.2316	0.1586	0.1471	0.1695	0.1639	0.1177	0.0847	0.0396	0.215581	0.139742	0.126606	0.212907	0.372916	0.186369	0.312398	0.272792	0.0487572	0.104081	0.385871	0.441993	1521
B0454.1	0.806609	1.9086	1.7808	1.6747	1.4864	1.2556	0.9838	0.8348	0.9368	0.9079	0.7738	0.7476	0.6302	0.5598	0.4925	0.4721	0.4324	0.4631	0.261558	0.110983	0.12581	0.17246	0.237526	0.18459	0.151111	0.173587	0.148923	0.153725	0.500324	0.408459	1477
B0454.10	0.0261059	0.0003	0.0006	0.0049	0.0049	0.0034	0.0018	0.0000	0.0029	0.0095	0.0116	0.0413	0.0561	0.0431	0.0562	0.0573	0.0657	0.0659	0.0491428	0.0288291	0.0112307	0.00440298	0.00373277	0.0186198	0.0287822	0.0185383	0.00709842	0.00815241	0.00220699	0	1073
B0454.2	0.0238911	0.0076	0.0170	0.0149	0.0074	0.0095	0.0096	0.0049	0.0005	0.0023	0.0108	0.0262	0.0354	0.0347	0.0320	0.0316	0.0316	0.0232	0.0168409	0.0049272	0.00209079	0.00193821	0.0011737	0.0207501	0.0161886	0.0110592	0.00167746	0.0112979	0.00917554	0	975
B0454.3	0.00417792	0.0035	0.0000	0.0073	0.0060	0.0074	0.0056	0.0112	0.0159	0.0161	0.0201	0.0257	0.0313	0.0258	0.0177	0.0166	0.0154	0.0166	0.0036684	0.00735973	0.00102136	0	0.000524936	0.00534864	0.00801613	0.00397471	0.000628108	0.000682532	0.000844887	0	1090
B0454.4	0	0.0000	0.0006	0.0012	0.0046	0.0014	0.0029	0.0060	0.0031	0.0050	0.0080	0.0139	0.0205	0.0222	0.0230	0.0175	0.0193	0.0150	0.0389716	0.0234389	0.00645079	0.00124613	0.00408745	0.0159675	0.0298219	0.0241069	0.00553038	0.00411847	0.0034647	0.00249889	1011
B0454.5	0.00530991	0.0007	0.0042	0.0052	0.0172	0.0233	0.0281	0.0693	0.1072	0.0810	0.0585	0.0217	0.0123	0.0043	0.0131	0.0052	0.0093	0.0019	0.0963208	0.230389	0.783528	0.274888	0.633721	2.56041	0.80827	0.627983	1.27864	0.883829	0.15427	0.00827194	617
B0454.6	0.0461422	0.0028	0.0083	0.0059	0.0041	0.0000	0.0174	0.0511	0.1078	0.1693	0.2131	0.2906	0.3954	0.2582	0.2599	0.2542	0.2409	0.2391	0.277114	0.209557	0.275013	0.237933	0.293707	0.432721	0.364039	0.658061	0.308297	0.435663	0.147831	0.00901429	1976
B0454.7	0.00697411	0.0005	0.0000	0.0016	0.0018	0.0029	0.0027	0.0017	0.0019	0.0017	0.0045	0.0066	0.0065	0.0066	0.0084	0.0103	0.0127	0.0148	0.00211388	0.00213431	0.000217225	0.00233881	0.00136383	0.000738225	0.00251173	0.00135751	0.00291856	0.00253452	0.000488469	0	1212
B0454.8	0.00104338	0.0055	0.0000	0.0060	0.0066	0.0104	0.0073	0.0044	0.0130	0.0060	0.0215	0.1015	0.2835	0.3581	0.3028	0.3460	0.3790	0.3984	0.00210283	0.0369083	0.0032181	0.133184	0.00566916	0.0014803	0.00112605	0.00177078	0.0689948	0.0118847	0.00460883	0	942
B0454.9	0.764474	0.9740	1.1727	1.1058	0.9905	0.9728	0.7544	0.5901	0.5388	0.6137	0.6276	0.5607	0.5266	0.4826	0.4013	0.3588	0.2931	0.2628	0.220157	0.151	0.114408	0.13733	0.125698	0.177592	0.216823	0.221459	0.110789	0.102623	0.266033	0.273538	1356
B0457.1	3.50634	4.5432	2.9000	1.8602	2.2045	2.2589	3.4491	4.7035	4.8861	5.0311	4.7857	4.5739	4.1167	2.8415	2.5376	2.8721	2.6087	2.5042	0.734585	0.665263	0.727659	0.831223	1.78678	0.780686	1.01493	0.966015	0.130689	0.795322	2.92008	3.71185	3745
B0457.2	0.00105409	0.0096	0.0108	0.0000	0.0029	0.0153	0.0133	0.0363	0.0347	0.0418	0.0345	0.0218	0.0754	0.2392	0.3409	0.3295	0.3419	0.3469	0.56161	0.53116	0.467953	0.227684	0.456445	0.644718	0.573132	0.957546	0.604805	0.893764	0.0981846	0.00221904	1150
B0457.4	0.00852503	0.0148	0.0149	0.0070	0.0032	0.0077	0.0056	0.0120	0.0126	0.0000	0.0032	0.0091	0.0133	0.0120	0.0192	0.0189	0.0210	0.0176	0.000587399	0.00352148	0.0823668	0.0500126	0.0156713	0.00294326	0.00429419	0.00356731	0.00280717	0.192074	0.00483567	0.00163774	857
B0457.6	0.0856079	0.0284	0.0354	0.0828	0.0642	0.0266	0.0607	0.0558	0.0000	0.1258	0.1347	0.5533	0.5311	1.4995	1.4782	1.4215	1.4760	1.5062	0.50947	1.1159	0.613588	1.23544	0.999465	7.71602	4.50969	3.59206	1.4221	1.7164	0.400794	0.0562815	584
B0462.1	0.0158079	0.0026	0.0090	0.0316	0.0182	0.0000	0.0375	0.0878	0.1357	0.1878	0.1665	0.2015	0.1277	0.1105	0.0891	0.0821	0.0981	0.0645	0.0204079	0.0365279	0.00305209	0.0054138	0.00186743	0.0181446	0.0191976	0.0290808	0.00053627	0.0186789	0.00715342	0	1915
B0462.3	0.139981	1.2324	1.9789	1.9184	0.8736	0.2837	0.1824	0.2186	0.0507	0.1152	0.1666	0.1363	0.0941	0.1626	0.0889	0.1402	0.1922	0.0000	0.00808129	0.0016447	0.00026783	0.00288366	0.000582076	0.00251274	0.000644148	0.000156371	0.000696478	0.00184324	0.169671	0	983
B0462.4	0.0194268	0.0286	0.0341	0.0460	0.0806	0.0000	0.0316	0.0709	0.0953	0.1024	0.1031	0.1374	0.2029	0.3174	0.2941	0.3021	0.2961	0.3498	0.0156509	0.0822877	0.0401436	0.0355451	0.0105427	2.59392	2.37377	2.35363	0.0521554	0.0599365	0.0133462	0	398
B0462.5	0.0260837	0.0294	0.0424	0.0441	0.0315	0.0124	0.0000	0.0014	0.0117	0.0144	0.0219	0.0205	0.0293	0.0287	0.0235	0.0155	0.0122	0.0101	0.015463	0.0706904	0.061007	0.0485227	0.0470908	0.288041	0.303627	0.238613	0.0492754	0.511157	0.10352	0	780
B0464.1	6.08125	6.6817	5.0439	3.0644	2.6908	2.8186	2.8658	3.0214	3.0755	2.7047	2.2046	1.8990	2.0004	2.6060	2.0698	1.6197	1.5670	1.2530	5.21875	5.7157	6.67397	4.02998	6.93609	2.88766	3.68741	4.59122	2.97177	2.81849	4.9617	6.36812	1782
B0464.2	2.13856	2.0270	2.1491	2.0663	1.8260	1.6525	1.4456	1.3512	1.2366	1.0334	0.9284	0.8806	0.7920	0.6865	0.7507	0.6515	0.5003	0.5119	0.778431	0.7308	0.66123	0.627758	1.0769	0.770451	1.26063	1.07536	0.163546	0.45395	1.32413	1.33885	4675
B0464.3	1.53165	15.6711	13.6794	7.1076	0.8695	0.0404	0.8594	0.0000	0.2932	4.7620	10.7069	14.8117	14.8522	21.0903	19.7254	25.9231	26.7825	31.4939	16.2508	13.8976	15.3372	13.7858	6.76007	6.17951	2.54739	5.99922	54.6543	8.51562	12.4726	0.645218	465
B0464.4	1.44132	1.2987	0.3425	0.0873	0.1122	0.0915	0.2315	0.3100	0.4078	0.4909	0.5627	0.7111	0.8174	0.9448	1.0663	1.3869	1.4717	1.6239	1.36458	1.05008	0.926675	1.2809	2.02615	3.42272	2.02805	2.31817	0.526054	1.60029	1.35313	1.24308	2115
B0464.5	2.02508	1.5785	1.4983	1.5861	1.7910	1.8734	2.3493	2.9791	3.1721	3.2762	3.3846	4.0242	3.5776	3.1613	2.9651	3.0247	2.7808	2.5390	1.60694	1.83671	1.8374	1.72906	2.68721	2.41012	2.69795	2.83316	0.661787	2.18903	2.62809	3.31155	4519
B0464.6	4.78373	5.1741	4.2651	3.3394	3.2115	2.9891	2.6694	2.0870	1.6797	1.3003	1.1196	0.8930	0.7665	0.9611	0.7624	0.7846	0.7637	0.4093	0.79601	0.607544	0.756865	1.05205	2.4156	0.883666	1.00909	1.10602	0.225497	0.714426	2.47781	3.29807	2272
B0464.7	31.2186	32.3274	38.6486	52.7387	46.8766	33.2103	27.5601	15.5182	10.1505	6.3367	5.1713	5.4891	4.7299	6.0365	4.3768	1.8871	0.3334	2.6640	4.19979	4.32662	4.38233	5.27411	6.22196	3.26783	2.74599	3.68363	4.62299	3.59592	8.71367	11.859	555
B0464.8	2.91896	1.9818	1.4150	1.0296	0.7872	0.6812	0.5511	0.5218	0.4925	0.4844	0.5420	0.4685	0.4460	0.6039	0.5641	0.5477	0.7949	0.8621	0.563349	0.385104	0.320051	0.696633	1.10693	1.52354	1.28095	1.29887	0.124599	0.327243	0.742518	1.20879	1759
B0464.9	3.87525	3.2595	2.4662	1.4622	1.0173	1.1416	1.0266	0.8788	0.8326	0.6102	0.4692	0.5204	0.3332	0.5212	0.3533	0.3886	0.1460	0.1560	0.443081	0.393099	0.447179	0.793933	1.06116	0.33758	0.474468	0.407144	0.26128	0.359666	1.42861	1.9166	1181
B0478.1	0.0375745	0.0505	0.0149	0.0299	0.0580	0.0000	0.0735	0.0746	0.1740	0.4208	0.6631	1.0932	1.2660	1.7092	1.1747	1.2166	1.2826	1.3148	0.854926	0.604286	0.16077	0.118876	0.0846791	0.747993	0.881241	0.589944	0.10858	0.205113	0.0361603	0	1559
B0478.3	0.00495743	0.0115	0.0031	0.0326	0.0043	0.0096	0.0267	0.0000	0.0110	0.0530	0.1073	0.1764	0.1957	0.4962	0.4957	0.5033	0.5067	0.5266	0.352923	0.169541	0.0244142	0.0698184	0.0455555	2.07292	1.55167	1.43447	0.109269	0.113625	0.0064915	0	456
B0491.1	0.791534	0.6772	0.7279	0.9397	1.0855	1.2331	1.2215	0.9968	0.9087	0.7632	0.7036	0.7453	0.6447	0.6602	0.4871	0.4017	0.3555	0.2580	0.484831	0.302484	0.371185	0.404558	0.830392	0.336725	0.295702	0.361528	0.125828	0.518966	0.648795	1.21441	1431
B0491.2	0.00401681	0.0549	0.0877	0.0671	0.0618	0.0278	0.0268	0.0006	0.0000	0.0185	0.0320	0.0715	0.0651	0.0960	0.0817	0.0662	0.0572	0.0381	0.00334785	47.4627	17.5355	19.9698	0.544777	0.0675769	0.0633026	0.122805	39.3469	13.6969	0.30707	0	1044
B0491.3	0.0204592	0.0017	0.0030	0.0000	0.0055	0.0077	0.0112	0.0130	0.0124	0.0144	0.0219	0.0281	0.0273	0.0338	0.0263	0.0252	0.0239	0.0233	0.0198658	0.0391898	0.661661	2.9202	1.95347	0.0102333	0.00592755	0.00584352	0.240975	10.6751	0.0525604	0.201525	719
B0491.4	0.0158214	0.0068	0.0000	0.0251	0.0164	0.0152	0.0400	0.0825	0.1274	0.2921	0.4204	0.6064	0.8288	0.8588	0.5950	0.5953	0.5472	0.5187	0.266194	0.0989103	0.0339932	0.0281263	0.00953425	0.259645	0.229019	0.287998	0.0179306	0.0702223	0.0194165	0.00668992	1522
B0491.5	8.37674	13.0171	12.1018	8.4291	4.4377	4.5314	3.2560	2.7533	4.2201	4.8466	3.7849	4.8728	3.9800	3.2560	3.4998	4.3926	3.8787	4.8841	6.32659	8.05409	8.50803	6.16228	6.64052	4.52849	4.48428	3.94194	5.35828	5.19511	4.85133	6.23192	1224
B0491.6	1.16155	0.5198	0.3623	0.2313	0.2690	0.3543	0.3341	0.2574	0.1849	0.3421	0.4986	0.7119	0.7521	0.8934	0.8701	0.8175	0.6731	0.6241	0.477724	0.315723	0.259947	0.296005	0.629285	0.363607	0.565595	0.43812	0.133618	0.245638	0.434361	0.712629	1771
B0491.7	0.97948	0.5503	0.5392	0.5312	0.6320	0.7029	0.6834	0.6629	0.5927	0.4943	0.3504	0.1846	0.1675	0.2193	0.2579	0.2666	0.1679	0.2089	1.07444	0.613476	0.55139	0.97126	0.863796	1.15034	0.584138	0.85221	0.277828	0.334277	0.40906	1.07999	978
B0491.8	0.00999762	0.0042	0.0007	0.0046	0.0012	0.0010	0.0012	0.0000	0.0029	0.0026	0.0063	0.0232	0.0578	0.0729	0.1079	0.1025	0.0993	0.0989	0.421999	0.172667	0.0781308	0.0363348	0.0263347	0.66836	0.752241	0.646626	0.0184481	0.0945054	0.026947	0.00169843	3005
B0495.1	0.0026995	0.0018	0.0000	0.0014	0.0036	0.0041	0.0103	0.0159	0.0278	0.0333	0.0369	0.0509	0.0691	0.0572	0.0553	0.0487	0.0453	0.0504	0.0196587	0.031487	0.00811384	0.00265416	0.00186024	0.0380201	0.0325451	0.0306456	0.00301826	0.0114601	0.000831495	0	1068
B0495.10	0.00601372	0.0202	0.0000	0.0510	0.1173	0.1228	0.2478	0.4956	0.6882	1.1321	1.2906	1.6333	1.5258	1.8922	1.4497	1.4330	1.2822	1.3569	1.01976	0.451829	0.247905	0.24953	0.107751	0.614339	0.790695	0.558527	0.281005	0.249681	0.0703988	0.0041441	2457
B0495.2	1.97549	1.4303	1.1030	0.8009	0.9283	0.9685	0.9513	0.8897	0.8939	0.8716	0.8272	0.7304	0.6909	0.6434	0.5950	0.4480	0.4558	0.3659	0.697217	0.71151	0.689551	0.802603	1.12866	0.632637	1.03882	0.909764	0.211718	0.451676	1.11351	2.17383	2593
B0495.4	0.0249935	0.0275	0.0000	0.0868	0.0970	0.0737	0.1852	0.2948	0.3172	0.6847	0.7924	0.9160	1.0718	1.4016	1.2355	1.2099	1.2089	1.3283	1.32987	1.68415	1.81558	1.21794	1.62926	1.02236	0.974883	1.29071	0.701762	0.920825	0.139704	0.0285817	2058
B0495.5	0.442045	0.3105	0.3762	0.5030	0.5714	0.7123	0.7694	0.6476	0.5825	0.4527	0.3307	0.3255	0.3262	0.2748	0.2468	0.2542	0.2046	0.1936	0.450359	0.43364	0.303272	0.287337	0.480992	1.12095	1.42032	1.28147	0.203431	0.343256	0.425439	0.631873	2288
B0495.6	15.8984	12.0269	10.7651	10.8810	8.9818	9.4722	8.3219	5.6870	2.8917	2.2229	2.2942	1.7414	1.6924	2.0312	1.4962	1.5318	1.2331	1.0949	1.38585	1.31081	1.04727	3.20481	1.29476	0.827949	0.569707	0.704124	3.25629	1.23839	6.74424	5.14911	473
B0495.7	2.45061	2.5086	3.0817	3.0116	2.4193	2.0367	2.2937	2.6401	2.5825	2.2789	1.9525	1.5441	1.3395	1.3055	1.0323	0.9887	0.9252	1.0345	1.94747	2.61012	2.98154	1.77125	2.32262	1.59331	1.34197	1.6466	0.960621	1.52818	2.09858	1.45664	2996
B0495.8	3.51548	2.2451	2.2076	2.1911	2.3227	2.2744	1.9540	1.5662	1.4702	1.1326	1.0061	0.9750	0.7957	0.9057	0.7938	0.7957	0.7144	0.6044	0.908786	0.760323	0.847723	1.03102	1.30915	0.656283	0.847077	1.05796	0.479367	0.783118	1.22076	1.23619	1333
B0495.9	2.62047	1.4226	1.5177	1.3799	1.2120	1.1574	1.1657	0.8881	0.7555	0.6837	0.5834	0.4539	0.4498	0.5938	0.5350	0.5382	0.4992	0.3484	0.630491	0.715577	0.550857	0.682526	1.08589	0.630534	0.836869	0.712372	0.419734	0.580603	0.705934	0.72813	927
B0496.1	0.00964003	0.0000	0.0040	0.0051	0.0061	0.0060	0.0055	0.0067	0.0085	0.0078	0.0113	0.0166	0.0195	0.0211	0.0232	0.0257	0.0279	0.0291	0.00147913	0.0023638	0.0367369	0.102049	0.0441911	0.00561666	0.00302907	0.00250059	0.00828224	0.467655	0.00252463	0	938
B0496.11	0.0187467	0.0000	0.0083	0.0082	0.0125	0.0205	0.0322	0.0515	0.0666	0.0836	0.0980	0.0797	0.0936	0.1008	0.1143	0.1057	0.1017	0.1023	0.227652	0.184225	0.118224	0.0721604	0.0262444	0.101862	0.0416145	0.0411236	0.254718	0.317411	0.0410904	0.000139068	367
B0496.2	0.0451772	0.0059	0.0000	0.0084	0.0111	0.0211	0.0641	0.0707	0.1112	0.1352	0.1620	0.1354	0.1382	0.1503	0.1683	0.1777	0.1696	0.1509	0.0406807	0.0441087	0.0304621	0.0660705	0.0396391	0.0449511	0.0461378	0.0379339	0.0150569	0.115654	0.0107944	0.00226409	1330
B0496.3	0.0206072	0.0140	0.0000	0.0213	0.1181	0.1314	0.3469	0.6051	0.9746	1.2301	1.4516	1.6791	1.5737	1.1921	1.5497	1.6911	1.7398	1.8185	0.304327	0.968884	0.52858	0.557683	0.242104	0.736002	1.08079	0.99506	0.131834	0.430331	0.105753	0.027553	5884
B0496.5	0.0134027	0.0014	0.0006	0.0000	0.0016	0.0054	0.0008	0.0002	0.0043	0.0026	0.0051	0.0156	0.0332	0.0513	0.0530	0.0563	0.0589	0.0604	0.00652371	0.0390039	0.00544751	0.0014559	0.00156735	0.0638568	0.090698	0.0108598	0.00169958	0.0127297	0.000456105	0	1298
B0496.6	0.0100068	0.0027	0.0018	0.0000	0.0020	0.0043	0.0036	0.0045	0.0094	0.0085	0.0121	0.0202	0.0317	0.0336	0.0265	0.0273	0.0263	0.0271	0.00403561	0.00629215	0.0378208	0.127207	0.0649721	0.00722176	0.00820472	0.0116561	0.00980063	0.546916	0.00316517	0.00711826	717
B0496.7	0.0356594	0.1448	0.0000	0.2720	0.0885	0.0322	0.0628	0.1207	0.4602	1.1651	2.0099	2.6568	3.1765	4.1340	3.9811	4.2933	4.3931	4.6232	0.139198	0.368283	1.05638	0.567011	0.327068	1.09095	0.149737	0.148407	1.64667	1.53388	0.184364	0.0626111	441
B0496.8	0.324321	0.0515	0.0918	0.0000	0.0635	0.0941	0.2457	0.3723	0.5740	0.8763	1.0089	1.0567	0.9542	1.1976	1.1971	1.0752	0.8605	0.8207	0.378278	0.415055	0.209401	0.191436	0.203783	0.440771	0.359361	0.359097	0.234177	0.319843	0.202767	0.0521307	1658
B0507.1	0.0273375	0.0534	0.0000	0.0226	0.0677	0.0226	0.0618	0.1366	0.3290	0.8254	1.5606	2.2221	3.1925	2.8362	2.8718	2.4110	2.3433	2.0416	0.0317117	1.01152	0.133007	0.274725	0.053113	0.158179	0.127862	0.052189	0.0419213	0.120748	0.0683462	0.0340081	1987
B0507.10	0.0251558	0.0025	0.0000	0.0056	0.0060	0.0060	0.0181	0.0303	0.0463	0.0756	0.0915	0.1067	0.1009	0.1317	0.1441	0.1360	0.1568	0.1559	0.0716192	0.115384	0.0280952	0.0431326	0.0491377	3.97486	0.557682	0.304428	0.0344779	4.11194	0.058685	0	1430
B0507.11	0.00865283	0.0000	0.0043	0.0083	0.0074	0.0030	0.0088	0.0104	0.0153	0.0165	0.0252	0.0340	0.0392	0.0342	0.0275	0.0250	0.0248	0.0270	0.0101772	0.0123803	0.00556755	0.00701588	0.000609351	0.0330305	0.0346935	0.018886	0.00467848	0.00599329	0.00126097	0	939
B0507.2	0.7011	0.2522	0.2544	0.3307	0.4706	0.4982	0.5480	0.6614	0.7998	0.9074	0.8956	0.9387	1.0363	1.2705	1.2554	1.2804	1.3132	1.2757	1.1223	0.725323	0.540459	0.427388	0.355887	1.56058	1.30282	1.53092	0.406718	0.70134	0.338729	0.196969	1446
B0507.3	0.00964927	0.0000	0.1858	0.4047	0.8067	0.7737	0.7395	0.8439	1.0650	1.1877	0.8866	0.8919	0.4790	0.3788	0.3645	0.3225	0.3375	0.3202	0.209521	0.256657	0.227324	0.119356	0.148905	0.307685	0.690188	0.591414	0.0768551	0.153788	0.0823396	0	1443
B0507.4	0.0246231	0.0000	0.0020	0.0008	0.0037	0.0032	0.0036	0.0035	0.0047	0.0063	0.0076	0.0110	0.0130	0.0173	0.0176	0.0190	0.0147	0.0167	0.00440801	0.000871557	0	0.00445698	0.00449827	0.0233021	0.0214265	0.0154143	0.00106152	0.0149803	0.000930856	0	636
B0507.5	0.0541464	0.0015	0.0000	0.0046	0.0057	0.0124	0.0091	0.0086	0.0077	0.0044	0.0107	0.0140	0.0140	0.0231	0.0154	0.0146	0.0113	0.0044	0.00176398	0.00155169	0.00085135	0.00146493	0.0017742	0.0295513	0.0156065	0.0228165	0.00110568	0.0172828	0	0	645
B0507.6	0.0170514	0.0002	0.0007	0.0005	0.0007	0.0010	0.0000	0.0018	0.0022	0.0012	0.0007	0.0075	0.0066	0.0183	0.0234	0.0239	0.0219	0.0222	0.0111268	0.0231299	0.00964109	0.018697	0.0209393	0.635898	0.123952	0.128638	0.010748	0.260224	0.00512236	0.00186551	2517
B0507.7	0.0129409	0.0047	0.0020	0.0000	0.0027	0.0041	0.0074	0.0089	0.0143	0.0215	0.0320	0.0342	0.0285	0.0331	0.0310	0.0249	0.0207	0.0158	0.00543498	0.012673	0.00451063	0.00250973	0.00901932	0.356969	0.0700095	0.0636465	0.0039599	0.129248	0.00370346	0	1119
B0507.8	0.00806215	0.0000	0.0016	0.0033	0.0030	0.0046	0.0036	0.0074	0.0096	0.0163	0.0205	0.0307	0.0296	0.0557	0.0679	0.0647	0.0624	0.0618	0.0438553	0.0638828	0.00610147	0.0162705	0.0180862	2.28502	0.266301	0.159973	0.0306206	5.90016	0.0348106	0	1276
B0507.9	0.0144216	0.0000	0.0014	0.0029	0.0047	0.0068	0.0119	0.0140	0.0152	0.0135	0.0161	0.0212	0.0219	0.0259	0.0232	0.0227	0.0209	0.0211	0.00701534	0.0167973	0.0111303	0.0122129	0.00961999	0.156615	0.02761	0.0548674	0.0106463	0.0818281	0.0090881	0	836
B0511.1	0.179167	0.0000	0.3416	0.8877	1.6677	2.2945	4.1021	5.5896	6.2002	6.8430	6.5902	6.5014	5.4873	6.0737	3.8976	3.1391	2.4290	1.6865	0.0906448	0.178883	0.371912	0.0617722	0.0248904	0.358277	0.140958	0.0975965	0.354075	0.130527	0.0273215	0.0149769	1007
B0511.10	4.27757	3.9839	4.5395	3.3723	2.3482	2.3233	2.2376	1.6024	1.4881	1.3377	0.9362	1.0120	0.9810	0.8318	0.7100	0.6416	0.4651	0.1867	3.0461	1.84577	1.94053	1.8032	2.21388	1.94024	1.44065	2.32262	1.61403	1.65007	2.2271	2.72635	1722
B0511.11	0.0778666	0.0356	0.0255	0.0149	0.0090	0.0244	0.0635	0.0720	0.1051	0.0996	0.1021	0.0986	0.0927	0.0725	0.0543	0.0549	0.0470	0.0366	0.0690005	0.0486937	0.0972253	0.457578	0.417819	0.271768	0.4221	0.312083	0.0472266	0.999112	0.0611672	0.773359	1736
B0511.12	1.15404	1.3876	1.0626	0.9460	1.2577	1.4237	1.6556	2.0623	2.0477	1.7341	1.5960	1.4338	1.0955	0.7952	0.5538	0.6463	0.7325	0.8839	0.439858	0.505322	0.535907	0.49125	0.945387	0.650771	0.902037	0.903844	0.0896212	0.439955	1.5834	1.34154	5061
B0511.13	4.10495	2.8127	1.6774	0.6885	0.5097	0.4542	0.6164	0.5117	0.4528	0.3711	0.4390	0.2449	0.2519	0.3322	0.3350	0.4175	0.3780	0.1819	0.127152	0.170474	0.209768	0.377061	0.992223	0.340242	0.43328	0.38617	0.0536911	0.229091	0.848343	1.3271	1762
B0511.14	1.07798	1.0910	0.9207	0.8685	1.1505	1.2962	1.4646	1.6895	1.5861	1.3120	1.1441	1.0024	0.8296	0.5082	0.3246	0.4585	0.4324	0.4373	0.215546	0.201472	0.199532	0.216337	0.502399	0.299099	0.481616	0.499979	0.0441139	0.237534	0.940943	1.13804	2054
B0511.2	0.0916934	0.0488	0.0583	0.0711	0.0844	0.1051	0.1178	0.1085	0.1023	0.1028	0.0878	0.0687	0.0420	0.0497	0.0387	0.0513	0.0551	0.0399	0.0287755	0.0148255	0.0159992	0.0221024	0.0323783	0.0595268	0.0918439	0.0938741	0.0050341	0.0368154	0.0161906	0.129886	323
B0511.3	0.00755758	0.0025	0.0035	0.0007	0.0000	0.0004	0.0019	0.0019	0.0025	0.0019	0.0074	0.0104	0.0149	0.0134	0.0150	0.0167	0.0179	0.0163	0.0135715	0.00976774	0.0568286	0.189842	0.0457935	0.0264802	0.0306396	0.0312693	0.0020619	0.445679	0.00650597	0.0461519	867
B0511.4	0.0193892	0.0115	0.0081	0.0048	0.0018	0.0013	0.0039	0.0024	0.0000	0.0019	0.0084	0.0154	0.0163	0.0204	0.0202	0.0188	0.0115	0.0096	0.0225757	0.00813428	0.130994	0.497796	0.123458	0.0420582	0.0720533	0.133339	0.00719165	0.842012	0.0118508	0.127573	1149
B0511.5	0.00777406	0.0208	0.0754	0.0868	0.1185	0.0000	0.1150	0.0387	0.0079	0.1274	0.0114	0.0565	0.2167	1.7259	1.9172	1.7437	1.7958	1.6783	0.0305381	0.22625	0.163951	0.1501	0.0581561	3.644	0.546949	5.40083	0.411119	0.179763	0.0515652	0.00961731	1003
B0511.6	2.38022	0.8473	2.8494	4.9177	6.1740	6.9304	5.5330	5.9946	5.3065	4.4561	2.9626	2.9733	1.9092	2.2960	1.6315	1.1016	0.7041	0.8900	5.70711	2.76854	1.99081	1.9811	2.48919	8.04219	18.3382	14.8967	0.92029	1.46484	2.59378	3.15843	2394
B0511.7	8.53159	5.4611	5.3070	3.9393	2.8280	2.8604	2.5879	1.7183	1.8027	1.2494	0.8893	0.7335	0.5843	1.1764	0.7400	0.5989	0.4626	0.4172	0.683491	0.549107	0.526204	0.769139	1.52592	0.995124	0.986669	0.991713	0.26442	0.535262	1.57451	2.78753	1009
B0511.8	0.671826	0.5307	0.3836	0.6098	0.9045	1.0824	1.2879	1.4647	1.3692	1.3447	1.2864	0.9632	0.9193	0.9219	0.9160	0.8428	0.7150	0.6392	1.51743	1.92397	1.56816	1.34372	1.94266	1.36355	1.81691	1.56325	1.05572	0.953345	1.37309	2.13861	1699
B0511.9	3.79966	5.3960	4.8030	4.1094	3.7671	4.2114	3.7467	2.7326	2.5344	2.0230	1.7185	1.5262	1.2785	1.1765	0.7161	0.6112	0.2703	0.1231	0.968688	0.746954	0.819126	1.4869	2.36319	1.04476	0.731181	1.35469	0.253294	0.853892	3.44137	2.89191	966
B0513.1	0.174858	1.1735	4.1621	6.9480	5.7778	3.3362	3.2891	4.3397	4.4918	4.9736	4.2781	3.3833	2.2711	0.4598	0.2606	0.9416	1.5937	1.2713	1.82525	1.29015	1.08241	0.622483	0.833962	1.71331	2.20053	1.91868	0.379267	0.948771	1.94897	0.139174	3621
B0513.2	13.0819	8.1428	6.9529	5.6583	3.7085	3.7732	4.1965	3.3877	3.1359	2.0084	1.4959	1.3555	1.1148	1.2285	1.2664	0.9522	0.9901	0.9344	0.836711	0.942399	1.08576	1.79953	2.53901	0.96791	1.59362	1.35363	0.477882	0.810407	2.46752	3.21258	772
B0513.3	3.06375	0.1248	16.0999	15.3510	20.9672	24.3370	0.0000	0.3744	2.2465	51.4197	109.2044	87.9876	71.2637	49.5476	72.3869	49.9220	70.1404	52.1685	1061.05	640.624	557.416	604.359	354.727	271.107	116.872	102.337	901.786	564.771	163.459	6.05774	301
B0513.4	0.0265702	0.0000	0.0272	0.0314	0.0228	0.0284	0.0737	0.0686	0.0591	0.0740	0.0668	0.0509	0.0772	0.0962	0.1240	0.1395	0.1357	0.1570	0.213319	0.0269272	0.120283	5.70927	7.71253	0.0672094	0.0736698	0.0237802	1.06663	1.11453	27.2032	0.500611	418
B0513.5	0.0440578	0.0122	0.0037	0.0119	0.0062	0.0000	0.0063	0.0131	0.0299	0.0265	0.0164	0.0205	0.0944	0.2036	0.2533	0.2495	0.2650	0.2546	0.964187	0.728757	0.811472	0.584423	0.723108	0.724984	0.376457	0.427223	0.587858	1.14139	0.162553	0.0832621	2097
B0513.6	0.0665323	0.0315	0.0402	0.0332	0.0287	0.0049	0.0000	0.0020	0.0026	0.0035	0.0067	0.0112	0.0120	0.0122	0.0115	0.0129	0.0036	0.0068	0.00465937	0.0106598	0.00821656	0	0	0.00329483	0.00403814	0.00630618	0	0.0382133	0.00607205	0	65
B0513.9	0.014472	0.0037	0.0084	0.0000	0.0043	0.0069	0.0024	0.0211	0.0106	0.0066	0.0254	0.0293	0.0086	0.0234	0.2846	0.2191	0.1843	0.1414	0.996039	0.692627	0.356159	0.301985	0.432362	1.22086	0.978082	0.821772	1.04623	1.22727	0.585935	0	532
B0523.1	0.0250813	0.0111	0.0150	0.0222	0.0172	0.0082	0.0026	0.0000	0.0030	0.0028	0.0070	0.0114	0.0145	0.0137	0.0164	0.0211	0.0227	0.0247	0.00271859	0.00675173	0.0921279	0.220988	0.0644036	0.00414277	0.0102659	0.00673942	0.0034953	0.550972	0.0133156	0.0219367	1382
B0523.3	1.67945	1.0065	0.5933	0.0866	0.1257	0.0608	0.1299	0.0963	0.1192	0.1010	0.0859	0.1262	0.1214	0.1652	0.1876	0.1690	0.1441	0.0777	0.0856504	0.128795	0.256159	0.460373	0.979385	0.529317	0.699004	0.610109	0.0171925	0.263097	0.481476	1.14347	1714
B0523.5	0.909434	0.7165	0.7665	0.9848	1.3066	1.4674	1.6924	1.8356	1.6197	1.4987	1.4342	1.2455	1.1447	0.9455	0.8446	0.7771	0.8280	0.6046	0.366571	0.475234	0.398088	0.409364	0.85335	0.343289	0.699262	0.597944	0.092195	0.409236	0.575004	1.66388	4571
B0524.2	0.0195998	0.0000	0.0126	0.0076	0.0153	0.0157	0.0152	0.0077	0.0048	0.0048	0.0101	0.0144	0.0122	0.0168	0.0145	0.0033	0.0119	0.0020	0.00111651	0.000958968	0.0100956	0.0998524	0.0488946	0.000359027	0.000522205	0.00147321	0.00317796	0.219936	0.00236579	0.00378307	1140
B0524.3	0.0203876	0.0000	0.0006	0.0003	0.0008	0.0017	0.0038	0.0066	0.0100	0.0122	0.0130	0.0122	0.0118	0.0134	0.0125	0.0102	0.0073	0.0096	0.000415604	0.00280301	0.00123895	0.00689076	0.00181082	0.000212175	0.000221169	0	0	0.00937659	0.000366579	0	1615
B0524.4	0.00957857	0.0000	0.0016	0.0024	0.0011	0.0026	0.0031	0.0043	0.0042	0.0059	0.0057	0.0056	0.0065	0.0066	0.0078	0.0057	0.0071	0.0056	0.000402386	0.00444861	0.0115217	0.0446612	0.011809	0.000595156	0.00024621	0	0.000147615	0.0585273	0.00102117	0.00223387	2319
B0524.5	0.00460627	0.0213	0.0124	0.0033	0.0000	0.0046	0.0008	0.0046	0.0083	0.0044	0.0118	0.0094	0.0150	0.0142	0.0093	0.0110	0.0106	0.0097	0.000546651	0.000974183	0.00839472	0.123115	0.0605029	0	0.00466055	0.00630341	0.00360969	0.447751	0.00624279	0.0159662	569
B0524.6	1.82556	2.8327	1.9280	1.2694	1.1298	0.5609	0.9394	1.0552	0.7317	0.9438	1.0400	0.9199	0.7476	0.7614	0.5935	0.4820	0.1990	0.0000	0.428579	0.27044	0.260014	0.442367	0.682193	0.492668	0.634423	0.650033	0.142908	0.354429	1.30751	0.808582	830
B0545.1	0.101973	0.0228	0.0228	0.2268	0.2558	0.1206	0.4559	0.5042	0.5396	0.6516	0.8080	0.9579	1.4483	1.9026	2.2019	2.2412	2.3023	2.4220	1.37874	1.0229	0.370776	0.363327	0.300014	2.02069	1.88437	2.08202	0.230267	0.537345	0.169388	0.0462398	2888
B0545.3	0.0174345	0.0000	0.0057	0.0086	0.0078	0.0043	0.0047	0.0114	0.0154	0.0193	0.0355	0.0411	0.0490	0.0522	0.0597	0.0635	0.0695	0.0695	0.0156422	0.00588348	0.0318414	0.242947	0.0603464	0.0175154	0.0200968	0.0156732	0.00508675	0.387267	0.00593128	0.00508952	1073
B0545.4	0.0153437	0.0027	0.0022	0.0160	0.0125	0.0133	0.0292	0.0318	0.0262	0.0356	0.0395	0.0516	0.0734	0.0838	0.0932	0.0940	0.1016	0.1137	0.0166191	0.0284996	0.0203437	0.115132	0.15246	0.0335027	0.0540909	0.052507	0.0378347	0.0300934	0.0304387	0.024509	758
B0546.1	21.1101	24.6440	20.1617	13.9810	6.1107	2.7664	2.2762	0.0000	0.6741	3.0991	3.2742	6.4258	4.3860	9.3761	8.1505	7.4063	6.0669	6.3470	8.52526	11.5022	10.2767	13.4683	7.82667	5.64697	5.00616	4.98329	19.9522	6.50471	5.33637	10.1885	745
B0546.2	2.53233	3.6384	2.9455	1.5895	0.9758	0.9281	1.2090	0.9145	0.9179	1.0362	0.9689	1.0294	0.9094	1.1349	1.4133	1.2047	1.1094	1.1673	0.645225	0.340308	0.325369	0.511943	0.977959	0.661193	1.1333	0.928843	0.125311	0.33216	1.84746	1.49869	1576
B0546.3	0.0555619	0.0940	0.1283	0.1706	0.2403	0.2741	0.2844	0.2892	0.3041	0.3461	0.4216	0.4254	0.4151	0.4249	0.5036	0.5270	0.5296	0.5289	0.701807	0.369425	0.251876	0.28766	0.37502	0.676735	1.2532	1.01414	0.238187	0.406019	0.686366	0.448196	1470
B0546.4	1.43798	1.7398	1.3185	0.8670	0.7186	0.5088	0.7546	0.7865	0.7733	0.9969	1.4724	1.6112	1.6593	2.0452	2.3554	2.3151	2.3698	2.5784	0.999887	0.383353	0.164063	0.23802	0.40178	1.75557	1.89711	1.46553	0.333162	0.418765	0.586355	0.4452	1108
B0546.5	0.0176991	0.0008	0.0026	0.0043	0.0014	0.0007	0.0004	0.0000	0.0006	0.0032	0.0041	0.0038	0.0040	0.0056	0.0073	0.0113	0.0144	0.0164	0.0103258	0.0120348	0.00410695	0.00346939	0.000913442	0.0546213	0.0556435	0.0336023	0.00327892	0.00206885	0	0	174
B0547.1	4.91885	3.3957	2.8593	3.1100	3.7992	3.8960	3.2266	2.2284	1.9788	1.6197	1.3048	1.1404	1.0727	1.1835	1.0016	0.9130	0.9934	0.5993	1.13664	0.988068	1.13922	1.27943	2.40336	1.3896	1.36886	1.44712	0.710604	1.16755	2.10509	3.84729	1207
B0547.2	0	0.0000	0.0006	0.0015	0.0020	0.0038	0.0034	0.0077	0.0078	0.0088	0.0079	0.0115	0.0145	0.0181	0.0172	0.0162	0.0205	0.0194	0	0	0	0	0	0.00246502	0.0127944	0.0104227	0	0.00252294	0	0	195
B0547.4	0.00507033	0.0036	0.0007	0.0012	0.0010	0.0016	0.0000	0.0008	0.0028	0.0025	0.0065	0.0111	0.0185	0.0217	0.0253	0.0259	0.0279	0.0268	0.00357704	0.0188039	0.00445511	0.0114308	0.00231786	0.0143862	0.0451183	0.0363216	0.00766935	0.00309507	0	0	1008
B0554.1	0.0415274	0.0048	0.0047	0.0099	0.0030	0.0037	0.0044	0.0085	0.0000	0.0051	0.0119	0.0203	0.0285	0.0762	0.0782	0.0869	0.1011	0.1137	0	0.0051325	0	0	0	0.223432	0.0240214	0.00911392	0	0	0.00216383	0	228
B0554.2	0.00958551	0.0013	0.0000	0.0033	0.0024	0.0042	0.0039	0.0073	0.0090	0.0101	0.0077	0.0096	0.0118	0.0138	0.0112	0.0111	0.0102	0.0049	0.000756799	0.00227591	0.00129946	0.00114949	0	0.000220011	0.000125094	0	0.000416447	0.0181596	0.000360112	0	1644
B0554.3	0.0121121	0.0095	0.0170	0.0158	0.0000	0.0110	0.0147	0.0000	0.0073	0.0100	0.0139	0.0282	0.0185	0.0234	0.0171	0.0111	0.0158	0.0037	0	0	0	0	0	0	0	0	0.00115259	0.00479974	0	0	165
B0554.4	0.0132713	0.0009	0.0015	0.0018	0.0015	0.0022	0.0009	0.0000	0.0019	0.0043	0.0071	0.0107	0.0163	0.0178	0.0174	0.0187	0.0159	0.0102	0	0.00888656	0.0182825	0.0130817	0.000363289	0.000410953	0	0.00108801	0.0360431	0.0430986	0.00299667	0	1575
B0554.5	0.00834906	0.0013	0.0014	0.0027	0.0006	0.0017	0.0000	0.0008	0.0010	0.0000	0.0027	0.0040	0.0074	0.0119	0.0133	0.0118	0.0118	0.0111	0.0992068	0.0684841	0.0411634	0.0316314	0.0127254	0.0512151	0.00237602	0.0308051	0.0185699	0.0851567	0.0118087	0	1550
B0554.6	0.0107619	0.0020	0.0000	0.0005	0.0027	0.0026	0.0021	0.0026	0.0025	0.0013	0.0019	0.0038	0.0104	0.0161	0.0185	0.0167	0.0148	0.0130	0.0251968	0.0351811	0.0448951	0.0111363	0.0178653	0.00196637	0.000981464	0.00524017	0.0132994	0.140769	0.00842655	0	1169
B0554.7	0.00344047	0.0067	0.0187	0.0146	0.0077	0.0068	0.0035	0.0000	0.0045	0.0054	0.0055	0.0090	0.0180	0.0204	0.0156	0.0150	0.0123	0.0117	0.0126552	0.0258503	0.00784837	0.0102426	0.000646093	0.0423168	0.0549023	0.0971681	0.00369145	0.0139992	0.0012033	0.00172893	1476
B0563.1	0.204473	1.0153	1.5041	1.2168	0.4354	0.1167	0.0190	0.0623	0.0324	0.0758	0.0339	0.0409	0.0972	0.0713	0.0853	0.1302	0.0000	0.0135	0.0128949	0.00933679	0.00801568	0.00502595	0.00569249	0.34964	0.160885	0.344795	0.00493989	0.0068507	0.024347	0.00416267	564
B0563.10	0.0265387	0.0013	0.0017	0.0000	0.0014	0.0021	0.0026	0.0048	0.0077	0.0108	0.0148	0.0177	0.0186	0.0180	0.0179	0.0193	0.0215	0.0218	0.00352972	0.00121028	0	0.00630378	0.00801635	0.132842	0.102632	0.368832	0.0242912	0.0472638	0.00366245	0	458
B0563.2	0.0240049	0.0000	0.1337	0.0348	0.0311	0.0266	0.2098	0.2134	0.4470	0.8409	1.4583	1.8495	2.1563	2.6153	2.1554	1.9365	1.6882	1.5124	0.1775	0.498514	0.28172	0.179957	0.167169	1.22923	0.58786	0.868057	0.123047	0.239572	0.0347003	0.0160497	954
B0563.4	0.957771	0.4901	0.4581	0.8708	1.0970	1.1917	1.4617	1.3545	1.4415	1.8320	1.9587	2.2217	2.1779	2.5732	2.3338	2.2983	2.3728	2.3157	2.99551	2.47088	2.34363	1.79885	1.76536	6.03687	4.17888	4.86379	2.85731	3.54503	1.45848	0.403646	1085
B0563.5	0.0206128	0.0000	0.0042	0.0075	0.0038	0.0011	0.0033	0.0077	0.0029	0.0141	0.0161	0.0240	0.0481	0.0622	0.0577	0.0609	0.0588	0.0658	0.0563342	0.0453264	0.040902	0.177001	0.283971	1.09582	0.763135	0.493305	0.587687	0.402328	0.0805811	0.00691138	480
B0563.6	0.040929	0.0265	0.0206	0.0355	0.0193	0.0000	0.0005	0.0096	0.0080	0.0224	0.0606	0.1052	0.1659	0.2006	0.2426	0.2369	0.2417	0.2529	0.308827	0.156383	0.0623739	0.0606566	0.052249	0.29412	0.338157	0.262043	0.0529764	0.0805196	0.0347502	0.037579	1733
B0563.7	0.0112565	0.0002	0.0059	0.0148	0.0192	0.0181	0.0157	0.0164	0.0228	0.0312	0.0375	0.0589	0.0989	0.1159	0.1316	0.1243	0.1210	0.1018	0.126474	0.104283	0.0576836	0.130672	0.0468317	0.409323	0.41477	0.505542	0.133594	0.210069	0.027196	0.00150111	748
B0563.8	0.270986	2.9928	6.3515	8.3092	4.0880	0.0575	0.2169	0.3738	0.2352	0.4574	0.4626	0.3947	0.3241	0.3032	0.5018	0.5986	0.5594	0.0000	0.0163232	0	0	0.0249241	0.00449711	0.003966	0.00252767	0	0.00132682	0.00688335	0.240112	0	258
B0563.9	0.028791	0.0365	0.0254	0.0299	0.0164	0.0078	0.0051	0.0000	0.0037	0.0117	0.0152	0.0259	0.0261	0.0277	0.0228	0.0293	0.0223	0.0229	0.00269303	0.131379	0.0465009	0.0122712	0.0261458	0.461395	0.208887	0.195413	0.144526	1.60194	0.0128144	0	231
B0564.1	3.44767	4.2686	3.6187	1.9847	1.2288	1.6765	1.7111	1.5672	1.5835	1.5283	1.4007	1.1358	0.8200	1.0979	1.0839	0.9519	1.1152	0.9443	1.22981	1.74206	1.80314	1.93548	2.8397	1.09731	1.18156	1.30766	0.937557	1.02478	2.14453	3.79878	1217
B0564.10	0.0336737	0.1053	0.4019	0.8131	0.2908	0.0000	0.2024	0.2908	0.3920	0.7011	0.8038	0.7852	0.6162	0.7270	0.6941	0.7043	0.6305	0.6369	0.276514	0.258519	0.0553331	0.0396277	0.0244261	0.25045	0.339628	0.223954	0.0482602	0.0664187	0.0225145	0	1222
B0564.11	2.26594	1.6803	1.3174	0.8272	0.5551	0.6558	0.8497	0.8558	0.7963	0.7058	0.7027	0.5476	0.4394	0.4843	0.5592	0.4547	0.3939	0.3775	0.496568	0.318127	0.419301	0.525096	1.13559	0.442672	0.592225	0.588242	0.158168	0.512212	1.16208	1.43636	1286
B0564.2	1.88971	0.6028	0.5388	0.4305	0.3714	0.3440	0.3949	0.3763	0.3571	0.2972	0.2347	0.1663	0.1582	0.1725	0.1314	0.1567	0.1579	0.1056	0.224856	0.236378	0.294304	0.451876	0.545586	0.265334	0.504845	0.516053	0.25941	0.216351	0.643712	1.29256	762
B0564.3	0.0329862	0.0000	0.0066	0.0240	0.0384	0.0444	0.0695	0.0762	0.0920	0.0974	0.0873	0.0974	0.0942	0.1122	0.0901	0.0837	0.0839	0.0640	0.777456	0.305774	0.156634	0.0624056	0.0700853	0.264696	0.181008	0.263906	0.0795609	0.22858	0.0257424	0.0212916	1316
B0564.4	0.0114286	0.0000	0.0023	0.0040	0.0020	0.0024	0.0050	0.0026	0.0029	0.0030	0.0062	0.0096	0.0076	0.0092	0.0116	0.0141	0.0189	0.0236	0.00596581	0.00249225	0.00130851	0.00263687	0	0.000150523	0.00395701	0	0	0.00400723	0.000550721	0	1075
B0564.6	0.012800	0.0048	0.0000	0.0194	0.0035	0.0022	0.0528	0.0334	0.0852	0.1656	0.2883	0.4739	0.6790	0.9088	0.9190	0.9670	1.0363	1.1087	0.147411	0.244487	0.063219	0.104438	0.072651	0.550575	0.392945	0.323672	0.053016	0.087535	0.031671	0.017595	1578
B0564.7	1.32684	1.4847	0.7565	0.5567	0.6136	0.7825	1.1786	1.1159	1.2084	1.2145	0.9897	0.7938	0.7539	0.9399	0.5811	0.7774	0.6878	0.7292	0.667967	0.650876	0.60409	0.618588	0.925735	0.657593	0.981636	0.962494	0.23754	0.331512	0.865077	1.85858	1941
B0564.9	0.012800	0.0061	0.0053	0.0267	0.0194	0.0000	0.0151	0.0333	0.0394	0.1416	0.2215	0.3891	0.5316	0.7234	0.7201	0.8685	0.8258	0.8695	0.147411	0.244487	0.063219	0.104438	0.072651	0.550575	0.392945	0.323672	0.053016	0.087535	0.031671	0.017595	1578
BE0003N10.1	0.499134	0.7172	0.4311	0.1703	0.2406	0.2913	0.3226	0.4746	0.4871	0.4533	0.4199	0.3123	0.2687	0.1741	0.2173	0.1679	0.2063	0.1778	0.181191	0.236048	0.322486	0.272494	0.371355	0.191473	0.14962	0.212145	0.0676247	0.119407	0.481755	0.700937	2416
BE0003N10.2	1.21375	1.0476	0.8040	0.5450	0.5961	0.6689	0.6222	0.5700	0.4958	0.5268	0.4859	0.4259	0.3713	0.3268	0.2794	0.2149	0.2186	0.1529	0.245673	0.203783	0.227844	0.392662	0.759475	0.182717	0.144016	0.16003	0.0910456	0.125752	0.883176	0.896811	1644
BE0003N10.3	0.0516957	0.0000	0.0611	0.0908	0.1257	0.2705	0.3535	0.4962	0.6981	0.8371	0.9163	0.8675	0.7196	0.4505	0.3634	0.3347	0.2131	0.2309	0.0313036	0.0791706	0.2798	0.145792	0.0328565	0.030235	0.0227249	0.0292756	1.40025	0.0423947	0.0342137	0.0558688	3703
BE10.1	0.0361299	0.0202	0.0158	0.0122	0.0093	0.0071	0.0057	0.0042	0.0000	0.0036	0.0052	0.0069	0.0089	0.0127	0.0108	0.0102	0.0135	0.0090	0.00825073	0.0124625	0.230748	0.859617	0.264533	0.0014914	0.00357285	0.00157384	0.0170343	2.19315	0.0151157	0.0507068	1002
BE10.2	0.0156748	0.0000	0.0527	0.1363	0.1294	0.0321	0.0813	0.1454	0.0183	0.1970	0.4088	1.1497	1.9216	3.7309	3.4744	3.8260	3.8157	3.7504	0.0707129	1.8551	0.281511	1.0832	0.0980663	0.388661	0.0398637	0.0227382	0.744533	0.532319	0.0186608	0.00305616	1670
BE10.3	0.106064	0.3725	0.6699	0.8499	0.7386	0.3880	0.1989	0.1304	0.1061	0.0809	0.0593	0.0900	0.0870	0.0535	0.1235	0.0648	0.0173	0.0000	0.00188855	0.00266441	0.000666813	0.00458958	0.000733416	0.00262088	0.000841201	0.000262704	0.00117778	0.00107827	0.0205988	0.00546945	1647
BE10.4	0.0186679	0.0437	0.0624	0.0876	0.0530	0.0278	0.0137	0.0072	0.0026	0.0027	0.0005	0.0039	0.0101	0.0449	0.0730	0.0763	0.0938	0.1133	0.0189515	0.0458855	0.0216379	0.0262467	0.0182485	0.105086	0.0527832	0.0419655	0.0150264	0.0671189	0.0177726	0.0443249	1053
BE10.5	0.026465	0.0686	0.1126	0.1185	0.1457	0.0869	0.0386	0.0137	0.0266	0.0249	0.0301	0.0167	0.0244	0.0310	0.0246	0.0336	0.0058	0.0000	0.0021367	0.00143977	0.0291314	0.121144	0.0731945	0	0.00124404	0.000813297	0.00429751	0.400872	0.00354531	0.0132566	385
C01A2.1	0.0317292	0.0903	0.1963	0.4591	0.5800	0.6269	0.7104	0.6752	0.6062	0.4751	0.3643	0.2638	0.2521	0.2421	0.1965	0.2327	0.2023	0.1906	0.0742674	0.0265907	0.0111423	0.00807229	0.00835824	0.099357	0.16251	0.0831034	0.0081852	0.0358553	0.00396209	0.016122	1681
C01A2.2	0.278731	0.0801	0.0277	0.0545	0.0000	0.0021	0.2764	0.3720	0.8097	1.4005	1.9400	2.1845	2.5164	2.5750	1.9955	1.6461	1.6482	1.1765	0.751069	0.88554	1.01203	0.477041	0.207245	0.953394	1.37584	0.606732	1.39196	0.7877	0.170356	0.0143164	713
C01A2.3	1.16638	0.3921	0.3039	0.2765	0.4621	0.5175	0.8320	1.0211	1.2812	1.2768	1.0343	0.8780	0.8991	1.0137	0.7840	0.6640	0.6551	0.5258	0.81245	1.06538	1.10459	1.03692	1.32653	0.790973	0.732881	1.02713	0.558536	0.513765	0.62511	1.3015	1598
C01A2.4	5.74996	2.7005	2.1982	1.6489	1.2946	1.2107	1.2756	1.0849	0.9188	0.5751	0.4033	0.4312	0.3967	0.7190	0.5702	0.6935	0.5315	0.5307	0.82147	0.729658	0.460894	0.951706	1.05742	2.09271	1.71171	1.59036	0.830604	1.39057	1.23862	1.55215	719
C01A2.5	5.57495	4.7495	4.7668	5.0038	4.5259	3.5453	3.0770	3.0178	2.4615	1.9072	1.8136	0.8234	1.2382	1.1388	0.9763	0.3456	0.6724	0.3895	0.886009	0.682724	0.551375	0.86351	1.37923	1.69564	1.54449	1.66954	0.588861	0.94913	1.45406	2.26466	1118
C01A2.6	0	0.0073	0.0058	0.0042	0.0051	0.0057	0.0031	0.0000	0.0009	0.0038	0.0046	0.0066	0.0098	0.0127	0.0114	0.0123	0.0127	0.0141	0.00198916	0.00443403	0.00142584	0.00880204	0.00210502	0.00507146	0.00422829	0.00621189	0.00809929	0.0313179	0.0057548	0.00517821	823
C01A2.7	0.032615	0.0276	0.0701	0.1685	0.0911	0.1170	0.0630	0.0022	0.0150	0.0000	0.0535	0.1345	0.1422	0.8298	0.7150	0.7489	0.7794	0.7602	1.85815	0.828354	0.218921	0.18298	0.0793743	2.87751	3.25958	3.48838	0.182462	0.388686	0.10229	0.0182606	668
C01A2.9	0	0.0446	0.0405	0.0354	0.0280	0.0171	0.0046	0.0000	0.0032	0.0021	0.0109	0.0227	0.0332	0.0389	0.0354	0.0288	0.0267	0.0197	0.00208355	0.00711085	0.0119535	0.0743496	0.0129463	0.0019729	0.000767512	0	0.100483	0.375296	0.0126777	0.010486	275
C01B10.10	0.0189871	0.0000	0.0065	0.0523	0.0892	0.0945	0.2585	0.2509	0.3273	0.3354	0.2676	0.4063	0.3174	0.5364	0.5671	0.4864	0.4418	0.3643	0.204286	0.300053	0.168111	0.219707	0.139794	0.397024	0.191566	0.306644	0.128036	0.200462	0.026511	0	1936
C01B10.11	0.0915652	0.3279	0.5004	0.6557	0.3451	0.0000	0.9146	2.5280	3.6410	8.6193	11.0438	17.1092	20.0600	24.5120	19.0505	18.1619	15.2887	13.5373	1.96254	6.38655	0.875749	2.54203	0.883071	6.53491	1.54517	2.56221	3.48766	3.69301	0.631779	0.0407714	1126
C01B10.3	0.0719664	0.0048	0.0099	0.0164	0.0073	0.0000	0.0020	0.0110	0.0123	0.0153	0.0201	0.0112	0.0316	0.0890	0.1043	0.1041	0.1061	0.1204	0.633287	0.640616	0.652745	0.894414	1.00754	1.06626	0.470019	0.576761	0.864135	1.60431	0.27461	0.011793	1307
C01B10.4	0.00980647	0.0000	0.0025	0.0173	0.0306	0.0437	0.0791	0.1245	0.1700	0.1808	0.1421	0.1348	0.1907	0.2289	0.1506	0.1404	0.1304	0.1273	0.0894463	0.0958482	0.0531303	0.0996012	0.0821752	0.472193	0.490124	0.319932	0.0400294	0.063859	0.0120882	0.00319347	1774
C01B10.44	0.0290558	0.0000	0.0011	0.0007	0.0010	0.0047	0.0062	0.0063	0.0093	0.0108	0.0105	0.0103	0.0139	0.0147	0.0156	0.0140	0.0152	0.0138	0.0019949	0.00359132	0.00875139	0.0565989	0.0392464	0.00281829	0.000755858	0.000548635	0.000690588	0.409755	0.00082685	0.0071282	716
C01B10.5	0.391824	1.6743	0.0000	1.8836	8.6332	13.7085	21.3999	42.3812	53.3689	79.0593	93.4480	134.1549	106.3716	112.2841	116.2606	109.3540	107.7843	101.9765	0.570245	0.884924	0.0113293	0.074312	0.00516843	0.0615728	0.0381416	0.0456769	0.114269	0.0792574	0.192496	0.0124787	818
C01B10.6	0.0125563	0.0048	0.0727	0.0000	0.0761	0.0680	0.1020	0.0347	0.1108	0.2814	0.4881	0.9931	1.4567	1.8571	2.2608	2.2656	2.2296	2.3281	2.03884	5.13787	6.08492	2.72004	5.79955	1.40849	0.741314	1.28079	1.62751	9.81392	6.3484	0.0214499	1756
C01B10.7	0.0485838	0.0156	0.0060	0.0078	0.0089	0.0109	0.0047	0.0030	0.0114	0.0033	0.0000	0.0175	0.0180	0.0224	0.0176	0.0145	0.0175	0.0208	0.284452	0.0970419	0.0809646	0.043595	0.0277562	0.0342894	0.0152062	0.0211477	0.294636	0.0432855	0.00288793	0.00622413	410
C01B10.8	2.56558	1.5043	0.9815	0.2661	0.2917	0.3320	0.4238	0.4596	0.5056	0.4535	0.4206	0.4283	0.4177	0.5402	0.3777	0.4238	0.4890	0.4420	1.26961	0.831707	0.830346	0.714084	1.66159	1.09733	1.28289	1.62727	0.147209	0.306724	1.00975	2.5814	2163
C01B10.9	1.15796	0.7842	0.6299	0.3015	0.2920	0.3989	0.6614	0.7597	0.8343	0.7343	0.5081	0.4995	0.3805	0.4047	0.3345	0.2371	0.2593	0.2162	0.759492	0.527917	0.385236	0.496425	1.14653	1.59972	1.061	1.43961	0.221266	0.429204	0.560903	1.31925	2008
C01B12.1	0.0234109	0.0185	0.0102	0.0095	0.0089	0.0060	0.0187	0.0126	0.0127	0.0440	0.0918	0.1186	0.1395	0.1299	0.1193	0.1288	0.1377	0.1587	0.00534255	32.5404	11.7153	18.0932	0.450755	0.0902537	0.073604	0.145799	22.1629	6.9419	0.282078	0.00873553	1002
C01B12.2	0.412198	0.5403	0.5016	0.6653	0.9457	1.0811	1.1778	1.1845	1.2345	1.4036	1.4603	1.2345	1.4257	1.7361	1.5191	1.3170	1.1603	0.7986	1.01055	0.616515	0.44922	0.253037	0.293375	1.80312	1.59567	1.32256	0.446655	0.655778	0.343729	0.225772	1453
C01B12.3	0.0145224	0.0000	0.0016	0.0221	0.0843	0.1105	0.1867	0.3574	0.5220	0.7435	0.8561	0.9376	0.8917	0.9961	0.6567	0.5793	0.4786	0.4680	0.665672	0.235948	0.117514	0.0695146	0.0756944	1.46692	1.11011	1.36681	0.137042	0.281885	0.0555966	0	1983
C01B12.4	0.0171327	0.0000	0.0019	0.0061	0.0036	0.0102	0.0069	0.0131	0.0119	0.0403	0.0782	0.0840	0.1187	0.1768	0.1879	0.1790	0.1887	0.1828	0.142755	0.0587372	0.0881563	0.175523	0.0620894	0.200805	0.15104	0.158282	0.0125056	0.479808	0.0153345	0.0106937	1155
C01B12.5	0.0184311	0.0001	0.0007	0.0000	0.0017	0.0020	0.0078	0.0131	0.0143	0.0258	0.0302	0.0378	0.0368	0.0410	0.0376	0.0401	0.0442	0.0446	0.101119	0.0640805	0.0464343	0.0204984	0.0163818	0.110186	0.109782	0.117525	0.0208364	0.0578363	0.0191827	0	1694
C01B12.8	1.98028	1.1224	0.8565	0.8085	0.6722	0.5930	0.5179	0.3765	0.2815	0.2534	0.1672	0.1719	0.1848	0.1702	0.1665	0.1053	0.1567	0.0968	0.0674683	13.2664	4.84619	9.25515	0.6305	0.114165	0.107717	0.141029	9.26061	3.67949	0.510518	0.436015	1373
C01B4.1	0.002107	0.0031	0.0158	0.0141	0.0000	0.0023	0.0001	0.0013	0.0043	0.0003	0.0012	0.0042	0.0033	0.0016	0.0039	0.0056	0.0071	0.0080	0.000235	0.001612	0.000000	0.000642	0.000687	0.003784	0.001140	0.003399	0.000065	0.000041	0.000168	0.002222	878
C01B4.10	0.012231	0.0021	0.0058	0.0069	0.0057	0.0026	0.0002	0.0005	0.0000	0.0004	0.0013	0.0031	0.0052	0.0045	0.0048	0.0042	0.0044	0.0048	0.000148	0.001019	0.000000	0.000000	0.000575	0.005473	0.014637	0.005322	0.000000	0.000434	0.000000	0.000000	1050
C01B4.3	0.006845	0.0000	0.0005	0.0005	0.0006	0.0013	0.0016	0.0016	0.0028	0.0044	0.0056	0.0072	0.0068	0.0085	0.0085	0.0081	0.0085	0.0068	0.004235	0.003435	0.001130	0.000000	0.001228	0.017923	0.024218	0.021713	0.000781	0.002220	0.001611	0.000000	919
C01B4.5	0.006226	0.0004	0.0012	0.0058	0.0054	0.0062	0.0045	0.0045	0.0025	0.0031	0.0022	0.0018	0.0062	0.0115	0.0118	0.0111	0.0122	0.0103	0.005894	0.007362	0.007415	0.002027	0.009522	0.011620	0.017061	0.006196	0.001657	0.006341	0.001504	0.001297	984
C01B4.6	0.413123	0.4251	0.4621	0.3894	0.2444	0.1005	0.0897	0.1118	0.1198	0.0828	0.0712	0.0630	0.0514	0.0544	0.0493	0.0232	0.0645	0.0306	0.069030	0.076104	0.114575	0.135594	0.191215	0.244648	0.198661	0.415429	0.073351	0.121498	0.208421	0.127299	993
C01B4.7	0.018538	0.0082	0.0125	0.0145	0.0148	0.0133	0.0168	0.0175	0.0119	0.0088	0.0069	0.0119	0.0271	0.0421	0.0443	0.0427	0.0446	0.0427	0.456580	0.146260	0.121488	0.118799	0.132599	0.138243	0.295105	0.455436	0.073191	0.099041	0.081339	0.052682	1428
C01B4.8	0.003340	0.0066	0.0084	0.0083	0.0056	0.0060	0.0035	0.0009	0.0001	0.0000	0.0008	0.0053	0.0081	0.0128	0.0115	0.0119	0.0119	0.0155	0.111779	0.052766	0.026474	0.031781	0.023122	0.175824	0.098853	0.216460	0.025238	0.043384	0.019632	0.042061	1437
C01B4.9	0.219020	0.2936	0.1259	0.0174	0.0149	0.0123	0.0055	0.0000	0.0063	0.0162	0.0292	0.0853	0.1820	0.1827	0.2800	0.3353	0.3179	0.3360	0.096866	0.169046	0.549502	0.716821	1.077873	0.293420	0.429254	0.326213	0.140405	0.337876	1.071127	1.440758	1675
C01B7.1	0.156851	0.0000	0.1973	0.7606	2.0494	2.9168	4.0597	5.1903	5.8049	5.8214	5.3013	4.6559	4.4010	3.1080	3.3958	3.4349	2.5900	2.3701	0.695169	0.816922	0.603443	0.236212	0.271411	1.00307	1.24495	1.20535	0.175325	0.582898	0.208771	0.0893493	3479
C01B7.3	0.00821106	0.0000	0.0296	0.0676	0.1080	0.1780	0.2515	0.3842	0.4135	0.4364	0.4920	0.4096	0.3755	0.2953	0.2515	0.2773	0.2825	0.2585	0.0011078	0.00551841	0.000678695	0.00217078	0.00143404	0.00359027	0.00285517	0.00078476	0.00145374	0.000872134	0.00148377	0	399
C01B7.4	0.166467	0.0000	0.0240	0.0960	0.3150	0.4617	0.4757	0.5893	0.7645	1.0247	1.1207	1.1555	1.1243	1.2379	0.9482	0.9727	0.9505	0.9912	0.414013	0.531894	0.304241	0.20486	0.136124	0.912919	0.687996	0.886948	0.167535	0.289706	0.0623114	0.0344224	2356
C01B7.5	0.0233306	0.0020	0.0000	0.0022	0.0063	0.0016	0.0116	0.0189	0.0384	0.0563	0.0810	0.1175	0.2584	0.2228	0.1685	0.2149	0.2379	0.2781	0.197043	0.106816	0.0421211	0.033064	0.0149306	0.248725	0.153971	0.212492	0.0294116	0.0730091	0.0115329	0	462
C01B7.6	0.0732942	0.0451	0.0786	0.0000	0.0635	0.1722	0.2775	0.7572	1.1651	1.7025	1.9591	2.1346	2.1756	0.8843	1.0339	1.0239	0.9445	1.0799	0.166615	0.265132	0.13272	0.0859594	0.0595591	0.213125	0.395422	0.356585	0.0198597	0.0818643	0.065726	0.0681738	5726
C01B7.7	0.002690	0.0006	0.0004	0.0015	0.0007	0.0018	0.0027	0.0016	0.0011	0.0010	0.0009	0.0000	0.0052	0.0100	0.0148	0.0160	0.0165	0.0159	0.060433	0.050440	0.010054	0.009223	0.008090	0.383287	0.175977	0.135933	0.014138	0.030826	0.002754	0.000000	609
C01B9.1	0.0138164	0.0079	0.0106	0.0410	0.0273	0.0089	0.0064	0.0059	0.0068	0.0000	0.0095	0.0237	0.0746	0.0917	0.1285	0.1303	0.1236	0.1248	0.0531541	0.242848	0.192162	0.136523	0.0761368	0.0450416	0.0123597	0.0499086	0.021484	0.0511328	0.0109611	0.00370569	4669
C01B9.4	0.00728047	0.0368	0.0768	0.1327	0.1277	0.0691	0.0142	0.0077	0.0191	0.0252	0.0126	0.0193	0.0123	0.0152	0.0084	0.0000	0.0103	0.0175	0.00725695	0.0268031	0.016716	0.138159	0.00868278	1.03947	0.303971	0.450096	0.0770834	0.325983	0.00274085	0	216
C01C10.1	0.538249	0.0964	0.0242	0.0621	0.0585	0.1371	0.2689	0.7420	0.8900	1.7125	2.0087	2.6253	1.4814	2.4159	0.8485	0.6806	0.7573	0.8982	0.552291	0.41869	0.4267	0.0515344	0.114741	0.589882	0.189116	0.434035	0.332632	0.33974	0.0880793	0.0133189	958
C01C10.2	0.0353486	0.0031	0.0000	0.0004	0.0082	0.0059	0.0181	0.0342	0.0166	0.0880	0.1574	0.3583	0.2925	0.5881	0.5448	0.6060	0.6003	0.5957	0.894284	0.7783	0.19349	0.408435	0.235393	2.19355	0.952312	1.283	0.443903	0.860309	0.105505	0.0139907	912
C01C10.3	0.275837	0.2025	0.2076	0.2708	0.3596	0.5238	0.7266	0.9725	1.2637	1.3054	1.3365	1.2562	1.2501	1.5553	1.3676	1.2265	1.1307	0.9193	0.682583	0.559317	0.33183	0.502762	0.616392	1.42439	1.21245	2.00294	0.528401	1.2908	0.593258	0.0859889	1507
C01C10.4	0.316288	0.0336	0.0306	0.0061	0.0000	0.1146	0.3010	0.6769	1.4241	2.1423	2.9215	4.0507	2.9368	4.3166	2.3119	2.1407	1.9436	1.3462	0.604302	0.381922	0.359741	0.0727737	0.160138	0.744684	0.354779	0.583195	0.198883	0.27785	0.0586587	0.0198786	1113
C01C4.1	0.00858722	0.0000	0.0200	0.0079	0.0227	0.0162	0.0234	0.0315	0.0183	0.0369	0.0416	0.0370	0.1233	0.2183	0.2125	0.2126	0.2206	0.2411	4.02475	1.54219	0.600544	0.337169	0.216152	3.20621	2.39446	3.33628	1.79333	1.36945	0.205049	0.00727036	702
C01C4.2	0.00432138	0.0000	0.0004	0.0021	0.0010	0.0019	0.0011	0.0009	0.0017	0.0015	0.0011	0.0040	0.0121	0.0192	0.0250	0.0248	0.0244	0.0231	0.00959983	0.00958802	0.00275353	0.00193227	0.00182016	0.0112216	0.028659	0.0235989	0.00333491	0.0027974	0	0	978
C01C4.3	0.0191714	0.0062	0.0019	0.0142	0.0000	0.0015	0.0114	0.0208	0.0129	0.0604	0.0762	0.1171	0.1746	0.2661	0.2189	0.2596	0.2847	0.2807	0.773557	0.427605	0.308214	0.165672	0.12133	0.747201	1.57343	0.972826	0.178868	0.425214	0.0713748	0.00646923	1996
C01C7.1	0.466278	0.5787	0.0934	0.0412	0.2002	0.1928	0.4222	0.6301	0.8413	1.1469	1.6116	2.1400	2.4042	1.6348	2.1002	2.0025	1.9901	1.9296	0.570176	0.597811	0.341034	0.258815	0.480251	0.447183	0.594708	0.6301	0.0998126	0.279264	0.713752	0.749967	3587
C01F1.1	2.80798	2.7298	2.5076	2.2049	1.9132	1.8692	1.6892	1.7411	1.7075	1.4310	1.2259	1.0752	1.0392	0.9843	0.9061	0.8427	0.6657	0.5814	1.16499	0.775151	0.965086	1.1545	1.58622	0.983122	1.71302	1.43263	0.399282	0.769152	1.42275	1.62106	1579
C01F1.2	2.04838	1.0792	1.1065	1.1526	0.9107	0.7283	0.7155	0.6656	0.6265	0.5398	0.5624	0.5590	0.4567	0.5256	0.4299	0.4268	0.3928	0.4516	0.836678	0.690331	0.774843	0.989717	1.15117	0.556139	0.558479	0.594324	0.809633	0.612622	0.981911	1.67612	1337
C01F1.3	0.0108324	0.0516	0.1262	0.4291	0.7554	1.4168	2.3782	3.4259	3.9336	4.0741	3.4917	2.8435	1.9275	1.3451	0.8739	0.7232	1.2968	0.5915	0.179979	1.15187	1.81779	0.214501	0.252724	0.279448	0.0970308	0.208191	1.41646	0.619929	0.138365	0.0418781	2226
C01F1.4	0.0678726	0.0247	0.0091	0.0078	0.0136	0.0130	0.0152	0.0090	0.0128	0.0200	0.0346	0.0444	0.0617	0.0801	0.0877	0.0973	0.0958	0.0970	0.133553	0.0597057	0.0227376	0.0303305	0.0356501	0.827651	0.830364	0.603914	0.0266315	0.0803349	0.0197945	0	1144
C01F1.5	0	0.0218	0.0000	0.0288	0.0322	0.0189	0.0347	0.0403	0.0211	0.2070	0.3157	0.6809	0.8905	1.0439	0.8506	0.6658	0.5904	0.3242	0.0159337	0.449966	0.777035	0.209803	0.0217577	0.118543	0.0325505	0.0197569	1.15927	0.387228	0.0190352	0.00550571	927
C01F1.6	0.715086	1.9067	0.5485	0.4814	0.6274	0.6375	0.6610	0.6866	0.7980	0.6596	0.7267	0.4994	0.5762	0.4745	0.6427	0.7693	0.8849	1.1302	0.75238	0.458184	0.325367	0.466637	1.33316	0.638261	0.810771	0.831356	0.140136	0.419223	1.44466	0.848627	1782
C01F4.2	0.00728476	0.0151	0.0305	0.0595	0.0223	0.0074	0.0004	0.0000	0.0033	0.0051	0.0174	0.0558	0.1343	0.1414	0.1790	0.1723	0.1967	0.1851	0.351054	0.13178	0.0519433	0.041425	0.0275694	0.315955	0.411005	0.339265	0.0231595	0.0892998	0.0184044	0.00127933	3391
C01F6.1	5.42402	3.2687	2.2310	0.7641	0.7528	0.6538	0.6660	0.6173	0.5540	0.4510	0.3909	0.3666	0.4112	0.7398	0.6205	0.6571	0.6603	0.5281	0.390214	0.38072	0.336521	0.511332	1.76061	0.550041	0.499395	0.657151	0.214592	0.528134	1.45504	2.57646	1924
C01F6.2	0.107395	0.0362	0.0372	0.0152	0.0103	0.0050	0.0039	0.0086	0.0106	0.0084	0.0099	0.0174	0.0205	0.0170	0.0092	0.0113	0.0054	0.0077	0.0247894	0.015706	0.083121	0.391152	0.234248	0.02739	0.0344389	0.0290108	0.00744275	1.14741	0.0448972	0.0655631	1597
C01F6.4	3.10659	1.3729	0.9632	0.3161	0.2601	0.2121	0.2428	0.2390	0.2169	0.1924	0.1447	0.1793	0.1965	0.2494	0.1755	0.1267	0.0898	0.1188	0.102717	0.0570576	0.0886835	0.290633	1.1157	0.116914	0.13877	0.131716	0.0273522	0.199378	0.715856	1.11939	1668
C01F6.5	3.70717	10.6610	19.0402	28.4180	20.0530	12.5168	11.4968	9.4074	6.3263	6.9000	6.0500	5.1717	4.8884	6.6450	5.2142	4.5555	2.9477	1.9703	1.5535	1.11839	0.687015	0.589564	0.4405	0.921588	1.05958	0.918938	1.33245	0.822966	2.01174	0.702168	772
C01F6.6	0.137919	0.0000	0.1779	0.2575	0.6953	0.5012	1.0634	1.3458	1.7363	2.1791	2.0249	2.9341	2.4453	3.5137	3.8395	3.8520	4.1567	4.4154	2.75798	3.54039	3.8906	1.92785	2.35448	4.01526	2.89557	3.45922	1.85288	2.61647	0.608913	0.132129	2966
C01F6.8	5.91786	3.4962	2.9617	2.3393	2.1124	2.0199	1.9799	1.8221	1.7086	1.4764	1.2050	1.0980	0.9319	1.0372	0.9728	0.8512	0.9256	0.9800	2.38108	1.9553	1.83037	1.92351	2.87971	2.11908	1.58745	2.47503	1.28478	1.49157	2.57473	3.32721	846
C01F6.9	34.7615	65.7855	57.1232	44.1150	45.2163	46.6749	44.7698	36.1969	24.4686	15.2110	5.7748	0.0000	1.4586	16.9375	9.6743	10.6269	14.1692	6.1023	5.04787	4.31547	4.37529	12.1283	6.63231	4.69982	3.50742	5.3297	11.8752	6.62002	15.8651	14.0799	377
C01G10.1	0.0154964	0.0000	0.0029	0.0071	0.0145	0.0204	0.0142	0.0093	0.0068	0.0031	0.0045	0.0053	0.0060	0.0015	0.0004	0.0002	0.0044	0.0035	0.00025626	0.00274769	0.041585	0.121126	0.0573847	0.000209837	0.00107942	0.00157737	0.00018854	0.250174	0.00184487	0.00932077	3833
C01G10.10	0.541815	0.5715	0.5482	0.4456	0.4005	0.3917	0.3979	0.3815	0.3745	0.3815	0.3958	0.4378	0.5406	0.6781	0.6763	0.6708	0.5822	0.6012	0.417531	0.272599	0.228135	0.355518	0.449752	0.410224	0.407296	0.377092	0.108839	0.209952	0.386032	0.416773	1612
C01G10.11	0.872189	1.2034	0.7563	0.5085	0.5360	0.4434	0.7244	0.7334	0.7519	1.0303	1.2366	1.6135	1.7355	2.1053	2.3907	2.3665	2.6398	2.6360	1.28423	0.967411	0.563408	0.562064	0.947205	1.19385	0.95158	0.890668	0.256619	0.533771	1.22472	0.657012	2843
C01G10.12	0.574003	0.1928	0.2053	0.3264	0.3981	0.4202	0.4256	0.3574	0.2982	0.2710	0.2189	0.1084	0.1256	0.1589	0.1992	0.1056	0.0569	0.0000	0.124538	0.176107	0.152071	0.278001	0.418384	0.560192	0.601663	0.41864	0.146792	0.17203	0.177714	0.518263	615
C01G10.14	0.0276658	0.0213	0.0246	0.0156	0.0048	0.0050	0.0012	0.0016	0.0028	0.0014	0.0074	0.0049	0.0047	0.0031	0.0032	0.0025	0.0000	0.0019	0	0.00353572	0.115006	0.582481	0.292565	0.00267925	0.00278615	0.00948847	0.0163412	2.76572	0.00791803	0.0474463	135
C01G10.15	0.0108126	0.0066	0.0000	0.0075	0.0177	0.0232	0.0226	0.0283	0.0370	0.0375	0.0418	0.0411	0.0344	0.0356	0.0200	0.0314	0.0472	0.0579	3.7396	2.45283	2.46358	0.192909	0.124161	0.084943	0.0181113	0.0162525	0.768806	0.784908	0.0208414	0	303
C01G10.16	0.00676282	0.0051	0.0000	0.0227	0.0314	0.0302	0.0975	0.0970	0.1104	0.1646	0.2357	0.1965	0.0981	0.1372	0.0806	0.0701	0.0947	0.0901	0.615678	0.0966935	0.0587801	0.0362998	0.0156752	1.12637	0.754799	0.667696	0.0596921	0.40052	0.0142952	0	436
C01G10.17	0	0.0000	0.0089	0.0176	0.0181	0.0261	0.0242	0.0167	0.0172	0.0093	0.0185	0.0243	0.0407	0.0275	0.0309	0.0144	0.0274	0.0253	0.11596	0.514203	0.296442	0.00324701	0.010869	0.0328401	0.0109541	0.00712124	0.143025	0.431193	0.0363375	0	291
C01G10.18	0.0102687	0.0007	0.0014	0.0002	0.0009	0.0014	0.0000	0.0039	0.0050	0.0029	0.0018	0.0055	0.0064	0.0077	0.0077	0.0128	0.0153	0.0210	0	0.00214493	0.000261967	0	0.00988426	0	0.000269251	0	0	4.1122	0.00024545	0	201
C01G10.2	0.00806354	0.0000	0.0037	0.0042	0.0033	0.0073	0.0099	0.0108	0.0104	0.0070	0.0090	0.0114	0.0127	0.0119	0.0123	0.0131	0.0141	0.0120	0.00324401	0.00563978	0	0	0	0.00710651	0.00841159	0.00825276	0	0.00081391	0	0	1032
C01G10.3	0.00825859	0.0000	0.0023	0.0033	0.0078	0.0107	0.0187	0.0256	0.0220	0.0148	0.0091	0.0092	0.0125	0.0078	0.0072	0.0118	0.0088	0.0040	0	0.00105209	0	0	0	0	0.000499718	0.00188718	0.000316084	0.00188356	0.000546653	0	1083
C01G10.4	0.0271892	0.0000	0.0059	0.0128	0.0159	0.0226	0.0324	0.0576	0.0762	0.0936	0.1190	0.0739	0.0351	0.0245	0.0464	0.0631	0.0758	0.1147	0.336613	0.224058	0.715268	0.0257055	0.0313782	0.0164855	0.00523062	0.0069256	0.540143	0.315571	0.0327207	0	194
C01G10.5	0.000718467	0.0000	0.0240	0.0468	0.0644	0.0848	0.1340	0.2328	0.2471	0.2820	0.3490	0.3042	0.2023	0.1898	0.1393	0.1287	0.0756	0.0718	0.344486	0.485224	0.828894	0.0102454	0.0159636	0.0251528	0.00324004	0.0174038	0.498006	0.372875	0.0727048	0	228
C01G10.6	0.0248826	0.0109	0.0115	0.0057	0.0000	0.0036	0.0139	0.0288	0.0233	0.0340	0.0330	0.0324	0.0298	0.0394	0.0412	0.0598	0.0646	0.0799	1.86129	1.08309	0.943798	0.0426591	0.0265167	0.0316878	0.0181129	0.0144705	0.219883	0.119204	0.0179856	0	395
C01G10.7	1.26886	0.7375	0.3311	0.1687	0.1594	0.1995	0.1811	0.2013	0.1698	0.1690	0.1643	0.1266	0.1216	0.1565	0.2719	0.1698	0.1147	0.0688	0.545401	0.508156	0.553643	0.523595	0.922513	0.477626	0.368379	0.339057	0.347269	0.440305	1.0649	1.2677	1216
C01G10.8	11.591	20.6567	20.5403	12.3488	5.6573	4.1642	4.1437	2.9314	2.6711	3.0615	0.1849	2.3629	0.0000	3.7122	11.4927	5.7943	2.2465	0.9178	5.21716	4.91177	5.05157	4.85759	6.62027	4.71611	5.43573	4.81283	3.31658	3.75987	6.67106	9.21416	1181
C01G10.9	0.127002	0.3140	0.4703	0.8457	1.1530	1.3634	1.1855	0.8218	0.6161	0.4817	0.3970	0.3132	0.2905	0.2622	0.2877	0.1639	0.1110	0.0898	0.795226	0.521509	0.690633	0.616886	0.474231	0.160925	0.138459	0.130136	0.353075	0.20124	0.107594	0.112575	1174
C01G12.1	0.166635	0.0194	0.0864	0.1468	0.0000	0.1900	0.2386	0.4307	0.6607	1.2511	2.0057	2.5735	3.0193	2.2054	2.0446	2.1687	1.6452	1.7034	0.410012	0.555107	0.355934	0.287084	0.152919	1.23288	0.319026	0.195862	0.409154	0.204196	0.0881138	0.155035	1740
C01G12.10	0	0.0000	0.0137	0.0444	0.0851	0.0537	0.1053	0.1174	0.1247	0.0503	0.0313	0.0325	0.0257	0.0280	0.0982	0.1375	0.1885	0.2718	0.000285537	0.395895	0.447029	3.30708	0.385519	0.00283338	0.000943944	0.00333641	1.37971	0.313658	0.0165216	0	215
C01G12.11	0	0.0000	0.0329	0.0721	0.1155	0.1127	0.1795	0.2198	0.2487	0.1101	0.0422	0.0261	0.0175	0.0281	0.0662	0.1056	0.1212	0.0812	0.00113169	0.263566	0.242961	3.79214	0.201804	0.00333504	0.000686743	0	0.905503	0.145629	0.0153862	0	264
C01G12.13	0	0.0000	0.0017	0.0028	0.0034	0.0006	0.0022	0.0042	0.0070	0.0091	0.0102	0.0138	0.0163	0.0132	0.0123	0.0099	0.0063	0.0024	0.00233171	0.00645998	0.0339082	0.144967	0.0449348	0.0244823	0.00555063	0.00846837	0.00445409	0.48232	0.00352816	0	839
C01G12.2	0	0.0000	0.0406	0.0055	0.0374	0.0451	0.0506	0.0741	0.0290	0.0380	0.0337	0.0108	0.0863	0.2841	0.4292	0.5306	0.5701	0.6382	0.00833155	1.33188	0.220204	3.97106	0.123556	0.0171104	0.00441331	0	0.875495	0.290699	0.0293663	0	84
C01G12.3	0.678469	0.9798	1.2378	1.1490	0.7833	0.2794	0.1797	0.1596	0.1759	0.1307	0.1441	0.1211	0.1123	0.1236	0.0829	0.2099	0.0000	0.0176	0.00925278	0.00991742	0.0811184	0.586087	0.449335	0.233434	0.236999	0.164287	0.0537237	2.45885	0.201346	0.121932	694
C01G12.5	0.0250786	0.0607	0.1077	0.0781	0.0206	0.0286	0.0064	0.0111	0.0101	0.0000	0.0082	0.0099	0.0042	0.0195	0.0444	0.0439	0.0404	0.0531	0.00316696	0.00258458	0.00032238	0	0	0.00161473	0.00772168	0.00884461	0	0	0	0.0181671	840
C01G12.6	0.0180342	0.0179	0.0996	0.0904	0.0477	0.0373	0.0316	0.0039	0.0000	0.0140	0.0143	0.0137	0.1703	0.5114	0.7869	0.8788	0.8782	0.9718	0.0279354	1.08899	0.319797	3.80865	0.209537	0.0174213	0.00677734	0.00668545	1.10128	0.28237	0.0795099	0.0182613	109
C01G12.7	0.00679906	0.0091	0.0057	0.0192	0.0100	0.0073	0.0039	0.0013	0.0009	0.0046	0.0122	0.0246	0.0374	0.0503	0.0637	0.0681	0.0756	0.0711	0.534666	0.0510718	0.0118113	0.0157934	0.00480212	0.197865	0.292176	0.189948	0.0293778	0.0435175	0.0110582	0	1966
C01G12.8	0.0172215	0.0330	0.0740	0.0643	0.0219	0.0219	0.0121	0.0078	0.0057	0.0056	0.0044	0.0074	0.0097	0.0282	0.0000	0.0052	0.0090	0.0119	0.00178419	0.00248628	0.12595	0.655307	0.404837	0.00601903	0.018935	0.01628	0.0038251	2.21353	0.0320724	0.109546	3177
C01G12.9	0.0295293	0.0218	0.0173	0.0168	0.0135	0.0092	0.0063	0.0003	0.0000	0.0002	0.0023	0.0038	0.0029	0.0052	0.0065	0.0070	0.0106	0.0117	0.000152676	0.00107468	0.0158229	0.229429	0.0836581	0	0.000221427	0	0.00609895	0.608487	0.00670866	0.0122835	831
C01G5.2	0.102425	0.1112	0.1187	0.0634	0.0470	0.0337	0.0932	0.1301	0.1602	0.1490	0.1600	0.2082	0.2184	0.2083	0.1852	0.1521	0.1369	0.1240	0.0619022	0.388925	1.42647	2.53081	3.54439	0.486105	0.627795	0.493447	0.0177926	0.471289	2.76677	2.6153	2375
C01G5.3	0.00693623	0.0000	0.0024	0.0010	0.0043	0.0093	0.0031	0.0048	0.0051	0.0079	0.0134	0.0183	0.0187	0.0166	0.0137	0.0151	0.0142	0.0067	0.000898255	0.00540054	0.109966	0.182449	0.0556455	0.00155169	0.00109805	0.00243071	0.00275804	0.34423	0.00292461	0.0435461	1417
C01G5.4	0.0181808	0.0032	0.0000	0.0020	0.0014	0.0043	0.0013	0.0019	0.0005	0.0020	0.0055	0.0133	0.0142	0.0112	0.0089	0.0077	0.0101	0.0065	0.000399022	0.00209987	0.0921475	0.131643	0.0582995	0.00141724	0.000547571	0.000338734	0.00119316	0.245819	0.00697041	0.0134923	3395
C01G5.5	2.93214	1.3350	1.0504	0.3222	0.2676	0.2056	0.1898	0.1799	0.1451	0.1363	0.1623	0.1091	0.0820	0.1612	0.1157	0.1194	0.1091	0.1084	0.237164	0.146605	0.138282	0.22227	0.802965	0.333187	0.477227	0.45157	0.0929144	0.216232	0.863185	0.67633	984
C01G5.6	5.60394	5.6691	6.5588	9.2640	6.2097	4.2183	3.2381	2.3251	2.1648	1.7768	1.4406	1.1303	1.0113	1.2156	1.3501	1.0242	0.6984	0.1449	0.823733	0.792635	0.942673	1.00161	1.98386	1.55412	2.69337	1.7356	0.65704	1.11326	2.1827	3.93345	1393
C01G5.7	0.0553262	0.0277	0.0166	0.0000	0.0432	0.0237	0.0351	0.0876	0.1586	0.2238	0.3370	0.2764	0.1914	0.1968	0.3277	0.2487	0.1792	0.1226	0.135791	0.0274362	0.00860997	0.0216149	0.00720679	0.159211	0.0850126	0.117224	0.0588944	0.106288	0.0221284	0	408
C01G5.8	1.01663	0.7697	0.5801	0.4770	0.4895	0.4998	0.4322	0.3906	0.3493	0.2549	0.2029	0.1776	0.1685	0.1513	0.1298	0.1207	0.0946	0.0609	0.129132	0.12602	0.14652	0.280188	0.621612	0.20506	0.459556	0.355926	0.0250427	0.198831	0.438509	1.13259	2743
C01G5.9	0.100181	0.0542	0.0667	0.0000	0.0516	0.0693	0.2778	0.5739	0.7909	1.4562	1.8157	1.3856	1.0843	0.9909	0.6209	0.7536	0.6046	0.4294	0.0182074	0.0765817	0.0930583	0.07336	0.045343	0.157764	0.114509	0.151733	0.0538232	0.0238142	0.0039006	0.00747261	1366
C01G6.1	0.118125	3.1499	0.0000	5.7356	11.7063	17.3480	43.6285	62.2928	85.7055	108.4600	112.5972	135.8218	94.7321	68.2165	65.8188	63.2331	55.0997	49.9283	14.7281	7.83023	3.23722	1.50311	0.950136	17.9568	13.5662	6.40226	2.44834	1.38292	1.10231	0.00706407	1445
C01G6.2	0.0501036	0.2402	0.3927	0.4636	0.4083	0.3386	0.2131	0.1892	0.1269	0.0940	0.0828	0.0759	0.1142	0.0548	0.0300	0.0585	0.0339	0.0000	0.00231964	0.00910309	0.0936845	0.455426	0.140301	0.0048057	0.00805622	0.00772367	0.0115531	1.41999	0.0646556	0.022859	614
C01G6.3	13.3185	17.8435	26.8762	36.2663	31.1542	27.2456	25.5773	19.2854	11.8853	8.9062	4.9023	3.5914	4.3422	3.9728	3.8655	3.0195	2.1853	1.8278	0.248198	0.1148	0.0800345	0.594354	1.28359	0.512789	0.4435	0.332661	0.113664	0.218893	6.51305	2.24395	1549
C01G6.4	2.2431	2.6677	2.2204	1.9691	1.7761	1.4971	1.1853	1.0432	0.9427	1.1306	1.2188	1.3900	1.4687	1.8438	1.7768	1.9859	2.0980	2.0019	2.02169	1.1464	0.742842	0.825177	1.72915	4.2445	3.991	3.13587	0.717581	1.23763	2.35815	0.629092	997
C01G6.5	3.33113	5.0907	3.5134	1.6373	1.3177	1.1749	1.1024	1.4956	1.7603	1.5528	1.8021	1.7735	1.9185	1.6329	2.7577	3.4969	3.5387	4.1911	1.66711	1.6285	1.00064	1.06576	2.19452	2.72605	5.07843	3.21662	0.427844	1.36323	3.51388	2.8575	3793
C01G6.6	1.69098	1.3094	0.6639	0.4383	0.5067	0.4276	0.5855	0.5203	0.6453	0.5853	0.5434	0.5477	0.5060	0.6388	0.4525	0.3855	0.3381	0.3087	0.311788	0.507296	0.719013	1.08947	1.2956	0.426632	0.651004	0.516584	0.795256	0.511741	0.758277	1.10241	2456
C01G6.7	0.0287809	0.0000	0.0524	0.3003	0.4476	0.4214	0.4712	0.4151	0.5734	0.7894	0.6641	0.7836	1.0876	1.8256	1.8000	1.6448	1.6375	1.6873	0.684151	2.17144	0.8275	0.486987	0.429832	0.928937	0.313572	1.20046	0.650655	0.555164	0.310576	0.0241424	1687
C01G6.8	2.78884	1.9480	2.8408	3.2666	4.6082	4.8424	5.4174	6.1758	6.6983	6.5132	5.8465	6.6082	5.8842	4.1053	3.9612	3.6467	3.3338	3.0406	0.852188	0.987957	0.595031	0.427068	0.776126	0.737801	0.829975	0.779077	0.186759	0.392192	1.72196	1.15006	3280
C01G6.9	0.0160736	0.0267	0.0000	0.0534	0.0915	0.0000	0.0699	0.1093	0.1258	0.4932	0.5936	1.9803	1.6320	4.6062	2.9107	2.4734	2.3438	1.5863	0.00598539	0.0357611	0.0188954	0.0227755	0.034378	0.00772354	0.00409128	0.00438153	0.171403	0.0718426	0.00519172	0	1172
C01G8.1	9.82028	8.8668	4.3515	0.7495	0.3254	0.2064	0.3433	0.2648	0.3770	0.4421	0.2805	0.3568	0.2670	0.5027	0.5565	0.7047	0.0830	0.2962	0.0536582	0.0418416	0.114389	1.25088	5.25748	0.0602108	0.126132	0.0799998	0.0429602	0.281399	7.23879	12.0506	1228
C01G8.2	0.677578	0.4495	0.4453	0.4201	0.4588	0.5371	0.5542	0.5088	0.4895	0.4207	0.3314	0.2578	0.2453	0.2470	0.2138	0.2065	0.2026	0.1965	0.367166	0.272731	0.19347	0.162684	0.271658	0.521768	0.490566	0.441664	0.140959	0.099124	0.37877	0.28421	1392
C01G8.3	4.74863	2.6699	1.8320	0.6927	0.6890	0.6035	0.7164	0.5629	0.5411	0.5243	0.5068	0.4669	0.4425	0.7189	0.5555	0.4662	0.3895	0.4020	0.838733	0.66853	0.561187	0.761433	1.6494	1.20712	1.28942	1.22779	0.402919	0.591873	1.34726	1.73849	1220
C01G8.4	1.51165	0.5094	0.3698	0.3321	0.2946	0.2563	0.2272	0.2591	0.2602	0.2329	0.2039	0.2220	0.2075	0.1850	0.1254	0.0979	0.0889	0.0673	0.230687	0.240397	0.166838	0.299315	0.591128	0.48192	0.631937	0.579544	0.0981744	0.24441	0.295658	0.44413	1020
C01G8.5	2.74099	3.6990	2.6385	1.7431	1.9731	2.3125	3.4110	4.6814	5.5701	6.4498	6.9075	6.6195	6.8740	6.6976	7.2603	7.7984	7.7180	7.6108	5.84241	6.37759	8.16385	4.75663	6.34705	3.53321	3.32748	3.76228	2.50127	3.43803	4.35926	3.97456	2407
C01G8.6	1.53736	1.5788	0.5925	0.3308	0.1146	0.1810	0.1869	0.1690	0.1962	0.1448	0.1646	0.1079	0.1317	0.1959	0.2093	0.1791	0.2078	0.1545	0.0740338	0.268016	1.40151	1.19057	1.31743	0.469263	1.39452	0.805925	0.0181614	0.527333	1.06792	1.70214	1277
C01G8.9	0.996412	1.3061	2.6497	4.1144	6.1473	6.9443	7.2755	8.2798	8.7402	7.9379	7.5932	6.5997	5.1403	3.7159	3.2205	4.1440	3.8559	4.4348	1.7342	1.71626	1.4561	0.917587	1.48312	1.62567	1.88229	1.69297	0.225703	1.18068	2.96696	1.8143	6050
C01H6.1	0.0129422	0.0013	0.0029	0.0015	0.0048	0.0052	0.0085	0.0049	0.0000	0.0026	0.0119	0.0118	0.0271	0.0760	0.0899	0.0921	0.0943	0.0965	0.0174542	0.297903	0.034655	0.221943	0.030325	0.422889	0.0197925	0.0177092	0.149398	0.0862167	0.00591821	0	967
C01H6.2	0.0563544	0.0208	0.0000	0.0206	0.0308	0.0182	0.0539	0.1167	0.1458	0.2121	0.2592	0.3872	0.4266	0.5366	0.4758	0.4538	0.3904	0.3868	0.135066	0.206706	0.164234	0.0828639	0.0711039	0.203132	0.256777	0.413584	0.116655	0.130327	0.0137784	0.00232628	2183
C01H6.3	0.0516182	0.0000	0.0053	0.0046	0.0033	0.0287	0.0303	0.0275	0.0501	0.1097	0.1546	0.1615	0.1806	0.2496	0.2028	0.1794	0.1694	0.1535	0.114176	0.0731917	0.0279054	0.0178456	0.0145826	0.188267	0.141765	0.144313	0.0307857	0.0573011	0.00514932	0.00507335	1006
C01H6.4	0.0183228	0.0000	0.0010	0.0115	0.0152	0.0133	0.0241	0.0227	0.0403	0.0845	0.1287	0.1883	0.2420	0.3410	0.3308	0.3040	0.2721	0.2607	0.196615	0.231679	0.272376	0.210489	0.275754	0.219007	0.115664	0.29384	0.291767	0.3186	0.044026	0.00501355	1527
C01H6.5	0.572678	1.6858	0.6643	0.1639	0.2517	0.2923	0.6114	1.1278	1.9011	2.4411	3.1133	2.2674	1.2581	0.6095	0.6378	0.6860	0.6945	0.4679	0.161064	0.544531	1.1688	0.464048	0.783531	0.275742	0.243216	0.351836	0.265947	0.71641	0.753218	0.604002	3034
C01H6.6	0.0690267	0.0125	0.0034	0.0079	0.0170	0.0274	0.0276	0.0471	0.0736	0.0902	0.0964	0.0795	0.0845	0.0817	0.0843	0.0695	0.0611	0.0368	0.0438918	0.0535641	0.116934	0.154186	0.150148	0.100913	0.147062	0.13381	0.0854977	0.431746	0.120499	0.177192	1506
C01H6.7	2.87678	3.0176	3.6543	4.4260	4.2877	3.8478	3.4361	2.9197	2.4585	2.2031	2.0186	1.7239	1.5247	1.6170	1.4527	1.2300	1.2964	0.6326	0.874474	0.579811	0.436604	0.5891	1.444	0.688115	1.06669	1.06835	0.17139	0.336237	1.57394	2.95333	2309
C01H6.8	0.109394	0.0000	0.2532	0.3964	0.4615	0.8260	1.0851	1.2342	1.4756	1.9916	2.5466	2.6602	2.7679	3.3809	2.7146	2.4993	2.1738	1.7537	0.352396	0.671219	0.441718	0.310351	0.249922	0.870666	0.535518	0.411394	0.990302	0.348654	0.0130558	0.00765569	820
C01H6.9	0.64544	1.0600	1.1047	1.3660	1.3840	1.3321	0.9918	0.7110	0.5431	0.3891	0.2562	0.2438	0.1679	0.2089	0.2043	0.1443	0.1247	0.0596	0.128663	0.140963	0.159997	0.224624	0.415846	0.272961	0.187132	0.16237	0.0226847	0.147479	0.40664	0.662797	3008
C02A12.1	0.0120961	0.0030	0.0018	0.0028	0.0029	0.0024	0.0000	0.0004	0.0007	0.0026	0.0072	0.0126	0.0147	0.0194	0.0210	0.0226	0.0239	0.0254	0.116731	0.0670861	0.0621453	0.080957	0.0360752	0.0256115	0.0469158	0.0221286	0.162817	0.0480138	0.0367439	0	734
C02A12.10	0.0307936	0.0036	0.0039	0.0013	0.0031	0.0023	0.0000	0.0028	0.0033	0.0017	0.0047	0.0122	0.0191	0.0174	0.0143	0.0116	0.0084	0.0084	0.00299487	0.00598058	0.000564972	0.00101382	0	0.0424242	0.0671673	0.0471206	0	0.00663055	0	0	932
C02A12.2	0.0183062	0.0025	0.0004	0.0020	0.0012	0.0100	0.0000	0.0039	0.0032	0.0088	0.0130	0.0148	0.0081	0.0085	0.0121	0.0065	0.0060	0.0017	0.000524704	0.00276366	0	0	0	0.0381498	0.0642177	0.0345964	0	0	0	0	936
C02A12.3	0.0345109	0.0034	0.0007	0.0047	0.0058	0.0100	0.0082	0.0046	0.0052	0.0105	0.0154	0.0157	0.0174	0.0108	0.0106	0.0063	0.0018	0.0000	0.000793572	0.00332103	0	0	0	0	0.00149742	0.00277212	0	0	0	0	918
C02A12.4	0.0113256	0.0004	0.0000	0.0040	0.0067	0.0031	0.0012	0.0036	0.0036	0.0073	0.0045	0.0047	0.0202	0.0371	0.0448	0.0395	0.0353	0.0363	0.608798	5.79107	4.68719	1.96744	4.74479	1.74915	0.766283	0.140309	0.691772	4.80945	44.4735	0.0330884	917
C02A12.5	0.00482424	0.0012	0.0012	0.0000	0.0032	0.0048	0.0016	0.0044	0.0118	0.0095	0.0102	0.0104	0.0144	0.0150	0.0131	0.0130	0.0071	0.0094	0	0.00284129	0.000785169	0	0	0.0226561	0.0567497	0.0647727	0	0.000525601	0	0	1073
C02A12.6	0.0212647	0.0000	0.0003	0.0020	0.0022	0.0043	0.0057	0.0074	0.0052	0.0041	0.0049	0.0051	0.0083	0.0104	0.0084	0.0095	0.0075	0.0062	0.00210713	0.00240533	0	0	0	0.0132357	0.0408962	0.0314403	0	0	0	0	909
C02A12.8	0.0176775	0.0010	0.0022	0.0021	0.0000	0.0016	0.0031	0.0050	0.0093	0.0076	0.0072	0.0079	0.0098	0.0098	0.0080	0.0066	0.0054	0.0066	0.000291518	0.00230819	0.000798446	0.0014052	0.00188685	0.000768827	0.000598388	0.00125629	0.000602051	0.00313391	0.000551233	0	2148
C02A12.9	0.0262974	0.0108	0.0000	0.0090	0.0127	0.0171	0.0162	0.0220	0.0213	0.0153	0.0230	0.0260	0.0235	0.0149	0.0205	0.0170	0.0111	0.0120	0.000301134	0.00164789	0	0	0	0	0.000108601	0	0	0.00048158	0	0	897
C02B10.1	2.18774	2.3909	1.8508	1.3503	1.2630	1.3467	1.2400	1.1087	0.9853	0.9634	0.7887	0.5968	0.5801	0.5759	0.5001	0.5356	0.4070	0.5869	2.10565	1.5561	3.87829	3.65794	4.43045	1.70281	3.15352	1.91088	1.89658	2.19683	2.81743	3.89716	1995
C02B10.2	12.6566	8.2545	5.8347	3.5991	2.7739	1.6984	1.5847	1.4234	1.5619	1.4213	1.3985	1.5929	1.0263	1.9135	1.9383	1.3923	1.2931	1.0945	0.482217	0.276924	0.267977	0.671886	1.34318	0.628564	0.734197	0.725732	0.207716	0.366152	1.90685	3.33915	733
C02B10.3	0.0365926	0.0000	0.1565	0.7653	1.2593	2.0295	3.3401	4.7705	4.6385	5.4894	6.1912	5.8048	5.1251	5.5872	5.6850	5.3451	5.5701	4.7730	1.99172	1.31575	0.639915	0.70041	0.256467	1.44824	0.745086	0.834342	1.00137	1.45792	0.181745	0.0454918	1454
C02B10.4	25.25	12.0124	12.6632	10.8105	7.9373	6.5576	6.1842	4.9147	4.5911	4.1644	2.8095	2.7526	2.2868	2.9376	2.6566	2.1908	1.6716	1.8139	1.50346	1.27817	1.1927	2.14555	2.74772	0.945569	1.3392	1.42309	1.02368	1.11509	5.71361	7.5479	885
C02B10.5	0.392388	1.2849	2.0684	2.9818	3.5958	3.9479	3.5724	3.4628	2.9970	2.5089	2.1323	1.6574	1.4950	1.0109	0.8891	1.1002	1.1215	1.1408	0.817188	0.62378	0.976261	0.683796	1.1251	0.834061	1.02338	1.01759	0.326254	0.897791	1.76757	0.939732	2638
C02B10.6	0	0.0000	0.0002	0.0001	0.0002	0.0064	0.0012	0.0040	0.0111	0.0147	0.0075	0.0103	0.0212	0.0254	0.0224	0.0174	0.0139	0.0076	0	0.00972474	0.366212	0.279043	0.349387	0	0	0	0.00717335	1.7117	0.0178877	0.0411885	57
C02B4.1	0.013577	0.0000	0.0085	0.0174	0.0371	0.0425	0.0414	0.0649	0.0653	0.0919	0.0986	0.2312	0.4642	0.4515	0.6563	0.6428	0.6032	0.6017	0.0339552	0.54681	0.0386183	0.332789	0.0295239	0.0678131	0.0140844	0.0134585	0.0737422	0.303072	0.0156986	0.00109473	4802
C02B4.2	0.517661	0.3542	0.3267	0.6157	0.6704	0.9101	1.1490	1.0990	1.2165	1.1995	1.0047	1.0195	1.1176	1.2809	1.2386	1.1087	0.9570	0.8833	0.713713	0.319395	0.166942	0.184239	0.233989	1.10229	1.46672	0.882275	0.736954	1.36155	0.560157	0.132885	1640
C02B4.3	0.00811753	0.0000	0.0015	0.0070	0.0072	0.0087	0.0014	0.0008	0.0031	0.0015	0.0026	0.0051	0.0095	0.0098	0.0107	0.0107	0.0039	0.0114	0	0.00285444	0	0	0	0	0.000303879	0	0	0	0.0010553	0	561
C02B4.4	0	0.0036	0.0256	0.0468	0.0635	0.0236	0.0208	0.0035	0.0000	0.0417	0.1086	0.1198	0.2354	0.5029	0.4239	0.4080	0.4929	0.5184	0.9171	0.43995	0.128188	0.0698212	0.0486461	1.3291	0.831016	1.19747	0.226528	0.286557	0.0938809	0	412
C02B8.1	0.0203829	0.0000	0.0145	0.0472	0.0738	0.0988	0.1094	0.1264	0.1163	0.1120	0.0953	0.0629	0.0465	0.0358	0.0189	0.0318	0.0173	0.0149	0.0219032	0.0280365	0.0609127	0.0640777	0.0853197	0.0295706	0.0457635	0.0239684	0.00250885	0.0322458	0.0320868	0.0866564	614
C02B8.2	0.0223829	0.0035	0.0012	0.0134	0.0190	0.0425	0.0196	0.0141	0.0080	0.0033	0.0000	0.0035	0.0116	0.0094	0.0132	0.0207	0.0073	0.0051	0.00179267	0.00080593	0	0.00260297	0.000612988	0.00107508	0.00341415	0.000925321	0.00199084	0	0	0	363
C02B8.3	0.0293188	0.0206	0.0171	0.0196	0.0151	0.0127	0.0032	0.0031	0.0054	0.0000	0.0031	0.0104	0.0329	0.0561	0.0609	0.0593	0.0690	0.0682	0.661808	0.290482	0.125471	0.157723	0.0398698	0.333556	0.464616	0.493204	0.0927224	0.403156	0.112472	0	647
C02B8.4	0.00194506	0.0120	0.0000	0.0275	0.0138	0.1094	0.1517	0.1828	0.3723	0.5225	0.5885	0.5314	0.4437	0.5737	0.6270	0.5656	0.5314	0.4761	0.194627	0.132893	0.265845	0.0728479	0.0699449	0.0858068	0.0769972	0.0682325	0.283308	0.193637	0.0241643	0	539
C02B8.5	0.00534145	0.0027	0.0013	0.0000	0.0004	0.0027	0.0008	0.0012	0.0042	0.0048	0.0063	0.0120	0.0170	0.0216	0.0195	0.0193	0.0192	0.0194	0.0782638	0.0413953	0.0245574	0.010273	0.0182101	0.0690336	0.0780396	0.0603352	0.0133687	0.0331908	0.00423295	0	1791
C02B8.6	0.536577	0.5337	0.5597	1.1133	1.6915	1.7936	1.7804	1.3103	1.2223	1.2082	0.9314	0.8917	0.7394	0.8493	0.6860	0.5757	0.5191	0.3121	0.294924	0.255573	0.184478	0.114806	0.22121	0.355684	0.329055	0.395639	0.0965032	0.217178	0.180434	0.197164	1815
C02B8.7	0.00877939	0.0044	0.0059	0.0000	0.0161	0.0297	0.0198	0.0255	0.0266	0.0372	0.0588	0.0372	0.0308	0.0173	0.0132	0.0141	0.0181	0.0025	0.00406594	0	0	0	0	0	0.00206927	0	0	0.00854856	0.00386944	0	153
C02C2.1	0.0268025	0.0300	0.0424	0.0230	0.0275	0.0090	0.0134	0.0000	0.0236	0.0350	0.0226	0.0068	0.0838	0.1786	0.2378	0.2430	0.2338	0.2388	0.570767	0.914302	1.71304	0.130097	0.647715	17.7814	0.858614	0.930129	0.502245	0.953914	0.404433	0.00620597	2056
C02C2.3	0.00851909	0.0000	0.0115	0.0490	0.0472	0.0733	0.1777	0.2501	0.3880	0.7050	0.7939	0.8379	0.9483	1.2886	1.1191	1.1668	1.1576	1.1150	0.295424	0.350856	0.271236	0.218697	0.246185	0.609385	0.232312	0.240896	0.274667	0.324258	0.065003	0.0201081	1396
C02C2.4	0.0178605	0.0027	0.0058	0.0128	0.0159	0.0089	0.0081	0.0048	0.0109	0.0062	0.0059	0.0063	0.0139	0.0354	0.0450	0.0541	0.0482	0.0532	0.0879223	0.137263	0.117016	0.0926319	0.127908	0.0322802	0.0157189	0.0792419	0.0371298	0.0610936	0.0177413	0.00326844	1827
C02C2.5	0.0354396	0.0347	0.0183	0.0357	0.0208	0.0185	0.0114	0.0000	0.0322	0.0488	0.0932	0.2374	0.3657	0.6402	0.6315	0.6722	0.7042	0.7000	0.270651	0.245936	0.0813213	0.117423	0.0932033	0.191924	0.130078	0.14171	0.0712685	0.0913009	0.0259135	0.0127478	1089
C02C6.1	0.443814	0.5584	0.3210	0.3895	0.4715	0.4508	0.7161	1.0731	1.2372	1.3639	1.4547	1.5885	1.9781	2.1383	2.5223	2.7764	2.8003	3.1708	1.65553	1.56926	1.13793	0.646482	0.938418	1.47157	1.2215	1.44232	0.333245	1.03665	1.21693	0.653735	3350
C02C6.2	0.0434977	0.0000	0.0442	0.1628	0.3069	0.4979	0.5527	0.5886	0.6047	0.5202	0.5581	0.6776	0.7749	0.8507	0.9279	0.9946	1.0121	1.0546	0.893768	0.318099	0.128509	0.11507	0.0815887	0.887033	1.00249	0.739144	0.108741	0.185653	0.122902	0.00865049	2655
C02C6.3	0.196293	0.2134	0.0000	0.1363	0.1803	0.2987	0.4019	0.3661	0.8314	1.4632	2.1831	2.9181	3.0874	3.7068	3.9766	4.1377	4.3565	4.0950	1.1864	1.0742	1.16675	0.696433	0.643247	1.19071	0.880828	1.13295	1.26219	1.25906	0.281282	0.177948	1640
C02D4.1	0.0274189	0.0111	0.0104	0.0218	0.0205	0.0158	0.0000	0.0127	0.0232	0.0092	0.0257	0.0146	0.0396	0.3519	0.4566	0.4519	0.4080	0.3680	0.00887481	0.686032	0.0359403	0.204679	0.0274903	0.208174	0.0107803	0.00184475	0.167874	0.182385	0.00398777	0	932
C02D4.2	0.0310602	0.0000	0.0166	0.0374	0.0212	0.0135	0.0191	0.0187	0.0394	0.0621	0.0874	0.1127	0.1392	0.1668	0.1570	0.1624	0.1714	0.1766	0.26428	0.150759	0.0567503	0.0345837	0.0307041	0.247857	0.288602	0.2658	0.0260619	0.0890472	0.0114173	0.00691829	1848
C02D5.1	0.0161007	0.0371	0.0175	0.0255	0.0248	0.0378	0.0413	0.0168	0.0000	0.0465	0.0343	0.1967	0.4192	1.2521	1.0474	1.0467	1.1835	1.1839	0.00701795	0.941457	0.0741553	0.82509	0.0505574	0.633167	0.0605679	0.030029	0.746915	0.468679	0.0163647	0.00415957	1227
C02D5.2	0.038651	0.0029	0.0000	0.1861	0.3509	0.3855	0.6915	1.0689	1.2396	1.4051	1.4162	1.6891	1.6744	2.1092	1.6045	1.2999	1.0682	0.7099	0.481439	0.480025	0.47414	0.319943	0.125582	0.294146	0.230663	0.241103	0.844604	0.271742	0.0320576	0.00861399	1185
C02D5.3	0.0857317	0.0274	0.0217	0.0323	0.0208	0.0016	0.0000	0.0050	0.0137	0.0248	0.0478	0.0569	0.0773	0.0766	0.0586	0.0647	0.0616	0.0575	0.0287634	0.0244968	0.0122914	0.00802373	0.00908467	0.0826327	0.0371117	0.0361746	0.0481994	0.027822	0.0126038	0.00549385	929
C02D5.4	3.11071	1.9629	1.2550	0.3620	0.0788	0.3320	2.0146	2.9920	3.5720	4.5276	3.8687	3.2589	2.1970	2.3577	1.2441	0.9201	1.1161	0.7023	2.15289	1.60825	1.34137	1.3899	1.13507	2.6761	2.31417	2.85772	1.83448	1.25271	1.52573	0.36585	871
C02E11.1	1.36342	1.8841	2.5086	2.5918	2.7629	2.8932	3.0212	3.4721	3.6472	3.6169	3.1139	2.8604	2.5854	1.5275	1.5723	1.5707	1.9705	1.7266	2.45585	2.83578	3.44268	1.78555	1.66341	1.53029	1.83183	2.675	1.01371	1.4807	2.23794	0.996214	3638
C02E7.1	0.0164694	0.0013	0.0022	0.0000	0.0026	0.0047	0.0042	0.0061	0.0067	0.0076	0.0086	0.0100	0.0137	0.0119	0.0121	0.0115	0.0078	0.0037	0.000669784	0.00104994	0.000873177	0.00117373	0	1.48169	0.460007	0.383852	0.00157727	0.00609672	0.00214366	0	3153
C02E7.10	0.0196637	0.0024	0.0000	0.0008	0.0036	0.0066	0.0084	0.0107	0.0107	0.0100	0.0103	0.0129	0.0191	0.0179	0.0149	0.0136	0.0080	0.0095	0.00501285	0.0045154	0.00120591	0.00248869	0	0.0651447	0.00354183	0.0955803	0.00589308	0.0102986	0.00115743	0	1023
C02E7.13	0.0303596	0.0069	0.0026	0.0003	0.0002	0.0008	0.0000	0.0003	0.0013	0.0007	0.0006	0.0026	0.0063	0.0064	0.0094	0.0118	0.0157	0.0185	0.00154353	0.000879858	0.00160474	0	0	0.0233926	0.0274772	0.019492	0.00101428	0	0.000532509	0.00486075	1050
C02E7.2	0	0.0009	0.0005	0.0060	0.0049	0.0085	0.0027	0.0000	0.0054	0.0068	0.0101	0.0270	0.0354	0.0342	0.0266	0.0261	0.0207	0.0237	0.0642351	0.0132646	0.00284241	0.00309797	0.00138095	0.0248492	0.0567123	0.0573414	0.00367884	0.00311787	0	0	1220
C02E7.3	0.0246533	0.0002	0.0002	0.0016	0.0000	0.0009	0.0030	0.0019	0.0027	0.0004	0.0039	0.0118	0.0171	0.0156	0.0171	0.0199	0.0186	0.0215	0.00903905	0.00854393	0.00159152	0.000942993	0.00153863	0.0286264	0.0269166	0.0223007	0	0.0088139	0	0	1002
C02E7.4	0.00679781	0.0026	0.0000	0.0047	0.0021	0.0014	0.0063	0.0080	0.0115	0.0123	0.0172	0.0410	0.0713	0.1258	0.1219	0.1227	0.1300	0.1345	0.0149996	0.0097715	0.000852719	0.000956356	0.00115826	0.0116186	0.0198621	0.0145784	0.00272369	0.00402003	0	0	988
C02E7.5	0.00949013	0.0000	0.0028	0.0029	0.0036	0.0031	0.0008	0.0035	0.0098	0.0059	0.0252	0.0517	0.0739	0.0788	0.1055	0.1113	0.1076	0.0975	0.0135051	0.00508515	0.000728627	0.00259077	0.00222866	0.0113667	0.0240417	0.0266535	0.00225441	0.00376364	0.000546148	0	1084
C02E7.6	0.0304	3.3305	0.1139	1.8787	1.7933	0.1708	0.0000	1.6225	2.4196	3.6151	17.0509	44.6057	45.0327	76.6296	97.6658	91.2041	88.4429	85.9664	0.192729	122.592	9.38358	204.548	3.18879	0.229814	0.0513032	0.0584121	641.54	58.5367	2.33031	0	319
C02E7.7	0.0256872	0.4041	1.0230	0.4041	1.4776	0.6188	0.9598	0.7072	0.0000	0.2526	1.7555	8.5122	4.3697	39.2141	53.1948	48.0041	45.0488	41.5252	0.0648848	50.7055	3.78444	120.567	2.73824	0.184423	0.0476287	0.0221292	225.751	31.4506	1.29966	0	301
C02E7.8	0	0.0008	0.0013	0.0028	0.0025	0.0016	0.0000	0.0008	0.0085	0.0028	0.0211	0.0253	0.0438	0.0749	0.0764	0.0805	0.0843	0.0839	0.00406133	0.0125658	0	0	0	0.00335514	0.0112386	0.00894315	0	0	0	0	261
C02E7.9	0.0196636	0.0002	0.0000	0.0003	0.0017	0.0041	0.0022	0.0052	0.0059	0.0034	0.0063	0.0096	0.0106	0.0131	0.0136	0.0107	0.0090	0.0067	0.000299657	0.00222507	0	0.000910289	0	0.00593753	0.00828215	0.00358148	0.0029406	0	0	0	1038
C02F12.1	0.0103681	0.0000	0.0365	0.1045	0.1821	0.2186	0.3404	0.4494	0.4917	0.6937	0.8623	1.2591	1.4765	1.9874	1.5688	1.3155	1.1232	0.8572	0.140096	0.178286	0.0301082	0.00670798	0.00628395	0.018796	0.010007	0.0119672	0.0154132	0.0511979	0.00432989	0	1166
C02F12.10	0.00808685	0.0000	0.0151	0.0374	0.0344	0.0465	0.0298	0.0233	0.0311	0.0269	0.0358	0.0553	0.0596	0.0741	0.0820	0.0781	0.0720	0.0670	0.0657628	0.0331729	0.0102073	0.0193029	0.0454284	0.0304588	0.0259705	0.0177278	0.0405631	0.0960252	0.041883	0	790
C02F12.3	0	0.0194	0.0000	0.0333	0.0104	0.0148	0.0028	0.0053	0.0090	0.0106	0.0277	0.0488	0.1775	0.7134	0.9154	0.8791	0.7966	0.7883	9.28651	1.99631	0.658641	0.863127	0.255921	6.02782	6.96196	8.50878	0.736125	1.45363	0.403484	0	697
C02F12.4	1.76914	1.7928	2.0615	2.2143	2.7171	2.9673	3.0496	2.5878	1.9356	1.4210	1.1498	0.7846	0.8383	0.7905	0.6495	0.6302	0.5806	0.4681	0.629836	0.292281	0.100912	0.0827642	0.271972	0.185725	0.220829	0.205548	0.0587692	0.50203	0.715434	0.577137	2211
C02F12.5	0.00477362	0.0005	0.0019	0.0000	0.0016	0.0009	0.0006	0.0016	0.0017	0.0009	0.0022	0.0039	0.0081	0.0218	0.0308	0.0296	0.0318	0.0324	0.0582141	0.26778	0.0834018	0.173461	0.140534	4.94109	0.455466	0.258433	0.220483	0.225227	0.555225	0	652
C02F12.7	0.0282857	0.1009	0.0000	0.1696	0.2169	0.3822	0.5013	0.7343	0.9458	1.3473	1.8637	2.3586	2.9404	2.5658	3.3001	3.1283	2.9909	2.9748	0.754502	1.23335	0.257939	0.327643	0.0948903	0.359344	0.269686	0.279736	0.174823	0.35364	0.112638	0.0175995	3696
C02F12.8	0.821959	0.5606	0.4098	0.2088	0.2439	0.3648	0.4238	0.3966	0.4256	0.4128	0.3701	0.3316	0.2652	0.2078	0.2409	0.2399	0.1670	0.1411	0.116719	0.0817889	0.0742076	0.0754944	0.202312	0.0579313	0.0815647	0.056964	0.0690884	0.18499	0.449382	0.311921	2232
C02F12.9	0.0109207	0.0000	0.0005	0.0017	0.0039	0.0022	0.0050	0.0052	0.0068	0.0270	0.0375	0.0477	0.0481	0.0333	0.0355	0.0459	0.0462	0.0529	0.0366401	0.0128793	0.00626381	0.00589812	0.000714332	0.00854397	0.0300393	0.0265251	0.00302717	0.00515328	0.00285377	0	801
C02F4.1	1.32121	1.2336	0.8363	0.6997	0.7777	0.7901	0.8899	1.0926	1.0611	1.0052	0.8513	0.7218	0.5879	0.4287	0.3617	0.4566	0.3879	0.3480	0.289862	0.337442	0.310417	0.29886	0.73645	0.348182	0.468467	0.406402	0.0696675	0.295117	0.583442	1.94012	5683
C02F4.2	0.119661	0.1739	0.1225	0.0000	0.3418	0.4900	0.8912	1.4345	1.9325	2.9620	3.4777	3.3631	4.8016	4.9735	5.7382	6.1511	6.5602	7.0403	3.771	2.94221	2.10566	1.47478	1.29005	3.51389	4.36978	3.50734	0.816621	1.89992	0.87322	0.115653	3090
C02F4.4	0.00763354	0.0311	0.0383	0.0535	0.0463	0.0674	0.0139	0.0000	0.0099	0.2552	0.4052	1.0524	1.3724	1.9733	1.7637	1.7902	1.6209	1.4173	0.00737779	1.95485	0.387607	0.540529	0.0304412	0.607633	0.0888627	0.0401626	3.21362	0.810084	0.0488954	0	897
C02F4.5	0.00803885	0.0017	0.0000	0.0010	0.0021	0.0027	0.0013	0.0053	0.0012	0.0033	0.0062	0.0036	0.0109	0.0207	0.0411	0.0347	0.0353	0.0328	0.00699168	0.00548893	0	0.00583259	0.00264898	0.00727099	0.0187789	0.00993653	0	0	0	0	216
C02F5.1	2.23006	2.8345	3.2623	3.5664	3.5034	3.2901	2.6770	2.1632	1.6773	1.2495	1.0459	0.7369	0.6218	0.6376	0.5418	0.3625	0.4667	0.1892	0.309804	0.449655	0.567602	0.554949	1.27298	0.221591	0.456253	0.357202	0.0775229	0.538497	2.3292	2.87561	3412
C02F5.10	0.672583	0.2569	0.2379	0.1904	0.1863	0.1682	0.1645	0.1269	0.0820	0.0699	0.0672	0.0485	0.0572	0.0512	0.0579	0.0389	0.0464	0.0358	0.0570083	0.0379183	0.0916189	0.53856	0.538466	0.0843675	0.0645989	0.0927684	0.11036	3.06122	0.116711	0.122233	495
C02F5.11	0.00827326	0.0000	0.0416	0.1021	0.1686	0.2118	0.3319	0.3370	0.3182	0.2775	0.1712	0.1295	0.1767	0.1967	0.1553	0.1834	0.1739	0.1554	0.117308	0.0659254	0.0374116	0.0173321	0.0416613	0.0793079	0.0349385	0.0579803	0.0628762	0.0976311	0.0533221	0	792
C02F5.12	0.694933	0.2323	0.4138	0.6294	0.7473	0.7367	0.7653	0.7601	0.7354	0.7694	0.7495	0.6955	0.5892	0.4536	0.4083	0.4164	0.3772	0.2416	0.255999	0.193782	0.115191	0.0811047	0.113814	0.291314	0.340275	0.26373	0.0653584	0.130179	0.138235	0.0959003	1343
C02F5.13	3.67001	1.5526	1.4000	0.8106	0.6572	0.7033	0.7335	0.5029	0.4887	0.4061	0.3189	0.2367	0.2552	0.3042	0.2790	0.1772	0.2090	0.1738	0.245116	0.173631	0.161544	0.254156	0.561021	0.497601	0.569162	0.495519	0.0950529	0.263791	0.45608	0.570519	799
C02F5.14	0.114768	0.0266	0.0000	0.0460	0.0942	0.0148	0.0133	0.0236	0.0469	0.0703	0.2521	0.4136	0.5021	0.8566	0.6757	0.8103	0.8608	0.9679	0.124371	1.97762	1.38865	1.31749	0.433588	1.24487	0.793685	1.16078	5.54851	1.11815	0.0348744	0.0104372	489
C02F5.2	0.00932701	0.0000	0.0195	0.0513	0.0698	0.0866	0.1214	0.1241	0.1416	0.1379	0.1037	0.1195	0.1297	0.1411	0.1492	0.1351	0.1025	0.1218	0.0148433	0.0144766	0.0632009	0.349307	0.303163	0.012399	0.018165	0.0229085	0.0155827	0.945968	0.00708163	0.221124	418
C02F5.3	3.97885	3.0929	3.5129	4.1012	3.6867	3.3358	2.8997	2.2908	2.3707	2.0674	1.6399	1.4229	1.5168	1.9756	1.6183	1.4218	1.0439	0.9187	2.68313	1.63622	1.55754	1.54047	2.13079	2.99672	6.91729	4.3625	0.936091	0.993214	1.08457	2.37853	1225
C02F5.4	5.73612	4.1703	3.2680	3.3050	3.0956	2.9771	2.4652	1.9342	1.7248	1.5174	1.3884	1.1335	1.2541	1.3651	1.1493	0.8944	0.8183	0.5475	0.635427	0.451119	0.467874	0.672406	1.46005	0.858287	1.10703	1.14364	0.21698	0.440473	1.96277	3.02226	1120
C02F5.5	0.0780222	0.0000	0.0034	0.0093	0.0163	0.0203	0.0194	0.0215	0.0174	0.0296	0.0305	0.0335	0.0444	0.0495	0.0400	0.0428	0.0423	0.0501	0.00284625	0.00829097	0.209488	1.0258	1.12852	0.00738161	0.00942205	0.0161229	0.0631586	5.57207	0.0298955	0.07207	637
C02F5.6	3.02243	1.0294	1.1185	0.6183	0.2494	0.1350	0.1626	0.1509	0.2024	0.1956	0.1529	0.1995	0.2099	0.3032	0.2329	0.2079	0.1992	0.1312	0.277556	0.21328	0.342775	0.570425	1.06841	0.46018	0.751533	0.70345	0.192616	0.845388	0.79183	1.28021	1462
C02F5.7	1.0932	0.3731	0.3677	0.2374	0.1391	0.1452	0.1950	0.2790	0.3777	0.6099	0.6774	1.3013	0.9084	1.2535	0.8721	0.7988	0.6967	0.6635	1.04716	0.590582	0.592051	0.360496	0.564319	2.01461	3.10983	3.00014	0.398763	0.913235	0.88468	0.671473	3233
C02F5.8	0.0291058	0.0051	0.0034	0.0000	0.1114	0.2543	0.3496	0.3609	0.2888	0.2023	0.1330	0.0998	0.1024	0.1058	0.0716	0.1338	0.2155	0.2491	0.189684	0.094835	0.0374115	0.00829452	0.0479802	0.146473	0.0570048	0.0890888	0.080715	0.15326	0.0956725	0	905
C02F5.9	21.7687	20.3447	11.2283	3.9933	1.7366	1.4354	1.3614	1.0179	1.2240	1.0443	1.4988	1.7261	1.2980	1.8476	1.0126	1.1500	1.6838	1.2980	3.47854	5.54694	6.06246	5.58212	7.668	3.50113	4.14999	3.88049	5.27713	5.18028	8.79658	9.95511	883
C02G6.1	0.0126653	0.0000	0.0014	0.0030	0.0049	0.0046	0.0082	0.0174	0.0236	0.0342	0.0366	0.0440	0.0450	0.0316	0.0318	0.0277	0.0233	0.0165	0.014275	0.139544	0.138392	0.0682243	0.0650945	0.0459975	0.11297	0.132333	0.0270487	0.0613079	0.00417503	0.00090186	2773
C02G6.2	0.0102975	0.0038	0.0018	0.0000	0.0018	0.0050	0.0032	0.0048	0.0071	0.0094	0.0119	0.0154	0.0156	0.0153	0.0152	0.0128	0.0134	0.0103	0.000783324	0.00955078	0.0302242	0.0509494	0.010668	0.00164002	0.00188278	0.00391118	0.000288021	0.14868	0.00155211	0	2278
C02G6.3	0.018638	0.0539	0.0644	0.0759	0.0567	0.0000	0.0638	0.0446	0.0627	0.1271	0.2338	0.5407	0.5489	2.2029	1.1182	1.6121	1.6589	1.7711	0.0547875	0.366016	0.199923	0.126276	0.0443969	0.0349113	0.0160855	0.0274786	0.141978	0.0736494	0.0181993	0	450
C02H6.1	0.00906256	0.0003	0.0000	0.0006	0.0002	0.0023	0.0017	0.0012	0.0006	0.0000	0.0028	0.0058	0.0072	0.0094	0.0095	0.0118	0.0123	0.0171	0.00346555	0.00352381	0.0169306	0.00817433	0.00110704	0.00695174	0.000705437	0.00859343	0.0314029	0.0471258	0	0	1005
C02H6.2	0.0155802	0.0019	0.0004	0.0034	0.0024	0.0000	0.0007	0.0023	0.0005	0.0104	0.0123	0.0355	0.0694	0.1503	0.1771	0.1767	0.1744	0.1749	0.154376	0.212978	0.105505	0.13198	0.082394	0.306704	0.0655086	0.199197	0.104403	0.254728	0.0349952	0	1125
C02H7.1	0.0382451	0.0089	0.0000	0.0164	0.0088	0.0197	0.0291	0.0654	0.1009	0.1529	0.1952	0.2296	0.2029	0.1973	0.2505	0.2242	0.2102	0.1900	0.132956	0.0565911	0.0157428	0.0143107	0.00543269	0.0564771	0.134247	0.0987115	0.016313	0.0336422	0.00540715	0	1691
C02H7.2	0.000525107	0.0021	0.0054	0.0071	0.0033	0.0032	0.0000	0.0023	0.0056	0.0009	0.0082	0.0096	0.0457	0.0547	0.0563	0.0558	0.0591	0.0620	0.0685718	0.0456989	0.0118783	0.0138092	0.0109097	0.123752	0.115139	0.0964055	0.00623543	0.0400703	0.00371305	0	1435
C02H7.3	0.016877	0.0170	0.0000	0.0575	0.0448	0.1123	0.2211	0.4257	0.4975	0.7456	0.9389	1.1517	1.0629	0.8353	0.8692	0.9628	1.0555	0.9959	0.345423	0.236199	0.128905	0.0947481	0.0788201	0.358525	0.597863	0.569124	0.0410881	0.220368	0.0639866	0.0035934	4822
C03A3.1	0.0311559	0.1374	0.0000	0.2793	0.3957	0.7108	1.4366	1.9279	2.4745	3.3735	3.6080	3.4571	3.0256	4.1725	2.6791	2.5014	1.6024	1.5785	0.386958	0.364078	0.152819	0.0684078	0.0536634	0.258932	0.187775	0.282856	0.123588	0.157428	0.013647	0.00367973	1387
C03A3.2	0.473096	0.8012	0.3627	0.1240	0.1728	0.0988	0.2196	0.2058	0.2801	0.5354	0.6821	0.8559	1.0966	1.0349	1.2063	1.3629	1.4411	1.3735	1.25875	1.62011	1.48927	0.979738	0.944369	1.56347	1.16514	1.63808	0.656405	0.604445	0.879199	0.250635	1978
C03A3.3	0.0189735	0.0083	0.0000	0.0174	0.0030	0.0025	0.0102	0.0139	0.0217	0.0498	0.0978	0.1530	0.1960	0.2727	0.2677	0.2785	0.2616	0.3060	0.0442029	0.120973	0.0328234	0.125213	0.00623361	0.0426199	0.0375857	0.0411573	0.0839877	0.0790554	0.000678927	0	872
C03A7.10	0	0.0000	0.0002	0.0006	0.0007	0.0044	0.0048	0.0040	0.0055	0.0037	0.0054	0.0108	0.0140	0.0179	0.0205	0.0230	0.0255	0.0300	0.0357503	0.00730729	0.00271724	0.0139296	0.00185204	0.0968022	0.118633	0.0375659	0.00669851	0.0146306	0.0015156	0	944
C03A7.11	0.0176793	0.0000	0.0532	0.2379	0.3928	0.4620	0.3812	0.3600	0.3171	0.3639	0.3494	0.5240	0.5527	0.8274	0.7637	0.6177	0.5289	0.3938	0.194429	0.187239	0.073288	0.220088	0.0922769	1.37407	0.677485	0.252211	0.141396	0.412733	0.119344	0.00302584	1653
C03A7.12	0.0208649	0.0000	0.0139	0.0418	0.0703	0.0836	0.0832	0.0930	0.1193	0.1134	0.1124	0.0919	0.0578	0.0300	0.0248	0.0404	0.0292	0.0011	0.0070205	0.0204013	0.0383493	0.0545541	0.0844786	0.115881	0.116853	0.139359	0.0135634	0.0624307	0.035383	0	917
C03A7.13	0.00636229	0.0035	0.0000	0.0161	0.0192	0.0260	0.0469	0.0816	0.1250	0.1966	0.1706	0.1278	0.0950	0.0682	0.0582	0.0658	0.0506	0.0758	0.0116066	0.0093313	0.0286532	0.0555691	0.0775005	0.0812409	0.108197	0.212772	0.019941	0.0644698	0.033551	0.00279114	896
C03A7.14	0.00732266	0.1449	0.2680	0.0000	0.6471	0.0337	0.2056	0.0961	0.3160	0.1331	0.1626	0.2755	0.1095	1.8251	5.4247	4.8155	3.5887	2.8211	0.0120274	5.45523	0.66711	2.61376	0.326614	1.32251	0.11297	0.0380136	0.401718	0.765674	0.101012	0	604
C03A7.2	0.011551	0.0009	0.0154	0.0192	0.0233	0.0090	0.0250	0.0460	0.0707	0.0990	0.1018	0.0817	0.0558	0.0402	0.0418	0.0392	0.0358	0.0328	0.010491	0.0141031	0.0454541	0.0344467	0.0540432	0.0843339	0.0239395	0.0473733	0.0066574	0.0492019	0.0309713	0.0609637	797
C03A7.3	0.0209793	0.0003	0.0000	0.0017	0.0061	0.0077	0.0052	0.0026	0.0026	0.0036	0.0080	0.0129	0.0175	0.0178	0.0174	0.0164	0.0181	0.0133	0.000947781	0.00542965	0.00114813	0.000828842	0.000585565	0.0561	0.108312	0.0596775	0.00215201	0.00266301	0.00051932	0	1140
C03A7.4	0.00900711	0.0109	0.0136	0.0000	0.0169	0.0110	0.0048	0.0179	0.0218	0.0085	0.0067	0.0033	0.0168	0.0651	0.0786	0.0837	0.0844	0.0982	0.000272022	2.69856	0.487784	2.35593	0.314949	0.0873478	0.00751295	0.000842782	0.291615	0.450139	0.0680163	0	331
C03A7.5	0.0215453	0.0011	0.0000	0.0011	0.0003	0.0012	0.0004	0.0017	0.0022	0.0007	0.0000	0.0003	0.0076	0.0107	0.0136	0.0161	0.0186	0.0205	0.0770119	0.0112045	0.0049213	0.00106766	0.00265796	0.0124384	0.0239226	0.0196074	0.00695168	0.00318627	0.00133791	0	885
C03A7.6	0.0140355	0.0059	0.0000	0.0010	0.0022	0.0079	0.0073	0.0049	0.0060	0.0046	0.0077	0.0082	0.0108	0.0110	0.0062	0.0058	0.0080	0.0037	0.000182835	0.00458574	0.00183531	0.00108234	0	0.00092131	0.00463704	0.0074147	0	0	0	0	873
C03A7.7	0.00800005	0.0266	0.0320	0.0138	0.0090	0.0179	0.0047	0.0173	0.0196	0.0026	0.0053	0.0000	0.0151	0.0238	0.0523	0.0526	0.0414	0.0096	0.00104697	0.424983	0.394682	1.33329	0.224239	0.00308056	0.00147884	0.00269208	0.143591	0.258079	0.0168913	0	258
C03A7.8	0.0179997	0.0309	0.0481	0.0253	0.0177	0.0065	0.0148	0.0211	0.0248	0.0000	0.0211	0.0060	0.0233	0.0563	0.0660	0.0477	0.0311	0.0366	0.00207061	0.469472	0.327796	1.54222	0.232001	0.0571668	0.0961636	0.0632764	0.178263	0.223719	0.0364003	0	253
C03A7.9	0.00370542	0.0002	0.0008	0.0000	0.0023	0.0034	0.0056	0.0067	0.0073	0.0082	0.0099	0.0138	0.0173	0.0147	0.0149	0.0137	0.0149	0.0153	0.0260644	0.00264123	0.00267992	0.000247377	0.000539284	0.00722177	0	0.00266679	0.00398817	0.00137976	0.000557987	0	1061
C03B1.1	0.00725604	0.0004	0.0051	0.0163	0.0092	0.0123	0.0304	0.0474	0.0507	0.0260	0.0116	0.0000	0.0054	0.0082	0.0191	0.0132	0.0082	0.0135	0.00188612	0.00434024	0	0.00105691	0	0.00309294	0.00269689	0.00103163	0	0.000375819	0.00132444	0	894
C03B1.10	0	0.0000	0.0099	0.0072	0.0122	0.0092	0.0075	0.0038	0.0102	0.0208	0.0281	0.0450	0.0716	0.0866	0.0706	0.0564	0.0419	0.0278	0.0170004	0.0419624	0.0223186	0.061146	0.0253254	0.0833121	0.0343748	0.0274644	0.0647857	0.062634	0.00650577	0	91
C03B1.12	5.10409	16.9802	20.0871	23.9802	24.0336	19.0795	14.5070	10.2322	9.3467	8.0413	7.5375	5.9116	4.7742	4.7360	4.0490	3.4765	1.6826	0.8200	8.67774	9.40213	10.5411	5.39841	6.05312	7.3477	7.69135	8.64643	7.61162	9.48507	8.81379	1.49044	1069
C03B1.13	0.00915345	0.0741	0.2039	0.3451	0.2990	0.1760	0.1691	0.1743	0.1368	0.1436	0.1145	0.1056	0.1170	0.1337	0.1107	0.0893	0.0662	0.0596	0.140252	0.178392	0.198246	0.191731	0.19985	0.39006	0.384656	0.280177	0.147927	0.234344	0.113922	0.00352959	1446
C03B1.14	0.00908334	0.0031	0.0000	0.0049	0.0085	0.0044	0.0018	0.0160	0.0259	0.0302	0.0222	0.0126	0.0225	0.0331	0.0352	0.0507	0.0678	0.0862	0.085127	0.205969	0.199686	0.170292	0.293868	0.0367935	0.0138409	0.0361079	0.279024	0.414205	0.0896493	0	844
C03B1.2	0.00843343	0.0029	0.0019	0.0032	0.0045	0.0058	0.0026	0.0057	0.0026	0.0000	0.0025	0.0147	0.0231	0.0287	0.0292	0.0259	0.0273	0.0251	0.0362953	0.015708	0.023798	0.0130455	0.00882366	0.0983567	0.136168	0.109985	0.0168746	0.0330943	0.00171669	0	843
C03B1.3	0.0353831	0.0000	0.0034	0.0084	0.0096	0.0106	0.0104	0.0102	0.0181	0.0279	0.0278	0.0295	0.0378	0.0379	0.0422	0.0335	0.0295	0.0320	0.0107228	0.0142537	0	0	0	0.00402492	0.00445326	0.00613226	0.00301567	0.0134393	0.0016915	0	350
C03B1.4	0.0195197	0.0000	0.0007	0.0064	0.0061	0.0036	0.0052	0.0045	0.0048	0.0101	0.0137	0.0231	0.0222	0.0248	0.0250	0.0222	0.0304	0.0256	0.00582215	0.00961839	0.00229022	0	0	0.00246079	0.0087003	0.00475918	0.00249576	0.00740118	0.00226606	0	762
C03B1.5	0.0048433	0.0034	0.0040	0.0057	0.0050	0.0000	0.0060	0.0017	0.0132	0.0435	0.0554	0.0848	0.1083	0.1606	0.2013	0.1638	0.1360	0.0941	0.0422766	0.0873729	0.0451653	0.050404	0.0263995	0.0499901	0.0299946	0.0395562	0.0386369	0.0145749	0.00376356	0.00362743	1407
C03B1.6	0.0108838	0.0002	0.0002	0.0007	0.0006	0.0020	0.0001	0.0001	0.0006	0.0000	0.0009	0.0016	0.0086	0.0153	0.0176	0.0197	0.0207	0.0218	0.0292203	0.0160217	0.00418465	0.0106405	0.00783956	0.0148296	0.00959584	0.0281641	0.00238792	0.0041214	0.00181489	0.0172425	888
C03B1.7	0.190436	0.1456	0.2237	0.4078	0.3799	0.3820	0.3794	0.3443	0.2910	0.2146	0.1684	0.1601	0.1292	0.1125	0.1274	0.1002	0.0738	0.0306	0.054916	0.0652084	0.0576056	0.0873004	0.0913593	0.054231	0.0671945	0.14472	0.0299639	0.0535356	0.075091	0.0680865	2600
C03B1.9	0.0044531	0.0000	0.0060	0.0165	0.0127	0.0186	0.0073	0.0057	0.0083	0.0037	0.0077	0.0079	0.0174	0.0161	0.0197	0.0088	0.0117	0.0022	0.00150992	0.00742469	0.0136933	0.00152893	0.00480932	0.00379657	0.000332773	0.00569308	0.0106013	0.0149312	0	0	618
C03B8.2	0.0436828	0.0067	0.0665	0.1237	0.1733	0.1607	0.1805	0.1677	0.1734	0.1028	0.0979	0.0884	0.1037	0.1877	0.1721	0.1352	0.0778	0.0744	0.0193605	0.0469569	0.117101	0.200294	0.31258	0.137105	0.315025	0.335205	0.012611	0.109186	0.189527	0.581868	141
C03B8.3	0.0163606	0.0000	0.0049	0.0128	0.0214	0.0332	0.0433	0.0487	0.0465	0.0406	0.0294	0.0316	0.0251	0.0229	0.0167	0.0258	0.0267	0.0309	0.0147368	0.0161105	0.0511303	0.35208	0.178453	0.0369776	0.0280046	0.0134596	0.0192795	0.88166	0.0376036	0.0319067	799
C03B8.4	0.793791	1.8949	2.7494	3.6806	3.5383	3.1881	2.2807	2.5205	2.4895	2.0253	1.9888	1.9706	1.7909	0.9546	1.1470	1.1315	1.2300	1.0750	0.704163	0.907785	0.869818	0.651434	1.25355	1.01018	1.38665	1.12278	0.093612	0.707032	1.98151	2.55537	7238
C03C10.1	4.21348	14.3912	10.9714	8.3983	10.2874	14.0265	16.6777	20.0389	19.9542	17.0880	15.9416	13.4207	8.5221	4.4313	6.3269	8.3853	8.2420	10.1115	7.78967	6.33729	7.83437	7.05584	8.90167	9.2009	15.1651	10.1238	3.05069	6.40655	8.16861	3.82263	1905
C03C10.2	0.0165792	0.0032	0.0196	0.0532	0.0422	0.0968	0.1860	0.2454	0.2692	0.2829	0.2510	0.1912	0.1153	0.0758	0.0634	0.0591	0.0569	0.0590	0.00115737	0.00280736	0.0435868	0.144198	0.0858123	0.00336021	0.0117804	0.00356413	0.00415736	0.654205	0.0083373	0.0129138	1075
C03C10.3	57.8933	55.0431	56.1329	41.7995	18.6186	15.0722	14.5365	12.0984	9.2169	5.5597	4.9132	4.7839	2.8076	5.0795	4.6546	4.7655	2.6598	0.0000	2.84989	2.83437	1.29948	2.80605	9.02685	0.885385	0.846044	1.05567	0.815003	1.11481	17.8973	20.7827	1392
C03C10.4	16.565	9.6025	7.8427	3.9940	2.8199	2.7195	1.9972	1.3111	1.1438	0.8509	0.7756	0.8175	0.6808	1.8410	1.7880	1.7462	1.4031	1.1940	0.843759	0.689114	0.630146	1.1979	2.383	4.85403	6.89003	2.86393	2.14817	4.09604	2.03248	2.71303	967
C03C10.5	0.14925	0.1316	0.0000	0.5139	1.0404	1.4196	4.0425	6.8222	6.0795	8.1665	8.0005	5.9980	3.2591	3.9517	2.0777	1.7956	1.2911	1.4259	0.048618	0.012199	0.00552355	0.00912927	0.0139743	0.0116566	0.00385634	0.00775579	0.010106	0.0669529	0.0602194	0.0247793	207
C03C10.7	2.70176	1.5471	1.2871	0.6558	0.6282	0.4192	0.2573	0.1913	0.1805	0.1782	0.2293	0.0959	0.1597	0.2804	0.3641	0.2185	0.1447	0.2664	0.187482	0.167574	0.158836	0.393997	0.51134	0.926261	1.23199	0.507907	0.641096	1.29438	0.469492	0.451903	796
C03C10.9	0.110663	0.0000	0.4408	0.8470	1.0486	1.4001	3.3331	4.9550	6.4300	7.3087	7.1905	5.6320	3.5924	3.4195	2.9644	1.7919	0.7807	1.6536	0.0296493	0.00627306	0.00423472	0	0.00612209	0.029507	0.00717584	0.016784	0.00788884	0.0231988	0.0455591	0.00604894	135
C03C11.1	0.0297475	0.0016	0.0011	0.0050	0.0083	0.0052	0.0000	0.0019	0.0011	0.0031	0.0104	0.0199	0.0291	0.0267	0.0265	0.0234	0.0237	0.0207	0.0177421	0.014248	0.242043	1.05734	0.496215	0.0240273	0.02721	0.0412353	0.0255716	4.1853	0.0212987	0.0551138	576
C03C11.2	0.936481	0.3124	0.2102	0.0479	0.0212	0.0167	0.0575	0.0526	0.0635	0.0314	0.0587	0.0565	0.0579	0.0714	0.0526	0.0444	0.0316	0.0286	0.0264792	0.113429	0.600378	0.128499	0.073836	0.277292	0.498515	0.468711	0.0126364	0.729558	0.0444976	0.0253886	979
C03D6.1	0.0592472	0.0081	0.0173	0.0181	0.0235	0.0309	0.0400	0.0575	0.0740	0.1009	0.1188	0.1339	0.1443	0.1654	0.1631	0.1658	0.1552	0.1404	0.222193	0.206971	0.208041	0.144139	0.158675	0.144213	0.199573	0.199853	0.16535	0.224809	0.0781746	0.0379916	1023
C03D6.3	1.99335	1.8092	1.7526	1.6629	1.5688	1.5795	1.6154	1.5394	1.4013	1.1703	1.0430	0.9610	0.9519	0.9985	0.8384	0.7076	0.7499	0.5720	0.604939	0.545385	0.467843	0.599906	1.00636	0.811103	1.11105	1.01979	0.245241	0.533505	0.883735	1.38166	2160
C03D6.4	2.2143	2.3283	2.0117	1.7255	1.6315	1.5351	1.1853	1.0373	1.0436	0.8996	0.7941	0.7006	0.6857	0.6301	0.6031	0.5200	0.4494	0.2647	0.525321	0.609091	0.682598	0.819935	1.70377	0.650211	1.04688	0.942737	0.111549	0.469146	1.99317	3.51436	4570
C03D6.5	5.2174	3.6898	2.7339	1.2404	0.5543	0.5334	0.2416	0.2615	0.3535	0.1757	0.2552	0.3274	0.1862	0.3765	0.2113	0.3023	0.2782	0.0000	0.0185585	0.0706658	0.387577	0.850296	1.93752	0.264798	0.420446	0.278764	0.019066	0.569847	1.96	1.67696	984
C03D6.6	2.84965	1.2984	1.2330	0.4897	0.2591	0.1300	0.0001	0.0594	0.0428	0.0350	0.0555	0.0298	0.0572	0.0908	0.1196	0.0481	0.0851	0.0114	0.0214457	0.0176479	0.0632444	0.818613	1.52276	0.0695355	0.0500105	0.0530507	0.0454524	1.62864	1.42936	0.875418	650
C03D6.8	11.1555	5.4299	9.2248	13.8014	18.6469	21.4727	21.4319	17.7592	14.2005	13.2884	7.6612	5.4136	3.9314	5.6660	4.4038	2.9298	1.0975	1.6594	8.57187	3.46767	2.7605	4.48632	3.38222	11.7712	17.0629	21.9252	2.51088	2.22303	3.14436	7.35456	595
C03E10.1	0.00908837	0.0000	0.0032	0.0040	0.0044	0.0026	0.0058	0.0069	0.0118	0.0114	0.0158	0.0163	0.0213	0.0173	0.0210	0.0177	0.0161	0.0134	0.00111244	0.000757819	0	0	0	0.012276	0.0305981	0.0153216	0	0	0.000459875	0	894
C03E10.3	0.0157943	0.0000	0.0085	0.0093	0.0042	0.0067	0.0020	0.0078	0.0221	0.0310	0.0251	0.0169	0.0260	0.0324	0.0297	0.0324	0.0315	0.0330	0.115978	0.0481153	0.0180373	0.0129328	0.025741	0.139477	0.163257	0.133024	0.0127306	0.0740406	0.0141208	0.0186266	1033
C03E10.4	4.58085	2.6171	1.5189	0.9126	0.7575	0.8115	0.8580	0.7926	0.8964	1.0904	1.0882	1.1704	1.2277	1.8086	1.5654	1.4282	1.2450	1.3509	0.910864	0.751632	0.676407	0.838346	1.7468	1.43613	1.50126	1.77675	0.315206	0.926531	1.65581	2.57594	1883
C03E10.5	0.00827759	0.0000	0.0009	0.0014	0.0032	0.0072	0.0057	0.0039	0.0038	0.0041	0.0057	0.0083	0.0114	0.0116	0.0121	0.0093	0.0075	0.0068	0.00219192	0.00295864	0.00304148	0.0728704	0.259091	0.00239516	0.00222253	0.00230889	0.0249073	0.0460646	0.25104	0.0690556	2446
C03E10.6	0.00592801	0.0000	0.0000	0.0030	0.0022	0.0086	0.0081	0.0126	0.0118	0.0090	0.0065	0.0102	0.0118	0.0153	0.0172	0.0139	0.0122	0.0110	0	0.00206167	0.00282196	0.0535381	0.383869	0.00517828	0.00554251	0	0.0298227	0.0861667	1.20246	0.162995	829
C03F11.1	0.00462742	0.0000	0.0000	0.0014	0.0016	0.0017	0.0012	0.0010	0.0053	0.0065	0.0102	0.0260	0.0427	0.0580	0.0733	0.0757	0.0741	0.0747	0.105106	0.0521514	0.016229	0.0203523	0.0118531	0.230159	0.222975	0.24871	0.0118794	0.0480313	0.0162825	0.00360437	1416
C03F11.2	0.011041	0.0012	0.0000	0.0041	0.0118	0.0138	0.0138	0.0184	0.0157	0.0400	0.0078	0.0516	0.2476	0.4538	0.4914	0.5075	0.4817	0.4869	0.0163219	0.17623	0.0320574	0.291075	0.0139528	0.104886	0.140174	0.146933	0.0439119	0.0438544	0.00749016	0	1089
C03F11.3	0.00976282	0.0000	0.0378	0.0792	0.1837	0.1981	0.3854	0.5092	0.6501	0.9238	0.9472	1.0589	0.9931	1.3051	1.0890	1.1057	1.0827	1.0467	1.71375	1.41612	1.69945	1.26442	1.25413	2.34487	1.84182	2.38054	1.12408	1.51628	0.271262	0.0256186	1792
C03F11.4	0.0108107	0.0079	0.0000	0.0065	0.0090	0.0127	0.0084	0.0186	0.0224	0.0366	0.0492	0.0640	0.0825	0.1258	0.1316	0.1425	0.1306	0.1215	0.101034	0.104176	0.133955	0.181512	0.200986	0.124839	0.166983	0.203492	0.165303	0.140244	0.0277537	0.0455581	1588
C03G5.1	0.639832	1.0942	1.0627	1.0386	1.1878	1.1432	1.2390	1.5880	1.7951	2.0555	2.3065	2.5216	2.7798	2.4448	2.4755	2.7206	2.8991	3.0564	4.56572	6.88562	6.08563	2.56727	2.342	2.71406	2.10892	2.37646	1.96262	2.60483	1.38586	0.507734	2296
C03G5.10	0.0633401	0.0000	0.0025	0.0035	0.0055	0.0071	0.0046	0.0016	0.0018	0.0034	0.0051	0.0069	0.0120	0.0133	0.0140	0.0116	0.0127	0.0068	0.018076	0.106499	0.137406	0.106299	0.113376	0.0148328	0.0111396	0.0112913	0.042156	0.0215988	0.0279567	0	60
C03G5.11	0.0079081	0.0089	0.0068	0.0024	0.0011	0.0000	0.0006	0.0017	0.0021	0.0042	0.0060	0.0113	0.0112	0.0110	0.0113	0.0165	0.0154	0.0230	0.0148184	0.201017	1.74972	2.38754	0.752165	0.0176583	0.00380702	0.0127211	2.32672	0.664268	3.96248	0.0137274	145
C03G5.12	0	0.0000	0.0127	0.0240	0.0059	0.0116	0.0123	0.0123	0.0159	0.0089	0.0056	0.0046	0.0220	0.0111	0.0024	0.0119	0.0220	0.0264	0	0.0119207	0.0135885	0.07874	0.0158939	0	0	0	0.00429433	0.00503199	0.0827561	0	31
C03G5.13	0.000000	0.0031	0.0000	0.0059	0.0071	0.0075	0.0107	0.0070	0.0068	0.0043	0.0082	0.0135	0.0127	0.0104	0.0054	0.0025	0.0002	0.0097	0.000000	0.036569	0.263814	0.359485	0.294037	0.002380	0.002126	0.007625	0.172858	0.156420	0.398207	0.020051	28
C03G5.2	0.0327621	0.0000	0.0031	0.0117	0.0143	0.0342	0.0308	0.0202	0.0072	0.0165	0.0199	0.0139	0.0086	0.0083	0.0027	0.0142	0.0080	0.0097	0	0.0210188	0.156533	0.385368	0.345377	0.00438148	0.000386567	0.00569308	0.106107	0.0133326	0.353962	0	63
C03G5.7	0.0267901	0.0061	0.0248	0.0565	0.0313	0.0061	0.0000	0.0480	0.0329	0.0740	0.0524	0.2374	0.1703	1.2688	1.7570	1.8042	1.4477	1.3493	8.22939	3.28111	1.01815	1.53925	0.432872	7.70915	6.74542	6.52054	3.8138	4.79336	0.740479	0.0086947	587
C03G5.8	0	0.0033	0.0037	0.0006	0.0018	0.0011	0.0000	0.0002	0.0001	0.0009	0.0053	0.0143	0.0205	0.0279	0.0271	0.0250	0.0208	0.0151	0.0100953	0.0508118	0.318315	0.990811	0.255362	0.0225269	0.00293147	0.00749589	0.456108	0.167591	1.9027	0.0450835	60
C03G5.9	0.000000	0.0000	0.0052	0.0041	0.0103	0.0075	0.0071	0.0074	0.0067	0.0098	0.0107	0.0158	0.0144	0.0096	0.0093	0.0069	0.0028	0.0048	0.000000	0.036569	0.263814	0.359485	0.294037	0.002380	0.002126	0.007625	0.172858	0.156420	0.398207	0.020051	28
C03G6.10	0.0155997	0.0061	0.0000	0.0129	0.0261	0.0623	0.1176	0.1628	0.1943	0.2674	0.2714	0.1964	0.1118	0.1188	0.0461	0.0531	0.0176	0.0392	0.0758905	0.0368846	0.057431	0.00812667	0.023448	0.0408969	0.0585762	0.102426	0.0272565	0.020658	0.00512038	0	1153
C03G6.11	0.00554089	0.0012	0.0000	0.0015	0.0014	0.0006	0.0017	0.0008	0.0018	0.0008	0.0024	0.0053	0.0048	0.0060	0.0094	0.0126	0.0150	0.0187	0.000305845	0.00109009	0.000562131	0	0	0.0119284	0.00471749	0.00638722	0	0	0.000582128	0	1017
C03G6.12	0.0213593	0.0000	0.0022	0.0057	0.0055	0.0006	0.0335	0.0319	0.0539	0.1089	0.1275	0.1312	0.1399	0.1684	0.1632	0.1423	0.1449	0.1413	0.0117571	0.0133468	0.00683585	0.0048283	0.00126309	0.0931703	0.0773382	0.0663983	0.00326058	0.0063661	0.00217816	0	1359
C03G6.13	0.00942228	0.0050	0.0000	0.0075	0.0072	0.0084	0.0092	0.0005	0.0019	0.0092	0.0037	0.0056	0.0277	0.0657	0.1121	0.1113	0.1090	0.1112	0.41253	0.0492959	0.00916659	0.00292986	0.00665326	0.00569628	0.0147213	0.00618736	0.0187081	0.00724612	0.0568058	0	1290
C03G6.14	0.0184227	0.0000	0.0006	0.0006	0.0036	0.0035	0.0044	0.0065	0.0063	0.0051	0.0083	0.0087	0.0117	0.0127	0.0144	0.0148	0.0117	0.0147	0.0558334	0.0118078	0.0107484	0.0092556	0.00589612	0.00448704	0.00196004	0	0.0149813	0.0512524	0.00651054	0	1364
C03G6.15	0.0245559	0.0168	0.0000	0.0231	0.0660	0.0211	0.0910	0.1099	0.1181	0.1857	0.1595	0.2529	0.3063	0.5599	0.5896	0.5508	0.5827	0.5714	1.31984	1.38806	2.3306	1.19741	1.9547	1.3665	1.75765	2.3013	0.728207	0.876305	0.725913	0.0346433	1569
C03G6.16	0.00887307	0.0004	0.0000	0.0006	0.0022	0.0036	0.0044	0.0035	0.0051	0.0047	0.0074	0.0117	0.0115	0.0123	0.0130	0.0135	0.0156	0.0191	0.0190184	0.00368054	0.000841299	0	0	0.0359497	0.0949464	0.0366991	0.000333644	0.00242092	0.00064915	0	912
C03G6.17	0.0307223	0.0027	0.0000	0.0098	0.0114	0.0011	0.0033	0.0158	0.0297	0.0477	0.0686	0.1066	0.1314	0.2193	0.1659	0.1905	0.2121	0.2358	0.653435	0.146232	0.104288	0.031501	0.0625403	0.597366	0.830202	0.540237	0.0557872	0.172703	0.0613384	0.00486424	1044
C03G6.18	0.0210535	0.0029	0.0024	0.0000	0.0023	0.0034	0.0031	0.0029	0.0034	0.0040	0.0111	0.0129	0.0127	0.0148	0.0149	0.0122	0.0096	0.0109	0.00112618	0.00227346	0.00280189	0	0.0018934	0.00499875	0.00702826	0.0295639	0.000414816	0.01361	0.00099333	0	596
C03G6.19	0.190013	0.0776	0.0529	0.0282	0.0366	0.0000	0.0187	0.0006	0.0150	0.0383	0.0902	0.1866	0.2064	0.3846	0.4882	0.4874	0.4754	0.4574	0.41653	0.407534	0.297355	0.410974	0.628647	2.29785	1.13151	0.865257	0.431555	0.846383	0.297116	0.0373952	939
C03G6.2	0.0162185	0.0002	0.0011	0.0012	0.0003	0.0011	0.0000	0.0004	0.0009	0.0012	0.0001	0.0009	0.0028	0.0069	0.0097	0.0104	0.0108	0.0115	0.00692193	0.00960859	0.00517514	0.00619271	0.00327691	0.210548	0.471	0.213443	0.00282016	0.0135075	0.00261091	0	907
C03G6.3	0.0175046	0.0003	0.0000	0.0002	0.0016	0.0019	0.0014	0.0017	0.0013	0.0010	0.0033	0.0034	0.0069	0.0085	0.0095	0.0104	0.0128	0.0147	0.0291757	0.0451747	0.0296252	0.0711347	0.0425865	0.149555	0.224204	0.23051	0.0280587	0.0888919	0.0149412	0.00507335	2012
C03G6.5	0.00545089	0.0000	0.0021	0.0041	0.0020	0.0054	0.0121	0.0120	0.0123	0.0173	0.0195	0.0212	0.0288	0.0372	0.0490	0.0536	0.0514	0.0600	0.689246	1.20055	0.553775	0.290669	0.198522	1.40618	2.37295	1.09385	1.4068	2.03313	0.189048	0	577
C03G6.6	0.0197901	0.0020	0.0016	0.0052	0.0039	0.0000	0.0044	0.0080	0.0185	0.0378	0.0670	0.0949	0.1019	0.0719	0.0491	0.0458	0.0338	0.0165	0	0.00540638	0.000280979	0	0	0.0943814	0.0702542	0.0334901	0.0042318	0.000973267	0	0	937
C03G6.7	0.00988512	0.0004	0.0000	0.0001	0.0005	0.0025	0.0023	0.0020	0.0019	0.0020	0.0028	0.0040	0.0062	0.0074	0.0096	0.0106	0.0108	0.0118	0.000686035	0.00159285	0.000518773	0	0	0.0165569	0.0208417	0.0411167	0	0.000781567	0	0	1044
C03G6.8	0	0.0000	0.0097	0.0052	0.0152	0.0609	0.1563	0.2329	0.3387	0.3592	0.2897	0.2577	0.2503	0.3375	0.2924	0.3106	0.3163	0.3281	0.0708361	0.048092	0.0420072	0.0164185	0.0127652	0.0512852	0.0383997	0.0799372	0.0173955	0.0179308	0.00155387	0	1143
C03G6.9	0.00583302	0.0000	0.0006	0.0017	0.0011	0.0037	0.0030	0.0027	0.0039	0.0051	0.0112	0.0148	0.0188	0.0168	0.0206	0.0195	0.0229	0.0237	0.00356643	0.00219312	0.0021205	0	0	0	0.000535306	0	0.001392	0.00378615	0.000585583	0	1011
C03H12.1	0.328885	0.3156	0.4897	0.9335	1.0837	1.1165	1.1398	1.1634	1.2031	1.0069	0.7568	0.6721	0.6041	0.5600	0.5156	0.4749	0.4724	0.4976	0.407529	0.398011	0.37723	0.400083	0.320557	0.357957	0.438552	0.499521	0.248132	0.316677	0.241823	0.163985	2385
C03H5.1	0.0207742	0.0063	0.0029	0.0210	0.0095	0.0000	0.0094	0.0087	0.0094	0.0157	0.0482	0.0940	0.1161	0.1417	0.1280	0.1470	0.1507	0.1410	0.418865	1.01099	0.846427	0.775771	0.62639	0.028146	0.018232	0.0342087	0.366821	0.519446	0.100761	0.0120938	1361
C03H5.2	1.22194	1.0011	0.6019	0.2294	0.3580	0.6000	0.8199	0.9533	1.0551	1.2402	1.3391	1.2846	1.3764	1.5921	1.7293	1.5304	1.5519	1.3831	1.35104	1.77612	2.44668	1.70552	2.1231	1.60644	2.39082	1.53308	2.04009	2.49511	1.66923	1.6386	1228
C03H5.3	3.62918	2.6688	2.7954	2.1765	1.8868	1.5786	1.5577	1.2155	0.7590	0.6770	0.6927	0.5504	0.4579	0.4850	0.3235	0.4623	0.3785	0.3514	0.621297	0.375941	0.351469	0.771308	0.716014	0.666547	0.920412	0.867635	0.125747	0.218143	1.03066	0.859568	1008
C03H5.4	0	0.0248	0.0229	0.0425	0.0787	0.0624	0.0404	0.0352	0.0348	0.0190	0.0128	0.0111	0.0247	0.0147	0.0095	0.0066	0.0000	0.0047	0.00428758	0.00086073	0.00476562	0.00195627	0.00111882	1.30708	0.359575	0.124093	0.000689048	0.0472521	0.00245145	0.0097215	483
C03H5.5	0.0344813	0.0225	0.0266	0.0198	0.0111	0.0468	0.1138	0.1972	0.2204	0.3174	0.2765	0.2207	0.2349	0.2791	0.2610	0.3183	0.3610	0.4037	0.241808	0.275264	0.277752	0.352131	0.225945	0.237168	0.1202	0.259135	0.223353	0.148257	0.0343612	0.0464271	1677
C03H5.6	0.0210599	0.0119	0.0038	0.0007	0.0036	0.0023	0.0205	0.0092	0.0196	0.0000	0.0239	0.0586	0.1884	0.5257	0.7425	0.7225	0.6405	0.5994	0.565236	0.395899	0.100164	0.0403503	0.0203438	0.197105	0.188682	0.199365	0.0285147	0.0657291	0.00952847	0.00160194	1593
C03H5.7	0.0111386	0.0778	0.1943	0.1730	0.0657	0.0101	0.0368	0.0195	0.0147	0.0244	0.0197	0.0227	0.0209	0.0194	0.0393	0.0327	0.0350	0.0335	0.0449754	0.0207732	0.00931052	0.00294538	0.00380502	0.0261103	0.0527698	0.0349157	0.00189703	0.00602461	0.0169509	0	1203
C04A11.1	0.00931951	0.0232	0.0043	0.0141	0.0323	0.0000	0.0452	0.0436	0.0472	0.1184	0.1659	0.2538	0.3292	0.5242	0.6137	0.6439	0.6380	0.6235	0.13697	0.305517	0.0725935	0.212692	0.0718644	0.368856	0.348897	0.256748	0.0627802	0.0997874	0.0171959	0.0151904	1139
C04A11.2	0.249865	0.5278	0.6345	0.7668	0.8530	0.8513	0.9086	0.9071	0.8767	0.8983	0.9165	0.8818	0.5845	0.4254	0.3942	0.3211	0.2788	0.2611	0.0654573	0.0438021	0.0161177	0.0320371	0.0466527	0.0429195	0.0370604	0.037862	0.0119892	0.0319631	0.204618	0.053107	1591
C04A11.3	0.488116	0.8826	0.9904	0.8451	1.1239	1.2751	1.6985	2.0680	2.3849	2.2298	1.9411	1.5683	1.3382	0.6985	0.7609	0.9944	0.7965	0.8846	0.343316	0.585589	0.367206	0.311444	0.321116	0.617513	0.666782	0.702315	0.12262	0.403539	0.729108	0.42515	3755
C04A11.4	0.361916	0.3458	0.2026	0.1542	0.1231	0.1165	0.2167	0.3297	0.3639	0.4341	0.5328	0.6246	0.6856	0.6050	0.6792	0.6048	0.5657	0.5118	0.264336	0.465976	0.297618	0.221824	0.247875	0.575473	0.406588	0.362517	0.163705	0.476315	0.509121	0.227124	3227
C04A11.5	0.011691	0.0040	0.0044	0.0047	0.0044	0.0083	0.0000	0.0013	0.0092	0.0094	0.0099	0.0123	0.0385	0.0936	0.1053	0.1050	0.1083	0.1123	0.184443	0.0801501	0.0303697	0.0151381	0.0474838	0.542637	0.240573	0.331758	0.0693634	0.494339	0.0665994	0	482
C04A2.1	0.292968	0.0484	0.1546	0.2496	0.1577	0.0452	0.0452	0.0954	0.1272	0.1588	0.0961	0.0802	0.0750	0.0667	0.1022	0.1115	0.0998	0.0496	0.34942	0.346088	0.22368	0.240916	0.326972	0.834421	0.691075	0.564231	0.285986	0.434799	0.13073	0.0351116	1386
C04A2.3	0.693313	0.7243	1.4443	2.2782	3.4461	3.8276	4.1203	4.5032	4.8625	4.8654	5.0517	4.7383	4.1647	2.9878	2.8533	2.6256	2.6034	2.8621	2.32286	1.55596	1.08096	0.839103	2.02147	1.82924	2.56739	2.24182	0.282552	1.06288	2.61781	2.15784	3987
C04A2.7	5.37127	7.2704	5.8148	2.8919	2.9095	2.7714	2.7420	2.6128	2.9227	2.8214	2.6671	2.7156	2.3323	2.0840	2.1105	1.5993	1.5641	1.4848	1.08961	1.12623	1.09732	1.31389	3.44709	1.17693	1.60969	1.29595	0.280002	1.05232	4.95707	4.08363	3683
C04B4.1	0.0109207	0.0000	0.0009	0.0017	0.0040	0.0012	0.0007	0.0030	0.0022	0.0038	0.0039	0.0083	0.0105	0.0080	0.0104	0.0124	0.0116	0.0116	0.000192003	0.00344068	0.00719253	0.00521693	0.00589644	0.00010576	6.01327e-05	0.000267083	0.00248287	0.0016888	0.00109634	0.0119719	1620
C04B4.2	3.49052	2.8825	1.0214	0.2055	0.2697	0.1400	0.1379	0.1925	0.1659	0.1796	0.1871	0.1918	0.1932	0.2048	0.2103	0.1761	0.0000	0.2451	0.00529215	0.00133928	0.00535514	0.225416	1.22207	0.00281333	0.00231769	0.000870521	0.00685376	0.0555228	1.50676	2.1179	1805
C04B4.3	0.00289269	0.0000	0.0009	0.0012	0.0019	0.0041	0.0028	0.0026	0.0026	0.0040	0.0054	0.0079	0.0113	0.0108	0.0113	0.0086	0.0088	0.0053	0.00104753	0.0012984	0	0.00093738	0.00108797	0	0	0.00114088	0	0.0141897	0.000587326	0	1008
C04B4.4	0.00969468	0.0003	0.0006	0.0002	0.0006	0.0013	0.0000	0.0016	0.0009	0.0018	0.0052	0.0053	0.0117	0.0210	0.0236	0.0242	0.0237	0.0230	0.000632481	0.00255025	0	0.000654802	0	0	0	0.000268281	0	0.00211215	0.000980098	0	1443
C04B4.5	0	0.0024	0.0028	0.0000	0.0040	0.0116	0.0141	0.0080	0.0043	0.0035	0.0066	0.0103	0.0132	0.0085	0.0100	0.0123	0.0100	0.0114	0	0.000796423	0	0	0	0	0	0	0	0.00175853	0.00085061	0	696
C04B4.6	0.00854055	0.0003	0.0033	0.0006	0.0000	0.0035	0.0038	0.0024	0.0057	0.0060	0.0099	0.0045	0.0052	0.0093	0.0105	0.0080	0.0090	0.0074	0	0	0	0	0	0	0	0	0	0.0627146	0	0	468
C04C11.1	0.0247981	0.0000	0.0021	0.0215	0.0176	0.0138	0.0136	0.0099	0.0155	0.0121	0.0120	0.0150	0.0398	0.0933	0.0785	0.0803	0.0838	0.0805	0.0789446	0.0969262	0.0265704	0.0641652	0.0963705	0.0257369	0.0388999	0.0164168	0.112562	0.0694248	0.0400518	0	868
C04C11.2	0.42845	0.0099	0.1294	0.7693	2.0318	3.3415	4.2094	4.7817	4.8147	4.0270	3.1922	3.3368	3.0915	2.9548	2.3589	2.4721	2.4359	2.6686	1.53863	1.29627	1.31917	0.598218	0.627922	2.07906	1.12126	1.21817	0.586432	0.844756	0.336971	0.196742	2242
C04C3.1	0.0263856	0.0913	0.1239	0.2632	0.3290	0.1915	0.0387	0.0408	0.0304	0.0110	0.0158	0.0000	0.0011	0.0492	0.0474	0.0342	0.0170	0.0160	0.00690617	0.00478312	0	0	0	0.0210764	0.0206878	0.0183783	0.00101197	0.00170269	0.0043675	0.00489337	1043
C04C3.2	0.0366241	0.0078	0.0071	0.0063	0.0052	0.0047	0.0029	0.0028	0.0024	0.0037	0.0053	0.0093	0.0116	0.0133	0.0166	0.0170	0.0185	0.0203	0.0654482	0.0261264	0.0187341	0.0233762	0.0123029	0.170031	0.219526	0.160342	0.00737918	0.0386855	0.0128373	0.00334236	1527
C04C3.3	2.09768	4.6595	3.2707	0.9501	0.8599	0.7707	0.7944	1.0020	1.1171	0.9445	1.1487	0.9106	0.9140	1.2525	1.7556	2.0659	2.1211	2.5465	4.89536	5.17074	6.63691	4.42053	6.19398	1.72582	1.37438	1.69372	3.10231	2.25855	3.17377	2.68214	1299
C04C3.4	0.0400426	0.0388	0.0452	0.0312	0.0152	0.0023	0.0042	0.0000	0.0048	0.0030	0.0034	0.0113	0.0144	0.0147	0.0118	0.0112	0.0056	0.0088	0.0031832	0	0	0.049577	0.0282558	0.00475919	0.00781725	0	0	0.00666631	0.0164451	0	9
C04C3.5	0.0504562	0.0107	0.0064	0.0101	0.0064	0.0000	0.0000	0.0215	0.0547	0.1641	0.2353	0.2763	0.3097	0.2746	0.2477	0.2624	0.2479	0.2365	0.192433	0.0933436	0.0897806	0.142181	0.155377	0.112228	0.12075	0.113924	0.0203941	0.100365	0.207746	0.305056	1285
C04C3.6	0.00826175	0.0011	0.0006	0.0009	0.0000	0.0031	0.0017	0.0007	0.0007	0.0036	0.0041	0.0055	0.0167	0.0251	0.0265	0.0250	0.0254	0.0256	0.0610266	0.0141925	0.00416447	0.00365171	0.00417695	0.0662976	0.092424	0.0563917	0.00371167	0.00296796	0.0028918	0	1035
C04C3.7	0.00431663	0.0012	0.0000	0.0015	0.0014	0.0014	0.0016	0.0005	0.0006	0.0010	0.0026	0.0012	0.0029	0.0049	0.0088	0.0095	0.0144	0.0158	0.00113379	0.00202873	0	0	0.0232502	0.0439422	0.570284	0.104456	0.00552542	0.00883736	0	0	296
C04C3.9	0.0166767	0.0081	0.0053	0.0066	0.0046	0.0055	0.0076	0.0072	0.0082	0.0091	0.0048	0.0000	0.0299	0.0582	0.0791	0.0741	0.0745	0.0760	0.203497	0.0302391	0.0313923	0.0325004	0.0126233	0.0117176	0.000400523	0.00768669	0.0462399	0.371807	0	0	277
C04D8.1	0.989523	0.8933	0.7306	0.5574	0.6832	0.8082	1.2007	1.4297	1.6723	2.0271	2.2953	2.4181	2.4814	2.0459	2.2576	2.4339	2.5703	2.5349	1.05852	1.11479	0.748687	0.567292	0.843571	1.38672	1.7393	1.33346	0.174123	0.754382	1.39121	1.44061	5387
C04E12.10	0.0104319	0.0000	0.0002	0.0006	0.0011	0.0022	0.0002	0.0011	0.0028	0.0032	0.0037	0.0050	0.0066	0.0085	0.0103	0.0098	0.0102	0.0090	0.00046608	0.00215478	0.00494377	0.00095172	0.00443948	0.00242678	0.00107626	0.0140956	0.0022358	0.00100618	0	0.00267479	1765
C04E12.11	0.019315	0.0000	0.0016	0.0035	0.0043	0.0044	0.0040	0.0028	0.0020	0.0022	0.0057	0.0113	0.0171	0.0214	0.0237	0.0195	0.0234	0.0273	0.0698124	0.0987049	0.0662684	0.0168449	0.0259462	0.0733058	0.0924322	0.178153	0.013465	0.0224764	0.016169	0.00776043	536
C04E12.12	0.0138999	0.0024	0.0011	0.0000	0.0028	0.0042	0.0006	0.0023	0.0015	0.0007	0.0034	0.0047	0.0083	0.0116	0.0125	0.0165	0.0192	0.0237	0.125736	0.141322	0.0659058	0.0312105	0.0336365	0.0615868	0.09035	0.140879	0.0308819	0.0338291	0.0185919	0.0165713	1195
C04E12.2	0.0193594	0.0000	0.0002	0.0011	0.0040	0.0066	0.0060	0.0074	0.0058	0.0031	0.0032	0.0031	0.0056	0.0092	0.0121	0.0131	0.0146	0.0190	0.176663	0.238545	0.212996	0.223229	0.186151	0.0844517	0.1009	0.286659	0.701363	0.401706	0.04321	0.00128884	792
C04E12.4	0.00923279	0.0007	0.0000	0.0006	0.0019	0.0037	0.0045	0.0042	0.0029	0.0028	0.0032	0.0053	0.0079	0.0092	0.0128	0.0136	0.0168	0.0209	0.676245	0.322847	0.311361	0.108921	0.315172	0.0897527	0.135649	0.314327	0.156407	0.255933	0.0498514	0.0190688	1721
C04E12.5	0.00559294	0.0000	0.0017	0.0029	0.0056	0.0066	0.0092	0.0111	0.0126	0.0168	0.0166	0.0170	0.0161	0.0167	0.0175	0.0148	0.0114	0.0082	0.00319224	0.0280531	0.0485428	0.011472	0.0170751	1.04572	0.864979	0.957472	0.0233978	0.0382319	0.00452574	0.00371799	1359
C04E12.6	0	0.0000	0.0013	0.0028	0.0038	0.0043	0.0026	0.0042	0.0057	0.0068	0.0066	0.0088	0.0138	0.0182	0.0186	0.0168	0.0155	0.0134	0.00219222	0.0236137	0.0145848	0.00673539	0.00466135	0.0642927	0.042513	0.150675	0.00406693	0.00210172	0.00361726	0	491
C04E12.7	0.062404	0.0626	0.0379	0.0041	0.0000	0.0089	0.0121	0.0192	0.0136	0.0186	0.0270	0.0381	0.0673	0.0521	0.0443	0.0325	0.0193	0.0168	0.0373702	0.1631	0.0754608	0.0596799	0.0565327	0.187636	0.129289	0.240894	0.128508	0.0581874	0.0294751	0.0326413	756
C04E12.8	0.011525	0.0000	0.0022	0.0038	0.0033	0.0044	0.0008	0.0038	0.0037	0.0034	0.0049	0.0063	0.0115	0.0147	0.0207	0.0156	0.0184	0.0154	0.00045699	0.00286041	0	0	0	0.00143904	0	0	0	0	0	0	1012
C04E12.9	0.0219328	0.0000	0.0006	0.0001	0.0018	0.0036	0.0027	0.0019	0.0016	0.0032	0.0040	0.0049	0.0055	0.0078	0.0098	0.0100	0.0119	0.0136	0.00122438	0.00222265	0.000472105	0	0.00186205	0	0	0	0	0	0	0	956
C04E6.10	0.019722	0.0000	0.0003	0.0007	0.0012	0.0027	0.0009	0.0015	0.0009	0.0006	0.0010	0.0047	0.0091	0.0128	0.0133	0.0137	0.0147	0.0128	0.00837292	0.0117868	0.00252092	0.00339579	0.00311309	0.0219829	0.0191436	0.0153861	0.00103376	0.0029109	0.00159575	0.00605301	1113
C04E6.11	0.476928	0.2320	0.1310	0.0992	0.1523	0.1872	0.2916	0.3608	0.3567	0.3531	0.3592	0.3369	0.2920	0.2616	0.2149	0.2054	0.1730	0.1591	0.179205	0.312031	0.345069	0.338173	0.63792	0.241527	0.380849	0.381076	0.0399776	0.116353	0.355658	0.890828	3158
C04E6.13	0.0709192	0.0086	0.0291	0.0206	0.0061	0.0392	0.0105	0.0000	0.0085	0.0065	0.0006	0.0090	0.0640	0.2603	0.2535	0.2502	0.2507	0.2919	1.96747	0.867792	0.35512	0.257201	0.160747	1.20532	0.791942	1.16001	1.06966	1.40845	0.187002	0	334
C04E6.2	0.01071	0.0024	0.0000	0.0021	0.0046	0.0042	0.0004	0.0036	0.0056	0.0030	0.0069	0.0181	0.0212	0.0341	0.0320	0.0326	0.0331	0.0340	0.0209109	0.00607319	0.0141979	0.00194107	0.00838135	0.0164914	0.0154441	0.0207831	0.0100898	0.00929854	0.00317269	0	933
C04E6.3	0.0139922	0.0013	0.0031	0.0005	0.0014	0.0013	0.0014	0.0025	0.0000	0.0000	0.0059	0.0127	0.0185	0.0234	0.0272	0.0259	0.0278	0.0229	0.0010658	0.00296723	0	0	0.00149005	0.0033711	0.0121346	0.000533726	0	0	0	0	192
C04E6.4	0.00502459	0.0006	0.0000	0.0016	0.0034	0.0040	0.0013	0.0021	0.0022	0.0029	0.0056	0.0062	0.0105	0.0104	0.0141	0.0133	0.0130	0.0135	0.000284017	0.00207295	0.0549001	0.103238	0.0210007	0.000994113	0.00327871	0.000193588	0.000224359	0.224316	0.00117547	0.00354184	1441
C04E6.5	0.0113477	0.0000	0.0007	0.0020	0.0016	0.0008	0.0004	0.0008	0.0010	0.0014	0.0025	0.0062	0.0090	0.0097	0.0093	0.0102	0.0101	0.0120	0.00261012	0.0026901	0.0497835	0.178195	0.0928584	0.00321544	0.00326138	0.0032204	0.00337486	0.815663	0.00215987	0.0225882	1637
C04E6.6	0.00287477	0.0006	0.0000	0.0003	0.0019	0.0048	0.0051	0.0031	0.0019	0.0023	0.0049	0.0080	0.0108	0.0104	0.0131	0.0133	0.0155	0.0175	0.0109903	0.0196266	0.00378453	0.00299806	0.00241792	0.353275	0.0860375	0.0595409	0.00314987	0.00887803	0.00153693	0	1926
C04E6.7	0.0150634	0.0058	0.0026	0.0058	0.0086	0.0000	0.0093	0.0103	0.0088	0.0328	0.0478	0.0548	0.0802	0.1471	0.1759	0.1619	0.1726	0.1690	0.394354	0.238	0.160029	0.154649	0.216776	1.09458	1.44073	1.73251	0.192872	0.324279	0.0701549	0.0931885	1094
C04E6.8	0.0216968	0.0000	0.0014	0.0051	0.0030	0.0032	0.0009	0.0017	0.0084	0.0134	0.0243	0.0334	0.0443	0.0486	0.0579	0.0609	0.0716	0.0804	0.208854	0.213798	0.143968	0.113272	0.0600319	0.684694	0.63039	0.647038	0.240178	0.256807	0.0234879	0	453
C04E6.9	0.0111321	0.0053	0.0028	0.0050	0.0030	0.0036	0.0027	0.0000	0.0022	0.0025	0.0061	0.0109	0.0122	0.0153	0.0129	0.0158	0.0147	0.0100	0.0024881	0.00168434	0.000262148	0	0.000538515	0.00555163	0.00439819	0.00411136	0.000699587	0.00209088	0	0	1033
C04E7.1	0.0238378	0.0377	0.0470	0.0459	0.0255	0.0054	0.0077	0.0014	0.0000	0.0116	0.0193	0.0147	0.0175	0.0235	0.0249	0.0233	0.0296	0.0144	0.00121889	0.0035418	0.000327844	0.00228784	0.00286706	0.00285782	0.00255855	0.00285343	2.30239e-05	0.0106193	0.00143347	0	826
C04E7.2	0.995994	1.2249	1.4972	1.8729	1.6724	1.4688	1.3799	1.2331	1.3067	1.1567	0.9725	0.8375	0.8990	0.8801	0.7671	0.6637	0.5563	0.5009	0.522717	0.342643	0.18662	0.132858	0.225124	0.548047	0.454802	0.582463	0.129912	0.169112	0.315721	0.287198	1809
C04E7.3	0.0158943	0.0266	0.0348	0.1131	0.1455	0.1330	0.1676	0.2172	0.2492	0.3373	0.4117	0.5089	0.5602	0.3981	0.4038	0.3764	0.4321	0.4199	0.200592	0.140796	0.0785944	0.0522729	0.0555157	0.159206	0.262353	0.370046	0.0187413	0.0645469	0.037554	0.00659404	1548
C04E7.4	0.0374182	0.0000	0.0174	0.0643	0.0683	0.0717	0.1024	0.1544	0.1740	0.2350	0.3062	0.3198	0.3085	0.2642	0.2582	0.2636	0.2316	0.2465	0.216075	0.152719	0.075794	0.0496931	0.0631706	0.23119	0.284122	0.327912	0.0339965	0.10017	0.0301145	0.0100268	2512
C04E7.5	0.0425715	0.0339	0.0303	0.0257	0.0199	0.0159	0.0076	0.0045	0.0000	0.0028	0.0028	0.0050	0.0035	0.0055	0.0035	0.0026	0.0002	0.0021	0.00176202	0.00174766	0.00105988	0.0424775	0.0545556	0.000707825	0.00210759	0	0.0541317	0.0175411	0.0346603	0.138482	511
C04F1.1	0.00398639	0.0000	0.0002	0.0007	0.0011	0.0014	0.0021	0.0023	0.0038	0.0027	0.0048	0.0054	0.0092	0.0124	0.0128	0.0123	0.0114	0.0098	0	0.486753	0.0473714	0.175729	0.0373783	0.154435	0.122087	0.0591195	0.148301	0.0705484	0.00242137	0.00279195	978
C04F1.3	0.0447918	0.0000	0.3650	0.4977	0.5010	0.5326	1.1589	1.7321	1.9984	2.2845	2.1809	2.0697	1.9909	1.9984	1.8756	1.8358	1.7586	1.6989	0.441062	0.258325	0.19773	0.172911	0.19668	0.408839	0.389632	0.364097	0.12894	0.14069	0.170828	0.0816456	1359
C04F12.1	1.2754	1.3424	0.6470	0.1503	0.1375	0.0706	0.1379	0.1749	0.1635	0.1487	0.1461	0.1510	0.1356	0.1129	0.1090	0.0565	0.0706	0.1208	0.244523	0.283377	0.341153	0.271684	0.652743	5.98006	0.815686	0.728064	0.227589	1.73686	1.14795	0.607237	3081
C04F12.10	1.73309	0.4063	0.0000	0.2455	0.8082	1.2872	2.1901	2.2793	2.3806	2.4114	2.2892	2.0910	2.3090	2.3718	1.7331	1.8003	1.8565	1.1286	1.7557	1.72125	1.72815	1.78064	2.16913	2.37128	2.16233	2.65371	1.31344	2.22092	1.18398	1.6878	1517
C04F12.12	0.00143036	0.0008	0.0009	0.0006	0.0010	0.0011	0.0003	0.0011	0.0022	0.0000	0.0017	0.0074	0.0110	0.0134	0.0163	0.0146	0.0175	0.0169	0.023399	0.0204873	0.0498561	0.419837	0.244753	0.00712395	0.000804478	0.00222515	0.0578242	1.87464	0.0132313	0.171895	481
C04F12.3	0.00990364	0.0274	0.0000	0.0534	0.0606	0.1717	0.4306	0.7090	1.0292	1.4743	1.4865	1.5413	1.5514	1.8731	1.6827	1.4937	1.2406	1.1879	0.245481	0.385851	0.199667	0.147538	0.115342	0.353131	1.03024	0.558443	0.149149	0.221851	0.119086	0.0339633	1922
C04F12.4	13.2019	0.0000	8.6250	12.3153	17.8292	17.3787	20.6613	19.0736	25.3600	25.7248	22.2276	34.4570	35.6585	55.9765	59.6668	64.6015	68.4635	68.9998	151.961	100.746	99.5782	190.958	76.2422	69.5094	72.6345	83.3038	151.46	80.3194	28.8739	82.1726	506
C04F12.5	8.08645	4.1113	2.9284	1.6607	0.5202	0.2377	0.0565	0.0482	0.0447	0.1753	0.2330	0.3990	0.4990	0.7038	0.6332	0.5002	0.4460	0.4884	0.338663	0.369466	0.344856	0.489662	0.855692	0.360385	0.439147	0.361352	0.178919	0.550953	1.42945	1.36795	413
C04F12.6	0.0110862	0.0014	0.0016	0.0014	0.0016	0.0043	0.0036	0.0000	0.0063	0.0057	0.0110	0.0071	0.0120	0.0137	0.0101	0.0178	0.0150	0.0291	0.00912587	0.0136867	0.0248081	0.137066	0.0216334	0.000829254	0.000683326	0.00110699	0	0.0993583	0.00149501	0	396
C04F12.7	0.0519603	0.0069	0.0053	0.0000	0.0019	0.0043	0.0006	0.0009	0.0019	0.0048	0.0134	0.0182	0.0285	0.0393	0.0451	0.0503	0.0568	0.0638	0.0443244	0.0390332	1.16337	4.91905	5.58659	0.0475313	0.0321442	0.0220592	0.315286	21.2435	0.122832	0.57442	471
C04F12.8	0.0786451	0.0023	0.0000	0.0765	0.0661	0.1114	0.1905	0.2349	0.3094	0.4118	0.4912	0.5489	0.5694	0.7527	0.8404	0.9354	1.0113	1.0727	0.900882	0.555758	0.246469	0.300731	0.38124	4.47163	2.7009	2.54606	0.377649	0.983127	0.152424	0.0244907	819
C04F12.9	2.24116	0.2847	0.2899	0.1945	0.0917	0.0623	0.0986	0.0755	0.0790	0.0855	0.0657	0.0407	0.0386	0.0403	0.0580	0.0782	0.1033	0.1062	0.174629	0.649858	0.560258	0.853423	1.17322	2.4768	2.26204	1.38072	1.74618	1.22547	4.69948	1.76917	516
C04F2.1	0.0132279	0.0000	0.0041	0.0016	0.0055	0.0103	0.0101	0.0070	0.0100	0.0087	0.0046	0.0149	0.0179	0.0199	0.0213	0.0197	0.0236	0.0195	0.00779725	0.00484335	0.000784004	0	7.46192e-05	0.00364648	0.00683988	0.00437271	0.00130356	0.00247874	0	0	1065
C04F2.4	0.0124715	0.0004	0.0001	0.0000	0.0003	0.0016	0.0043	0.0021	0.0011	0.0009	0.0021	0.0052	0.0055	0.0065	0.0111	0.0127	0.0146	0.0174	0.0293228	0.00970153	0.00320905	0	0	0.0333002	0.0417407	0.040069	0.00295592	0.00607843	0.000686849	0	1676
C04F5.1	0.791749	0.7161	0.4120	0.1869	0.1729	0.1656	0.2029	0.1638	0.1752	0.1215	0.1656	0.1789	0.2014	0.2420	0.2493	0.1980	0.1680	0.1605	0.146744	0.205107	0.195342	0.258628	0.807396	0.268576	0.462908	0.291396	0.0398992	0.126796	0.779461	0.778669	2653
C04F5.2	0.00958595	0.0006	0.0011	0.0007	0.0002	0.0007	0.0002	0.0007	0.0004	0.0000	0.0005	0.0011	0.0104	0.0190	0.0226	0.0218	0.0240	0.0238	0.0217822	0.00399195	0.00201985	0.00204141	0	0.0254176	0.0263682	0.0319656	0.00309919	0.0057108	0	0	540
C04F5.3	0.0207222	0.0075	0.0001	0.0128	0.0086	0.0064	0.0095	0.0000	0.0052	0.0008	0.0144	0.0262	0.0705	0.1882	0.1737	0.1806	0.1708	0.1802	0.0999123	0.107792	0.0220146	0.0178108	0.0122216	0.100893	0.0593279	0.0815502	0.0322113	0.056715	0.0017951	0	1649
C04F5.4	0.00508378	0.0008	0.0000	0.0033	0.0029	0.0024	0.0011	0.0019	0.0064	0.0055	0.0050	0.0065	0.0146	0.0174	0.0211	0.0204	0.0221	0.0227	0	0.0010619	0	0	0.000548065	0.0280947	0.0323395	0.0312465	0	0.00170106	0.000567073	0	1044
C04F5.5	0.0130539	0.0000	0.0007	0.0003	0.0003	0.0013	0.0018	0.0013	0.0019	0.0003	0.0011	0.0008	0.0035	0.0043	0.0065	0.0088	0.0119	0.0144	0.00196879	0.00249892	0.000555576	0.00091825	0.00117389	0.0182181	0.0253057	0.0363549	0	0.00286865	0	0	1029
C04F5.6	0.00697685	0.0000	0.0003	0.0009	0.0024	0.0030	0.0025	0.0025	0.0036	0.0048	0.0041	0.0058	0.0085	0.0098	0.0114	0.0097	0.0112	0.0097	0.00766971	0.0109572	0.00572675	0.000838402	0.00699501	0.0396698	0.0382197	0.0375279	0.00667392	0.0135006	0.00105062	0	1127
C04F5.7	0.0232033	0.0061	0.0287	0.0754	0.1018	0.1144	0.0599	0.0150	0.0124	0.0077	0.0000	0.0121	0.0034	0.0156	0.0138	0.0251	0.0398	0.0517	0.0127766	0.400058	0.222245	0.0974506	1.23965	2.11546	0.542971	0.292269	0.184132	0.548859	0.0835611	0.0342374	1724
C04F5.8	3.36223	2.4727	2.3523	1.9857	1.3003	1.3819	1.2398	1.1224	1.0062	1.0341	0.7655	0.8368	0.7503	0.7473	0.6771	0.6009	0.4654	0.4037	0.620338	0.67149	0.888476	1.2639	1.72005	0.956721	1.28495	1.41975	0.32298	0.483604	1.52359	2.15964	1124
C04F5.9	0.290272	0.3504	0.3038	0.3410	0.3131	0.3123	0.3103	0.2606	0.2322	0.2135	0.2119	0.2110	0.2011	0.1906	0.1978	0.1672	0.1370	0.1385	0.198093	0.174445	0.143847	0.189887	0.416607	0.284801	0.541381	0.422413	0.0355408	0.109653	0.53289	0.769937	1700
C04F6.1	0.135161	0.1338	0.1385	0.1337	0.1421	0.1296	0.1521	0.1735	0.1386	0.1327	0.1041	0.0775	0.0719	0.0588	0.0715	0.0523	0.0000	0.0169	0.00336756	0.00591856	0.145221	9.46959	62.3272	0.0428756	0.261314	0.0695616	4.12015	15.7562	236.482	1.75813	1665
C04F6.2	0.0136509	0.0027	0.0000	0.0232	0.0228	0.0336	0.0201	0.0330	0.0269	0.0508	0.0579	0.1724	0.2332	0.3319	0.3358	0.2840	0.2219	0.2004	0.0706144	0.263624	0.105767	0.254712	0.0584582	0.204501	0.144144	0.0977312	0.251481	0.213625	0.0153239	0.00483313	264
C04F6.3	0.705888	7.3375	15.0726	29.4975	42.7725	45.1767	35.5452	20.4334	15.4758	8.7860	7.3972	5.5755	4.7990	4.3809	3.5297	2.9175	0.6178	1.3197	0.11855	0.195924	0.0679897	0.182766	0.0584043	0.1356	0.057356	0.036819	0.104018	0.0771354	3.6351	0.139446	2050
C04F6.4	0.577456	0.3246	0.3246	0.2793	0.2754	0.5279	0.8374	1.1385	1.4739	1.8598	1.7387	1.7762	1.6403	1.4668	1.0912	1.1120	0.8575	0.8601	0.829197	1.49216	1.40645	0.900716	0.682412	1.26162	0.682959	0.814078	1.10487	0.987346	0.613236	0.302111	2108
C04F6.5	0.556863	0.0000	0.0165	0.5761	1.2909	3.1954	4.6744	4.8766	6.1511	6.4309	4.9002	3.5740	2.3654	2.4524	1.0769	1.0181	0.9053	0.4068	0.439422	0.56354	1.23053	0.212782	0.264206	0.28548	0.0564462	0.250544	0.897435	0.592991	0.274864	0.192093	1056
C04F6.7	0.00672211	0.0018	0.0000	0.0011	0.0033	0.0072	0.0019	0.0016	0.0035	0.0051	0.0081	0.0152	0.0224	0.0189	0.0172	0.0189	0.0147	0.0078	0.0306816	0.0200597	0.00538941	0.00250964	0.00154084	0.0052743	0.00255684	0.00767772	0.00198891	0.00595984	0.00157244	0	1506
C04G2.1	0.0739515	0.0078	0.0106	0.0379	0.0384	0.0331	0.0277	0.0171	0.0164	0.0091	0.0053	0.0081	0.0171	0.0280	0.0656	0.0951	0.1323	0.1582	0.782626	0.200924	0.204197	0.153801	0.214407	1.07387	1.06432	1.03886	0.388847	0.351016	0.077853	0.0286166	692
C04G2.10	0.039127	0.0470	0.0708	0.0712	0.0516	0.0188	0.0070	0.0060	0.0198	0.0120	0.0192	0.0244	0.0270	0.0369	0.0303	0.0292	0.0239	0.0126	0.00772038	0.0112577	0.742297	0.322722	0.314831	0.00671158	0.00600336	0.00609303	0.28252	0.308611	0.103777	0.0965205	1153
C04G2.11	0.00417243	0.0016	0.0055	0.0075	0.0115	0.0129	0.0117	0.0054	0.0042	0.0007	0.0000	0.0050	0.0119	0.0168	0.0231	0.0237	0.0147	0.0121	0.00619887	0.00468228	0.00144677	0.00146667	0	0.00803713	0.00681328	0.00705439	0.000469574	0.00129428	0.000769363	0	1539
C04G2.2	0.00101152	0.0138	0.0148	0.0184	0.0215	0.0156	0.0077	0.0107	0.0089	0.0017	0.0016	0.0000	0.0083	0.0102	0.0128	0.0094	0.0044	0.0014	0.00138295	0.00330135	0.0985499	0.381184	0.201046	0.0514573	0.0829452	0.0211952	0.00872597	1.03885	0.0197736	0.00855738	1166
C04G2.4	0.020417	0.1429	0.1345	0.0845	0.0669	0.0681	0.0474	0.0230	0.0139	0.0067	0.0000	0.0283	0.0320	0.0396	0.0328	0.0404	0.0195	0.0025	0.000593144	0	8.0698	111.22	37.0807	0.158985	0.0445113	0.17137	1.35426	288.097	0.192337	1.48121	69
C04G2.5	0.0472134	0.0243	0.0239	0.0191	0.0105	0.0000	0.0026	0.0031	0.0054	0.0147	0.0210	0.0249	0.0320	0.0345	0.0321	0.0275	0.0187	0.0183	0.000274715	0	0.184469	0.454067	0.272461	0.0014082	0.000863687	0.0012244	0.0269895	1.96735	0.0205902	0.027162	730
C04G2.6	1.89313	1.2134	0.9700	0.7427	0.9168	1.1141	1.2199	1.3311	1.2357	1.1264	0.9681	0.7791	0.6956	0.6614	0.6002	0.5079	0.5173	0.3903	0.770268	0.709429	0.726462	0.654423	1.15874	0.855479	1.02529	1.17418	0.130848	0.300179	0.842627	1.66066	3071
C04G2.7	0.0424836	0.0088	0.0225	0.0000	0.1019	0.0979	0.2552	0.5312	0.9630	1.4348	1.8778	2.1659	1.6114	1.3899	1.3979	1.4332	1.2567	1.3137	0.303643	0.151547	0.0893261	0.0570926	0.0237294	0.288365	0.182862	0.197176	0.0915895	0.100719	0.0453202	0.0223887	856
C04G2.8	0.0370969	0.0493	0.0373	0.0217	0.0000	0.0048	0.0215	0.0267	0.0168	0.0299	0.0439	0.0590	0.0588	0.0520	0.0448	0.0357	0.0298	0.0275	0.00231425	0.00394588	1.33907	6.65294	2.25206	0.00255194	0.00174494	0.0037901	0.157148	14.1057	0.106367	0.361175	718
C04G2.9	0.0261069	0.0315	0.0625	0.0270	0.0075	0.0149	0.0074	0.0048	0.0092	0.0065	0.0123	0.0102	0.0040	0.0172	0.0076	0.0088	0.0004	0.0067	0.000770548	0.00189449	1.49233	8.66807	4.14815	0.00787566	0.00296741	0.00394896	0.186879	30.5542	0.157376	1.33181	1211
C04G6.1	0.0199967	0.0012	0.0000	0.0005	0.0081	0.0080	0.0071	0.0056	0.0095	0.0283	0.0180	0.0775	0.1866	0.2999	0.3308	0.3418	0.3488	0.3363	0.314479	0.316433	0.267397	0.255361	0.143596	0.546482	0.340782	0.425847	0.220344	0.304249	0.040698	0.00919602	2220
C04G6.10	0.00819053	0.0239	0.0218	0.0283	0.0198	0.0187	0.0196	0.0438	0.0152	0.0000	0.0271	0.0060	0.1654	0.2566	0.3705	0.3862	0.3505	0.3201	0.00580516	0.614361	0.0447967	0.382441	0.0322897	0.0399021	0.0166773	0.0121802	0.0393367	0.0508394	0.00839567	0	380
C04G6.11	0.00744594	0.0000	0.0017	0.0043	0.0035	0.0049	0.0022	0.0014	0.0034	0.0047	0.0045	0.0250	0.0298	0.0933	0.0760	0.0806	0.0831	0.0938	0.0013849	0.00186636	0	0	0.000481633	0.00548028	0.00399746	0.00930157	0	0	0	0	396
C04G6.13	0.0232611	0.0000	0.0000	0.0015	0.0027	0.0033	0.0041	0.0050	0.0043	0.0080	0.0080	0.0088	0.0126	0.0155	0.0170	0.0164	0.0158	0.0143	0.00246073	0.015436	0.00439109	0.0807085	0.00252316	0.00209999	0.000964002	0.0123824	0.0920933	0.0140242	0.000740031	0.00318987	800
C04G6.2	0.009481	0.0034	0.0000	0.0140	0.0152	0.0143	0.0180	0.0274	0.0350	0.0518	0.0610	0.0655	0.0553	0.0585	0.0527	0.0441	0.0414	0.0365	0.00652725	0.483289	0.0987561	6.2654	0.146801	0.104228	0.0382316	0.0534985	11.8145	0.862796	0.013246	0	622
C04G6.3	0.670889	0.4485	0.2287	0.0982	0.2627	0.3229	0.4209	0.7323	0.9118	1.1316	1.2674	1.4920	1.4877	0.9972	1.1296	1.0947	1.1165	1.1219	0.975051	0.967264	1.0335	0.659096	1.10342	1.25586	1.41304	1.21725	0.220908	0.709278	0.866018	1.44748	4659
C04G6.4	0.75293	0.5514	0.2929	0.0251	0.1664	0.1708	0.4378	0.6327	0.7100	0.9968	1.1059	1.0789	0.9428	0.8743	0.7523	0.5574	0.4910	0.3339	0.447928	0.572781	0.495778	0.474677	0.730678	0.87338	0.937237	1.01044	0.354253	0.402287	0.818028	0.875932	1478
C04G6.5	0.0117849	0.0197	0.0000	0.0107	0.0640	0.0477	0.0732	0.0962	0.1015	0.1735	0.2492	0.3360	0.4860	0.7077	0.7585	0.7380	0.8400	0.8390	0.911978	1.68287	0.54076	0.258973	0.195644	0.131032	0.0490384	0.044746	0.997986	3.88335	0.115353	0.0365343	278
C04G6.6	0.0700414	0.0025	0.0014	0.0009	0.0000	0.0060	0.0160	0.0185	0.0359	0.0608	0.0610	0.0754	0.0918	0.1051	0.0865	0.0741	0.0599	0.0391	0.0175123	0.0161052	0.0620492	0.0877245	0.219442	0.0640266	0.0722336	0.0794144	0.00400849	0.0801542	0.133594	0.228215	631
C04G6.7	0.0437123	0.0455	0.0121	0.0179	0.0051	0.0072	0.0029	0.0187	0.0119	0.0087	0.0176	0.0000	0.0804	0.2335	0.8141	0.6859	0.5718	0.4489	0.0044457	1.6233	0.0914627	0.97339	0.0487527	0.0635757	0.0130631	0.00920714	0.0964214	0.177532	0.017243	0	371
C04H4.1	0.0182012	0.0008	0.0015	0.0037	0.0041	0.0000	0.0010	0.0023	0.0013	0.0002	0.0018	0.0101	0.0211	0.0325	0.0448	0.0483	0.0463	0.0423	0.148654	0.0549827	0.0238347	0.0200118	0.00657678	0.189401	0.185737	0.211364	0.0423345	0.0960408	0.00680488	0	261
C04H5.1	1.05796	0.8865	0.9258	1.0007	1.2262	1.2589	1.1603	0.9732	0.8685	0.8472	0.7003	0.4455	0.3322	0.4080	0.3801	0.3697	0.3152	0.3483	0.559414	0.365858	0.293336	0.459265	0.493571	0.614217	0.291955	0.543751	0.351098	0.365969	0.704518	1.04743	1016
C04H5.2	0.0283847	0.1193	0.1223	0.0947	0.0990	0.0644	0.1148	0.1359	0.1076	0.1166	0.0994	0.0830	0.0607	0.0620	0.0663	0.0530	0.0296	0.0000	0.031823	0.0229677	0.0342582	0.150466	0.383262	0.0560472	0.0197355	0.0195276	0.099982	0.683525	0.286863	0.0936316	958
C04H5.3	0.00709693	0.0000	0.0004	0.0006	0.0003	0.0043	0.0001	0.0027	0.0024	0.0032	0.0084	0.0302	0.0352	0.0245	0.0273	0.0298	0.0314	0.0357	0.0359451	0.0333924	0.011748	0.00644526	0.00673747	0.0800161	0.221037	0.102734	0.00264875	0.0247718	0.00457065	0.00290692	3213
C04H5.6	1.08423	1.3935	1.6168	1.4932	1.4569	1.3021	1.0811	1.0618	0.9161	0.7484	0.5761	0.4879	0.4534	0.4093	0.3032	0.2898	0.2480	0.3464	0.40791	0.395041	0.481226	0.408925	0.724227	0.321925	0.439228	0.43279	0.111664	0.235861	1.10925	1.38918	3196
C04H5.7	0.00217561	0.0000	0.0043	0.0136	0.0255	0.0213	0.0369	0.0451	0.0538	0.0352	0.0349	0.0279	0.0296	0.0245	0.0271	0.0226	0.0313	0.0427	0.000937908	0.00561367	0.00355542	0.0712556	0.490952	0.00216271	0.00268483	0.00229799	0.0885389	0.0574969	0.47768	0.0441265	768
C04H5.8	0.00925484	0.0291	0.1123	0.2622	0.0574	0.0093	0.0226	0.0043	0.0136	0.0000	0.0140	0.0739	0.3561	1.0713	1.4439	1.4066	1.2381	1.2101	2.07413	1.16612	0.377768	0.344246	0.1848	6.21426	5.91132	6.6004	1.30586	0.846158	0.256525	0.0144175	354
C05A2.1	0.0944462	0.0478	0.0324	0.0026	0.0138	0.0000	0.0183	0.0187	0.0247	0.0306	0.0840	0.1890	0.2529	0.4331	0.5538	0.5111	0.5373	0.5329	0.625247	0.493844	0.268567	0.287518	0.371681	1.90063	1.29154	1.15545	0.246218	0.651212	0.153492	0.0237072	1493
C05A9.1	0.0180797	0.0000	0.0012	0.0020	0.0011	0.0049	0.0071	0.0105	0.0143	0.0152	0.0188	0.0277	0.0341	0.0577	0.0577	0.0558	0.0570	0.0528	0.070131	0.0520998	0.122229	0.0736614	0.20115	0.0380339	0.0186492	0.0431579	0.141427	0.056911	0.0443429	0.0014189	3597
C05A9.2	0.197565	0.0000	0.3891	1.6748	3.7895	7.3379	11.2796	10.7087	12.1128	11.8379	9.1607	7.4690	6.0522	7.4605	5.5743	4.4662	4.2124	5.2994	2.02358	1.0681	0.438168	0.372623	0.15053	1.34128	1.59337	1.65165	0.543842	0.648435	0.277387	0.0451093	792
C05B10.1	0.21674	0.2344	0.0742	0.0000	0.0421	0.0409	0.2276	0.3102	0.4379	0.4387	0.5446	0.7509	0.9849	1.0684	1.2466	1.3052	1.4465	1.5512	0.963263	0.636006	0.412934	0.416115	1.1771	1.08689	1.36158	1.12486	0.129044	0.431335	2.0433	1.03601	1233
C05B5.1	0.0386125	0.0000	0.0021	0.0034	0.0057	0.0171	0.0255	0.0332	0.0353	0.0350	0.0245	0.0244	0.0244	0.0411	0.0187	0.0177	0.0304	0.0117	0.00200574	0.00439929	0.0005373	0.00515559	0.0280981	0.00194523	0.00144963	0	0.00143388	0.807242	0	0	504
C05B5.11	0.0231172	0.0090	0.0862	0.1610	0.1060	0.0286	0.0086	0.0209	0.0276	0.0161	0.0250	0.0230	0.0273	0.0559	0.0074	0.0000	0.0249	0.0178	0.00145348	0.00388535	0.00565923	0.140493	0.0256976	0.00179026	0.00226341	0.00557337	0.0537873	44.7008	0.0524477	0	428
C05B5.12	0.00408184	0.0000	0.0045	0.0050	0.0047	0.0113	0.0081	0.0096	0.0121	0.0069	0.0042	0.0085	0.0228	0.0360	0.0343	0.0408	0.0386	0.0311	0.00764863	0.00419014	0.0419024	0.234499	0.0929663	0	0	0.0028932	0.00489473	1.20477	0.00776426	0	305
C05B5.2	0.00920588	0.0026	0.0023	0.0162	0.0146	0.0202	0.0139	0.0105	0.0000	0.0036	0.0105	0.0149	0.0299	0.0425	0.0437	0.0329	0.0198	0.0042	0.000257062	0.00137432	0.204262	1.6228	1.16279	0.00600209	0.00439888	0.00611183	0.0312535	4.68711	0.0543912	0.149043	1210
C05B5.3	0.00669306	0.0000	0.0114	0.0287	0.0182	0.0258	0.0271	0.0228	0.0358	0.0809	0.1531	0.2590	0.3032	0.4025	0.3366	0.3267	0.2995	0.2929	0.135592	0.10356	0.0457611	0.115022	0.11947	0.0735103	0.0468985	0.0394624	0.06759	0.0646992	0.0306418	0.0392724	1258
C05B5.4	0.109765	0.2933	0.4526	1.0670	1.2096	1.0389	1.0325	0.8667	0.7397	0.5125	0.2596	0.2285	0.2152	0.2793	0.2452	0.3097	0.3798	0.2801	0.259232	0.228401	0.0975649	0.0297348	0.0305027	0.293863	0.187489	0.150644	0.0355168	0.046425	0.0520864	0.00709123	1076
C05B5.5	0.0163077	0.0017	0.0011	0.0020	0.0033	0.0000	0.0045	0.0006	0.0112	0.0112	0.0091	0.0207	0.0406	0.0617	0.0724	0.0777	0.0764	0.0815	0.0506695	0.0536914	0.041362	0.0320035	0.0533876	0.0809361	0.0867413	0.145635	0.0181069	0.0255456	0.00369537	0	1117
C05B5.6	0.0185839	0.0000	0.0066	0.0030	0.0015	0.0023	0.0063	0.0051	0.0040	0.0083	0.0101	0.0154	0.0226	0.0190	0.0187	0.0182	0.0153	0.0097	0.00106403	0.00795601	0.0861651	0.175962	0.03535	0.00520137	0.00274567	0.00381859	0.00185217	0.346769	0.0251569	0.020777	1227
C05B5.7	0.221516	0.1773	0.0379	0.0379	0.0965	0.2247	0.6503	0.6471	0.9062	1.1579	1.1334	1.1127	1.2361	1.4277	1.3856	1.5032	1.5564	1.6644	0.741732	0.27307	0.0927337	0.0872789	0.0492075	0.834058	0.705566	0.659023	0.0588028	0.195238	0.0613513	0.0385166	750
C05B5.8	0.220347	0.0000	0.0311	0.0451	0.0622	0.2447	0.2940	0.4718	0.5672	0.7963	0.5869	0.5864	0.5060	1.7658	1.8482	1.8337	1.6922	1.8011	1.68141	1.65853	0.393853	0.698306	0.393993	1.81698	1.71089	1.17521	1.05533	2.04764	0.472317	0.0165707	616
C05C10.1	0.0722834	0.0350	0.1433	0.2010	0.0682	0.0160	0.0118	0.0051	0.0021	0.0032	0.0132	0.0175	0.0158	0.0167	0.0290	0.0388	0.0158	0.0084	0.0172284	0.013342	0.00589726	0.00760219	0.00410207	0.0168651	0.0428424	0.0622738	0.0303422	0.0148342	0.0536329	0.00792822	1236
C05C10.2	1.9022	1.6087	1.9881	2.3432	1.7451	1.1118	0.8597	0.9203	0.8191	0.7906	0.7476	0.7627	0.6724	0.6112	0.6027	0.4142	0.4245	0.2742	0.327214	0.364465	0.432867	0.41693	1.03429	0.417094	0.661489	0.545173	0.0482673	0.281254	1.00104	1.74598	4985
C05C10.3	3.0396	1.5074	0.9684	0.3405	0.1011	0.0599	0.1068	0.1282	0.1100	0.1201	0.1735	0.2851	0.3231	0.4634	0.4480	0.5992	0.7424	0.8131	6.7424	1.83052	3.22812	3.17987	3.67922	1.24792	2.52171	1.46651	2.55722	2.32478	2.16166	1.64359	1716
C05C10.4	0.0233666	0.0032	0.0068	0.0015	0.0015	0.0008	0.0094	0.0118	0.0155	0.0122	0.0154	0.0208	0.0187	0.0230	0.0292	0.0320	0.0414	0.0518	13.5652	4.61748	7.87298	4.87368	3.84529	2.07267	0.485733	3.24706	18.1784	3.77095	2.85699	0.0482935	1339
C05C10.5	15.8912	34.4231	21.2673	2.1683	1.3605	0.9854	0.8219	0.9662	0.1295	1.3412	0.9758	1.3605	0.3315	1.6298	1.7452	2.4087	1.3316	0.5815	0.150401	0.0258008	0.117307	1.41143	4.34988	0.0799261	0.0820386	0.0586184	0.0559183	0.241038	8.75623	8.3041	1039
C05C10.6	5.17505	3.7825	2.3371	0.6973	0.7240	0.5812	0.5452	0.5968	0.5803	0.5434	0.4973	0.5471	0.5581	0.5342	0.6180	0.4771	0.4098	0.2551	0.689158	0.980711	1.10361	1.27872	3.10527	0.796888	1.19142	1.17912	0.418698	1.10425	3.51287	3.83511	2839
C05C10.7	0.713568	0.5638	0.4313	0.2404	0.1208	0.0607	0.0528	0.0401	0.0667	0.1257	0.1168	0.0750	0.0800	0.1865	0.1792	0.1342	0.1524	0.1214	0.0696219	0.084014	0.215527	0.592768	0.569113	0.621088	0.76026	0.674734	0.0103392	0.237114	0.584705	1.64497	710
C05C10.8	0.0206919	0.0000	0.0006	0.0039	0.0121	0.0158	0.0230	0.0147	0.0243	0.0241	0.0302	0.0244	0.0302	0.0361	0.0397	0.0455	0.0179	0.0157	0	0.00545175	0.00201552	0.0496677	0.0028898	0.00309689	0.000925727	0	0.0277531	9.30355	0.0211269	0	418
C05C12.1	0.0277973	0.0038	0.0059	0.0023	0.0022	0.0016	0.0032	0.0034	0.0077	0.0135	0.0104	0.0129	0.0218	0.0307	0.0395	0.0433	0.0409	0.0418	0.00193122	0.00184435	0.0784166	0.328107	0.167968	0.00308786	0.000798041	0.000950569	0.0083181	0.761643	0.0144007	0.0404552	1102
C05C12.3	0.0208112	0.0066	0.0115	0.0056	0.0051	0.0000	0.0088	0.0156	0.0215	0.0576	0.0844	0.1766	0.3032	0.3327	0.4663	0.4762	0.4657	0.4605	0.28904	0.372836	0.429283	0.249575	0.435017	0.398732	0.64594	0.675848	0.0981816	0.211017	0.136871	0.0083408	5088
C05C12.4	0.00359543	0.0003	0.0374	0.0136	0.0377	0.0000	0.0351	0.0142	0.0241	0.0493	0.0354	0.1716	0.2328	1.1048	1.1226	1.1061	1.0238	1.0978	1.62521	2.02683	1.00976	1.41342	0.988176	4.57413	3.85162	3.61367	0.813842	2.37046	0.12279	0.00766877	975
C05C12.5	0.0290162	0.0015	0.0024	0.0000	0.0011	0.0011	0.0010	0.0016	0.0013	0.0048	0.0064	0.0077	0.0118	0.0158	0.0210	0.0236	0.0251	0.0235	0.0195498	0.0253179	0.235059	2.1286	1.09325	0.00154609	0.00362924	0.00104356	0.0504091	8.30878	0.031786	0.073917	551
C05C12.6	0.0723188	0.0209	0.0207	0.0036	0.0066	0.0000	0.0102	0.0044	0.0000	0.0080	0.0099	0.0337	0.0387	0.1604	0.1397	0.1393	0.1360	0.1465	0.160454	0.0995241	0.0705778	0.0633173	0.0530428	0.878403	0.796339	0.789228	0.106626	0.0720676	0.0175428	0.0543532	839
C05C8.1	2.10658	1.8744	1.4387	0.9556	0.8428	0.9299	0.9451	0.6468	0.4837	0.4679	0.2398	0.2176	0.1374	0.3433	0.4117	0.2614	0.0988	0.0000	0.698352	0.949011	0.613912	0.845687	1.04158	3.40203	2.03178	1.70447	0.775529	0.968392	0.906553	0.628447	675
C05C8.2	5.0983	2.6913	2.6055	2.6979	2.7061	2.6536	2.4296	2.0444	1.5365	1.4892	1.2053	1.0530	1.0249	1.2016	0.9997	0.9702	0.9968	0.6870	1.18185	0.708383	0.727752	1.18127	1.47666	1.11175	1.57068	2.07624	0.220844	0.399269	0.994565	2.48035	1262
C05C8.3	0.0563463	0.0000	0.0619	0.4202	2.4547	5.6701	9.2527	11.1855	10.5619	11.3049	8.3416	6.7228	7.3066	9.5446	7.5985	6.7095	5.1880	4.3610	1.24418	4.57488	4.38582	5.85915	0.965148	1.09572	0.543121	1.80941	11.262	3.50063	0.383411	0.0660387	871
C05C8.4	1.27299	2.6873	2.3118	1.6838	1.4343	1.6042	1.4431	1.6368	1.6125	1.4332	1.3749	1.3361	1.2179	0.8780	0.8584	1.0020	1.0867	1.0521	0.347726	0.332769	0.346347	0.536031	0.895876	0.39061	0.75869	0.510226	0.0687851	0.278426	1.46175	1.79679	3486
C05C8.5	1.11602	1.0442	0.9216	0.8534	0.8599	0.8885	0.8065	0.6904	0.5997	0.5350	0.4026	0.3959	0.3894	0.3302	0.2964	0.2956	0.2099	0.2372	0.292498	0.278146	0.33517	0.368636	0.720955	0.590804	0.787764	0.667816	0.112795	0.435923	0.93027	1.63635	1864
C05C8.6	2.12254	2.1216	1.6913	1.9049	2.2630	2.4462	2.0993	1.5536	1.4359	1.1218	0.7562	0.6423	0.6557	0.6580	0.5225	0.4376	0.2790	0.2083	0.459446	0.457068	0.657261	0.806761	1.91216	0.688053	0.646651	0.701017	0.142695	0.595929	1.49666	3.62463	1845
C05C8.7	0.0940331	0.0000	0.1106	0.3931	0.5344	1.1149	2.4787	4.6133	6.4623	8.2192	8.2100	7.2302	4.4505	3.7195	3.1206	2.8718	2.7397	2.7336	1.05542	4.37459	3.64796	0.884404	0.958316	2.73236	0.822631	1.02789	1.61062	1.77946	0.288637	0.0497058	2203
C05C8.8	0.0191675	0.0018	0.0000	0.0013	0.0004	0.0012	0.0017	0.0003	0.0020	0.0039	0.0129	0.0202	0.0281	0.0409	0.0496	0.0467	0.0415	0.0405	0.00906791	0.0123815	0.00456244	0.0075989	0.040909	0.284444	0.245486	0.0544755	0.0129236	0.0175145	0.00408303	0	1164
C05C8.9	2.82919	1.5829	1.6542	1.3969	1.6018	1.5138	1.4912	1.1217	0.9242	0.7234	0.4488	0.4619	0.3844	0.4824	0.4567	0.4147	0.5049	0.5122	0.391924	0.301972	0.203067	0.29553	0.880198	0.902982	0.760525	0.482821	0.133042	0.299176	0.65545	1.88913	1159
C05C9.1	0.00499297	0.0000	0.0013	0.0061	0.0113	0.0147	0.0260	0.0490	0.0985	0.1586	0.2487	0.3397	0.4326	0.5584	0.4622	0.3933	0.3210	0.2548	0.0102018	0.501721	0.0868901	0.144165	0.00560766	0.0394977	0.00680165	0.00730949	0.0382869	0.0724638	0.00247192	0	1437
C05C9.2	0.00574181	0.0000	0.0003	0.0064	0.0054	0.0025	0.0040	0.0027	0.0006	0.0138	0.0166	0.0298	0.0365	0.0711	0.0846	0.0813	0.0827	0.0847	0.0384692	0.0209136	0.00215197	0.00487051	0.00759876	0.0149951	0.0165148	0.0292724	0.0135158	0.0251121	0	0.00184157	776
C05C9.3	0.0146618	0.0008	0.0067	0.0112	0.0081	0.0085	0.0038	0.0009	0.0010	0.0023	0.0013	0.0094	0.0159	0.0182	0.0218	0.0241	0.0256	0.0298	0.0382632	0.0460771	0.0655279	0.0781974	0.0893373	0.0142279	0.0200686	0.0240863	0.019143	0.0936397	0.0148649	0.0640119	4402
C05D10.1	0.720647	0.3170	0.7806	1.2074	1.4398	1.3397	1.7331	2.3198	2.7006	3.2597	3.0733	3.1239	3.2481	3.6600	3.9165	4.0534	4.1696	4.1754	2.19961	1.61726	0.981284	0.610506	0.593649	1.72957	1.08401	1.42442	0.438645	0.696515	0.55824	0.20107	1913
C05D10.2	0.028813	0.0227	0.0054	0.0148	0.0186	0.0000	0.0561	0.0898	0.2720	0.3750	0.4566	0.6807	0.7780	0.8571	0.6243	0.6139	0.6321	0.5912	0.388566	0.199299	0.0589362	0.0444143	0.0384479	0.448972	0.554355	0.312215	0.0537327	0.11373	0.0372972	0.0237103	1933
C05D10.3	0.0525726	0.0771	0.2032	0.3848	0.4769	0.4931	0.3671	0.1896	0.1669	0.1206	0.0955	0.0852	0.0872	0.0971	0.0595	0.0342	0.0550	0.0681	0.111279	0.181694	0.0932361	0.182471	0.0541507	0.361276	0.234833	0.196181	0.107336	0.105826	0.0476926	0.000149154	1882
C05D10.4	0.115695	0.0000	0.0106	0.0861	0.0772	0.0856	0.1778	0.3467	0.5106	0.6409	0.5827	0.8489	1.1207	1.7252	1.6950	1.7962	1.6710	1.8192	0.338622	1.08775	0.436069	0.682966	0.272786	1.69505	0.832914	0.816317	0.79265	0.729809	0.0947058	0.0364027	2136
C05D11.1	2.51459	2.7996	2.6810	1.2186	0.5540	0.4292	0.4245	0.6099	0.6316	0.5657	0.4114	0.6773	0.6153	0.7611	0.6905	0.5610	0.3664	0.5851	1.76852	1.95222	2.20853	1.54121	2.23888	1.59756	2.25349	1.97761	0.700728	1.26821	1.7248	2.6612	3108
C05D11.10	7.0974	5.8839	6.3111	7.5592	7.2954	7.0064	4.8409	2.7300	2.2315	1.6619	1.1844	0.7195	2.5750	3.7101	3.4085	2.4326	1.8839	1.9342	1.79157	1.93034	1.48241	1.89957	2.20609	2.79981	3.24938	3.15976	2.21012	1.44353	1.1636	6.08748	599
C05D11.11	12.0614	16.0825	14.3333	8.1306	1.9474	0.6220	0.7731	1.2214	1.2506	1.4406	1.7768	4.0279	3.5845	3.9353	3.0096	4.9634	5.5286	5.5725	4.43766	7.32701	11.0672	8.93028	11.7413	5.52546	4.32198	6.45053	9.28869	4.9286	8.45823	9.82247	1701
C05D11.12	3.2976	3.4069	3.1320	1.4111	1.2151	1.5751	3.1826	4.0320	3.5758	2.9299	2.0374	1.4962	1.3519	1.9905	1.8401	1.6281	1.3421	0.9266	3.55017	1.78641	1.69506	1.6232	2.58154	4.15357	1.9951	2.82781	1.0703	2.75868	2.4173	1.88449	2016
C05D11.13	0.799003	0.0000	0.1116	0.3444	0.4621	0.4122	0.6292	0.6537	0.8366	1.0130	1.0243	0.9491	1.1075	1.2125	1.1315	1.0147	0.9495	0.8572	0.597596	0.257217	0.173311	0.170138	0.198427	0.391125	0.572694	0.451205	0.136455	0.200051	0.130558	0.111299	902
C05D11.2	1.40014	1.1091	0.9739	0.7829	0.7250	0.7189	0.7692	0.8014	0.7683	0.7346	0.6258	0.6249	0.5699	0.5259	0.5277	0.5122	0.4423	0.4336	0.521728	0.539604	0.56837	0.477102	0.865589	0.458496	0.617744	0.795624	0.252144	0.427873	1.16379	1.41799	2719
C05D11.3	7.23348	9.4810	9.0024	6.2596	4.9730	3.0517	2.0130	0.9437	0.1324	0.3462	0.7638	0.2512	0.0509	2.0367	1.2933	1.1202	0.7196	0.0000	2.15125	1.81506	1.44559	1.39673	3.12503	2.0887	1.07029	1.80087	1.44641	1.81686	2.90788	1.57715	802
C05D11.4	0.0102761	0.0000	0.0035	0.0316	0.0508	0.0414	0.1412	0.2455	0.3867	0.6599	0.7274	0.7497	0.7500	0.8039	0.8237	0.8637	0.9204	0.9638	1.30285	0.526019	0.314283	0.28648	0.193238	0.937358	1.32677	0.496253	0.564682	0.531541	0.104866	0.00295358	1728
C05D11.5	0.107461	0.0193	0.0160	0.0000	0.0302	0.0438	0.0824	0.1094	0.1417	0.2074	0.2380	0.1983	0.1969	0.2103	0.1690	0.1524	0.1495	0.1588	0.425599	0.220451	0.22154	0.253051	0.213415	0.228926	0.196742	0.200347	0.377038	0.481038	0.0417873	0.0158357	1207
C05D11.6	0.0113785	0.0007	0.0039	0.0109	0.0000	0.0015	0.0034	0.0052	0.0070	0.0087	0.0197	0.0291	0.0393	0.0676	0.0707	0.0718	0.0786	0.0833	0.0114731	0.429315	0.332512	0.0991594	0.0525721	1.05053	0.141294	0.0644779	0.202283	0.127709	0.0111578	0	2171
C05D11.7	1.23538	4.2960	4.9308	3.4392	1.2493	0.6227	0.7391	0.8947	1.1492	0.9705	1.1059	1.2290	1.3305	1.2019	1.5308	1.7880	2.2834	2.1034	1.05666	0.6764	0.687396	0.599186	1.43164	1.33857	2.16625	1.81662	0.433415	1.71288	2.54355	0.918326	2796
C05D11.8	0.166247	0.0000	0.2932	0.7446	1.0218	1.2083	1.2553	1.1036	1.0364	0.9166	0.6920	0.6427	0.7855	0.5948	0.6549	0.7531	0.7258	0.7648	0.248625	0.323477	0.227955	0.229463	0.400299	0.366276	0.580275	0.670491	0.0581375	0.212922	0.382829	1.04755	2622
C05D11.9	2.06069	0.9144	0.8353	0.8231	0.9009	0.8441	0.7495	0.6851	0.5532	0.5289	0.4391	0.3685	0.3817	0.4303	0.4083	0.3562	0.2946	0.3227	0.373502	0.362194	0.309602	0.4182	0.866521	0.724391	0.916249	1.0587	0.0784758	0.268333	0.51534	1.14771	2404
C05D12.1	0.0126135	0.0009	0.0000	0.0042	0.0046	0.0011	0.0256	0.0471	0.0758	0.1693	0.3009	0.4400	0.4912	0.5642	0.6183	0.6266	0.6031	0.6222	0.209796	0.474373	0.234375	0.222683	0.0872602	0.817483	0.456363	0.336347	0.173177	0.284276	0.0418685	0.00233369	2187
C05D12.2	0.0140807	0.0014	0.0006	0.0006	0.0030	0.0043	0.0000	0.0042	0.0063	0.0075	0.0084	0.0122	0.0215	0.0347	0.0400	0.0421	0.0427	0.0459	0.094787	0.0985491	0.0515154	0.0390994	0.134565	0.0764151	0.0403628	0.0782701	0.0608225	0.060582	0.0484203	0.00309067	3055
C05D12.3	0.00638481	0.0125	0.0067	0.0181	0.0198	0.0000	0.0096	0.0183	0.0157	0.0235	0.0391	0.1363	0.2362	0.3282	0.3441	0.3615	0.3657	0.3871	0.551732	1.6739	1.79457	0.871988	1.75598	0.20926	0.0305014	0.118885	0.413924	1.52442	0.670777	0.0235472	3792
C05D12.4	0.200024	0.8900	3.0103	2.6583	0.7676	0.0181	0.0590	0.0000	0.0680	0.1234	0.0336	0.1733	0.1697	0.2758	0.2631	0.3175	0.1561	0.1071	0.138893	0.426696	0.396345	0.273689	0.44916	0.0462883	0.00632898	0.0280555	0.153553	0.360286	0.138333	0.0019268	1139
C05D12.5	0.584613	0.9284	2.2217	2.3156	0.6603	0.0910	0.0674	0.1276	0.1864	0.1319	0.1878	0.1233	0.1699	0.1384	0.1506	0.1097	0.2495	0.0000	0.00768073	0.0090549	0.00439305	0.0187425	0.0115005	0.010892	0.000586661	0.00270768	0.00402001	0.00284538	0.107049	0.0207125	738
C05D12.7	0	0.0380	0.0000	0.0465	0.0823	0.0785	0.1936	0.2451	0.3020	0.1258	0.1544	0.1255	0.4022	0.7621	0.8844	0.9202	0.9100	0.9403	0.935736	0.437013	0.252804	0.136483	0.0901877	1.90656	2.25774	1.35809	0.425705	0.396317	0.129031	0.00647789	390
C05D2.1	0.923423	0.5142	0.4240	0.1996	0.2003	0.1760	0.2452	0.3827	0.5138	0.7998	0.9247	1.1687	1.0608	0.9421	0.8783	0.9232	0.8899	0.8954	1.17758	0.549052	0.344705	0.189788	0.335548	0.94537	1.07252	1.56723	0.158631	0.333449	0.578414	0.353636	3382
C05D2.10	2.23136	2.8478	2.8007	2.1452	1.5469	1.7102	1.5739	1.4771	1.4089	1.0488	0.8561	0.9268	0.8906	0.7173	0.5086	0.5785	0.3984	0.2604	1.12911	0.792344	0.688256	0.818313	1.59478	1.37171	1.69326	1.33255	0.32094	0.833466	2.32686	1.4918	1631
C05D2.3	0.0220752	0.0000	0.0040	0.0075	0.0103	0.0133	0.0112	0.0051	0.0048	0.0053	0.0126	0.0221	0.0244	0.0276	0.0300	0.0237	0.0229	0.0178	0.00153347	0.00443115	0.0704709	0.299341	0.17213	0.0053466	0.00406237	0.0050872	0.00967054	1.0307	0.00697986	0.0352734	1588
C05D2.4	0.0196218	0.0000	0.0196	0.0011	0.0321	0.0327	0.0504	0.0659	0.0813	0.1049	0.1126	0.2254	0.3189	0.5339	0.4842	0.4997	0.5371	0.5373	0.692986	0.616891	0.891858	0.530536	0.553037	0.454433	0.2264	0.585535	0.594341	0.907679	0.175764	0.0305215	1663
C05D2.5	2.27008	3.3539	1.5046	0.3240	0.1991	0.1597	0.1597	0.1472	0.1413	0.1698	0.2469	0.1505	0.2360	0.3122	0.2033	0.3240	0.2720	0.1421	0.0480957	0.120007	0.375187	0.784282	1.79308	0.230162	0.52453	0.330973	0.0198516	0.206477	2.57643	3.82254	2315
C05D2.6	2.05116	1.5940	1.4040	1.0398	0.9703	1.0412	0.9723	0.8590	0.8219	0.8171	0.7619	0.7465	0.6744	0.7248	0.7080	0.6101	0.4890	0.3708	0.372893	0.307402	0.237382	0.307208	0.828792	0.435157	0.627428	0.570681	0.0758226	0.199374	1.00697	1.43737	2106
C05D2.8	0.0522882	0.0000	0.0434	0.0247	0.0876	0.1276	0.1682	0.2158	0.1694	0.0968	0.0662	0.0498	0.0715	0.1309	0.1598	0.1865	0.2134	0.2491	0.971861	1.1213	1.29433	1.20472	1.53538	0.693424	0.470334	0.67792	0.92267	2.32282	0.630681	0.0190683	1349
C05D9.1	1.43704	1.5953	1.4070	1.3218	0.8996	0.6503	0.5436	0.5809	0.5659	0.5747	0.6533	0.7794	0.8821	0.8602	0.8426	0.7476	0.6752	0.6120	0.902467	0.845481	0.898501	0.593814	0.848565	0.716377	0.709667	1.0015	0.649903	0.74031	1.17508	0.827272	1749
C05D9.2	0.015811	0.0031	0.0000	0.0159	0.0297	0.0061	0.0302	0.0158	0.0365	0.0887	0.1638	0.2777	0.2699	0.3846	0.2996	0.3190	0.3600	0.4066	0.486377	0.267419	0.417337	0.215126	0.350428	0.222207	0.215772	0.287603	0.360419	0.515106	0.0949671	0.000452404	1523
C05D9.3	0.0298684	0.0000	0.2108	0.5276	1.0296	1.7167	2.4730	2.6002	3.3521	3.4167	2.8635	2.4619	2.0904	1.9320	1.6286	1.4156	1.3776	1.1099	1.25073	0.831342	0.449836	1.08881	0.357696	0.151974	0.0526921	0.0405408	0.720301	1.08328	0.109357	0.012326	1619
C05D9.4	0.0193309	0.0171	0.0000	0.0129	0.0298	0.0363	0.0233	0.0610	0.0135	0.0381	0.0958	0.1229	0.2760	0.6064	0.6685	0.6633	0.6745	0.6431	0.00660162	0.133504	0.010606	0.0246377	0.00462811	0.00636383	0.00826306	0.00617296	0.0104197	0.0427104	0.00182724	0	261
C05D9.5	0.994907	0.4197	1.0274	2.5223	3.3849	3.9572	4.3088	4.0663	3.5743	3.3999	2.9052	2.4024	2.4351	2.6204	1.9772	1.3272	1.1037	0.8489	0.369445	0.491628	0.411694	0.379335	0.243462	0.497004	0.304134	0.393569	0.564968	0.411255	0.186495	0.144125	846
C05D9.7	0.832158	1.2085	1.8032	3.3581	5.1403	5.7462	4.9309	3.9673	3.0987	2.8828	2.3414	1.5904	1.4100	1.6227	1.3165	0.6752	0.3593	0.0000	0.823598	0.467966	0.239107	0.150442	0.185015	0.193673	0.103692	0.155915	0.260731	0.355352	0.354022	0.127791	910
C05D9.9	0.0247714	0.0010	0.0000	0.0172	0.0101	0.0055	0.0083	0.0139	0.0214	0.0323	0.0654	0.0945	0.1420	0.1023	0.0945	0.1184	0.1342	0.1542	0.390708	0.161994	0.431086	0.160718	0.524795	9.93071	6.16783	5.80835	0.679399	0.679866	0.177806	0.014645	697
C05E11.1	1.44392	1.5982	1.8921	2.8589	3.2985	3.7707	3.4196	2.6110	2.1321	1.5399	1.0812	0.8636	0.6853	0.7863	0.6505	0.4913	0.1010	0.0987	0.673206	0.594454	0.633471	0.460172	0.507371	1.62377	2.66134	1.66137	0.496004	0.627087	0.555802	0.415277	1288
C05E11.2	0.00737886	0.0001	0.0010	0.0020	0.0000	0.0003	0.0039	0.0045	0.0023	0.0052	0.0048	0.0086	0.0120	0.0138	0.0163	0.0168	0.0208	0.0207	0.00399129	0.00180331	0.0025074	0	0.00279217	0	0.00209042	0	0.00843805	0.0262959	0	0	444
C05E11.3	0.307657	0.0000	0.2205	0.8627	1.4255	1.7307	2.7927	2.6675	3.2179	4.0347	4.3946	4.1741	3.8953	4.6363	4.0665	3.4014	3.3537	3.2461	0.434784	0.547992	0.160162	0.197217	0.104291	1.40551	0.665024	0.707183	0.156568	0.219699	0.132224	0.026988	1216
C05E11.4	0.0187889	0.0000	0.0005	0.0010	0.0018	0.0035	0.0018	0.0015	0.0004	0.0028	0.0018	0.0043	0.0084	0.0092	0.0119	0.0119	0.0151	0.0156	0.0348139	0.00863437	0.0221139	0.0208394	0.0643758	2.73208	0.414256	0.495275	0.0715531	0.0313455	0.00684262	0.00587763	1728
C05E11.5	0.00877385	0.0081	0.0000	0.0131	0.0162	0.0089	0.0170	0.0148	0.0203	0.0423	0.0888	0.1844	0.2560	0.3128	0.3369	0.3246	0.2582	0.2735	0.11184	1.31212	1.98272	0.488405	0.804642	0.277234	0.200131	0.671608	0.755542	0.969659	0.39291	0.00486727	2050
C05E11.6	0.0170591	0.0083	0.0036	0.0080	0.0000	0.0087	0.0123	0.0136	0.0154	0.0072	0.0071	0.0238	0.0376	0.0493	0.0530	0.0650	0.0820	0.0929	0.170029	0.0665884	0.0260901	0.0122942	0.0693237	0.727773	0.733755	1.17039	0.0324213	0.081512	0.0405575	0	459
C05E11.7	0.0140491	0.0000	0.0025	0.0319	0.0315	0.0414	0.0606	0.0539	0.1159	0.1817	0.2794	0.4166	0.3588	0.3268	0.2141	0.2122	0.1822	0.1216	0.0041022	0.136189	0.0556888	0.0496719	0.00425746	0.0204333	0.00814307	0.00724784	0.00942046	0.0257209	0.00224556	0.000311388	1721
C05E11.8	0.00305968	0.0269	0.0098	0.0699	0.0102	0.0495	0.0188	0.0007	0.0321	0.0000	0.0256	0.0242	0.0853	0.8033	0.8337	0.9568	0.8732	0.7849	5.10999	2.80797	1.1485	1.25788	0.637126	8.70118	7.90454	8.70858	2.3667	4.1039	0.741212	0.00733303	696
C05E4.1	0.0983136	0.1927	0.4087	0.5999	0.5588	0.4025	0.1865	0.1546	0.1347	0.0642	0.0503	0.0494	0.0537	0.0443	0.0146	0.0246	0.0282	0.0067	0.0343868	0.0429442	0.102249	0.0718949	0.556682	0.198384	0.204739	0.185659	0.159455	0.751564	0.677897	0.0545563	1204
C05E4.10	0.0160468	0.0000	0.0041	0.0053	0.0038	0.0096	0.0156	0.0211	0.0339	0.0323	0.0326	0.0292	0.0148	0.0086	0.0081	0.0139	0.0218	0.0272	0.000566109	0.00382319	0.000289972	0	0	0.0127182	0.0177514	0.0194417	0	0	0.00067123	0	882
C05E4.11	0.00758292	0.0049	0.0000	0.0040	0.0052	0.0113	0.0069	0.0107	0.0144	0.0225	0.0272	0.0309	0.0295	0.0141	0.0097	0.0079	0.0051	0.0074	0.00316971	0.00176668	0	0	0	0.00807792	0.01266	0.00893098	0	0.000807078	0.000585583	0	1011
C05E4.12	0.0185633	0.0456	0.0913	0.1514	0.1295	0.0931	0.0484	0.0301	0.0243	0.0310	0.0135	0.0103	0.0252	0.0403	0.0378	0.0272	0.0251	0.0165	0.0033185	0.00511427	0.00236488	0.0033799	0.00494038	0.0199075	0.0383498	0.0254975	0.000185786	0.0404525	0.00873374	0.00299156	1126
C05E4.13	0.0146535	0.0053	0.0000	0.0074	0.0053	0.0083	0.0053	0.0104	0.0174	0.0314	0.0548	0.0532	0.0557	0.0530	0.0568	0.0503	0.0429	0.0367	0.00347994	0.00532098	0.000694139	0.000889717	0.00160136	0.118128	0.077482	0.0173902	0.00194296	0.00318627	0	0	1062
C05E4.14	0.0163811	0.0000	0.0037	0.0204	0.0233	0.0278	0.0346	0.0432	0.0792	0.0572	0.0680	0.0805	0.0817	0.0599	0.0506	0.0682	0.0710	0.0861	0.191946	0.0239006	0.00239513	0.00221987	0.00367695	0.0566999	0.0564754	0.0499207	0.0159979	0.0104174	0.0263722	0	1206
C05E4.2	0.00216657	0.0024	0.0136	0.0217	0.0245	0.0117	0.0056	0.0055	0.0124	0.0140	0.0211	0.0224	0.0262	0.0202	0.0221	0.0164	0.0160	0.0000	0	0.00158241	0.000510891	0.00168879	0	0.0806511	0.149774	0.201741	0.000297418	0.00196236	0	0.00852912	1119
C05E4.3	0.0162159	0.0000	0.0202	0.0240	0.0199	0.0148	0.0287	0.0837	0.1683	0.3745	0.5829	0.7941	0.8201	0.7506	0.6770	0.6103	0.5222	0.3185	0.0252715	0.0616418	0.109717	0.192725	0.213713	1.24908	0.627551	0.576422	0.0983808	0.247086	0.296081	0	1190
C05E4.4	0.012264	0.0023	0.0000	0.0009	0.0020	0.0031	0.0013	0.0034	0.0050	0.0051	0.0080	0.0097	0.0106	0.0135	0.0161	0.0129	0.0083	0.0099	0.00350957	0.00147162	0.000213018	0	0	0.00195843	0.00107999	0.014268	0.00123699	0.00255915	0.00298341	0	1130
C05E4.6	0.006003	0.0018	0.0001	0.0027	0.0030	0.0013	0.0001	0.0000	0.0089	0.0015	0.0039	0.0074	0.0103	0.0084	0.0116	0.0103	0.0040	0.0109	0.000275388	0.00349074	0.000599596	0.000978136	0	0.0246286	0.0696325	0.0344001	0.000748109	0.00182599	0	0	966
C05E4.7	0.00917936	0.0019	0.0000	0.0044	0.0045	0.0070	0.0069	0.0140	0.0197	0.0195	0.0191	0.0249	0.0251	0.0275	0.0277	0.0259	0.0218	0.0198	0.0062276	0.00515589	0	0	0	0	0.00557837	0.00128386	0	0	0	0	439
C05E4.9	0.0802811	0.0000	1.2991	2.7529	4.3614	5.7268	5.9742	7.8213	10.0439	12.3373	11.7761	12.6245	11.1752	8.0776	12.2799	12.1738	13.4464	14.0430	56.616	8.86644	3.42414	5.48455	1.97621	12.5934	11.5968	8.41375	6.6436	12.964	8.76564	0.181672	3308
C05E7.1	0.0314908	0.0365	0.0227	0.2662	0.1568	0.0473	0.1173	0.0000	0.0996	0.1252	0.1479	0.5640	1.0689	3.6564	2.6456	2.6525	3.1268	3.3102	0.068973	1.47894	0.219371	1.50948	0.139787	1.92369	0.424366	0.459927	1.77124	1.21605	0.0255595	0	1005
C05E7.2	0	0.0000	0.1824	0.0492	0.1610	0.0480	0.0405	0.0946	0.0845	0.0702	0.1201	0.0484	0.1242	1.3510	1.4215	1.5191	1.3491	1.2721	0.0245517	1.45419	0.261022	2.03782	0.355526	4.23011	0.209245	0.0425984	1.78671	0.994437	0.0328543	0.00164728	914
C05E7.3	0.0156507	0.0034	0.0138	0.0144	0.0171	0.0143	0.0163	0.0205	0.0295	0.0387	0.0664	0.0821	0.0866	0.1712	0.1657	0.1478	0.1630	0.1532	0.387215	0.30017	0.086705	0.0727773	0.044206	0.872014	0.85507	0.902794	0.157007	0.211377	0.12154	0	471
C05E7.4	0.000704562	0.0000	0.0124	0.0137	0.0101	0.0058	0.0022	0.0055	0.0004	0.0003	0.0005	0.0132	0.0233	0.0294	0.0174	0.0121	0.0079	0.0074	0.0549213	0.032561	0.0212185	0.0237694	0.0101782	0.253443	0.199026	0.178336	0.0178135	0.0249162	0.00269174	0	837
C05G5.1	0.00595501	0.0167	0.0324	0.0129	0.0053	0.0068	0.0000	0.0470	0.0918	0.1883	0.2990	0.4539	0.4850	0.5629	0.5006	0.5447	0.5569	0.5489	0.362783	0.475991	0.247402	0.242264	0.235668	0.327425	0.278663	0.34047	0.177389	0.250142	0.0709611	0	1711
C05G5.2	0.216446	0.5242	0.5074	0.5494	0.6159	0.5853	0.5159	0.4876	0.4133	0.3845	0.3124	0.2442	0.2244	0.1720	0.2043	0.2557	0.2366	0.2536	0.262303	0.207329	0.21643	0.132991	0.225258	0.199897	0.208507	0.192732	0.0741512	0.162354	0.450915	0.130965	2120
C05G5.3	0.139801	0.0000	0.1575	0.4017	0.4412	0.3420	0.3202	0.2946	0.4179	0.6742	0.8684	0.9432	0.9240	1.1668	1.1503	1.1063	0.9845	0.9233	0.365845	0.20328	0.0963675	0.129054	0.136772	0.514715	0.456323	0.562101	0.172453	0.335202	0.0362149	0.0426237	831
C05G5.4	1.63089	0.1204	1.1117	2.2046	2.9068	3.4368	3.7346	3.6382	3.7897	4.0272	3.8757	4.4592	3.6761	3.0961	2.8052	2.9136	3.1494	2.8052	4.58563	5.44463	5.80774	4.70458	3.86851	7.04618	2.95087	3.07073	5.45581	5.50804	1.82969	0.841936	1620
C05G5.5	0.0611404	0.0467	0.1822	0.3675	0.6181	0.7669	0.8823	0.6555	0.5215	0.4557	0.3589	0.3533	0.3303	0.2421	0.2470	0.2538	0.1223	0.1018	0.0366301	0.0353667	0.0116615	0.0150456	0.00901032	0.0541335	0.073779	0.0512873	0.00721258	0.0162842	0.0259372	0.000303075	1263
C05G5.7	0.0233172	0.0000	0.0510	0.0847	0.0781	0.0572	0.0402	0.0471	0.0427	0.1560	0.3447	0.3240	0.2808	0.2964	0.2388	0.2389	0.1756	0.1306	1.91696	68.4751	3.30767	0.840129	0.0854834	8.95217	0.404433	0.100116	4.74664	3.31096	0.048002	0	111
C05G6.1	0.0687444	0.0372	0.0416	0.0560	0.0781	0.0836	0.1662	0.2655	0.3829	0.4015	0.3688	0.2942	0.2752	0.2049	0.0950	0.0879	0.0978	0.1079	0.0417755	0.069733	0.106999	0.260569	0.343034	0.157111	0.157667	0.324123	0.232958	0.147751	0.218062	0.062786	1577
C05H8.1	0.0385762	0.0122	0.0000	0.0069	0.0176	0.0022	0.0213	0.0594	0.1028	0.1603	0.2264	0.3629	0.3343	0.4552	0.5418	0.5355	0.5475	0.5807	0.546443	0.24709	0.129438	0.0977534	0.140814	0.449038	0.420278	0.36169	0.0899994	0.183956	0.044039	0.0232905	2130
C06A1.1	7.04777	10.6592	7.5577	5.5637	4.5468	3.5937	2.8936	2.6699	2.4756	2.0576	1.8500	1.7302	1.9192	1.6636	1.4400	1.5066	1.2563	0.9528	3.3395	4.58343	5.04379	4.31498	8.64247	3.4628	4.00926	6.70878	1.48465	3.66276	11.0014	12.9944	2764
C06A1.2	0.0596486	0.0030	0.0335	0.0313	0.0000	0.0318	0.0918	0.2253	0.2690	0.6170	0.5308	0.6393	0.5226	1.3014	1.3345	1.4160	1.3877	1.5263	0.645561	0.679298	0.342504	0.268554	0.178877	4.28517	1.56179	1.37869	0.66137	0.538213	0.0700115	0	1065
C06A1.3	0.0188256	0.0196	0.0205	0.0129	0.0033	0.0000	0.0015	0.0053	0.0070	0.0097	0.0210	0.0279	0.0279	0.0277	0.0239	0.0174	0.0215	0.0202	0.0100352	0.0199006	0.186823	0.757169	0.280106	0.0275633	0.0287446	0.0347883	0.012722	2.0927	0.0325095	0.0709322	1166
C06A1.5	12.5528	11.0332	11.2560	10.9695	9.5373	11.4575	11.1605	9.4153	7.6437	5.5484	3.8722	1.7027	0.7426	1.4004	0.6843	0.2016	0.0000	1.0556	4.90474	3.74212	3.95348	3.43451	6.55837	5.1998	6.43739	6.20207	2.03212	2.47028	3.63639	6.38151	1152
C06A1.6	0.078601	0.2048	0.3694	0.3309	0.1458	0.1077	0.0721	0.0470	0.0642	0.0487	0.0534	0.0469	0.0698	0.0699	0.0565	0.0528	0.0000	0.0188	0.00351304	0.00495628	0.0190154	0.097214	0.012415	0	0	0.00107509	0.0285674	0.0173038	0.00889307	0.0223428	233
C06A1.7	0.00675359	0.0092	0.0050	0.0054	0.0038	0.0059	0.0000	0.0001	0.0033	0.0042	0.0033	0.0040	0.0103	0.0131	0.0151	0.0067	0.0064	0.0031	0.00122063	0.031808	0.0352356	0.173711	0.0186126	0.000333979	0.000712098	0.00109866	0.0342403	0.0381032	0.00180319	0	228
C06A12.3	0.199028	0.0248	0.0183	0.0258	0.0463	0.0934	0.1581	0.2238	0.2706	0.2619	0.2029	0.1344	0.1105	0.1790	0.1747	0.2154	0.2724	0.3323	0.439397	0.297823	0.409329	0.316369	0.594794	3.04908	1.4043	1.10623	0.713771	0.606223	0.308558	0.0854057	894
C06A12.4	0.0243762	0.0009	0.0011	0.0024	0.0009	0.0034	0.0008	0.0000	0.0008	0.0005	0.0010	0.0031	0.0094	0.0151	0.0170	0.0172	0.0161	0.0162	0.0242058	0.0195485	0.00409428	0.00701997	0.00218643	0.0691847	0.0680123	0.0761995	0.00786061	0.0287974	0.00221323	0	2348
C06A12.5	0.0205613	0.0000	0.0051	0.0072	0.0106	0.0150	0.0104	0.0122	0.0146	0.0118	0.0134	0.0187	0.0209	0.0238	0.0189	0.0162	0.0117	0.0035	0.032075	0.0054067	0.00155282	0.00682032	0.00237419	0.565774	0.14306	0.109949	0.0431647	0.403074	0.00306214	0	1928
C06A12.8	0.00799799	0.0000	0.0006	0.0024	0.0012	0.0035	0.0028	0.0075	0.0111	0.0100	0.0070	0.0081	0.0107	0.0137	0.0099	0.0110	0.0115	0.0120	0.000444053	0.00069609	0	0.000474623	0	0.0196564	0.00206495	0.00135893	0.000619022	0.878036	0.00113005	0	553
C06A5.1	1.26564	1.4093	1.0299	0.6768	0.6911	0.6817	0.6087	0.6309	0.6892	0.5019	0.4976	0.3859	0.4022	0.2986	0.2231	0.3247	0.2250	0.1827	0.178052	0.185755	0.211007	0.235659	0.487481	0.193273	0.32067	0.368936	0.031629	0.163048	0.586305	1.87537	5799
C06A5.10	0.059836	0.0500	0.0839	0.2112	0.2588	0.2816	0.3414	0.3523	0.3866	0.2593	0.1608	0.0368	0.0143	0.1054	0.0506	0.0511	0.0498	0.0088	0.262330	0.332116	0.349156	0.365448	0.347900	0.417124	0.240418	0.272872	0.180074	0.183407	0.174615	0.202557	72
C06A5.11	1.34429	0.7998	0.5412	0.3724	0.4166	0.5017	0.6841	0.6819	0.7298	0.8057	0.9373	0.9144	1.0474	1.3747	1.5637	1.6013	1.6654	1.6879	0.779736	0.329889	0.262374	0.388231	0.548441	1.35653	1.67695	1.1133	0.121589	0.248297	0.251756	0.471163	1483
C06A5.12	3.226	1.6468	1.7229	1.3022	0.7680	0.4057	0.6463	0.6178	0.6239	0.5179	0.1964	0.0074	0.0475	0.1801	0.1481	0.1475	0.1699	0.0360	0.0782026	0.138716	0.193194	0.185024	0.311485	0.312171	0.201312	0.25743	0.0257915	0.675901	0.194644	0.558206	445
C06A5.2	0.0689948	0.0502	0.0478	0.0410	0.0393	0.0337	0.0292	0.0252	0.0187	0.0177	0.0188	0.0266	0.0234	0.0219	0.0129	0.0117	0.0044	0.0000	0.00413894	0.0035884	0.126369	0.376981	0.0978328	0.00776394	0.0123565	0.0181407	0.00186685	0.750163	0.0094304	0.0245458	708
C06A5.3	1.44049	0.7095	0.5048	0.7663	1.1314	1.2128	1.4408	1.5269	1.4647	1.3241	1.2708	1.1230	1.0254	0.9602	0.7873	0.7615	0.8076	0.3923	0.699373	0.363466	0.274153	0.366708	0.897535	0.710099	1.06043	0.897717	0.0978034	0.315128	0.86939	1.88293	2606
C06A5.4	0.0353268	0.0000	0.0258	0.0596	0.0824	0.0778	0.0841	0.1013	0.1022	0.0851	0.0684	0.0563	0.0576	0.0543	0.0613	0.0663	0.0738	0.0770	0.0225098	0.0354609	0.107552	0.130305	0.303188	0.149722	0.172861	0.169383	0.00336172	0.0891164	0.10436	0.441748	396
C06A5.5	0.056323	0.0040	0.0637	0.1943	0.2121	0.1763	0.2247	0.2764	0.2996	0.1913	0.1278	0.0419	0.0343	0.0809	0.0585	0.0597	0.0375	0.0550	0.065281	0.078461	0.103802	0.115113	0.183221	0.214928	0.196968	0.181405	0.043524	0.054553	0.106030	0.200135	162
C06A5.6	1.24376	1.1907	0.4649	0.2148	0.1204	0.1372	0.1479	0.1815	0.2281	0.1343	0.1868	0.1713	0.1793	0.1860	0.1913	0.1553	0.2297	0.1937	0.0607329	0.146103	0.506356	0.648927	1.48966	0.168584	0.388771	0.215338	0.0145927	0.376687	1.85799	4.69611	2353
C06A5.7	1.05558	1.4179	0.8330	0.5472	0.5902	0.5068	0.9333	1.1929	1.2628	1.4938	1.6876	2.0661	2.3704	2.6544	3.0876	3.5302	3.4551	3.4568	1.87706	1.24953	0.897509	0.724307	1.18947	2.89876	3.27536	2.46174	0.414446	0.794711	1.03103	0.686424	2288
C06A5.8	2.70295	0.9516	0.3829	0.1104	0.0371	0.0273	0.0366	0.0660	0.0444	0.0281	0.0520	0.0508	0.0478	0.0646	0.0796	0.1237	0.1064	0.1140	0.0238771	0.0352725	0.0658278	0.239881	0.760212	0.145383	0.449946	0.288261	0.0068131	0.137473	0.879387	1.45951	1097
C06A5.9	2.56918	2.4772	2.0838	1.0344	0.6090	0.3884	0.2846	0.2561	0.2248	0.2113	0.2362	0.1821	0.2056	0.3173	0.1416	0.1160	0.2184	0.0854	0.203093	0.110248	0.255359	0.434521	0.917839	0.429362	0.926177	0.677287	0.0125902	0.25568	1.18472	1.78848	1293
C06A6.2	0.607256	0.7872	1.2393	1.9750	1.9815	1.5881	1.6423	1.8013	1.9489	2.0146	1.7140	1.5916	1.3091	1.0873	1.0677	0.9207	0.7917	0.5689	0.519787	0.392151	0.343616	0.123859	0.215738	0.466394	0.571784	0.448878	0.163851	0.294296	0.223366	0.275614	2139
C06A6.3	4.79894	2.2949	1.7427	1.2552	1.1606	1.0883	1.2068	1.0293	0.8752	0.9496	0.9069	0.7946	0.7431	1.0716	0.9937	0.9025	0.8809	0.9263	0.610578	0.472841	0.352806	0.495308	0.862942	0.670173	0.892648	0.716196	0.268358	0.435089	0.875241	1.85957	1041
C06A6.4	4.35825	3.1444	2.4735	0.8718	0.2401	0.1380	0.4264	0.4289	0.7133	0.6659	0.6863	0.6716	0.5539	1.0851	0.7778	0.8162	1.1464	1.0589	2.12597	1.80738	1.86595	2.14841	4.33337	1.25294	1.06287	1.44484	2.79053	2.61317	2.23835	2.55864	1369
C06A6.5	0.331241	0.0000	0.2830	0.8670	2.3657	3.5039	5.8010	6.4774	7.3355	8.2978	6.7425	5.7116	5.0115	5.7742	3.7303	3.1046	2.2197	2.0052	2.00541	2.51174	4.26949	0.950471	1.10301	4.63196	2.41917	2.94567	5.11644	3.34433	0.666334	0.405118	1394
C06A6.7	0.0148761	0.0000	0.0062	0.0142	0.0148	0.0147	0.0311	0.0321	0.0704	0.0897	0.0941	0.1033	0.1129	0.1041	0.0945	0.0908	0.0877	0.0675	0.014122	0.0146358	0.0860667	0.316536	0.0943525	0.0981605	0.0938341	0.0919744	0.00557764	0.824521	0.00418392	0.0201086	566
C06A8.1	2.176	2.1624	1.6755	0.8058	0.8978	1.1286	1.3734	1.5861	2.0114	2.4385	2.7249	2.9679	3.3212	2.9072	2.7909	2.5357	2.1781	1.6529	1.77028	4.10873	7.40161	3.19747	4.47221	3.69809	5.18087	3.29818	2.88895	3.97979	2.22187	3.19764	2491
C06A8.2	3.24196	1.8211	1.6593	1.4095	1.2350	1.2631	1.2275	1.0609	0.9083	0.8309	0.6489	0.6572	0.5908	0.6172	0.5469	0.5508	0.4268	0.4919	0.496647	0.380787	0.440412	0.644294	1.35955	0.751314	1.16554	1.11544	0.127272	0.365748	1.39781	2.38234	1521
C06A8.3	1.07179	9.7405	16.5970	32.6880	46.0801	43.0312	31.6522	21.9218	17.1951	13.6502	9.6092	13.3438	10.4407	13.9565	14.4671	16.0718	16.3928	18.5373	20.2989	18.6094	24.1881	25.3323	20.523	4.75692	2.27316	6.24305	83.6269	41.8564	9.36263	0.39373	851
C06A8.4	4.45649	2.5382	1.2347	0.3920	0.2129	0.1159	0.1664	0.1852	0.1778	0.0000	0.0977	0.1785	0.0357	0.1738	0.1825	0.1051	0.1495	0.2061	0.070298	0.143185	0.359854	0.921419	1.7989	0.234953	0.452427	0.281291	0.0970463	0.431854	2.29742	1.29706	782
C06A8.5	0.458773	1.8022	2.7419	5.4330	6.4326	6.7786	6.2810	3.8141	3.1221	2.4963	1.7189	1.2469	1.2981	1.2063	1.0205	0.3861	0.0273	0.3135	0.433412	0.487069	0.523	0.655868	0.9727	0.215664	0.395234	0.352834	0.111848	0.83875	1.04751	2.50724	1583
C06A8.6	0.0426051	0.0091	0.0201	0.0221	0.0138	0.0041	0.0087	0.0187	0.0048	0.0000	0.0105	0.0174	0.0206	0.0253	0.0153	0.0115	0.0109	0.0067	0.014294	0.0102336	0.243811	1.13115	0.457522	0.0171331	0.00768307	0.0173726	0.0152557	4.80426	0.018025	0.0309793	1145
C06A8.7	0.00993686	0.0013	0.0000	0.0011	0.0007	0.0022	0.0008	0.0022	0.0082	0.0043	0.0031	0.0033	0.0104	0.0187	0.0270	0.0282	0.0287	0.0297	0.0308119	0.0131318	0.00165654	0.00189165	0.0017819	0.01332	0.0119724	0.0122182	0.000323625	0.00860014	0.000592617	0	999
C06A8.8	0.0236328	0.0358	0.0000	0.0418	0.1007	0.1311	0.1197	0.0676	0.0662	0.2380	0.3370	0.4149	0.4032	0.6545	0.7267	0.7679	0.7929	0.9196	0.352632	0.189044	0.109143	0.132199	0.105541	0.467147	0.375757	0.387602	0.182473	0.17112	0.0186586	0.0265118	1902
C06A8.9	0.0026641	0.0000	0.0050	0.0172	0.0048	0.0087	0.0094	0.0238	0.0473	0.0445	0.0644	0.0850	0.1008	0.1721	0.2345	0.2311	0.2241	0.2280	0.367056	0.17999	0.108042	0.0577697	0.0673554	0.294511	0.297842	0.363992	0.0390051	0.110929	0.0285707	0.00232215	3099
C06B3.1	0.0119914	0.0014	0.0019	0.0000	0.0025	0.0084	0.0079	0.0061	0.0068	0.0076	0.0132	0.0192	0.0178	0.0153	0.0142	0.0124	0.0144	0.0146	0.000406594	0.000704461	0.000186826	0	0	0.0412712	0.0427897	0.0351185	0	0.00425075	0	0	765
C06B3.10	0.00849388	0.0000	0.0013	0.0025	0.0017	0.0031	0.0035	0.0046	0.0038	0.0042	0.0054	0.0103	0.0161	0.0139	0.0186	0.0142	0.0164	0.0112	0.00089752	0.00160578	0	0.000920935	0	0.00123387	0.00217058	0.00309624	0	0.00042103	0	0	1026
C06B3.11	0.00346352	0.0024	0.0027	0.0000	0.0000	0.0024	0.0043	0.0047	0.0063	0.0076	0.0105	0.0101	0.0113	0.0130	0.0135	0.0127	0.0097	0.0107	0	0.00235863	0	0.00101929	0	0.000390182	0.00116763	0	0	0.00508711	0	0	927
C06B3.12	0.0145018	0.0000	0.0021	0.0004	0.0023	0.0070	0.0059	0.0061	0.0087	0.0075	0.0093	0.0133	0.0186	0.0232	0.0252	0.0211	0.0205	0.0192	0	0.00133312	0	0	0	0.0105485	0.02344	0.0159887	0	0	0	0	924
C06B3.13	0.0201858	0.0000	0.0021	0.0016	0.0025	0.0037	0.0050	0.0025	0.0032	0.0022	0.0039	0.0069	0.0075	0.0109	0.0130	0.0144	0.0128	0.0138	0.00559039	0.00242634	0.000573013	0.00190136	0.00343042	0.0398187	0.0463936	0.0353022	0.0024074	0.00120083	0.000442139	0	1339
C06B3.14	0	0.0000	0.0032	0.0024	0.0048	0.0060	0.0046	0.0051	0.0049	0.0079	0.0081	0.0129	0.0178	0.0164	0.0205	0.0185	0.0171	0.0159	0.000434273	0.00232695	0	0	0	0.0106967	0.013498	0.0242246	0	0.000462998	0	0	933
C06B3.16	0.00657874	0.0003	0.0005	0.0030	0.0016	0.0026	0.0022	0.0000	0.0014	0.0047	0.0044	0.0168	0.0266	0.0297	0.0267	0.0307	0.0309	0.0351	0.00238329	0.00445229	0.00715969	0.0536528	0.0116491	0.00905967	0.0112042	0.00904262	0.000687388	0.119198	0	0	498
C06B3.2	0.00803272	0.0000	0.0013	0.0072	0.0087	0.0101	0.0124	0.0165	0.0169	0.0114	0.0164	0.0198	0.0230	0.0208	0.0180	0.0188	0.0231	0.0249	0.00439826	0.00352303	0.00163416	0.00209872	0.00496876	0.00668259	0.00846463	0.00688874	0.00148862	0.0193342	0.00350924	0	2076
C06B3.3	0.0250234	0.0040	0.0000	0.0263	0.0431	0.0858	0.1294	0.1546	0.1997	0.2482	0.2808	0.3338	0.3250	0.4188	0.4056	0.4003	0.3867	0.3610	0.55761	0.728009	1.46142	0.860672	0.98668	1.04593	0.359655	0.380919	0.701638	0.807648	0.244607	0.010764	1541
C06B3.4	0.956385	0.0312	0.0000	0.1635	0.7188	0.9272	1.1318	1.3327	1.5848	2.0265	1.4824	1.2479	1.4238	1.5062	1.3053	1.3028	0.7624	0.7337	1.52528	0.629252	0.489402	0.420261	0.54876	7.23739	3.36399	3.80241	0.582302	1.31805	0.303126	0.404199	1001
C06B3.5	0.0143066	0.0009	0.0000	0.0007	0.0038	0.0062	0.0091	0.0036	0.0034	0.0135	0.0182	0.0197	0.0186	0.0095	0.0070	0.0112	0.0026	0.0043	0.0112951	0.000968228	0.00132049	0.000825222	0.000499721	0.00143815	0.0018221	0.00408708	0.00493298	0.00302866	0.000660678	0	1145
C06B3.6	0.252253	0.0528	0.0173	0.0147	0.0139	0.0117	0.0173	0.0204	0.0241	0.0278	0.0409	0.0413	0.0522	0.1468	0.1988	0.1859	0.1890	0.1747	3.04841	0.294107	0.22107	0.365578	0.399112	2.05828	3.9562	2.39053	1.95432	5.96863	1.55464	0.018842	1288
C06B3.7	0.0161813	0.0021	0.0032	0.0022	0.0002	0.0023	0.0000	0.0031	0.0053	0.0011	0.0088	0.0123	0.0167	0.0730	0.0471	0.0385	0.0302	0.0230	0.0640855	0.0202014	0.0208084	0.019685	0.0172507	0.0365936	0.0575101	0.0181901	0.0689876	0.13459	0.0620871	0	984
C06B3.8	0.0162984	0.0036	0.0000	0.0068	0.0065	0.0043	0.0046	0.0018	0.0090	0.0112	0.0219	0.0425	0.0623	0.0911	0.0824	0.0853	0.0975	0.0964	0.134329	0.0678733	0.0199833	0.0112039	0.0118348	0.118941	0.171703	0.145023	0.0174831	0.0294895	0.00514994	0	2181
C06B3.9	0.00744316	0.0000	0.0012	0.0021	0.0017	0.0018	0.0042	0.0050	0.0067	0.0084	0.0119	0.0126	0.0147	0.0141	0.0146	0.0169	0.0151	0.0156	0.00351346	0.000329742	0	0	0.00158347	0.0175833	0.0251398	0.0158494	0.00067288	0.000402213	0	0	1074
C06B8.1	0	0.0249	0.0062	0.0530	0.1846	0.3206	0.6425	0.7525	0.8271	0.6711	0.4497	0.2523	0.1871	0.2286	0.0879	0.0365	0.0901	0.0000	0.0576476	0.0691294	0.0284706	0.00484299	0.00643767	0.00824613	0.00271571	0.0260467	0.0116571	0.0247115	0.00660174	0	1111
C06B8.10	0.0086416	0.0009	0.0058	0.0055	0.0047	0.0004	0.0003	0.0000	0.0031	0.0030	0.0011	0.0079	0.0124	0.0146	0.0150	0.0124	0.0149	0.0098	0.0136107	0.00379359	0.000777658	0.000912927	0.00110566	0.00374298	0.0029099	0.00332234	0.00264594	0.000417369	0.000572005	0	1035
C06B8.11	0.00176751	0.0057	0.0025	0.0000	0.0183	0.0316	0.0177	0.0180	0.0025	0.0033	0.0115	0.0132	0.0291	0.0288	0.0235	0.0074	0.0077	0.0026	0	0.00326344	0	0.00182058	0	0	0.000114704	0	0	0.00582628	0	0	519
C06B8.2	0.00368925	0.0000	0.0447	0.0360	0.0313	0.0336	0.0710	0.0686	0.1373	0.2809	0.4054	0.6735	0.8013	0.9907	0.7828	0.8242	0.6987	0.5914	0.142936	0.373734	0.190035	0.21945	0.0947019	0.0386852	0.00673678	0.0322213	0.132437	0.307996	0.0290256	0.00535679	1634
C06B8.3	0.0200995	0.0000	0.0004	0.0009	0.0012	0.0014	0.0002	0.0016	0.0019	0.0021	0.0023	0.0038	0.0060	0.0067	0.0097	0.0128	0.0167	0.0212	0.00384161	0.00434531	0	0	0	0.000729938	0.00655188	0.00323656	0	0	0.00114342	0	489
C06B8.4	0.00848677	0.0019	0.0011	0.0000	0.0012	0.0029	0.0039	0.0044	0.0077	0.0060	0.0078	0.0102	0.0107	0.0101	0.0116	0.0123	0.0138	0.0144	0.0421951	0.00329624	0.0023824	0.00461818	0.00517367	0.0159059	0.0228275	0.0152928	0.00767773	0.00682661	0.00347229	0	1023
C06B8.6	0.0150383	0.0000	0.0050	0.0016	0.0055	0.0107	0.0232	0.0348	0.0421	0.0466	0.0382	0.0316	0.0264	0.0190	0.0164	0.0261	0.0286	0.0290	0.00153569	0.00201935	0	0	0	0.013181	0.00794294	0.0125943	0	0	0.000539185	0	1098
C06B8.7	0.0474649	0.0938	0.2851	0.6394	1.2526	1.6788	1.5479	2.2353	2.2804	2.0287	1.9559	1.7603	1.5115	0.7099	0.7085	0.6619	0.5906	0.5143	0.0306034	0.10069	0.154409	0.108489	0.0705235	0.071176	0.0364906	0.0383618	0.0217361	0.124809	0.109715	0.0376823	9546
C06B8.8	19.7949	10.5570	15.0285	20.8485	22.5519	17.0158	6.2984	8.4277	3.4594	25.1780	59.8143	68.1894	54.8459	67.6216	80.9651	64.4277	83.5202	81.4619	368.925	268.499	261.113	364.336	156.349	183.362	87.6257	107.061	563.203	246.728	115.034	56.5293	336
C06B8.9	0	0.0007	0.0000	0.0005	0.0018	0.0018	0.0018	0.0006	0.0050	0.0089	0.0105	0.0113	0.0116	0.0121	0.0134	0.0081	0.0073	0.0065	0.00029455	0.00259541	0	0	0.00114388	0.0582325	0.0896225	0.0892778	0	0	0	0	1056
C06C3.1	0.846685	0.9040	1.1367	1.3611	1.9581	1.9471	1.5689	2.7103	3.2035	4.2410	4.8603	4.9683	4.0180	2.3862	2.7727	2.7851	2.1701	2.0620	0.709667	0.936303	0.852135	0.70018	1.52296	0.766588	0.981775	0.89713	0.214014	0.798756	1.91747	1.9446	3832
C06C3.10	0.0176991	0.0330	0.0000	0.0374	0.0834	0.0598	0.0362	0.0480	0.1119	0.2189	0.3414	0.5818	0.6807	1.1795	1.2149	1.1367	1.1949	1.3060	0.0732058	0.362048	0.244745	0.398929	0.109491	0.0919382	0.153442	0.167095	0.568583	1.06509	0.0133262	0.00752858	522
C06C3.12	0.00169226	0.0084	0.0106	0.0052	0.0013	0.0000	0.0085	0.0037	0.0329	0.0445	0.0825	0.1063	0.0886	0.1327	0.1582	0.1481	0.1437	0.1373	0.134923	0.133106	0.108994	0.0542828	0.0543479	0.0945742	0.198263	0.216008	0.0616897	0.0895737	0.0153578	0	484
C06C3.3	0.0159363	0.0006	0.0048	0.0207	0.0206	0.0154	0.0172	0.0089	0.0141	0.0401	0.0446	0.0739	0.1078	0.1387	0.1484	0.1539	0.1505	0.1594	0.00953779	0.0615545	0.0170086	0.0365876	0.00875037	0.0467836	0.0177522	0.0291955	0.0134256	0.0558237	0.00335363	0.00747435	1731
C06C3.4	0.019388	0.0000	0.0185	0.1204	0.1090	0.1696	0.2123	0.2622	0.4560	0.9519	1.2753	1.8211	1.4926	1.4563	1.2632	1.1236	0.9611	0.9355	0.0378658	0.248258	0.218134	0.0809332	0.041716	0.0454862	0.0216589	0.0268121	0.547463	0.242157	0.00795223	0	730
C06C3.6	0.0679283	0.0142	0.0112	0.0062	0.0043	0.0000	0.0027	0.0027	0.0014	0.0057	0.0113	0.0177	0.0291	0.0472	0.0547	0.0468	0.0525	0.0477	0.00937966	0.0575961	0.0322774	0.0247014	0.0338491	0.0335499	0.018921	0.0342848	0.00890847	0.0255038	0.00449014	0.0129119	1172
C06C3.7	0.146574	0.1188	0.3976	0.1965	0.0323	0.0153	0.0093	0.0270	0.0016	0.0257	0.0122	0.0054	0.0217	0.0240	0.0119	0.0147	0.0209	0.0103	0.0036651	0.0017236	0.00225947	0.0102342	0.0152119	0.00148281	1.00969e-05	0.00101966	0	0.00338042	0.0989469	0.00742716	536
C06C3.8	0.0144971	0.0229	0.0441	0.0380	0.0113	0.0028	0.0000	0.0026	0.0059	0.0061	0.0122	0.0213	0.0334	0.0425	0.0505	0.0557	0.0457	0.0394	0.011201	0.0215505	0.0133728	0.043915	0.0462049	0.0236723	0.0171396	0.00669926	0.00681499	0.083746	0.00974526	0.00172448	1539
C06C3.9	0.0104429	0.0000	0.0014	0.0040	0.0016	0.0033	0.0047	0.0029	0.0057	0.0213	0.0315	0.0442	0.0423	0.0437	0.0506	0.0486	0.0542	0.0559	0.0126021	0.0754157	0.0754257	0.0322615	0.0325494	0.0414447	0.129481	0.124678	0.0472868	0.0285985	0.00949021	0	480
C06C6.1	0.0176089	0.0000	0.0019	0.0064	0.0051	0.0063	0.0027	0.0019	0.0069	0.0065	0.0097	0.0161	0.0139	0.0162	0.0112	0.0061	0.0056	0.0012	0	0.00133708	0	0	0	0.0142906	0.0128274	0.0328211	0	0	0	0	1094
C06C6.2	0.0100633	0.0000	0.0016	0.0019	0.0008	0.0006	0.0004	0.0008	0.0011	0.0041	0.0051	0.0051	0.0070	0.0107	0.0108	0.0114	0.0104	0.0098	0	0.00142038	9.59653e-05	0.000927262	0	0.0266356	0.0535113	0.0216885	0	0	0	0	1019
C06C6.3	0.0270671	0.0030	0.0016	0.0032	0.0023	0.0034	0.0047	0.0015	0.0000	0.0021	0.0046	0.0067	0.0098	0.0128	0.0136	0.0148	0.0168	0.0158	0.00369007	0.00322068	0	0	0	0.0337416	0.0403828	0.0324674	0.00101719	0.00169618	0	0	1047
C06C6.4	0.00497179	0.0109	0.0000	0.0251	0.0144	0.0184	0.0462	0.0348	0.0298	0.0557	0.1110	0.2294	0.3497	0.5670	0.7296	0.6863	0.6946	0.6899	0.107171	0.211392	0.0914673	0.0986091	0.0492571	0.102306	0.0883096	0.125917	0.0793323	0.133593	0.0465945	0	1140
C06C6.5	0.0201437	0.0000	0.0081	0.0548	0.0543	0.0388	0.1077	0.0930	0.0657	0.1383	0.1740	0.3891	0.4420	0.7152	0.7894	0.7968	0.8330	0.8481	0.179078	0.235265	0.129858	0.0771225	0.0693967	0.125812	0.111062	0.146421	0.0731477	0.144446	0.0519035	0.00357408	1428
C06C6.6	0.00138999	0.0033	0.0004	0.0024	0.0037	0.0021	0.0005	0.0015	0.0009	0.0000	0.0033	0.0057	0.0098	0.0084	0.0091	0.0115	0.0108	0.0139	0	0.00143066	0.00680732	0.0288635	0.0137023	0.00214436	0.00191496	0.000763264	0	0.0258722	0.00136752	0.00701582	2357
C06C6.7	0.00184471	0.0010	0.0000	0.0007	0.0005	0.0022	0.0016	0.0018	0.0019	0.0024	0.0035	0.0098	0.0140	0.0124	0.0097	0.0096	0.0072	0.0052	8.91051e-05	0.00161836	0.017069	0.0765921	0.0489405	0.00660463	0.00347388	0.00366075	0.000417619	0.156771	0.000444463	0.00697365	2664
C06C6.8	0.0265906	0.0008	0.0015	0.0025	0.0024	0.0021	0.0015	0.0049	0.0036	0.0039	0.0000	0.0038	0.0171	0.0255	0.0336	0.0289	0.0227	0.0164	0.0337409	0.0233111	0.0374011	0.36489	0.117652	0.00863296	0.0553088	0.00732157	0.0731961	0.529144	0.00826081	0	430
C06C6.9	0.00952885	0.0024	0.0007	0.0000	0.0014	0.0021	0.0018	0.0044	0.0038	0.0007	0.0039	0.0088	0.0114	0.0133	0.0144	0.0160	0.0168	0.0170	0.000655365	0.00311976	0	0.0801123	0.00950517	0.00415263	0.0196758	0.0015442	0.00111869	0.148698	0	0	306
C06E1.1	2.20445	6.9840	8.5922	18.3320	21.6465	21.2162	19.1852	11.8992	8.9017	5.3758	4.9379	3.4958	3.3070	3.5033	3.8959	1.6460	2.3028	0.0000	0.142662	0.099362	0.100022	0.119204	0.115451	0.686043	0.573126	0.324021	0.0670078	1.04696	0.357396	0.238664	576
C06E1.10	0.503001	0.3657	0.3411	0.4844	0.7158	0.8709	0.9959	1.0388	1.0533	0.7681	0.6758	0.5319	0.4330	0.3207	0.3615	0.3633	0.3324	0.3714	0.353292	0.349505	0.310502	0.329663	0.418981	0.455867	0.548126	0.652472	0.0453364	0.143499	0.322991	1.07625	3622
C06E1.11	0.0186451	0.0000	0.0125	0.0170	0.0212	0.0180	0.0237	0.0249	0.0325	0.0371	0.0415	0.0440	0.0426	0.0412	0.0423	0.0383	0.0343	0.0306	0.0203736	0.0282288	0.0122985	0.0216375	0.0443737	0.0509466	0.0653635	0.0438599	0.0128872	0.0229939	0.0437868	0.0496478	1230
C06E1.3	0.0257956	0.0000	0.0274	0.0348	0.0850	0.0967	0.1168	0.1185	0.1719	0.2136	0.2925	0.4191	0.4820	0.7757	0.8154	0.8801	0.8769	0.9109	0.126803	0.614243	0.300683	0.294604	0.27361	1.02034	0.187044	0.167069	0.134336	0.282374	0.0168063	0.0204343	1867
C06E1.4	0.00962159	0.0107	0.0000	0.0087	0.0037	0.0035	0.0017	0.0080	0.0152	0.0360	0.0867	0.2009	0.3951	0.4557	0.4777	0.4903	0.5112	0.4987	0.0941333	0.0883679	0.0271247	0.0292359	0.0101304	0.0756501	0.0945709	0.0987506	0.010955	0.0294489	0.00520197	0	2959
C06E1.5	0	0.0006	0.0000	0.0011	0.0021	0.0034	0.0062	0.0074	0.0025	0.0012	0.0015	0.0067	0.0142	0.0256	0.0289	0.0317	0.0382	0.0393	0.00660487	0	0.00110081	0.0304077	0.00710703	0.00332757	0	0.0023374	0.00711232	8.29268	0.0502044	0	246
C06E1.6	0.0135417	0.0005	0.0023	0.0014	0.0016	0.0000	0.0001	0.0007	0.0044	0.0049	0.0092	0.0082	0.0130	0.0211	0.0245	0.0260	0.0330	0.0361	0.00881293	0.0386991	0.0480418	0.266141	0.0847674	0.011898	0	0.00899507	0.370275	119.992	0.105687	0	150
C06E1.7	0.0128268	0.0107	0.0000	0.0118	0.0180	0.0112	0.0022	0.0116	0.0096	0.0499	0.0790	0.0853	0.1341	0.1823	0.1532	0.1816	0.2035	0.2200	0.0275773	0.093248	0.0345937	0.130204	0.0379341	0.0434196	0.0199882	0.0447743	0.0252225	0.171142	0.00234366	0.00363681	1249
C06E1.8	0.0121895	0.0328	0.0000	0.0101	0.0258	0.1202	0.1600	0.3879	0.8561	1.5608	2.0610	2.2413	1.2962	1.0286	1.0122	0.8491	0.5876	0.4542	0.158518	0.11285	0.239599	0.018244	0.00776015	0.0581203	0.041849	0.0624939	0.0940988	0.0582561	0.00984057	0.00334197	1489
C06E1.9	1.06527	0.5457	0.5307	0.4997	0.5193	0.5295	0.5220	0.4891	0.4674	0.4023	0.3594	0.3223	0.3036	0.2991	0.2875	0.2633	0.2473	0.2286	0.375387	0.316398	0.316095	0.413778	0.569406	0.385708	0.650267	0.597491	0.114359	0.308137	0.562716	0.920388	2034
C06E2.1	0	0.0127	0.0000	0.0506	0.0348	0.0290	0.0417	0.0561	0.0737	0.0870	0.1646	0.2504	0.3392	0.5335	0.5452	0.5250	0.5860	0.5918	0.233537	0.265115	0.133359	0.209795	0.101339	1.38544	0.284756	0.281234	0.167271	0.137051	0.0159671	0.00840741	1032
C06E2.2	0.020225	0.0011	0.0026	0.0007	0.0029	0.0057	0.0000	0.0006	0.0021	0.0024	0.0010	0.0019	0.0111	0.0208	0.0163	0.0209	0.0244	0.0287	0.00800808	0.00561425	0.00206385	0	0	0.000927785	0.0016607	0	0.00305519	0.00485173	0	0	277
C06E2.3	0.0449067	0.0035	0.0106	0.0036	0.0014	0.0000	0.0017	0.0026	0.0020	0.0028	0.0034	0.0040	0.0123	0.0392	0.0448	0.0461	0.0388	0.0421	0.112032	0.0451749	0.006409	0.0121428	0.00315138	0.0616302	0.0370438	0.0683415	0.0178974	0.0272227	0.00680488	0	696
C06E2.5	4.67554	3.8256	6.0071	8.0266	8.3133	7.4033	7.9206	4.7855	2.9593	1.7999	1.1611	0.8868	0.6998	1.0832	0.6313	0.4910	0.0766	0.0142	0.108682	0.118024	0.0945232	0.224216	0.257678	0.135582	0.10542	0.112246	0.145685	0.1279	0.637153	0.632633	645
C06E2.7	0.0740676	0.0212	0.0240	0.0299	0.0237	0.0132	0.0159	0.0040	0.0026	0.0000	0.0083	0.0154	0.0296	0.0474	0.0600	0.0627	0.0661	0.0705	0.134813	0.0625153	0.050728	0.0335076	0.0262015	0.0762173	0.0779578	0.0673681	0.0331409	0.0503646	0.00846495	0	882
C06E2.8	0.0554295	0.0000	0.0017	0.0021	0.0042	0.0025	0.0011	0.0025	0.0007	0.0005	0.0038	0.0056	0.0077	0.0097	0.0112	0.0158	0.0195	0.0215	0.0723959	0.180371	0.165657	0.117044	0.00605482	0.104009	0.00275145	0.0837537	0.19665	0.136497	0.00663333	0	357
C06E2.9	0.00701224	0.1091	0.1497	0.2733	0.4903	0.4284	0.2992	0.1983	0.1616	0.1030	0.1133	0.1357	0.1462	0.1123	0.0964	0.0752	0.0628	0.0000	0	0.008212	0.00702072	0.0132615	0.00797483	0.0432836	0.0364974	0.0722122	0.01071	10.1808	0.0430458	0	285
C06E4.1	0.0250226	0.0000	0.0026	0.0074	0.0024	0.0054	0.0060	0.0128	0.0234	0.0212	0.0181	0.0237	0.0300	0.0334	0.0297	0.0315	0.0336	0.0328	0	0.000984565	0	0.00167829	0.00316184	0.00169066	0	0	0	0.00221658	0	0	563
C06E4.2	0.0371671	0.3720	0.0000	0.1507	0.3936	0.8302	1.7311	2.8072	3.3822	5.2024	6.4600	6.2110	5.9988	7.9912	6.8382	7.7729	7.4162	6.9120	0.475887	0.820985	0.385255	0.332016	0.131425	1.27488	0.465336	0.486527	1.51337	0.676871	0.109312	0.0144393	357
C06E4.3	0.0710283	0.0140	0.0127	0.0102	0.0035	0.0000	0.0001	0.0002	0.0022	0.0028	0.0072	0.0078	0.0112	0.0220	0.0280	0.0302	0.0324	0.0377	0.0259968	0.0348424	0.036992	0.0191976	0.0230325	0.370603	0.21717	0.250105	0.0395025	0.0160311	0.0140582	0	875
C06E4.4	0.0033819	0.0000	0.0002	0.0008	0.0009	0.0022	0.0055	0.0100	0.0107	0.0113	0.0148	0.0105	0.0101	0.0080	0.0043	0.0036	0.0065	0.0050	0.00192753	0.00374176	0.00114855	0	0.00112795	0	0.00167014	0.00126105	0	0	0	0	465
C06E4.5	0.020149	0.0017	0.0000	0.0011	0.0019	0.0012	0.0007	0.0021	0.0050	0.0034	0.0064	0.0092	0.0112	0.0171	0.0178	0.0169	0.0165	0.0139	0	0.00163269	0	0.0015414	0	0.00403716	0.00247201	0.00206177	0.000558432	0.00140939	0.00289735	0	613
C06E4.6	0.00210014	0.0024	0.0052	0.0039	0.0032	0.0011	0.0000	0.0027	0.0033	0.0053	0.0073	0.0090	0.0095	0.0129	0.0132	0.0135	0.0123	0.0128	0.010475	0.00310463	0.00395398	0.00110126	0.00200063	0.0177333	0.00838284	0.00713294	0.00683796	0.00587381	0.000690005	0	858
C06E4.7	0.00770595	0.0079	0.0099	0.0135	0.0111	0.0122	0.0000	0.0089	0.0067	0.0256	0.0774	0.1176	0.1596	0.2161	0.2356	0.2372	0.2437	0.2517	0.256605	0.119914	0.0345283	0.0477212	0.0141967	1.08488	1.0294	0.998146	0.0618694	0.127318	0.0176791	0	693
C06E4.8	0.00530762	0.0021	0.0016	0.0000	0.0013	0.0041	0.0043	0.0019	0.0052	0.0075	0.0095	0.0112	0.0232	0.0284	0.0335	0.0353	0.0368	0.0374	0.0158938	0.0310821	0.0197348	0.020098	0.0333068	0.528592	0.143262	0.131591	0.0278727	0.192213	0.0157935	0	858
C06E7.1	4.72779	3.0629	1.9602	1.1907	1.5255	1.7461	2.1714	1.8136	1.4285	1.2820	1.0557	1.1972	1.1584	1.5040	1.3610	1.2820	1.2231	1.0830	0.864865	1.31639	1.41631	1.6885	1.76906	1.19503	1.33257	2.85566	0.729289	0.515206	1.55394	5.16562	861
C06E7.2	0.0290292	0.0000	0.0001	0.0203	0.0246	0.0367	0.0691	0.0887	0.1110	0.1379	0.1751	0.2273	0.2741	0.4141	0.3916	0.4068	0.4262	0.4284	0.418264	0.433463	0.219227	0.194884	0.172029	1.52131	0.873274	0.896576	0.216427	0.697656	0.0453026	0.0140509	1729
C06E7.3	3.51369	3.6390	2.0320	1.1926	1.4849	1.8751	1.9805	1.9816	1.9417	1.5272	1.3882	1.8375	1.6320	2.0713	2.0754	2.4453	2.8407	2.7608	1.04708	1.61845	1.33988	2.50835	1.79545	2.68599	2.49393	2.49857	1.1554	1.81804	2.03877	3.54553	1114
C06E7.4	0.202393	0.1838	0.2789	0.2155	0.5984	1.5080	3.4393	5.5023	6.6119	7.0996	5.1804	3.9514	3.1345	2.4444	2.3956	2.5882	2.6760	2.8394	0.34996	2.59454	0.500805	1.38756	0.185918	0.38038	0.133359	0.13331	1.41516	1.10577	0.225514	0.0362359	1593
C06E7.6	0.00440311	0.0021	0.0000	0.0000	0.0037	0.0041	0.0171	0.0570	0.0606	0.1355	0.1555	0.2833	0.1334	0.1346	0.1221	0.0976	0.0676	0.0365	0.000904307	0.00213952	0.0497425	0.246324	0.173602	0.00999539	0.00438256	0.00736599	0.0182163	1.25171	0.00265969	0.0348778	439
C06E7.7	0.00790701	0.0028	0.0019	0.0000	0.0016	0.0082	0.0074	0.0076	0.0148	0.0329	0.0374	0.0431	0.0318	0.0197	0.0141	0.0118	0.0092	0.0073	0	0.000888318	0	0	0	0.00253976	0.000197744	0	0	0.00239987	0	0	1040
C06E7.88	0.0362012	0.0000	0.3028	0.0000	0.0598	0.0636	0.8187	0.9383	1.7458	3.7945	5.7048	9.2824	7.3945	10.0525	6.1010	4.4337	2.7514	2.5832	0.00623513	0.0452993	0.0774143	0.0412188	0.0165305	0.491886	0.0715886	0.0137452	0.62723	0.379869	0.00163543	0.0162137	724
C06E8.3	0.391203	0.2583	0.1710	0.0490	0.0394	0.0000	0.0231	0.0036	0.0118	0.0606	0.1417	0.2945	0.3522	0.3799	0.3565	0.3944	0.4718	0.5121	1.42875	0.601545	0.466588	0.301188	0.36874	1.33225	2.6456	1.30733	0.276415	0.493373	0.312856	0.225207	2024
C06E8.5	0.00937522	0.0246	0.0992	0.0644	0.0799	0.0330	0.0472	0.0463	0.0494	0.0564	0.0166	0.0201	0.0000	0.5158	1.2903	0.8868	0.7613	0.7298	0.0452453	0.662758	0.20578	0.393454	0.181498	4.77853	0.486886	0.405793	0.34505	0.174309	0.011029	0	1922
C06G1.1	0.00661163	0.0000	0.0521	0.1397	0.0433	0.0799	0.0665	0.0421	0.1542	0.4436	0.7708	1.8488	2.4932	3.1642	2.9102	3.0855	3.3328	3.3306	0.0465482	3.05044	0.658366	1.69072	0.17816	1.19633	0.140486	0.108131	0.943654	1.11644	0.0384875	0.00691779	1992
C06G1.2	0	0.0829	0.0307	0.1521	0.0727	0.0000	0.0534	0.0863	0.0772	0.1487	0.1998	0.7890	1.8483	3.1175	4.4152	4.0564	3.8453	3.7874	0.0156629	0.79134	0.0665797	1.48475	0.0221204	0.0368579	0.0460325	0.0237179	0.126088	0.230311	0.0182535	0	873
C06G1.4	0.558145	0.9944	2.3755	4.7521	8.0192	9.3294	8.3198	10.2624	9.6527	9.4116	8.5183	8.0674	7.1173	4.9223	4.6557	3.9637	3.5099	3.8900	2.51217	2.03492	1.55302	0.728356	0.724237	2.6593	2.6513	2.92758	0.672271	1.39455	1.04195	0.354744	3390
C06G1.5	0.0217867	0.0038	0.0000	0.0376	0.0970	0.1188	0.2338	0.4939	0.7405	1.2706	1.4796	2.0885	1.7833	1.4841	1.5570	1.3826	1.3412	1.1337	0.418516	0.944136	0.527521	0.423209	0.278239	0.67597	0.442582	0.667323	0.176071	0.418095	0.0635233	0.0274885	2397
C06G1.6	0.0144737	0.0033	0.0000	0.0655	0.0868	0.1385	0.3236	0.5866	1.0405	1.5411	1.9597	1.9105	2.0564	1.2781	1.5664	1.5583	1.4878	1.2387	0.254755	0.660203	0.403328	0.229126	0.179229	0.460286	0.226969	0.528511	0.0887374	0.271799	0.0514576	0.0189113	2379
C06G3.1	0.303505	0.1217	0.1673	0.2913	0.2751	0.2172	0.2664	0.3074	0.3907	0.3310	0.2799	0.3138	0.4577	0.7152	0.7712	0.7809	0.7647	0.7748	1.49263	0.46095	0.28767	0.306371	0.286784	1.63391	2.25926	1.4096	1.16464	1.63403	0.293848	0.0300445	1421
C06G3.10	0.92255	0.5782	0.3497	0.4298	0.7153	1.0204	1.3322	1.4673	1.3656	1.1186	0.9568	0.8527	0.7860	0.6666	0.5213	0.5268	0.4624	0.4125	0.478589	0.555542	0.629101	0.659934	1.13376	0.574071	0.862879	0.773196	0.304848	0.657882	0.768248	1.69364	3100
C06G3.11	6.81461	9.5844	9.8755	9.0946	9.0875	7.7883	5.6584	3.1664	2.1157	2.6978	3.3581	5.2111	2.0589	2.6765	2.1299	1.2850	0.6106	0.0000	5.91873	4.41601	4.2882	6.89026	3.66534	3.93305	1.72396	2.99617	10.124	2.60595	3.98942	5.21422	385
C06G3.2	2.05569	2.6635	2.2239	1.5872	1.4585	1.5339	1.3874	1.2110	1.0538	0.7479	0.5950	0.4477	0.4449	0.4541	0.3709	0.3268	0.3147	0.1810	0.168395	0.315035	0.486351	0.632523	1.90362	0.27105	0.675886	0.386274	0.0380468	0.191751	2.29144	5.80596	2510
C06G3.3	0.0391575	0.0000	0.0026	0.0098	0.0235	0.0314	0.0300	0.0443	0.0597	0.0364	0.0467	0.0529	0.0717	0.1077	0.1363	0.1277	0.1276	0.1427	0.152299	0.237765	0.0597654	0.112537	0.216636	19.5919	43.1772	16.7659	0.299073	0.404732	0.0910677	0.0233341	292
C06G3.4	0.00251556	0.0013	0.0000	0.0059	0.0103	0.0207	0.0154	0.0138	0.0151	0.0125	0.0130	0.0154	0.0180	0.0189	0.0153	0.0183	0.0169	0.0236	0.00104375	0.00275157	0.000285349	0	0.000784525	0.00260581	0.00145316	0.00192285	0.000821378	0.00337825	0.000751606	0.00466526	2188
C06G3.5	0.681297	0.0526	0.0635	0.5431	1.2461	3.3225	5.5516	6.8923	8.2820	6.9468	4.9739	4.9139	4.4316	4.3499	3.2135	3.3661	4.2899	4.9875	3.62725	2.11679	2.41292	1.66469	1.63416	4.85445	5.39212	5.41086	1.31598	2.19282	0.967066	0.362113	1353
C06G3.6	0.995762	0.0000	0.4455	1.2031	2.1501	3.6334	5.7008	6.4771	7.1467	6.8399	5.4527	5.8529	5.5194	6.8986	5.0899	4.1989	3.9268	3.5320	0.863754	0.738916	0.362239	0.202767	0.278033	2.26151	1.5059	1.21784	0.228406	0.346834	0.345532	0.367176	1872
C06G3.7	1.21751	0.5522	0.6040	0.8595	1.0074	0.9702	0.9510	0.8113	0.7489	0.7684	0.7589	0.9287	1.1072	1.2982	1.1769	1.0850	1.0573	0.9946	0.995892	0.705606	0.523199	0.610318	0.887207	1.24373	1.10466	1.27617	0.488287	1.03871	1.12912	0.796283	2603
C06G3.8	4.91709	2.9077	2.4527	1.1021	0.8782	0.7047	0.6735	0.6567	0.7143	0.6359	0.4416	0.4168	0.3489	0.5704	0.5056	0.4025	0.3609	0.3473	0.262315	0.379031	0.395302	0.763201	0.871725	0.594429	0.633979	0.659968	0.696657	0.60053	1.00899	1.06785	769
C06G3.9	0.432257	0.2748	0.2061	0.4674	0.7693	1.1194	1.6350	1.9381	1.7578	1.5781	1.3631	1.2351	1.0618	0.9038	0.8815	0.7582	0.5538	0.5767	0.705778	0.829712	0.854609	0.784678	1.25569	0.901237	1.61303	1.14957	0.427547	0.738463	0.934507	1.33687	2353
C06G4.1	1.51315	0.9417	0.7222	0.4587	0.4733	0.3916	0.4681	0.4498	0.4663	0.4806	0.4621	0.4054	0.3970	0.3602	0.3451	0.2866	0.1965	0.1636	0.109696	0.106377	0.244221	0.336433	0.74638	0.272307	0.609827	0.471228	0.014818	0.368198	0.5638	1.64383	2760
C06G4.2	0.507635	1.1543	1.2892	0.6639	0.1714	0.0983	0.0305	0.2312	0.2771	0.3722	0.3027	0.3141	0.5314	0.4278	0.8016	1.0288	1.1580	1.4777	3.39553	3.07135	2.58915	1.71458	2.39755	9.20503	5.78647	3.20888	1.04815	2.03515	2.11212	0.436807	2950
C06G4.4	0.161609	0.0380	0.0276	0.0233	0.0121	0.0000	0.0076	0.0149	0.0248	0.0336	0.0426	0.0596	0.0587	0.0554	0.0499	0.0546	0.0553	0.0419	0.050897	0.0696927	0.181149	0.733099	0.304511	0.125721	0.0677824	0.067757	0.0622909	1.48615	0.0536758	0.0907387	610
C06G4.5	0.122967	0.0542	0.0354	0.0073	0.0102	0.0064	0.0045	0.0000	0.0002	0.0132	0.0243	0.0559	0.0868	0.1442	0.1440	0.1493	0.1660	0.1589	0.234071	0.0750723	0.026066	0.0233693	0.0507421	0.383067	0.241839	0.187732	0.0280722	0.182992	0.0164105	0.00444743	1423
C06G4.6	0.0205752	0.0075	0.0000	0.0168	0.0173	0.0187	0.0258	0.0217	0.0164	0.0669	0.0957	0.1249	0.1151	0.1576	0.1586	0.1659	0.1711	0.1868	0.00264937	0.0601271	0.114626	0.53626	0.0400803	0.0136338	0.00511999	0.00584893	0.493986	0.137326	0.00381336	0	621
C06G8.1	0.00647875	0.1242	0.2625	0.8614	1.4588	2.4534	2.2610	1.1195	0.7695	0.2215	0.1110	0.2609	0.2586	0.6984	0.6713	0.6682	0.5979	0.7818	0.348829	1.72395	1.02922	1.83463	0.770255	12.2406	10.1461	4.88998	1.6757	1.24655	0.336723	0.0185654	1512
C06G8.2	0.0162544	0.0021	0.0102	0.0076	0.0000	0.0212	0.0044	0.0091	0.0303	0.0682	0.0847	0.1712	0.2650	0.3447	0.3808	0.3804	0.4297	0.4184	0.245307	0.442937	0.13081	0.238229	0.551769	3.6945	2.62018	3.75121	0.196653	0.490851	1.79913	0.00580245	2586
C06G8.3	0.0806818	0.0000	0.0766	0.1487	0.3081	0.3362	0.3414	0.3230	0.3475	0.3716	0.3219	0.4553	0.4748	0.7330	0.6359	0.6613	0.7768	0.8448	0.632934	1.21314	0.609211	0.715131	0.736306	1.18872	0.90289	0.81385	0.577496	1.21541	0.634956	0.0367887	1379
C06G8.4	0.0255387	0.0000	0.0022	0.0028	0.0028	0.0034	0.0038	0.0031	0.0013	0.0025	0.0071	0.0106	0.0144	0.0184	0.0219	0.0205	0.0160	0.0140	0.000560232	0.00289608	0.006634	0.0641493	0.00616158	0	0.00330824	0.00269484	0.0142683	0.0045264	0.000618626	0	957
C06H2.1	30.6533	25.2531	22.4063	17.7073	10.4652	10.7689	6.6164	5.1969	5.9256	6.1230	5.8118	8.8483	7.0947	12.0214	12.8185	14.6329	20.1365	22.1407	19.418	20.5761	20.8885	21.5276	18.8531	11.6704	9.75071	10.7182	20.0699	14.0061	9.53188	14.9071	933
C06H2.2	0.917425	0.1698	0.1169	0.2362	0.3660	0.4151	0.6005	0.5461	0.5575	0.5443	0.4382	0.3678	0.3816	0.3487	0.3500	0.2531	0.1594	0.0106	0.518014	0.35264	0.309139	0.386323	0.567775	0.44032	0.338246	0.610912	0.225187	0.740049	0.227814	0.38662	1537
C06H2.3	1.30379	1.2428	0.7589	0.2814	0.2980	0.3997	0.2921	0.2806	0.2356	0.2013	0.0745	0.0000	0.0915	0.3005	0.2910	0.2216	0.1287	0.0815	0.2343	0.253788	0.28132	0.277971	0.553864	0.353273	0.286641	0.332262	0.226158	0.261172	0.226348	0.442414	1791
C06H2.4	0.0832206	0.0135	0.0000	0.0211	0.0438	0.0848	0.1449	0.1478	0.1342	0.1266	0.1605	0.2061	0.2080	0.2558	0.2179	0.1993	0.2058	0.1670	0.336255	0.277118	0.216558	0.101857	0.180595	0.106655	0.076272	0.112403	0.076364	0.109357	0.0431201	0.0390339	1233
C06H2.5	0.0235393	0.0030	0.0054	0.0084	0.0081	0.0000	0.0180	0.0012	0.0167	0.0116	0.0229	0.0507	0.1228	0.1997	0.2357	0.2508	0.2332	0.2386	0.753879	0.327755	0.119903	0.0716296	0.0516318	0.779095	0.771607	0.64366	0.179616	0.223861	0.0375391	0	849
C06H2.6	4.92457	8.0859	4.7248	2.4240	2.4380	2.5797	2.6147	2.0775	2.0618	1.9148	1.6506	2.1878	1.3304	3.1028	2.5919	2.6497	2.6794	3.5700	2.12807	1.58375	1.55741	1.67318	2.76512	2.66043	2.00884	2.89497	1.63356	1.43111	3.86337	3.66138	652
C06H2.7	2.67448	1.5166	0.9381	0.2033	0.1059	0.0907	0.0796	0.0504	0.1347	0.0890	0.0833	0.0713	0.1050	0.1474	0.0931	0.0997	0.0113	0.0055	0.0490458	0.0328433	0.0349174	0.0671695	0.379634	0.856004	0.492895	0.410853	0.0227683	0.400721	0.592279	0.842658	1293
C06H5.1	0.00885463	0.0000	0.0028	0.0093	0.0079	0.0007	0.0092	0.0113	0.0045	0.0289	0.0502	0.0618	0.0858	0.1152	0.1059	0.0960	0.0913	0.0897	0.487616	0.494926	0.465502	0.401716	0.412812	0.568158	0.338093	0.272252	1.03775	1.4994	0.398283	0	370
C06H5.2	0.0258255	0.0000	0.0006	0.0119	0.0121	0.0215	0.0245	0.0165	0.0247	0.0639	0.0865	0.1027	0.0458	0.0387	0.0317	0.0326	0.0240	0.0185	0.156735	0.132007	0.132459	0.0899397	0.0827311	0.247029	0.0685572	0.103514	0.168465	0.323084	0.0307476	0	307
C06H5.6	0.032449	0.0000	0.0227	0.0513	0.0541	0.1098	0.2170	0.3416	0.5048	0.6960	0.6779	0.5885	0.4992	0.3666	0.3347	0.3064	0.3363	0.3128	0.252136	0.345877	0.621772	0.554116	0.501189	0.4565	0.595644	0.600711	0.352523	0.346437	0.153146	0.0201971	1779
C06H5.7	0.072638	0.0953	0.1674	0.3657	0.3825	0.4863	0.6354	0.9294	1.2016	1.4552	1.4340	1.0400	1.4452	1.7808	1.8231	2.1114	2.1991	2.4334	1.5883	1.75442	0.935542	0.763246	0.771265	7.19519	4.20946	5.87307	1.65613	1.47499	1.08114	0.0312485	1354
C06H5.8	0.0543615	0.1058	0.0770	0.0342	0.0172	0.0055	0.0000	0.0071	0.0011	0.0096	0.0235	0.0190	0.0361	0.0617	0.0689	0.0737	0.0721	0.0813	0.079114	0.0832432	0.0970663	0.08555	0.110685	0.101015	0.0778135	0.106024	0.0951677	0.0891033	0.0497909	0.0316454	1083
C07A12.1	0.0208705	0.1845	0.4558	0.4622	1.2429	2.1499	4.0711	4.5348	4.2588	3.1767	1.7130	0.9732	0.7618	0.6057	0.4606	0.1073	0.0000	0.3722	0.53438	0.225198	0.0926593	0.0457925	0.0877665	0.457348	0.940034	0.822929	0.0599462	0.32919	0.195423	0	1226
C07A12.2	0.0160599	0.0262	0.0166	0.0012	0.1321	0.0000	0.0924	0.0721	0.0494	0.1151	0.0691	0.0547	0.1709	0.4199	1.0363	0.9001	0.7268	0.6308	0.616291	0.482531	0.143327	0.0959804	0.0400464	1.71091	1.42934	1.80526	0.379795	1.93001	0.100202	0	204
C07A12.3	0.14006	0.1775	0.2924	0.5168	0.7557	0.8842	0.8881	0.8675	0.9516	0.9628	0.9804	0.9513	0.8948	0.8895	0.9351	0.9647	0.9063	0.9049	0.835259	0.693939	0.562562	0.380308	0.395462	1.00246	1.03234	0.974087	0.339154	0.800335	0.3745	0.12075	1905
C07A12.4	3.1039	18.2420	33.6702	39.7135	50.8758	70.7594	73.7218	76.4235	78.8645	72.1340	56.1370	47.5579	32.8407	23.0767	14.7820	21.5836	21.5125	22.7449	21.9111	49.31	81.585	32.6848	15.4794	14.5272	4.9842	11.5946	51.2544	55.4834	13.7233	5.88733	1866
C07A12.5	1.3246	1.8189	1.7508	1.6550	1.3749	1.2004	1.1147	1.1143	1.0521	0.9852	0.8632	0.8069	0.7607	0.6977	0.7228	0.6782	0.7204	0.6531	0.0791172	0.258322	0.108188	0.157218	0.189255	0.456051	0.669656	0.396304	0.0676819	0.129459	0.616006	0.547226	2505
C07A12.7	0.282716	0.3925	0.6628	1.3691	1.5771	2.4446	2.4754	2.2205	2.2975	2.3449	1.9282	2.0640	1.9523	1.7777	1.6246	1.4192	1.4507	1.3684	1.2238	1.1115	0.932531	0.595264	0.465717	1.79542	1.59283	1.72863	0.880449	1.03437	0.807189	0.169414	1492
C07A4.1	0.0202813	0.0000	0.0027	0.0125	0.0076	0.0065	0.0066	0.0304	0.0301	0.0903	0.1109	0.1337	0.1835	0.2659	0.2706	0.2796	0.2911	0.3106	0.323207	0.201835	0.155947	0.11434	0.0890424	0.773871	0.46162	0.507089	0.16798	0.210626	0.0307819	0.0262801	1911
C07A4.2	0.0254169	0.0040	0.0105	0.0130	0.0000	0.0095	0.0802	0.1081	0.1303	0.1157	0.0683	0.0592	0.0728	0.0706	0.0610	0.0636	0.0751	0.0969	0.0635459	0.119268	0.0285308	0.0606942	0.0419237	0.575463	0.0968545	0.550511	0.0649581	0.108558	0.0138701	0	1405
C07A4.3	0.00136676	0.0005	0.0007	0.0000	0.0025	0.0051	0.0031	0.0023	0.0021	0.0006	0.0024	0.0040	0.0101	0.0134	0.0157	0.0155	0.0153	0.0158	0.00794434	0.014604	0.0043195	0.253836	0.110653	0.00443802	0.00720486	0.0103384	0.162094	0.241136	0.0342624	0.00100197	815
C07A9.1	0.0173894	0.0000	0.0022	0.0060	0.0081	0.0068	0.0067	0.0075	0.0083	0.0077	0.0178	0.0208	0.0286	0.0322	0.0211	0.0268	0.0240	0.0373	0.00370861	0.00509625	0.00349923	0	0.00102645	0.00667056	0.00230185	0.00364794	0.000345428	0.367887	0.00348484	0	991
C07A9.10	0.0179518	0.0035	0.0005	0.0000	0.0065	0.0034	0.0070	0.0103	0.0055	0.0109	0.0167	0.0342	0.0439	0.0319	0.0389	0.0402	0.0460	0.0488	0.00560082	0.009808	0.000783133	0	0.00243852	0.000984436	0.00231676	0.00211346	0	0.000591749	0.00279342	0	730
C07A9.11	0.0295936	0.0055	0.0053	0.0213	0.0140	0.0072	0.0110	0.0003	0.0000	0.0027	0.0018	0.0563	0.1177	0.2477	0.2501	0.2413	0.2427	0.2711	0.157135	0.325292	0.405242	0.247361	0.440175	0.217925	0.159327	0.371433	0.116371	0.162349	0.027782	0.00863195	2099
C07A9.12	0.0576396	0.0118	0.0387	0.0000	0.0067	0.0051	0.0678	0.0943	0.2375	0.3508	0.6115	0.8626	0.8390	1.1317	1.0462	1.0306	1.1300	1.0660	0.517072	0.235531	0.134011	0.0600351	0.0834924	0.994321	0.681136	0.702304	0.0909951	0.243161	0.0235759	0	964
C07A9.13	0.0101023	0.0086	0.0034	0.0052	0.0000	0.0100	0.0156	0.0106	0.0437	0.0494	0.1026	0.2266	0.2514	0.2978	0.2738	0.2481	0.2348	0.1970	0.0144652	0.012371	0.0334341	0.0917021	0.0872602	0.0106994	0.00667185	0.0167925	0.0203027	0.351888	0.00798013	0.023199	814
C07A9.2	7.74211	4.6573	4.7524	4.1236	3.9027	3.7850	3.3206	2.3823	1.7744	1.2649	0.8603	1.0215	0.5362	0.7812	0.9570	0.5394	0.8651	0.6893	0.877063	0.75005	0.87363	1.29302	1.88601	0.633756	0.605128	0.577819	0.762516	0.904256	3.47189	2.62316	984
C07A9.3	3.02493	7.5268	7.3064	6.8304	6.6081	6.5613	5.0106	4.6848	4.4702	4.0704	3.5515	3.2316	2.9663	2.1569	2.1491	2.3402	2.1530	2.8786	2.01477	1.71834	1.55345	1.32954	2.79917	2.01926	3.06162	2.62605	0.260925	1.40937	5.99245	3.35816	3894
C07A9.4	0.0151907	0.0000	0.0028	0.0065	0.0065	0.0074	0.0123	0.0123	0.0118	0.0133	0.0139	0.0137	0.0172	0.0242	0.0255	0.0312	0.0347	0.0363	0.173042	0.100492	0.149563	0.0655864	0.212789	0.0099987	0.00501245	0.018757	0.0661617	0.157735	0.0260144	0.0155851	1734
C07A9.5	0.0107176	0.0000	0.0010	0.0020	0.0035	0.0191	0.0006	0.0519	0.0620	0.1180	0.2505	0.3561	0.5111	0.4787	0.4930	0.3927	0.3756	0.3081	0.00368969	0.00828837	0.000798308	0.00198142	0.00125204	0.0023796	0.00434613	0.00236693	0.000749057	0.00322959	0.00181724	0	914
C07A9.6	0.0105224	0.0000	0.0420	0.0292	0.1273	0.2655	0.5559	0.8902	1.1071	1.0062	0.7116	0.5839	0.5492	0.5372	0.4656	0.3542	0.4259	0.3861	0.365111	0.179435	0.366464	0.151227	0.25678	0.233604	0.116397	0.471059	0.274582	0.241709	0.0485808	0.00298722	1700
C07A9.7	2.32513	1.8163	1.6039	1.6132	1.6455	1.7241	1.6710	1.2941	1.1259	0.9416	0.7312	0.6760	0.5193	0.6323	0.5568	0.5979	0.4381	0.3886	0.414244	0.295551	0.309627	0.354346	0.826085	0.469696	0.865752	0.619924	0.0530012	0.275736	0.774598	1.72853	1638
C07A9.8	0.0469487	0.0000	0.0008	0.0008	0.0000	0.0031	0.0044	0.0073	0.0088	0.0093	0.0099	0.0111	0.0142	0.0173	0.0219	0.0215	0.0264	0.0278	0.421043	0.127014	0.0899763	0.043632	0.0571449	1.84726	2.13279	2.78018	0.0632359	0.279704	0.0287512	0	1478
C07A9.9	0.610532	0.2432	0.1078	0.0348	0.1061	0.2482	0.4390	0.4767	0.5979	0.7815	0.9136	0.9676	0.9781	1.2498	1.1743	1.2934	1.4041	1.4607	2.17295	0.368336	0.277813	0.328194	0.277656	2.25469	1.652	1.44031	0.503638	0.624766	0.168623	0.140732	946
C07B5.2	0	0.0000	0.0114	0.0343	0.0465	0.0441	0.0409	0.0476	0.0622	0.0627	0.0703	0.0836	0.0889	0.0742	0.0706	0.0510	0.0444	0.0364	0.00458601	0.0012373	0.125661	0.00831925	0.00191578	0.0358746	0.0117963	0.0124536	0.076453	0.0559791	0	0	448
C07B5.3	0.00527798	0.0033	0.0000	0.0048	0.0060	0.0164	0.0160	0.0196	0.0312	0.0293	0.0243	0.0258	0.0830	0.1642	0.1993	0.2307	0.2218	0.2631	0.696811	0.25843	0.0885078	0.0567216	0.0284466	0.518331	0.488734	0.516918	0.205178	0.787761	0.0197406	0	509
C07B5.4	0.00423836	0.0020	0.0047	0.0671	0.1575	0.1787	0.2416	0.3511	0.4349	0.5741	0.5749	0.7497	0.5869	0.7058	0.6343	0.6354	0.6729	0.6662	0.413581	0.313881	0.17129	0.114758	0.0861603	0.285714	0.273561	0.233812	0.163177	0.230224	0.0560188	0.00424608	2404
C07B5.5	0.0894042	0.7372	1.3313	3.4655	4.4064	4.6373	3.1653	2.0250	1.6769	1.6075	1.6000	1.3981	1.4208	1.4272	0.8268	0.4950	0.4458	0.3651	3.2618	2.1658	2.50229	2.01903	3.1426	0.492369	0.139608	0.554953	2.45739	4.18102	4.45639	0.0618504	1350
C07B5.6	0.0484053	0.0000	0.0412	0.1596	0.3042	0.3702	0.4157	0.3926	0.3763	0.3665	0.3312	0.2395	0.1622	0.1463	0.1141	0.0220	0.0499	0.0577	0.0125239	0.027697	0.0177099	0.0284142	0.017111	0.325326	0.121192	0.195779	0.0221302	0.0233681	0.0035557	0.0528388	666
C07B5.8	0.0498192	0.1432	0.1841	1.0769	4.2029	2.1284	0.5735	0.2387	0.1383	0.4173	1.1030	3.4577	0.9257	3.8086	0.4817	0.8203	0.4210	0.6727	1.39966	0.985685	0.232138	0.373119	0.216107	1.61616	1.23744	0.210337	2.23045	2.3934	0.179226	0	315
C07C7.1	0.0490482	0.0066	0.0000	0.0082	0.0031	0.0028	0.0109	0.0171	0.0214	0.0195	0.0107	0.0029	0.0196	0.0446	0.0574	0.0615	0.0743	0.0835	0.0541362	0.0279164	0.008765	0.00407013	0.00679522	0.0350525	0.0877794	0.0704209	0.00744172	0.0182947	0.00150151	0	690
C07D10.1	0.041324	0.0137	0.0000	0.0756	0.0899	0.0369	0.1107	0.1000	0.1209	0.5560	0.6829	1.1597	1.2901	2.0396	0.8621	0.4483	0.5620	0.4161	0.106577	0.126944	0.0530165	0.0467307	0.0894155	0.219993	0.0862327	0.0466276	0.0528186	0.086342	0.0115774	0.0204378	1125
C07D10.2	1.40346	2.0146	1.3027	1.0518	0.8416	0.9171	1.0716	0.9822	1.2022	1.1128	1.0960	1.1070	1.2435	1.5419	1.6656	1.5611	1.2951	1.4374	0.962569	0.676709	0.69859	0.825804	1.62517	5.83708	4.26187	2.04721	0.425972	1.05937	1.81525	2.05716	1930
C07D10.3	0	0.0000	0.0001	0.0023	0.0032	0.0012	0.0017	0.0017	0.0011	0.0053	0.0107	0.0124	0.0156	0.0213	0.0295	0.0299	0.0301	0.0316	0.0447608	0.0361222	0.00874532	0.00578517	0.00262745	0.0821144	0.0461628	0.0314019	0.0026027	0.0107203	0.000534801	0	1107
C07D10.4	0.0387233	0.0337	0.1212	0.1649	0.2162	0.0882	0.0698	0.0046	0.0000	0.0031	0.0805	0.1687	0.5376	2.8603	2.2016	2.3572	2.3411	2.5796	0.0653261	1.73203	0.185912	1.11112	0.360385	0.478868	0.280921	0.197802	0.889965	0.740694	0.0175332	0.00949765	1330
C07D10.5	0.871943	3.0886	4.4547	7.6827	11.0078	13.0270	14.9258	11.6238	8.7432	5.5060	3.3479	2.7598	2.2550	2.6023	1.3750	1.0277	0.3006	0.1802	0.239726	0.172267	0.12402	0.134843	0.271668	0.354003	0.312397	0.282584	0.108567	0.24959	0.221413	0.142391	1447
C07D10.6	0.0110157	0.2007	0.2921	0.5575	0.7096	0.8826	0.7555	0.7501	0.4523	0.3865	0.2533	0.2715	0.2307	0.1905	0.0708	0.1224	0.0000	0.0455	0.0472261	0.0156653	0.0132347	0.00821634	0.00939813	0.0463228	0.0356875	0.0255116	0.0121548	0.0625358	0.0122028	0	345
C07D8.5	8.08941e-05	0.0000	0.0031	0.0073	0.0087	0.0105	0.0084	0.0088	0.0115	0.0039	0.0026	0.0099	0.0181	0.0189	0.0191	0.0192	0.0211	0.0282	0.00539629	0.0155496	0.0297545	0.013415	0.0141279	0	0	0.00687387	0.0114341	0.0186953	0.00320782	0	405
C07D8.6	8.97416	14.9863	13.0298	8.1762	4.0881	1.7663	0.5654	0.0000	0.1901	0.3403	0.0901	0.0901	0.2002	1.0908	1.0558	2.5369	4.3383	6.6000	2.7146	4.96903	6.99926	6.14305	5.71628	1.17737	0.78174	1.20318	6.96193	3.63919	7.24401	3.92084	1119
C07E3.1	1.20559	1.1164	1.1866	1.2425	1.1536	1.0977	0.9473	0.8427	0.8064	0.6863	0.5692	0.5454	0.5436	0.4557	0.4518	0.4366	0.3944	0.3362	0.3675	0.335333	0.418754	0.534891	0.994825	0.434111	0.778846	0.636156	0.133706	0.384538	0.993411	1.60077	2662
C07E3.10	0.0702643	0.1422	0.0678	0.2537	0.3324	0.0000	0.2821	0.5577	0.9098	2.1958	3.9914	4.7503	4.2342	4.0876	3.2456	2.7951	2.3642	2.3598	0.0115553	1.72305	0.699101	0.916511	0.0655031	0.116702	0.0542461	0.021452	6.20852	1.03062	0.0489855	0.036541	470
C07E3.2	1.47136	1.1116	1.1602	1.2173	1.3880	1.6507	1.7132	1.8646	1.7576	1.4307	1.0641	0.8597	0.7642	0.5262	0.4120	0.4673	0.3567	0.3140	1.41554	0.91432	0.972836	1.09465	1.58262	1.50531	1.55573	2.40968	0.177853	0.409252	0.778659	1.64343	2307
C07E3.3	0.0176236	0.0241	0.0000	0.0288	0.0545	0.0050	0.0552	0.0476	0.1138	0.2561	0.4420	0.5539	0.6915	0.8345	0.9567	0.9702	0.9351	0.9968	0.86344	0.798704	0.358323	0.453831	0.148975	2.72757	1.73474	1.85928	0.523694	0.726732	0.397751	0	1292
C07E3.4	0.0123451	0.0266	0.0179	0.0025	0.0010	0.0000	0.0014	0.0037	0.0022	0.0026	0.0063	0.0130	0.0200	0.0192	0.0189	0.0179	0.0180	0.0200	0.00177943	0.00138354	0.163831	0.138232	0.0468064	0.00374528	0.00605902	0.00468648	0.00242545	0.278594	0.0043377	0.00780362	690
C07E3.5	0.0149497	0.0006	0.0000	0.0060	0.0065	0.0062	0.0120	0.0219	0.0421	0.0453	0.1058	0.1042	0.1229	0.1277	0.1154	0.1086	0.0886	0.0819	0.0990491	0.0366251	0.00576946	0.0022934	0.00372915	0.0756196	0.0702677	0.0796571	0.00625462	0.0168438	0.00478984	0	1236
C07E3.6	2.23228	2.4744	1.8937	1.6203	1.7190	1.9277	3.7184	3.9643	4.8669	5.6320	5.4703	4.0807	3.2218	3.4612	3.0503	3.0163	2.5763	2.0166	0.41513	0.279641	0.110054	0.155372	0.276027	0.474278	0.561021	0.454234	0.111799	0.106189	0.382269	0.457831	1183
C07E3.8	0.0245563	0.0543	0.0662	0.0854	0.0754	0.0344	0.0116	0.0000	0.0059	0.0107	0.0075	0.0075	0.0122	0.0181	0.0298	0.0219	0.0131	0.0001	0.00466643	0.0109222	0.00174346	0.00436627	0.004174	0.0301831	0.0679376	0.0295348	0.00268381	0.0157337	0.00497965	0.00329123	1070
C07E3.9	0.34203	0.0000	0.1536	0.5031	0.8475	0.8789	0.8764	0.9816	1.2335	1.2743	1.0605	0.9137	0.9451	1.4261	1.6730	1.4965	1.4948	1.5941	0.347413	0.430667	0.329329	0.63286	0.926045	0.419589	0.415358	0.289957	0.9738	0.995224	1.08406	0.304606	598
C07F11.1	1.72817	1.6242	1.4251	1.2743	2.0344	1.8203	2.1083	3.4129	4.2319	4.8850	4.9966	4.5064	4.2017	2.9967	2.8006	3.0057	2.5925	2.3828	0.575871	0.670425	0.572386	0.343251	0.717632	0.503252	0.602657	0.599765	0.130965	0.423905	1.21121	1.47645	4082
C07F11.2	0.0161888	0.0033	0.0046	0.0055	0.0005	0.0013	0.0026	0.0020	0.0047	0.0008	0.0026	0.0060	0.0166	0.0395	0.0455	0.0467	0.0505	0.0492	0.0665342	0.0872358	0.0394303	0.0245185	0.0367818	1.11357	1.90232	1.13473	0.0477303	0.0720822	0.00976631	0	1534
C07G1.1	0.011447	0.0000	0.0032	0.0195	0.0236	0.0180	0.0206	0.0327	0.0296	0.0402	0.0358	0.0325	0.0474	0.0707	0.0852	0.0952	0.1002	0.1023	0.0417027	0.13065	0.143157	0.0441661	0.012447	0.103403	0.0542846	0.0509862	0.0472083	0.0655868	0.0111351	0.00555473	1245
C07G1.2	0.0149684	0.0028	0.0037	0.0113	0.0133	0.0151	0.0233	0.0264	0.0269	0.0283	0.0279	0.0366	0.0519	0.0615	0.0705	0.0760	0.0823	0.0884	0.0419045	0.103702	0.123242	0.059818	0.0318571	0.0938119	0.045131	0.0491332	0.0278171	0.10239	0.0106367	0.0157144	2064
C07G1.3	3.33768	2.2581	1.7449	0.7307	0.7400	0.6429	0.9279	1.0116	1.4340	2.1797	2.7921	3.3312	3.1546	2.8675	2.7342	2.3893	2.2995	1.8285	0.85864	0.77117	0.637008	0.701734	1.38409	1.98208	1.8578	1.65391	0.230709	0.594399	1.46206	1.90324	2937
C07G1.4	0.785933	0.8314	0.6670	0.3615	0.2628	0.2282	0.3698	0.3848	0.4908	0.6944	0.9735	1.6274	1.6542	1.3653	1.5519	1.7375	1.5777	1.5907	0.401318	0.649206	0.436199	0.63975	0.682744	0.491515	0.603864	0.566719	0.127813	0.411209	0.952809	1.04663	3391
C07G1.5	1.89523	1.8226	1.2873	1.3157	1.1905	0.9171	1.0504	1.2428	1.2599	1.5492	1.6050	1.7759	1.9797	2.1824	2.3647	2.2212	2.6619	2.4558	0.960529	1.54067	1.24483	1.41248	2.21052	1.33223	1.56546	1.55115	0.754769	2.25505	1.94578	2.2967	2590
C07G1.6	0.00996731	0.0000	0.0028	0.0062	0.0064	0.0070	0.0092	0.0083	0.0076	0.0105	0.0132	0.0161	0.0170	0.0244	0.0276	0.0298	0.0329	0.0368	0.013756	0.0279233	0.175538	0.468656	0.379204	0.0283285	0.0143352	0.0177946	0.0297089	1.3627	0.0164886	0.104574	756
C07G1.7	0.00265639	0.0000	0.0020	0.0096	0.0160	0.0121	0.0112	0.0167	0.0180	0.0157	0.0122	0.0150	0.0157	0.0224	0.0289	0.0340	0.0318	0.0359	0.009439	0.0182181	0.0188507	0.0116652	0.000859129	0.103902	0.0422595	0.0499726	0.00282696	0.00960309	0.0337051	0	666
C07G1.8	5.95904	6.5020	6.8176	5.4626	4.0222	2.7337	2.0075	2.2615	1.4618	0.9539	0.2254	1.0726	0.0000	2.3445	1.8699	1.3668	1.1058	0.9231	1.06391	1.2577	1.01194	2.04868	1.79268	1.18001	0.893527	1.09053	1.68485	2.50156	1.57043	1.24908	491
C07G2.1	18.4932	26.3321	10.5815	0.2162	1.4055	0.8379	0.4595	0.6081	0.5811	0.8041	0.4527	0.4122	0.7500	1.5406	0.0000	1.0136	1.4392	1.1825	0.0651757	0.180096	0.682969	8.39533	31.6591	0.224258	0.302008	0.184196	0.33183	2.08867	69.6164	44.1962	1891
C07G2.2	1.9284	3.7933	2.1235	1.8330	4.8692	7.2892	8.9283	5.5666	4.2685	2.8209	2.2511	2.1917	2.1609	2.2181	4.5171	3.9209	4.2597	4.1827	4.09891	2.24808	1.9843	1.7601	2.80252	3.15851	3.00971	4.11962	0.801384	1.59761	3.15836	2.20189	2597
C07G2.3	14.0025	13.8587	13.7432	10.7077	6.4679	5.4575	3.6510	2.6653	2.8797	2.6859	2.5003	3.3211	3.8490	5.2512	8.3527	7.3588	8.8518	8.9013	20.7408	11.5697	11.8091	7.40362	14.0022	10.9389	18.1382	14.2973	5.02552	6.32323	8.6165	16.7831	1942
C07G3.10	0.00147453	0.0293	0.0310	0.0467	0.0509	0.0550	0.0453	0.0348	0.0158	0.0106	0.0072	0.0074	0.0000	0.0020	0.0191	0.0355	0.0442	0.0578	0.135761	0.0422078	0.00429538	0.00741994	0.00272722	0.94967	0.661848	0.677084	0	0.00168767	0.0016422	0.0184124	711
C07G3.2	0.056214	0.0050	0.0075	0.0159	0.0113	0.0030	0.0116	0.0000	0.0058	0.0067	0.0065	0.0106	0.0284	0.0584	0.1230	0.1127	0.0998	0.0836	0.0512121	0.260551	0.127126	0.103656	0.0937764	0.0785962	0.0204922	0.0562137	0.207544	0.131053	0.0394582	0	651
C07G3.3	0.0294019	0.0225	0.0228	0.0223	0.0187	0.0145	0.0048	0.0000	0.0022	0.0046	0.0030	0.0055	0.0105	0.0097	0.0113	0.0090	0.0145	0.0073	0.000807237	0.0103409	0.00517059	0.000931834	0.00855825	0.163587	0.176889	0.0804162	0.00324464	0.00356194	0.00501139	0.0198061	1014
C07G3.4	0.00366203	0.0020	0.0000	0.0009	0.0027	0.0041	0.0026	0.0021	0.0023	0.0013	0.0026	0.0026	0.0082	0.0090	0.0105	0.0126	0.0163	0.0187	0	0.00322702	0	0	0	0.0165574	0.0152771	0.00715328	0	0	0.00105039	0	1002
C07G3.5	0.0151604	0.0003	0.0019	0.0000	0.0014	0.0043	0.0037	0.0059	0.0071	0.0052	0.0060	0.0062	0.0052	0.0088	0.0077	0.0118	0.0137	0.0159	0.000658897	0	0	0	0	0.0171147	0.0228452	0.0276012	0	0	0	0	1087
C07G3.6	0.013745	0.0152	0.0273	0.0342	0.0388	0.0392	0.0421	0.0464	0.0394	0.0262	0.0242	0.0222	0.0212	0.0053	0.0019	0.0000	0.0051	0.0042	0.00332825	0.00222703	0.00216876	0.00269003	0.00376034	0.0489367	0.0785509	0.0295778	0	0.00111488	0.00218953	0	1044
C07G3.8	0.00741105	0.0000	0.0051	0.0136	0.0100	0.0115	0.0091	0.0038	0.0071	0.0091	0.0096	0.0128	0.0123	0.0171	0.0227	0.0253	0.0355	0.0444	0.0592571	0.0190609	0.00839227	0.00760884	0.00894759	0.0246043	0.0397397	0.0272484	0.00377988	0.0115953	0.0043942	0.00377367	1366
C07G3.9	0.544245	0.4903	0.4493	0.4180	0.3389	0.2544	0.2565	0.2276	0.2472	0.2088	0.1509	0.1390	0.1113	0.1458	0.1493	0.1385	0.1675	0.1334	0.301876	0.254554	0.473881	0.647591	1.02465	0.654579	0.651969	0.67204	0.261451	0.314398	0.399128	0.675049	1665
C07H4.1	0.0227386	0.0000	0.0096	0.0303	0.0064	0.0244	0.0254	0.0835	0.1390	0.0936	0.1372	0.3073	0.2733	0.3992	0.3951	0.4249	0.5165	0.5589	0.381391	0.35724	0.221468	0.242168	0.354483	2.58639	1.63754	1.15813	0.222367	0.497531	0.0701364	0.00722916	706
C07H4.2	1.12601	1.0445	1.0242	1.2469	1.4275	1.5010	1.6258	1.8675	1.7320	1.5692	1.3547	1.2267	0.9821	0.7767	0.7619	0.8205	0.7131	0.6945	0.850044	0.712111	0.781655	0.607994	1.3315	0.570949	0.803775	0.891233	0.243092	0.466441	0.868722	1.32741	2934
C07H6.1	0.412341	0.1758	0.1469	0.1078	0.0957	0.1486	0.2603	0.3419	0.4005	0.3644	0.3321	0.3637	0.3260	0.3196	0.3291	0.2832	0.2576	0.2284	0.252748	0.355508	0.263437	0.278424	0.435474	0.390399	0.41821	0.414716	0.0954679	0.261104	0.304524	0.632614	2357
C07H6.2	13.6914	10.5767	7.4520	5.5483	6.2758	6.5354	4.8369	4.3818	3.8113	3.2954	2.4237	0.8693	0.9879	2.7185	2.3147	2.3051	2.1192	1.5456	2.37646	2.09543	1.55848	2.96997	2.98095	2.32133	1.47651	1.76665	3.3616	3.07704	6.38371	8.66094	461
C07H6.3	0.0615968	0.0260	0.0407	0.0000	0.0412	0.0096	0.0904	0.2858	0.5055	1.0139	1.4895	1.4381	1.1675	0.7332	0.7473	0.6682	0.6349	0.6891	0.311347	0.696078	0.63698	0.479034	0.351753	0.450696	0.193665	0.217041	0.274664	0.617207	0.186168	0.0345053	4271
C07H6.4	1.23781	1.1882	1.2251	1.1129	1.0326	1.1454	1.0027	1.0128	0.9035	0.8055	0.6743	0.5875	0.5651	0.4644	0.3763	0.3518	0.3004	0.3926	0.623658	0.5501	0.571194	0.544138	0.988605	0.514847	1.19092	1.04786	0.161251	0.446178	1.06441	1.4452	2926
C07H6.5	7.10047	19.0459	12.1998	5.4092	4.0973	3.2658	2.8593	2.9332	3.3905	3.1549	3.6862	3.0348	3.1087	2.5775	3.0903	2.0278	1.0854	2.7530	1.1934	1.7529	4.60428	12.9643	35.509	1.88922	3.1724	2.67337	0.743927	2.63812	29.18	18.0739	2327
C07H6.6	0.374069	0.2680	0.2808	0.3695	0.4799	0.4696	0.5275	0.6245	0.5821	0.5094	0.4415	0.4074	0.3684	0.2931	0.2822	0.2258	0.1982	0.1854	0.262748	0.264346	0.266735	0.321045	0.675525	0.519391	0.748845	0.645197	0.0350961	0.143035	0.710491	1.5435	2808
C07H6.7	0.30779	0.0895	0.0000	0.0151	0.4200	0.8880	1.7373	2.0952	2.2873	2.4266	2.1827	2.0989	1.8635	1.9916	1.3767	1.5754	1.6865	1.8249	0.702128	0.716823	0.316841	0.21034	0.241276	1.11358	1.25517	1.07187	0.201836	0.283425	0.0912475	0.033806	1358
C07H6.8	1.54492	0.9637	0.9377	0.9429	1.0018	0.9509	1.0038	1.0642	1.0014	0.8497	0.6891	0.5422	0.4409	0.3929	0.3180	0.2884	0.3048	0.2448	0.653015	0.479993	0.466147	0.442334	0.872935	0.774009	1.00427	1.06518	0.126662	0.279725	0.67241	1.10989	1707
C07H6.9	0.195977	0.5784	0.6813	1.0974	1.1604	1.3526	1.2707	0.7244	0.3814	0.2616	0.1502	0.1051	0.1676	0.1445	0.0951	0.0173	0.0131	0.0000	0.037046	0.0251313	0.0253651	0.0733438	0.0397459	0.0562117	0.0525715	0.0569467	0.0130198	0.187794	0.0127881	0.0699897	715
C08A9.1	0.0147882	0.0062	0.0097	0.0249	0.0103	0.0016	0.0047	0.0126	0.0044	0.0183	0.0128	0.0321	0.0324	0.1023	0.1101	0.1097	0.1051	0.1098	0.0306632	0.358117	0.100597	0.105869	0.243999	15.1965	9.21735	5.72727	0.288839	0.30553	0.0664912	0.0091905	833
C08A9.10	0.00575784	0.0351	0.0485	0.0440	0.0280	0.0133	0.0065	0.0000	0.0001	0.0042	0.0126	0.0169	0.0273	0.0194	0.0141	0.0182	0.0200	0.0098	0.00162557	0.00414028	0.0177016	0.505237	1.2814	0.00176483	0.00872188	0.0209713	0.437424	0.178556	2.10564	0.138493	569
C08A9.3	0.00563497	0.0010	0.0016	0.0041	0.0032	0.0059	0.0047	0.0018	0.0043	0.0040	0.0038	0.0035	0.0089	0.0104	0.0133	0.0117	0.0128	0.0128	0.00251858	0.0149184	0.00345553	0.00657868	0.00991136	1.43561	0.766523	0.521625	0.016207	0.0158885	0.00131476	0	2314
C08A9.6	0.861318	0.4268	0.4806	0.5920	0.6006	0.4056	0.3092	0.2640	0.1765	0.1870	0.1716	0.1476	0.1251	0.1284	0.1588	0.1414	0.1297	0.1485	0.170089	0.118116	0.0585947	0.0974485	0.113638	0.132793	0.0932316	0.179265	0.0657599	0.102558	0.197497	0.114146	1055
C08A9.7	0.126048	0.8931	2.6812	2.0462	1.1677	0.6179	0.2498	0.3674	0.2956	0.3096	0.3274	0.2282	0.2568	0.2657	0.1119	0.0985	0.0820	0.0000	0.00964085	0.0040947	0.00187611	0.00722764	0.00916619	0.0810486	0.00898229	0.0125239	0.00395766	0.00371027	0.0723922	0.0276673	1271
C08A9.8	0.0276551	0.0489	0.0746	0.0953	0.0845	0.0548	0.0470	0.0381	0.0316	0.0230	0.0096	0.0255	0.0201	0.0135	0.0103	0.0196	0.0132	0.0201	0.0148982	0.00843844	0.00117258	0.00854303	0.0160965	0.00428794	0.00559765	0.00705495	0.00489427	0.00729373	0.0263767	0.0559666	1020
C08A9.9	0.0140647	0.0164	0.0133	0.0087	0.0027	0.0002	0.0012	0.0000	0.0049	0.0035	0.0028	0.0071	0.0075	0.0087	0.0111	0.0150	0.0138	0.0112	0.00286255	0.00187465	0.00202723	0.0059417	0.0123362	0.0184755	0.0164864	0.0127869	0.00153155	0.00254901	0.0306586	0.0499537	1577
C08B11.1	6.59017	4.7664	2.7401	1.4080	1.0856	0.7722	0.6947	0.5858	0.7003	0.6475	0.7430	0.7935	0.8149	0.8138	0.8385	0.8733	0.8576	0.9575	0.692122	0.671656	0.652116	1.0147	3.37	1.97218	2.01975	1.36564	0.582658	1.64744	5.36559	6.90115	2816
C08B11.2	1.6196	0.9499	0.8872	0.8497	0.9124	1.0419	1.0161	0.9583	0.7968	0.6440	0.4921	0.4505	0.3717	0.3423	0.2147	0.2453	0.2324	0.1678	0.423518	0.242662	0.199329	0.265986	0.664257	0.650064	0.738475	0.729159	0.080984	0.216396	0.544346	0.867538	1678
C08B11.3	2.02813	4.3622	5.1472	5.5984	5.7362	5.3503	4.3564	4.3869	4.1765	3.4713	3.0636	2.7517	2.3991	1.5750	1.4502	1.7549	1.4444	1.6475	1.09998	0.78556	0.590582	0.654349	1.59587	1.07486	1.77465	1.45455	0.121918	0.495499	2.84088	3.34049	4666
C08B11.4	0.0835784	0.0000	0.1075	0.1110	0.2720	0.3934	0.7756	1.0298	1.2618	0.9973	0.7253	0.6067	0.4588	0.5591	0.4029	0.3414	0.3291	0.2320	0.488464	0.571735	1.46177	1.36248	3.67353	0.859954	0.76043	1.18612	1.19692	1.48615	0.241874	0.0545164	2575
C08B11.5	3.01452	5.6722	5.4048	4.2287	3.8013	4.1306	4.0459	3.8765	3.7005	2.8268	2.4558	2.0593	1.7502	1.5593	1.4384	1.3255	1.5405	0.8873	1.34286	1.59158	1.94075	2.14407	2.34112	1.09767	1.69921	1.67165	0.572232	0.82022	4.45594	2.83464	1303
C08B11.6	3.88944	2.1712	2.0377	1.4944	1.4022	1.3993	1.3207	1.0355	1.0213	0.7018	0.5447	0.5193	0.4543	0.3846	0.3533	0.3527	0.4360	0.2453	0.408438	0.398262	0.355239	0.602441	1.17616	0.795671	1.04545	1.0041	0.138295	0.500447	1.11509	1.23948	1300
C08B11.7	6.10205	2.7801	2.5913	2.7180	3.5583	3.5545	3.2136	2.3999	1.8486	1.2390	0.6547	0.5952	0.3049	0.6851	0.5090	0.7130	0.4203	0.5888	1.27548	1.95768	2.04549	2.03794	3.05731	1.08879	1.35783	1.36147	1.54874	1.56037	1.825	2.81981	1121
C08B11.8	0.943852	0.7486	0.5221	0.4884	0.6072	0.6333	0.6813	0.5087	0.4212	0.3562	0.2905	0.2460	0.2384	0.2353	0.1954	0.1991	0.1717	0.1674	0.254988	0.354423	0.44882	0.369521	0.968151	0.338935	0.399457	0.388245	0.15208	0.289094	0.493932	0.901005	1536
C08B11.9	2.62804	2.9894	4.0420	4.6595	5.9206	6.3918	5.4755	4.2445	2.7408	2.1954	1.9428	1.2030	0.9584	1.0907	0.8461	0.0000	0.2366	0.0722	0.688813	1.09046	1.04997	1.32044	1.51071	0.938866	0.883973	0.831588	1.20581	0.997066	2.03594	1.15706	686
C08B6.1	0.0202822	0.0046	0.0213	0.0000	0.0171	0.0007	0.0197	0.0062	0.0187	0.0134	0.0254	0.0450	0.1301	0.3382	0.4514	0.4453	0.4231	0.3811	0.475961	1.2654	0.87585	0.968223	0.796127	0.722325	0.919063	1.82108	0.377884	0.318857	0.0464871	0.00895926	1709
C08B6.10	0.061309	0.0000	0.1209	0.0976	0.1849	0.0470	0.1250	0.0655	0.1558	0.1262	0.2574	0.2779	0.3198	0.6617	0.4231	0.4385	0.5683	0.6280	0.326349	0.50153	0.397512	0.416597	0.278808	1.09363	0.376487	0.220077	0.933669	0.918377	0.379924	0.018285	956
C08B6.11	0.0152228	0.0000	0.0032	0.0130	0.0005	0.0036	0.0253	0.0007	0.0135	0.0359	0.0608	0.1478	0.2004	0.3562	0.2803	0.3134	0.3387	0.3751	0.146386	0.166622	0.140201	0.136469	0.168401	0.348437	0.228115	0.239904	0.0929876	0.135379	0.013642	0.00322209	1584
C08B6.12	0.0109933	0.0005	0.0006	0.0011	0.0008	0.0012	0.0010	0.0008	0.0007	0.0002	0.0000	0.0009	0.0038	0.0069	0.0094	0.0108	0.0108	0.0115	0.00365759	0.00293286	0.00133284	0	0	0.00166018	0.000377577	0.00546611	0	0.00240519	0	0	903
C08B6.13	0	0.0076	0.0150	0.0217	0.0142	0.0028	0.0000	0.0005	0.0062	0.0123	0.0236	0.0175	0.0255	0.0181	0.0116	0.0143	0.0088	0.0087	0.00134628	0.00425457	0.00213624	0	0	0.0138758	0.0243745	0.0283655	0.00151183	0.00684174	0.00064915	0	912
C08B6.14	0.00620915	0.0000	0.0003	0.0023	0.0046	0.0058	0.0032	0.0065	0.0046	0.0078	0.0130	0.0147	0.0165	0.0181	0.0155	0.0146	0.0164	0.0136	0.00049188	0.00429422	0.00166902	0.0014559	0.000428572	0.00217794	0.000291861	0.00176757	0	0.000332802	0	0	1298
C08B6.2	0	0.0000	0.0004	0.0016	0.0013	0.0032	0.0023	0.0019	0.0015	0.0025	0.0036	0.0113	0.0236	0.0263	0.0292	0.0264	0.0253	0.0251	0.0219145	0.0569108	0.0490995	0.0310188	0.0363289	0.103003	0.211386	0.418079	0.0104598	0.0119838	0	0	770
C08B6.3	0.015173	0.0000	0.0071	0.0025	0.0018	0.0015	0.0057	0.0024	0.0101	0.0230	0.0437	0.0678	0.0821	0.1504	0.1583	0.1411	0.1508	0.1588	0.1327	0.193566	0.191106	0.403198	0.201187	0.12962	0.081881	0.225037	0.133576	0.149894	0.0110696	0.0158058	1600
C08B6.4	0.0101484	0.2217	0.2192	0.2599	0.1172	0.1707	0.1529	0.0000	0.3032	0.0229	0.4485	1.0142	2.0386	8.1417	9.9740	8.4450	7.8207	8.3227	0.0529941	0.1455	0.0465065	0.0730417	0.00781624	0.0730187	0.0327936	0.0322171	0.0280783	0.0340903	0.00842092	0	1824
C08B6.5	0.00348919	0.0030	0.0008	0.0001	0.0000	0.0022	0.0022	0.0008	0.0012	0.0002	0.0007	0.0082	0.0180	0.0215	0.0275	0.0274	0.0267	0.0280	0.00578241	0.00536677	0.00127451	0.000653444	0.000395699	0.0103774	0.0053689	0.0109688	0.000236735	0.00274674	0	0	1446
C08B6.6	0.00208734	0.0029	0.0093	0.0173	0.0097	0.0101	0.0000	0.0002	0.0005	0.0029	0.0070	0.0105	0.0107	0.0069	0.0060	0.0066	0.0046	0.0040	0	0	0.00820983	0.0511483	0.0183814	0.00314423	0.00248485	0.00859482	0.000987763	0.128835	0	0	722
C08B6.7	1.37049	1.3880	1.1967	1.0706	1.3623	1.6314	2.0450	2.3619	2.4081	2.2983	2.0902	2.0318	1.7717	1.3229	1.2046	1.3486	1.3702	1.3912	0.85333	0.902993	0.929758	0.830303	1.61395	0.564795	0.875633	0.90761	0.298629	0.578522	2.57904	4.27069	2778
C08B6.8	7.1698	4.2753	4.2123	3.6964	2.9380	2.4944	2.2707	1.6703	1.3662	1.2509	0.9119	0.8409	0.6372	1.2952	0.7913	0.5997	0.6774	0.6975	0.794427	0.750034	0.730587	0.815407	1.69429	1.3707	1.05837	1.39526	0.819532	0.817095	1.34663	2.20225	790
C08B6.9	11.46	4.3684	3.6956	2.1983	1.5025	1.6605	1.5485	1.5065	1.4556	1.3296	1.1907	1.0337	1.0827	1.4356	1.3196	1.1767	0.7189	0.7738	1.03926	0.883683	1.18865	1.33735	2.52823	1.18915	1.31085	1.4106	0.734487	0.900493	1.61497	4.00009	1242
C08C3.1	0.125228	0.0157	0.0564	0.0000	0.0384	0.0889	0.2884	0.4991	0.5681	0.6323	0.6312	0.6436	0.5476	0.6035	0.5998	0.6234	0.5723	0.5440	0.435821	0.22401	0.0406141	0.0306211	0.0234199	0.236041	0.176463	0.188519	0.149629	0.460068	0.0253901	0.0107153	1548
C08C3.2	2.14037	1.1223	0.6794	0.1558	0.1343	0.0932	0.1118	0.0775	0.1192	0.1183	0.1089	0.0962	0.1003	0.1118	0.1635	0.1050	0.0681	0.0412	0.0554087	0.0577917	0.113106	0.345036	0.839229	0.248993	0.394069	0.283758	0.0412135	0.301374	0.43685	0.936124	1131
C08C3.3	0.0315864	0.0000	0.0815	0.1439	0.2801	0.3986	0.6685	0.8949	0.9236	1.2437	1.2559	1.0051	0.8739	1.1286	0.9558	0.6880	0.6816	0.7621	0.553545	0.378501	0.177651	0.134008	0.0909698	0.699809	0.607484	0.501129	0.480202	0.446432	0.0386006	0	1031
C08C3.4	4.7512	8.3958	3.3680	0.8093	0.8358	0.4746	0.5848	0.4338	0.4807	0.4603	0.4154	0.5644	0.5175	0.5787	0.6726	0.0257	0.6379	0.1583	0.0953984	0.331435	1.37847	2.15777	3.17751	0.525141	1.54237	1.02711	0.0532636	0.723025	3.41381	3.49511	1089
C08D8.1	0.0148809	0.0032	0.0036	0.0038	0.0028	0.0045	0.0055	0.0029	0.0030	0.0030	0.0038	0.0072	0.0106	0.0133	0.0171	0.0149	0.0235	0.0241	0.0156997	0.0127934	0.00649443	0.00767627	0.024463	0.743457	0.512006	0.675828	0.0132871	0.0693464	0.0208175	0.0132872	1354
C08D8.2	0.0699947	0.0204	0.0291	0.0000	0.0334	0.0625	0.1316	0.3846	0.6878	1.2295	1.4374	2.0554	1.4934	1.4243	1.4636	1.4069	1.0986	1.0528	0.360954	0.384266	0.229802	0.255845	0.143247	0.525596	0.591934	0.600551	0.251523	0.365102	0.11539	0.0221785	2521
C08E3.1	0.010967	0.0227	0.0329	0.0113	0.0307	0.0175	0.0014	0.0034	0.0069	0.0198	0.0000	0.0004	0.0711	0.2511	0.4018	0.4485	0.4591	0.4819	26.717863	12.545511	2.949723	0.415164	1.439879	1.541414	0.431878	1.487221	14.591875	5.343222	0.297685	0.000000	118
C08E3.10	0.00512308	0.0000	0.0018	0.0016	0.0000	0.0034	0.0112	0.0134	0.0130	0.0230	0.0165	0.0083	0.0206	0.0398	0.0347	0.0368	0.0393	0.0432	0.00797739	0.148582	0.0351761	0.0482659	0.0424127	0.0711721	0.00637882	0.0165495	0.00923378	0.27424	0.00415307	0	1279
C08E3.11	0.00751917	0.0000	0.0001	0.0015	0.0010	0.0021	0.0008	0.0000	0.0013	0.0002	0.0009	0.0039	0.0082	0.0158	0.0176	0.0163	0.0157	0.0156	0.00112142	0.0076086	0.000986518	0	0	0.00196164	0	0.00135994	0	0.0113811	0	0	427
C08E3.12	0.00453141	0.0016	0.0014	0.0000	0.0007	0.0022	0.0022	0.0026	0.0038	0.0065	0.0098	0.0076	0.0110	0.0100	0.0067	0.0069	0.0065	0.0036	0.00168689	0.00521769	0	0	0	0	0	0	0	0	0	0	723
C08E3.13	0.031082	0.0542	0.0446	0.0287	0.0389	0.0437	0.0108	0.0019	0.0000	0.0523	0.0013	0.0064	0.1652	0.4344	0.6257	0.7667	0.9500	1.0278	8.83297	16.2989	3.18073	0.508108	2.44644	1.7537	0.439547	1.82835	21.2845	5.42802	0.0442753	0	39
C08E3.14	0.00631353	0.0000	0.0006	0.0039	0.0072	0.0134	0.0072	0.0042	0.0058	0.0005	0.0046	0.0061	0.0114	0.0092	0.0090	0.0079	0.0064	0.0045	0.00157206	0.00675646	0	0	0	0	0	0	0	0.0369511	0	0	768
C08E3.15	0	0.0036	0.0000	0.0034	0.0057	0.0055	0.0041	0.0043	0.0046	0.0023	0.0054	0.0113	0.0162	0.0165	0.0173	0.0132	0.0139	0.0105	0	0.021528	0.0057113	0	0.00676962	0.0452123	0.0216478	0.0173955	0.0139111	0.0758848	0	0	108
C08E3.2	0.0189261	0.0093	0.0158	0.0120	0.0079	0.0038	0.0017	0.0000	0.0010	0.0012	0.0026	0.0047	0.0082	0.0095	0.0085	0.0029	0.0077	0.0065	0.00196542	0.00347966	0	0.00392958	0.000830613	0	0.000137592	0	0.000483502	0.000610137	0.00058069	0	708
C08E3.3	0.0584225	0.2064	0.4995	0.7617	0.1960	0.0000	0.0362	0.0368	0.0592	0.0440	0.0476	0.0493	0.0619	0.0631	0.0385	0.0568	0.0222	0.0254	0.000710707	0.0081321	0.0022972	0.00889557	0.00127532	0.00166429	0.00186663	0.00223632	0	0.00735769	0.0238504	0	835
C08E3.4	0.019636	0.0172	0.0245	0.0168	0.0102	0.0068	0.0041	0.0000	0.0004	0.0083	0.0122	0.0187	0.0326	0.0346	0.0363	0.0378	0.0454	0.0333	0.000777876	0.00603596	0.00304625	0	0.00111566	0.0845399	0.15995	0.154697	0.00376863	0.0462869	0.0178836	0	926
C08E3.5	0.0128102	0.0029	0.0045	0.0041	0.0024	0.0030	0.0036	0.0027	0.0009	0.0000	0.0011	0.0024	0.0050	0.0093	0.0115	0.0140	0.0127	0.0117	0.0144544	0.015533	0.0250814	0.010981	0.0132061	0.384936	0.580607	0.54328	0.0197427	0.150655	0.0406868	0	1023
C08E3.6	0.0125107	0.0140	0.0557	0.0565	0.0339	0.0268	0.0129	0.0047	0.0010	0.0021	0.0046	0.0035	0.0061	0.0160	0.0178	0.0097	0.0025	0.0001	0.00353088	0.00868512	0.00639575	0.00312252	0.0104461	0.225979	0.553371	0.3662	0.0156556	0.337539	0.0403193	0	1202
C08E3.7	0.0162476	0.0000	0.0015	0.0023	0.0060	0.0081	0.0081	0.0064	0.0056	0.0042	0.0050	0.0059	0.0086	0.0100	0.0126	0.0120	0.0054	0.0056	0.00064446	0.0157319	0.00170866	0	0.00520687	0.0305708	0.0075057	0.00557458	0.00466408	0.102597	0.0150313	0	1105
C08E3.8	0.00608513	0.0057	0.0031	0.0032	0.0057	0.0077	0.0055	0.0000	0.0028	0.0062	0.0074	0.0144	0.0181	0.0184	0.0164	0.0122	0.0037	0.0082	0.000487531	0.026463	0.00456284	0.00726103	0.00189332	0.0598032	0.0201654	0.00615263	0.00321185	0.174696	0.00443348	0	1276
C08E3.9	0.00389033	0.0034	0.0050	0.0038	0.0054	0.0069	0.0000	0.0014	0.0028	0.0068	0.0107	0.0130	0.0168	0.0189	0.0221	0.0190	0.0187	0.0152	0.0186202	0.119732	0.123552	0.037333	0.0583315	0.0262341	0.0149207	0.0452887	0.0169127	0.0862549	0.00610939	0	1179
C08E8.1	0.0258733	0.0021	0.0000	0.0028	0.0066	0.0080	0.0061	0.0044	0.0037	0.0091	0.0055	0.0075	0.0139	0.0353	0.0477	0.0490	0.0582	0.0599	0.0683349	0.0226633	0.00327372	0.00802159	0.00279795	0.00240869	0.00264643	0.00559564	0.0100436	0.00962296	0.00578997	0	409
C08E8.10	0.00387838	0.0073	0.0090	0.0150	0.0118	0.0078	0.0050	0.0119	0.0187	0.0000	0.0244	0.0206	0.0705	0.2396	0.3678	0.3411	0.3036	0.2900	0.0521467	0.220698	0.110841	0.575382	0.146313	8.04101	16.5604	9.52289	3.10901	1.36781	0.676453	0	321
C08E8.11	0.0390086	0.0006	0.0017	0.0006	0.0000	0.0007	0.0006	0.0000	0.0006	0.0017	0.0022	0.0015	0.0020	0.0032	0.0045	0.0060	0.0072	0.0090	0	0.00659037	0	0.00367657	0	0.00528697	0.00282179	0	0.00066599	5.77048	0.00339141	0	514
C08E8.2	0.0197475	0.0017	0.0018	0.0011	0.0000	0.0037	0.0039	0.0050	0.0037	0.0036	0.0077	0.0110	0.0145	0.0129	0.0157	0.0155	0.0134	0.0181	0.00058352	0.00163513	0	0	0	0.000308856	0	0	0.00235618	0.000424756	0.00109958	0	1017
C08E8.3	0	0.0000	0.0006	0.0040	0.0015	0.0046	0.0023	0.0045	0.0099	0.0066	0.0034	0.0049	0.0096	0.0146	0.0136	0.0135	0.0189	0.0179	0.0209456	0.0233617	0.0168385	0.0582253	0.0129709	0.523156	0.617483	0.718261	0.364752	0.991395	0.375497	0	348
C08E8.4	0.00417795	0.0010	0.0000	0.0080	0.0043	0.0030	0.0074	0.0053	0.0059	0.0209	0.0330	0.0419	0.0499	0.0662	0.0657	0.0660	0.0759	0.0816	0.28594	0.758356	0.105982	0.170757	0.0565154	0.846772	0.324573	0.29921	0.268017	1.23329	0.203126	0	941
C08E8.5	0	0.0045	0.0008	0.0086	0.0157	0.0149	0.0030	0.0000	0.0067	0.0080	0.0098	0.0058	0.0188	0.0541	0.0692	0.0746	0.0866	0.1013	0.00114099	0.00261291	0	0.00477212	0	0.0212866	0.0163998	0.0427844	0.000979701	0.0031271	0	0	165
C08E8.6	0	0.0030	0.0041	0.0009	0.0032	0.0091	0.0055	0.0000	0.0028	0.0010	0.0017	0.0088	0.0170	0.0285	0.0206	0.0178	0.0123	0.0101	0.00162691	0.00382547	0	0	0	0.00198053	0.000537833	0.00134371	0	0.00104342	0	0	161
C08E8.9	0	0.0000	0.0014	0.0006	0.0004	0.0007	0.0007	0.0021	0.0013	0.0011	0.0010	0.0041	0.0087	0.0133	0.0159	0.0157	0.0153	0.0163	0.0360088	0.00401112	0.00139066	0.00286728	0.00186987	0.011998	0.0042295	0.00569308	0.00279672	0.00524342	0	0	119
C08F1.1	0.0213095	0.0212	0.0248	0.0202	0.0154	0.0086	0.0000	0.0012	0.0037	0.0032	0.0045	0.0047	0.0069	0.0073	0.0047	0.0067	0.0025	0.0067	0	0.00202947	0	0	0	0	0	0	0	0	0	0	1047
C08F1.10	0.154117	1.8684	2.3303	4.8076	8.7159	10.2135	10.9798	9.4437	7.0959	5.7033	4.0308	2.5263	2.1869	2.3338	1.7005	0.5178	0.3289	0.0000	0.0285403	0.00289009	0.00161133	0.0197894	0.00114611	0.00927614	0.00215502	0.00287371	0.01326	0.00508986	0.12483	0	943
C08F1.11	0.0446437	0.0000	0.1991	0.6053	1.1601	1.6802	2.3786	2.6659	2.7947	2.8145	2.2003	1.3899	1.0531	1.0660	0.7281	0.5300	0.4884	0.2120	0.0126909	0.00941693	0.0018402	0.00912437	0.00129607	0.00148087	0.00237789	0.00106287	0.00219357	0.00484094	0.0172921	0	932
C08F1.3	0.101975	0.5594	0.9713	1.4337	1.1960	0.9306	0.4963	0.3270	0.1965	0.1368	0.1533	0.1688	0.1528	0.1446	0.1218	0.1897	0.0000	0.0311	0.00413458	0.00048856	0	0.00287451	0	0.000272789	0.00115218	0	0.000350378	0.000442146	0.021579	0	977
C08F1.4	0.00771148	0.0063	0.0000	0.0079	0.0078	0.0219	0.0111	0.0529	0.0564	0.1162	0.1565	0.2626	0.3597	0.4476	0.5033	0.4890	0.4556	0.4629	0.421864	0.634761	0.464441	0.307297	0.44806	0.574068	1.0849	1.22431	0.208399	0.378958	0.0681578	0	2103
C08F1.5	0.00982167	0.0000	0.0040	0.0220	0.0458	0.0457	0.1210	0.1774	0.2502	0.2474	0.2626	0.3117	0.3496	0.3390	0.4032	0.4022	0.4354	0.4571	0.275157	0.216083	0.286667	0.193697	0.177976	0.137516	0.0251592	0.354647	0.152125	0.237555	0.0229311	0.00560657	2822
C08F1.6	0.393612	2.4969	3.8290	5.4917	5.4052	4.4806	3.1755	1.9895	1.3590	0.8861	0.6612	0.7727	0.4825	0.5036	0.3441	0.2114	0.3345	0.0000	0.0256691	0.0022117	0.0012537	0.0123751	0.00590793	0.0125607	0.000694295	0.00252193	0.00846623	0.00189464	0.248733	0	912
C08F1.8	0.0306573	0.0383	0.1177	0.1164	0.0516	0.0161	0.0110	0.0000	0.0049	0.0107	0.0281	0.0268	0.0640	0.0958	0.0855	0.0774	0.0570	0.0526	0.070879	0.0210404	0.00263907	0.00307922	0.00319654	0.00311873	0.00319577	0.00064564	0.00464819	0.0107525	0.00610032	0	1790
C08F11.1	0.0466316	0.0036	0.0000	0.0048	0.0014	0.0049	0.0034	0.0018	0.0066	0.0111	0.0267	0.0254	0.0578	0.0773	0.0974	0.1072	0.1021	0.1075	0.373601	0.571066	0.271973	0.128918	0.112487	0.226685	0.0612277	0.245405	0.492771	0.985754	0.14332	0	737
C08F11.10	0.0136175	0.0122	0.0104	0.0048	0.0025	0.0000	0.0014	0.0040	0.0049	0.0097	0.0144	0.0089	0.0116	0.0120	0.0052	0.0114	0.0097	0.0007	0	0.00438584	0.156789	0.787111	0.383785	0.0064348	0.0104236	0.0165573	0.0170997	2.32226	0.0174503	0.0784287	818
C08F11.11	0.00806562	0.0131	0.0094	0.0000	0.0450	0.1516	0.2395	0.1567	0.1400	0.0931	0.1023	0.1193	0.1604	0.2006	0.0880	0.1787	0.1096	0.1851	0.0034507	0.00530023	0.4454	22.1285	47.1425	0.0217222	0.0541902	0.0471571	18.5394	9.16646	86.4165	0.491254	459
C08F11.12	0.00190847	0.0100	0.0061	0.0050	0.0081	0.0164	0.0123	0.0123	0.0133	0.0103	0.0102	0.0102	0.0190	0.0052	0.0081	0.0075	0.0000	0.0064	0	0	0.00416277	0.0616669	0.950702	0	0.0046238	0.00602472	0.0537297	0.0652392	0.297769	0.063178	103
C08F11.13	0.0163335	0.0075	0.0000	0.0138	0.0452	0.0402	0.1036	0.1885	0.1801	0.2996	0.2731	0.3029	0.3711	0.5963	0.6167	0.6355	0.6098	0.6766	1.14529	0.601765	0.439454	0.327017	0.314937	0.479522	0.442772	1.22376	0.781197	0.751579	0.189262	0	1378
C08F11.17	0.0169211	0.0033	0.0015	0.0000	0.0032	0.0049	0.0024	0.0018	0.0050	0.0021	0.0049	0.0065	0.0114	0.0130	0.0173	0.0144	0.0144	0.0137	0	0	0	0	0	0.041975	0.014077	0.0703189	0	0.0009494	0.000614433	0	455
C08F11.2	0.0173375	0.0000	0.0016	0.0022	0.0009	0.0030	0.0047	0.0085	0.0113	0.0102	0.0105	0.0131	0.0179	0.0180	0.0158	0.0193	0.0147	0.0185	0.000705505	0.00599347	0.000759889	0	0	0.00444603	0.00677371	0.0123939	0	0.00209071	0	0	1079
C08F11.3	0.0124985	0.0000	0.0005	0.0004	0.0004	0.0010	0.0021	0.0020	0.0015	0.0010	0.0021	0.0021	0.0033	0.0051	0.0071	0.0077	0.0078	0.0085	0.125223	0.167235	0.0414112	0.0522702	0.0308873	0.123132	0.223906	0.207687	0.0538476	0.141601	0.0244891	0	1059
C08F11.4	0.00471882	0.0021	0.0000	0.0013	0.0021	0.0029	0.0046	0.0035	0.0044	0.0030	0.0049	0.0085	0.0162	0.0151	0.0126	0.0106	0.0081	0.0041	0.00698957	0.0110887	0.00915511	0.00801981	0.0190988	0.0172692	0.0091424	0.00528308	0.0273429	0.0134684	0.0107942	0	972
C08F11.5	0.00698804	0.0008	0.0033	0.0000	0.0051	0.0017	0.0037	0.0010	0.0047	0.0006	0.0040	0.0104	0.0181	0.0455	0.0437	0.0479	0.0466	0.0467	0.103572	0.0972759	0.0819107	0.093281	0.105578	0.283482	0.129227	0.246863	0.122597	0.125545	0.0633054	0.00497184	1083
C08F11.7	0.00742905	0.0006	0.0000	0.0012	0.0013	0.0032	0.0025	0.0029	0.0038	0.0038	0.0066	0.0132	0.0190	0.0281	0.0271	0.0327	0.0359	0.0386	0.0129509	0.0514472	0.115579	0.0763296	0.112753	0.133516	0.165012	0.130231	0.00155247	0.121681	0.0688197	0.0448752	882
C08F11.8	0.0275832	0.0000	0.0843	0.0372	0.0511	0.1355	0.2396	0.4580	0.4341	0.5631	0.7016	0.6261	0.7869	1.6780	1.4642	1.5937	1.6924	1.8333	5.29349	2.25273	3.57083	2.66164	3.24317	1.06631	0.590707	1.79525	2.11354	2.82876	0.560001	0.0351975	1727
C08F11.9	0.024495	0.0000	0.0000	0.0007	0.0009	0.0015	0.0012	0.0019	0.0024	0.0029	0.0036	0.0072	0.0095	0.0097	0.0102	0.0113	0.0112	0.0118	0.00799838	0.00227045	0.000609275	0	0.00118833	0.00907855	0.0369929	0.00827654	0.00075044	0.00247962	0	0	963
C08F8.1	5.48325	4.3997	5.5543	6.8523	8.3494	7.3023	7.4376	6.3586	5.6220	3.8223	2.7433	2.3651	1.9271	2.2496	1.8594	1.6444	1.3816	0.0000	3.10291	2.79236	2.45696	4.99041	3.8654	2.64547	2.11118	2.15584	3.90753	3.47768	2.81711	1.94947	725
C08F8.2	1.3731	0.7838	0.4287	0.2331	0.2681	0.3108	0.3284	0.2852	0.3236	0.2500	0.2253	0.2147	0.1985	0.2235	0.2480	0.2284	0.1852	0.1213	0.427168	0.42945	0.356707	0.383451	0.693048	0.545835	0.819566	0.745086	0.107048	0.35383	0.49093	1.02708	2456
C08F8.3	3.60168	4.5677	3.1610	1.3589	0.2263	0.0632	0.1010	0.1780	0.1389	0.0919	0.1963	0.2315	0.2654	0.2680	0.2641	0.2811	0.1623	0.2198	0.0527228	0.0867765	0.271202	0.62235	1.63422	0.2306	0.466319	0.264152	0.0229063	0.202137	2.74007	3.16254	1477
C08F8.4	0.0212142	0.0651	0.1026	0.1439	0.1221	0.0842	0.0318	0.0216	0.0090	0.0155	0.0171	0.0209	0.0231	0.0243	0.0046	0.0095	0.0068	0.0000	0.00122731	0.00102402	0.190911	0.305978	0.089444	0.00151638	0.00208101	0.00090869	0.00237434	0.771412	0.0181751	0.0205355	1654
C08F8.5	0.0791068	0.2837	0.4463	0.7677	0.7268	0.4343	0.1583	0.0905	0.0739	0.0646	0.0969	0.0854	0.0924	0.0809	0.1086	0.0192	0.0446	0.0000	0.005356	0.00167988	0	0.00201145	0.00128572	0.000476173	0.000288023	0	0.000723666	0.000172423	0.00758804	0.012223	1879
C08F8.6	0.0512786	0.0250	0.0357	0.0362	0.0349	0.0231	0.0141	0.0084	0.0013	0.0000	0.0135	0.0287	0.0309	0.0201	0.0223	0.0166	0.0166	0.0216	0.00275711	0.0130131	0.173998	0.664938	0.390075	0.00516724	0.0288329	0.00278926	0.0120462	1.84641	0.0170494	0.0187764	1143
C08F8.7	0.00811101	0.0316	0.0000	0.0413	0.0865	0.0793	0.1551	0.2242	0.2622	0.3606	0.5023	0.5408	0.5408	0.6255	0.7058	0.6283	0.6275	0.6250	0.0313707	0.853764	0.300146	0.466536	0.236788	0.394998	0.20663	0.0960914	1.01869	0.495779	0.0223526	0.0141634	618
C08F8.8	0.0237273	0.0418	0.2042	0.6169	0.8579	1.2693	1.0947	0.5826	0.5436	0.6374	0.6239	0.6919	0.7166	0.7510	0.6285	0.5994	0.4604	0.4043	0.105117	0.126952	0.0431343	0.0251926	0.00847887	0.142011	0.160361	0.135232	0.0528398	0.0431704	0.0334737	0	1494
C08F8.9	1.69978	4.3283	2.9868	2.2849	1.3863	0.8251	0.5085	0.6412	1.0441	1.6005	1.8148	1.5606	0.7339	0.9226	0.8698	0.4589	0.3246	0.0000	7.41814	9.77147	10.6666	12.9411	7.24726	4.2361	2.13677	1.16641	7.79637	9.33804	2.7302	0.363838	264
C08G5.1	0.0119818	0.0000	0.0018	0.0024	0.0030	0.0045	0.0031	0.0026	0.0032	0.0048	0.0080	0.0104	0.0111	0.0126	0.0120	0.0133	0.0119	0.0133	0.00105079	0.00126754	0.00336773	0.00393168	0.000815072	0	0	0.00038799	0	0.0216871	0.00019419	0.00253123	2964
C08G5.2	0.00644289	0.0324	0.0487	0.0822	0.1897	0.1800	0.1230	0.0780	0.0449	0.0113	0.0281	0.0310	0.0557	0.0570	0.0397	0.0327	0.0211	0.0000	0.00546497	0.00227102	0.103521	0.0953861	0.00990829	0.000847015	0.00100576	0.00067175	0.000551645	0.147449	0.00116426	0	1017
C08G5.3	0.00454635	0.0061	0.0046	0.0111	0.0083	0.0115	0.0057	0.0000	0.0035	0.0061	0.0004	0.0017	0.0047	0.0110	0.0124	0.0178	0.0148	0.0180	0.00814634	0.00225688	0.0290384	0.115982	0.0227312	0.000610894	0.000938759	0.000493762	0.00125355	0.111626	0.00667504	0.00442653	1153
C08G5.4	0	0.0320	0.0257	0.0746	0.0494	0.0000	0.0036	0.0082	0.0502	0.0991	0.1904	0.3108	0.3589	0.4734	0.4634	0.4744	0.4931	0.4799	0.942958	0.330785	0.122172	0.0852206	0.0504288	1.34166	1.45523	1.36361	0.151063	0.231654	0.0911842	0.00196905	1296
C08G5.5	0.0152789	0.0208	0.0000	0.0199	0.0550	0.0398	0.0341	0.1289	0.2890	0.6169	1.0842	2.4232	1.9759	2.1399	2.3465	2.6393	2.9700	3.2562	0.75964	0.241359	0.103356	0.183118	0.0734954	0.463547	0.472949	0.444496	0.47134	0.345726	0.0905436	0.0117233	862
C08G5.6	0.0216336	0.0052	0.0002	0.0000	0.0013	0.0034	0.0024	0.0004	0.0031	0.0049	0.0127	0.0339	0.0480	0.0421	0.0513	0.0569	0.0588	0.0602	0.0925859	0.0588397	0.0226107	0.0220195	0.0108674	0.32766	0.171926	0.131908	0.0185305	0.0414443	0.0123038	0	683
C08G5.7	0.0366411	0.0619	0.0131	0.1036	0.0928	0.0000	0.1903	0.1233	0.1017	0.4016	1.0563	1.3966	0.6772	0.6261	0.6917	0.9448	1.0695	1.1173	0.357249	0.0888792	0.0199085	0.043601	0.0217419	0.172172	0.233147	0.148217	0.101636	0.177674	0.034388	0.00464826	549
C08G9.1	0.0416485	0.0026	0.0000	0.1626	0.0911	0.0273	0.0091	0.0004	0.0733	0.0945	0.2480	0.3308	0.5550	1.5544	1.1798	1.1646	1.3554	1.5197	2.01987	1.24685	0.603424	0.589327	0.550739	2.70055	1.85888	1.49198	1.73546	1.18743	0.258763	0.0287056	977
C08G9.2	0.0327144	0.0150	0.0059	0.0052	0.0150	0.0000	0.0474	0.0604	0.1190	0.3408	0.6136	0.9820	0.9552	0.5125	0.5331	0.4999	0.4518	0.3489	0.00737734	0.105932	0.0816723	0.0250229	0.00702638	0.0176436	0.0074153	0.0122165	0.00429097	0.0170575	0.00878208	0.00719126	6863
C08H9.1	0.0131683	0.0007	0.0041	0.0000	0.0003	0.0001	0.0061	0.0102	0.0115	0.0161	0.0143	0.0150	0.0220	0.0378	0.0513	0.0568	0.0628	0.0714	0.05183	0.0480193	0.0423511	0.0101364	0.0137195	0.346312	0.494212	0.871096	0.0136704	0.0956244	0.00530584	0	1652
C08H9.10	0.0129156	0.0003	0.0000	0.0019	0.0057	0.0105	0.0124	0.0118	0.0143	0.0125	0.0135	0.0151	0.0160	0.0155	0.0118	0.0112	0.0124	0.0104	0.00316616	0.0122243	0.0057312	0.00590089	0.00423093	0.0368512	0.0314176	0.0325497	0.0030657	0.00599499	0.00247768	0	1281
C08H9.11	0.00418611	0.0000	0.0013	0.0017	0.0027	0.0041	0.0043	0.0043	0.0057	0.0044	0.0046	0.0073	0.0102	0.0119	0.0138	0.0122	0.0104	0.0131	0.00701604	0.0183759	0.0114268	0.00356321	0.00157952	0.0629506	0.055003	0.0531219	0.00489365	0.0117545	0.00154675	0	1127
C08H9.12	0.00171145	0.0000	0.0010	0.0005	0.0027	0.0035	0.0036	0.0024	0.0023	0.0042	0.0088	0.0156	0.0159	0.0137	0.0139	0.0147	0.0115	0.0095	0.00808697	0.0227643	0.0122813	0.00657254	0.00444133	0.0394034	0.034325	0.0450159	0.00549559	0.0202676	0.00121361	0	1206
C08H9.13	0.0134983	0.0000	0.0007	0.0024	0.0017	0.0017	0.0014	0.0013	0.0002	0.0003	0.0024	0.0037	0.0078	0.0102	0.0110	0.0119	0.0136	0.0141	0.00402208	0.0235798	0.00368583	0.00556088	0.0115612	0.258044	0.363187	0.294001	0.00349118	0.0406603	0.00367717	0.000880571	1449
C08H9.14	0.0159393	0.0000	0.0006	0.0010	0.0025	0.0049	0.0026	0.0024	0.0027	0.0034	0.0045	0.0076	0.0092	0.0105	0.0113	0.0100	0.0102	0.0110	0.00337072	0.00641851	0.00415411	0.00454156	0.0138313	0.328264	0.386808	0.343411	0.00963707	0.0698659	0.00417595	0.000716824	1780
C08H9.15	0.201492	0.0794	0.1688	0.2077	0.2658	0.3475	0.3552	0.4418	0.6194	0.6457	0.6452	1.1715	1.2367	1.6813	1.7498	1.7115	1.9258	1.9664	0.714863	1.32073	1.11558	0.72005	1.59715	4.56666	0.629393	0.588736	1.24271	0.918188	0.24513	0.0736933	606
C08H9.16	4.26892	1.3258	1.0966	1.0693	1.0429	1.0165	1.0074	0.8682	0.7595	0.5274	0.3749	0.2518	0.2539	0.2490	0.2758	0.2510	0.3064	0.2651	0.328915	0.270371	0.299956	0.415736	1.07372	0.499541	0.947258	0.59871	0.0776445	0.348517	0.570354	0.982182	985
C08H9.2	4.75441	8.6717	7.8932	9.0468	13.3767	17.7294	16.4508	21.7809	20.6046	17.1100	14.7802	10.7344	8.4331	4.4441	3.7110	5.7226	6.7625	6.3533	6.74051	10.9911	19.3679	9.35506	12.4065	8.04154	10.3599	12.9147	7.34656	9.65136	9.73696	8.62057	4314
C08H9.3	0.31685	0.3273	0.3011	0.2505	0.3214	0.3765	0.3758	0.3905	0.3372	0.2582	0.2234	0.2140	0.1663	0.1484	0.1264	0.1297	0.1078	0.1007	0.14688	0.213354	0.347596	0.241539	0.538236	0.207701	0.39536	0.366198	0.0707843	0.217007	0.521413	0.521731	2403
C08H9.4	0.00756049	0.0013	0.0000	0.0013	0.0041	0.0049	0.0033	0.0025	0.0038	0.0038	0.0042	0.0078	0.0122	0.0159	0.0167	0.0195	0.0183	0.0194	0.0255877	0.036622	0.0206964	0.010203	0.0102503	0.103009	0.0657629	0.0501429	0.00567528	0.0151393	0.00179586	0	1456
C08H9.5	0.00707539	0.0010	0.0007	0.0000	0.0007	0.0041	0.0029	0.0008	0.0012	0.0017	0.0013	0.0030	0.0074	0.0129	0.0170	0.0183	0.0204	0.0234	0.108312	0.0519154	0.0469932	0.0188532	0.00909111	0.0138791	0.0703214	0.0749945	0.00982136	0.0318199	0.00138973	0.00397361	1278
C08H9.6	0	0.0027	0.0000	0.0070	0.0063	0.0067	0.0090	0.0158	0.0171	0.0165	0.0106	0.0130	0.0251	0.0243	0.0309	0.0238	0.0216	0.0143	0.00552355	0.00572624	0.00391258	0.002429	0.00516177	1.65482	1.61097	1.51013	0.000822961	0.0254999	0.00101461	0	1167
C08H9.7	0.0226008	0.0006	0.0000	0.0017	0.0030	0.0031	0.0046	0.0040	0.0064	0.0080	0.0102	0.0138	0.0157	0.0152	0.0143	0.0113	0.0076	0.0133	0.019767	0.0318657	0.0184992	0.0109261	0.00468237	0.125942	0.139445	0.169449	0.00160076	0.0123616	0.00485981	0	1093
C09B7.1	0.0200427	0.0000	0.0028	0.0078	0.0105	0.0038	0.0026	0.0073	0.0113	0.0078	0.0149	0.0317	0.0508	0.0589	0.0778	0.0766	0.0741	0.0799	0.0969204	0.0750028	0.0383036	0.0438473	0.0658032	0.0562315	0.0721477	0.0797992	0.020117	0.305649	0.0347661	0.0347736	1955
C09B7.2	2.08827	0.2457	0.2080	0.3119	0.1980	0.0833	0.1711	0.5119	0.6627	0.9874	1.2306	1.3883	1.5984	2.0808	2.0316	1.7969	1.8546	1.4860	0.964596	0.721393	0.474504	0.603076	0.636142	1.7709	0.989088	0.891939	0.904554	0.933437	0.263946	0.241404	659
C09B8.1	0.0149023	0.0558	0.0000	0.0974	0.0514	0.0284	0.0985	0.0460	0.0558	0.1401	0.4492	0.8184	1.0340	1.6692	1.4394	1.6861	1.7518	1.8251	1.06445	0.712681	0.394814	0.368699	0.358051	2.10021	1.14961	2.11778	0.298437	0.370369	0.131166	0.0797729	1706
C09B8.3	0.0114273	0.0316	0.0000	0.0232	0.0311	0.0195	0.0416	0.0409	0.0155	0.0934	0.2141	0.3325	0.4035	0.5210	0.4179	0.3831	0.3316	0.3379	0.00763336	0.137665	0.0778328	0.0778155	0.0063084	0.0213264	0.00548401	0.00252863	0.0375943	0.0371011	0.00251481	0	1164
C09B8.4	0.578385	0.3892	0.6901	0.9622	0.9941	1.1035	0.5814	0.2447	0.1454	0.1498	0.0929	0.0339	0.0000	0.1599	0.1276	0.0977	0.0900	0.0234	1.04218	0.0410777	0.0196284	0.372895	0.0956547	0.132369	0.340819	0.0448338	0.0802426	0.148184	0.030253	0.350747	873
C09B8.5	1.15281	0.7086	1.0357	1.7120	1.3622	0.7618	0.3684	0.1714	0.1460	0.1482	0.1935	0.1414	0.0435	0.2235	0.0107	0.0520	0.0650	0.0266	0.0810291	0.027154	0.00113992	0.00472046	0.0502491	0.19141	0.156056	0.379967	0.00174184	0.0109803	0.0310006	0.025349	1201
C09B8.6	0.143893	0.0328	0.0000	0.1971	0.1881	0.1881	0.9227	1.6065	2.4605	3.8640	5.2525	8.0803	5.8557	7.5219	7.7787	7.1337	7.1755	6.7575	3.96631	4.43816	4.91811	3.03343	3.28536	4.86478	2.13301	1.98939	5.88633	4.44217	1.07278	0.221603	1357
C09B8.7	0.726243	0.9924	1.2681	1.7414	2.3371	2.9415	2.8833	2.8096	2.8442	2.9556	2.6047	2.6695	2.5988	1.7820	1.4598	1.4775	1.2991	1.1760	0.751024	0.736612	0.681106	0.369602	0.4776	0.600899	0.686636	0.864289	0.365343	0.593441	0.73781	0.335531	2333
C09B8.8	0.00348946	0.0084	0.0067	0.0037	0.0084	0.0000	0.0121	0.0081	0.0152	0.0107	0.0119	0.0182	0.0413	0.1384	0.2198	0.2142	0.1847	0.1698	0.114741	0.140309	0.0378781	0.141432	0.0869932	0.692383	0.30791	0.286776	0.0858236	0.114787	0.0211159	0.0394109	507
C09B9.1	0.00638064	0.0009	0.0003	0.0009	0.0016	0.0017	0.0004	0.0007	0.0000	0.0008	0.0017	0.0025	0.0053	0.0106	0.0134	0.0169	0.0173	0.0204	0.118749	0.0532425	0.016284	0.0168342	0.0112805	0.230148	0.240745	0.173458	0.0263007	0.0546375	0.0128882	0	1068
C09B9.2	0.0427332	0.0211	0.0245	0.0072	0.0006	0.0026	0.0022	0.0026	0.0000	0.0032	0.0082	0.0076	0.0097	0.0154	0.0186	0.0252	0.0239	0.0227	0.000526093	0.00104785	0.120824	0.622328	0.345835	0.000161939	0	0	0.011603	1.52255	0.00899975	0.0940197	1058
C09B9.3	0.0199796	0.0009	0.0000	0.0011	0.0028	0.0093	0.0140	0.0177	0.0257	0.0358	0.0364	0.0427	0.0423	0.0479	0.0356	0.0291	0.0202	0.0211	0.000243289	0.00177949	0.0382647	0.0639138	0.0127717	0.000393488	0.000205765	0.000505059	0.00086079	0.129263	0.000893218	0.00539024	3314
C09B9.4	0.0166745	0.0067	0.0033	0.0007	0.0015	0.0046	0.0000	0.0009	0.0035	0.0031	0.0056	0.0125	0.0150	0.0163	0.0122	0.0144	0.0086	0.0098	0.00905858	0.0097551	0.193323	0.604357	0.384301	0.00714267	0.00810469	0.00564672	0.010531	2.24602	0.0201279	0.0664366	1228
C09B9.6	0.00982864	0.0272	0.0588	0.0314	0.0046	0.0128	0.0073	0.0019	0.0000	0.0182	0.0128	0.0247	0.0436	0.0611	0.0450	0.0450	0.0396	0.0444	0.0017735	0	0.0416229	3.55817	1.80184	0.000793199	0	0	0.426314	5.78209	0.105797	0.307078	30
C09B9.7	0.0095586	0.0013	0.0013	0.0008	0.0012	0.0018	0.0011	0.0006	0.0001	0.0000	0.0010	0.0057	0.0092	0.0088	0.0081	0.0096	0.0118	0.0130	0.000634352	0.0024371	0.072849	0.131358	0.0318226	0.000347133	0.000209214	0	0.000124843	0.198646	0.0035985	0.00186134	2742
C09B9.8	0.0334702	0.0062	0.0240	0.0211	0.0408	0.0094	0.0334	0.0243	0.0000	0.0771	0.1983	0.3007	0.5430	1.0410	0.9600	0.9876	1.0932	1.1324	0.541704	0.304023	0.11034	0.0995406	0.0414066	0.348909	0.190506	0.256943	0.0858264	0.128466	0.049051	0	694
C09C7.1	0.0198163	0.0000	0.1133	0.1563	0.2886	0.4931	0.9146	1.1764	1.4135	1.8265	1.4461	1.2481	1.0396	0.9745	0.7745	0.8748	0.6319	0.5074	0.352329	0.359674	0.122897	0.0874039	0.0379447	0.208919	0.227241	0.246273	0.198043	0.463956	0.0906398	0.00495514	1030
C09D1.1	0.0172198	0.0000	0.0481	0.1137	0.0675	0.0512	0.2618	0.3118	0.3805	0.6673	0.7885	1.0741	1.5127	1.5433	1.6814	1.9001	2.0520	2.2338	0.263029	1.07306	0.944107	0.700628	0.206477	0.53116	0.408863	0.250457	0.0556136	0.373019	0.132901	0.037211	25820
C09D1.2	0.0202992	0.0046	0.0000	0.0022	0.0101	0.0129	0.0303	0.0402	0.0506	0.0678	0.0776	0.0885	0.0961	0.1142	0.1259	0.1422	0.1509	0.1601	0.0389274	0.0649791	0.0525693	0.0518922	0.0207268	0.0828681	0.0961756	0.0733364	0.0121462	0.0157701	0.0212782	0	786
C09D4.1	0.0983913	0.0021	0.0011	0.0111	0.0216	0.0000	0.0160	0.0164	0.0362	0.1365	0.1283	0.4287	0.2900	0.5388	0.3869	0.4433	0.4438	0.5073	0.473087	0.331334	0.268143	0.322145	0.26421	0.822499	0.72466	0.724347	0.108385	0.283525	0.101288	0.0364751	2809
C09D4.2	0.169339	0.3348	0.5081	0.9584	0.9421	0.9538	0.7642	0.4349	0.3529	0.2499	0.2006	0.1125	0.1370	0.1611	0.1064	0.1746	0.0951	0.0230	0.275438	0.166072	0.411585	0.440806	0.780649	1.41852	3.12528	2.19924	0.320309	0.569607	0.273117	0.0116392	877
C09D4.3	0.0260518	0.0000	0.0072	0.0071	0.0128	0.0143	0.0130	0.0142	0.0133	0.0137	0.0152	0.0210	0.0240	0.0222	0.0143	0.0174	0.0227	0.0264	0.00501587	0.00629711	0.303743	0.722082	0.257292	0.00912338	0.00290883	0.00284273	0.00886603	2.31282	0.0237981	0.0418313	1494
C09D4.4	1.94324	1.4194	0.9315	0.4993	0.6330	0.6279	0.6455	0.6706	0.6603	0.6792	0.5732	0.5201	0.4842	0.4779	0.4221	0.4056	0.2681	0.2762	0.360593	0.426631	0.5564	0.566675	1.33203	0.729341	1.27645	1.0986	0.097277	0.461343	1.09224	1.62539	3159
C09D4.5	9.45689	0.0000	22.4621	39.0840	48.5589	47.2520	60.3617	60.7293	63.5473	84.0490	103.2439	116.3944	111.6569	125.3792	112.7596	110.0642	96.9545	82.0478	182.868	130.148	133.418	133.92	77.0785	67.5929	79.5252	86.7391	179.716	84.2593	55.014	58.1909	784
C09D4.6	0.0152956	0.0000	0.0114	0.0292	0.0411	0.0545	0.0808	0.0719	0.0792	0.0611	0.0490	0.0337	0.0470	0.0522	0.0690	0.0500	0.0473	0.0777	0.00023422	0.00579725	0.000203915	0	0.000861717	0.000215024	0.00163418	0.00188626	0	0.0237819	0.00356641	0.00365105	664
C09D8.1	0.570394	0.3576	0.5256	0.9681	1.4494	1.8670	2.3006	2.8017	2.9648	2.7968	2.7162	2.9141	2.9051	2.3344	2.5860	2.6864	2.8355	2.9986	0.905462	0.754385	0.518649	0.276285	0.261853	0.67082	0.716376	0.698936	0.116483	0.48819	0.566448	0.303171	7782
C09E10.2	0.0345067	0.0000	0.0342	0.0514	0.0571	0.1969	0.3082	0.5839	0.8762	1.1422	1.2381	1.4019	1.3962	0.9493	1.0395	1.0766	1.1342	1.2484	0.626087	0.430257	0.172761	0.108635	0.0562936	0.684778	0.807825	0.595645	0.075147	0.223258	0.046151	0.00948578	2892
C09E7.1	0.0134922	0.0045	0.0058	0.0029	0.0020	0.0035	0.0013	0.0000	0.0006	0.0020	0.0051	0.0076	0.0139	0.0143	0.0181	0.0175	0.0202	0.0220	0.000892799	0.00871113	0.00116552	0.00385272	0.000583262	0.0575906	0.0482717	0.0477789	0.000348949	0.00413433	0.000603491	0	981
C09E7.10	0.0161482	0.0042	0.0014	0.0071	0.0024	0.0051	0.0010	0.0003	0.0044	0.0000	0.0068	0.0025	0.0178	0.0480	0.0773	0.0777	0.0707	0.0612	0.120269	0.0461743	0.0168002	0.0188453	0.00934049	0.468369	0.133635	0.146738	0.0222512	0.0309936	0.00210435	0	844
C09E7.2	0.0321148	0.0921	0.1301	0.0768	0.0091	0.0128	0.0103	0.0000	0.0191	0.0195	0.0623	0.0919	0.1679	0.3521	0.3169	0.2795	0.2263	0.1656	0.00284249	0.055424	0.00345244	0.0194457	0.00217394	0.0458958	0.0393188	0.0300963	0.0176376	0.0137409	0.0026992	0.0037813	1316
C09E7.3	0.012467	0.0223	0.0122	0.0321	0.0424	0.0519	0.0167	0.0262	0.0354	0.0000	0.1152	0.0843	0.2040	0.7566	0.5122	0.5701	0.6223	0.6701	0.482548	0.539083	0.097073	0.104058	0.0754608	1.37213	0.89673	0.676066	0.320482	0.47501	0.0195741	0	452
C09E7.4	1.04133	0.3701	0.4053	0.3498	0.4019	0.4937	0.8248	1.0147	1.0445	0.8955	0.7730	0.6924	0.6321	0.5705	0.6037	0.4886	0.3457	0.2703	0.304201	0.191393	0.0936935	0.0906322	0.174714	0.198001	0.324911	0.113896	0.0515111	0.0981983	0.204973	0.390807	2004
C09E7.5	0.00681613	0.0000	0.0042	0.0083	0.0183	0.0317	0.0394	0.0382	0.0420	0.0456	0.0541	0.0546	0.0626	0.0636	0.0753	0.0760	0.0698	0.0674	0.0063875	0.00382312	0.00276567	0.0039925	0.00548589	0.0073563	0.00830988	0.0128813	0.000492956	0.00207902	0.00278199	0.00346403	1466
C09E7.6	0.0275828	0.0159	0.0425	0.1206	0.2023	0.2063	0.2990	0.3172	0.3361	0.2831	0.2104	0.1469	0.1264	0.1275	0.1096	0.1113	0.1050	0.1058	0.138753	0.0847995	0.0948848	0.0754591	0.152102	0.140055	0.289947	0.250077	0.00765603	0.0495415	0.0603089	0.416419	544
C09E7.7	0.411136	0.2466	0.3234	0.5643	0.7017	0.7882	0.9399	0.8866	0.7087	0.5107	0.4324	0.3023	0.2821	0.2850	0.2751	0.2589	0.1975	0.2142	0.459322	0.341041	0.359126	0.330342	0.891764	0.518291	0.807794	0.822719	0.124695	0.501021	0.455948	0.994617	1435
C09E7.8	0.316114	0.1313	0.1119	0.0988	0.0479	0.0405	0.0466	0.0961	0.1250	0.1755	0.1785	0.1729	0.1877	0.1711	0.1974	0.1966	0.1804	0.1596	0.0634255	0.122864	0.196802	0.223438	0.51691	0.266152	0.592452	0.373142	0.0195673	0.207801	0.23269	0.870804	2924
C09E7.9	0.020888	0.0016	0.0255	0.1409	0.2203	0.2984	0.3255	0.3081	0.3044	0.2999	0.2450	0.1785	0.1394	0.1451	0.2023	0.1512	0.1807	0.1401	0.180161	0.14721	0.11398	0.115589	0.212036	0.233315	0.420706	0.399152	0.0290471	0.0748841	0.0922526	0.315404	2119
C09E8.1	0.0966211	0.0552	0.1595	0.1729	0.1815	0.2542	0.3475	0.4440	0.5969	0.7742	0.9461	0.9168	0.9598	0.8093	0.9020	0.9495	1.0187	1.0253	0.667463	0.683931	0.80135	0.416201	0.478415	0.621478	0.504193	0.666613	0.436176	0.620343	0.34419	0.0824466	2656
C09E8.2	0.0122327	0.0227	0.0000	0.0547	0.0372	0.0349	0.0232	0.0180	0.0055	0.0304	0.0333	0.1384	0.3418	0.8485	0.9523	0.8321	0.8813	0.8723	0.00288292	0.729046	0.0599826	0.50674	0.0236279	0.12413	0.0129335	0.00148109	0.434392	0.195049	0.0119252	0.00220561	1157
C09E8.3	0.0248138	0.0000	0.1860	0.4221	0.6160	0.3788	0.4064	0.4625	0.2942	0.3641	0.8315	2.0674	2.8969	2.3252	3.0740	2.8881	2.6745	2.2111	0.0626271	4.96675	1.02792	3.29122	0.112702	0.0136207	0.00687338	0.0257787	1.30185	0.935615	0.175018	0.0110476	2333
C09E9.1	3.92484	2.0831	1.8996	0.8676	0.3138	0.0533	0.2013	0.0803	0.0040	0.1710	0.3822	0.3776	0.3085	0.7656	0.9768	1.0241	0.9044	0.6874	1.0754	0.368387	0.3132	0.589566	0.9753	0.942522	0.666343	1.05277	0.635359	0.8483	1.3301	0.572555	614
C09F12.1	0.00607298	0.0000	0.0097	0.0086	0.0092	0.0159	0.0071	0.0262	0.0170	0.0331	0.0610	0.0822	0.1364	0.3568	0.2886	0.2979	0.3170	0.3552	0.314977	0.938309	0.782942	1.0296	0.846272	0.95513	0.282381	0.469769	0.947257	3.01598	0.95831	0.0265459	820
C09F12.2	0.0156449	0.0055	0.0000	0.0056	0.0085	0.0124	0.0150	0.0174	0.0269	0.0459	0.0617	0.0592	0.0497	0.0647	0.0430	0.0360	0.0258	0.0155	0.128628	0.0989547	0.217977	0.0245876	0.0109099	0.035721	0.0121936	0.00788597	0.0304706	0.0408334	0.00554668	0	2025
C09F12.3	0.00564774	0.0023	0.0000	0.0047	0.0036	0.0037	0.0015	0.0101	0.0072	0.0090	0.0250	0.0511	0.0877	0.1201	0.1004	0.1093	0.1302	0.1382	0.0711632	0.0749845	0.0317818	0.0200882	0.00653261	0.019918	0.0109707	0.025971	0.0134854	0.0513971	0.00141746	0	1253
C09F5.1	0.294523	0.1538	0.0000	0.1629	0.0452	0.2474	0.1961	0.5641	1.5957	3.7706	5.7192	7.0857	7.8187	6.0872	4.6423	4.3286	3.5323	2.1477	1.73767	0.937409	0.498443	0.120121	0.139452	1.26284	0.533613	0.562798	0.255838	0.311055	0.164123	0.0807686	1951
C09F5.2	0.774521	1.1746	0.8615	0.6045	0.4222	0.3084	0.3554	0.3739	0.3482	0.3541	0.3508	0.3037	0.2896	0.3523	0.3852	0.3043	0.2565	0.2590	0.417144	0.64048	0.494927	0.489497	0.63749	0.491008	0.338193	0.356269	0.257696	0.450082	0.438809	0.410203	1531
C09F5.3	0.0101017	0.0111	0.0000	0.0058	0.0090	0.0075	0.0174	0.0447	0.0705	0.1106	0.1335	0.1868	0.1694	0.1412	0.1630	0.1653	0.1750	0.1787	0.0559372	0.0331759	0.00443671	0.00211431	0.00395876	0.0155687	0.0219309	0.0287184	0.00373311	0.00151103	0.010065	0.00945146	1080
C09F9.1	0.0415961	0.0271	0.0578	0.0809	0.1099	0.1080	0.1036	0.0831	0.0544	0.0136	0.0100	0.0020	0.0005	0.0105	0.0097	0.0026	0.0111	0.0143	0.00184215	0.0036614	0.0944188	0.428751	0.212728	0.00239475	0.00175802	0	0.0262251	0.945682	0.00995087	0.0299076	471
C09F9.2	0.0172415	0.4602	0.8902	1.3122	3.0925	6.4804	6.8742	11.3070	12.3479	10.8207	8.4376	5.4878	4.7925	1.9954	1.6819	1.2760	1.3162	1.9311	0.0655598	1.64637	4.19086	0.2331	0.0374947	0.34088	0.0835521	0.10001	0.544238	0.672742	0.174132	0.00629321	4055
C09F9.3	0.0278283	0.0067	0.0014	0.0000	0.0118	0.0101	0.0118	0.0117	0.0234	0.0225	0.0285	0.0431	0.0867	0.1151	0.1429	0.1470	0.1366	0.1496	0.153438	0.204555	0.534011	0.312145	0.354263	0.354459	0.321735	0.38024	0.214222	0.59716	0.253447	0.198899	923
C09G1.1	0.00136175	0.0028	0.0028	0.0017	0.0027	0.0023	0.0007	0.0000	0.0020	0.0014	0.0033	0.0062	0.0053	0.0067	0.0094	0.0095	0.0104	0.0098	0.00989984	0.00417879	0.039536	0.0297975	0.0409329	0.00266468	0.000752026	0.00275606	0.0110975	0.0306585	0.0178256	0.00971259	1227
C09G1.2	0.00239701	0.0005	0.0011	0.0013	0.0017	0.0020	0.0000	0.0005	0.0008	0.0016	0.0018	0.0036	0.0071	0.0091	0.0100	0.0104	0.0112	0.0135	0.0354543	0.0161415	0.00133071	0.00103181	0.000863469	0.00148636	0.000416644	0.000826841	0.000340066	0.0119699	0.00145461	0	3663
C09G1.3	0.0511111	0.0266	0.0692	0.0781	0.0637	0.0421	0.0035	0.0081	0.0020	0.0089	0.0113	0.0000	0.0227	0.0262	0.0020	0.0057	0.0075	0.0108	0.00406499	0.0054712	0	0	0.00164049	0.00197293	0.00358507	0	0.000402236	0	0.0127165	0.0356661	591
C09G1.4	0.0811385	0.0925	0.1155	0.0653	0.0201	0.0218	0.0098	0.0275	0.0895	0.1420	0.2331	0.3586	0.4598	0.4065	0.5050	0.5203	0.5421	0.5801	0.277137	0.278505	0.235814	0.0792628	0.0859996	0.376287	0.429626	0.415283	0.0882837	0.132172	0.0644538	0.0279463	2008
C09G1.5	0.196304	0.5313	0.6872	0.6663	0.4898	0.4313	0.1765	0.0319	0.0355	0.0195	0.0000	0.3227	0.3494	0.7020	0.6657	0.7419	0.8191	0.8573	1.34111	0.312199	0.106308	0.192798	0.05704	0.418478	0.357868	0.260699	0.116055	0.408486	0.091549	0.0410325	732
C09G12.1	0.0155294	0.0032	0.0287	0.0151	0.1036	0.2630	0.6274	0.7157	0.8279	0.6486	0.4750	0.5609	0.2838	0.3200	0.2890	0.2534	0.2034	0.2705	0.0350632	0.0191174	0.00446271	0.009391	0.0046661	0.0084996	0.00777863	0.00783451	0.000945071	0.00344936	0.00271571	0	654
C09G12.10	0.0273538	0.0000	0.0116	0.0204	0.0144	0.0253	0.0360	0.0537	0.0621	0.0616	0.0568	0.0498	0.0394	0.0337	0.0291	0.0297	0.0306	0.0225	0.00185362	0.00175972	0.00037412	0	0	0.000292099	0.00168085	0.00107235	0.000724485	0.00142215	0	0	945
C09G12.11	0.0148982	0.0013	0.0012	0.0000	0.0002	0.0010	0.0017	0.0026	0.0035	0.0015	0.0021	0.0047	0.0064	0.0081	0.0107	0.0149	0.0172	0.0208	0.0118684	0.0116588	0.00173035	0.00100626	0	0.00130764	0.0016426	0.00934296	0	0.000920078	0	0	939
C09G12.16	0.0011939	0.0000	0.0011	0.0019	0.0010	0.0016	0.0005	0.0002	0.0019	0.0021	0.0048	0.0070	0.0093	0.0146	0.0155	0.0191	0.0197	0.0225	0.00400496	0.00311911	0	0.00202547	0	0.00095898	0.000290029	0.000463745	0	0	0.000634539	0	933
C09G12.17	0.000821106	0.0531	0.0672	0.0654	0.0575	0.0729	0.0969	0.0961	0.0824	0.0646	0.0296	0.0136	0.0067	0.0091	0.0107	0.0072	0.0040	0.0000	0.00100522	0.00551841	0.0014328	0.00236812	0	0.013872	0.00320105	0.00677748	0.00595793	0.0239085	0.00432767	0	399
C09G12.2	0.00335334	0.0233	0.0159	0.0145	0.0138	0.0128	0.0054	0.0033	0.0043	0.0000	0.0034	0.0093	0.0089	0.0095	0.0062	0.0056	0.0051	0.0028	0.00314597	0.00219064	0	0.00279391	0.00058565	0.00102783	0.00193046	0.00640399	0.00109006	0	0.000605962	0.00574633	977
C09G12.3	0	0.0009	0.0007	0.0000	0.0020	0.0053	0.0047	0.0068	0.0089	0.0101	0.0091	0.0119	0.0102	0.0085	0.0050	0.0041	0.0010	0.0022	0.000802733	0.00406845	0.00170473	0	0.000355351	0.00340979	0.00221648	0.00778748	0.0011113	0.000280473	0	0	984
C09G12.5	0.0238871	0.0007	0.0000	0.0013	0.0031	0.0084	0.0035	0.0052	0.0072	0.0133	0.0156	0.0213	0.0201	0.0236	0.0223	0.0253	0.0214	0.0226	0.00132098	0.00297301	0.00329503	0.0679993	0.01026	0	0	0	0.010742	16.1564	0.0271558	0	347
C09G12.6	0.0270452	0.0000	0.0019	0.0019	0.0001	0.0016	0.0015	0.0014	0.0018	0.0008	0.0025	0.0074	0.0106	0.0102	0.0120	0.0112	0.0112	0.0102	0.000622602	0.00780209	5.88987e-05	0.00105691	0	0.00080917	0.00101096	0.00384633	0	0.00102008	0	0	894
C09G12.8	1.66679	1.3727	1.5557	1.6348	2.2449	2.6211	3.1725	3.3216	2.7171	2.9612	2.9601	2.1409	1.6325	1.4902	1.6224	1.2213	0.9716	0.4169	1.11099	0.69185	0.61889	0.797391	0.869947	0.733555	0.479769	0.67898	0.901951	1.0855	0.834798	0.773982	1647
C09G12.9	1.4371	2.0934	1.8300	2.1441	2.5225	2.6518	2.5362	2.6109	2.4958	2.6987	2.5842	2.4566	2.1163	1.5655	1.4679	1.5808	1.6026	1.4908	1.06603	0.690459	0.642719	0.609057	0.927255	0.763176	0.632924	0.976281	0.440614	0.91183	2.18388	1.84409	1287
C09G4.1	3.58386	3.0986	1.1344	0.4724	0.9528	1.3713	2.1826	2.4004	2.3186	3.1347	2.7780	3.0910	2.8513	2.9198	1.9772	1.7223	1.4027	1.3266	0.362546	1.29741	0.945634	1.21229	1.28706	0.574055	0.703864	0.962249	0.324135	0.793048	0.97132	2.43033	1540
C09G4.2	0.0494971	0.0288	0.0000	0.0573	0.0981	0.0253	0.1463	0.1143	0.1132	0.3158	0.3542	0.4987	0.6760	1.0259	1.2749	1.2077	1.2222	1.2380	1.83126	1.4583	0.82663	1.13835	1.30292	4.60661	5.44889	2.78469	1.43971	3.20783	0.734154	0.0876017	2731
C09G4.3	20.7813	37.5521	29.8990	27.4716	24.6171	24.0215	23.2910	14.8400	10.7494	8.0410	6.1193	5.2989	4.0740	5.6698	5.6586	4.3100	3.1188	2.4670	2.16685	1.34263	1.38177	2.49781	6.01888	2.01575	2.26376	2.50301	0.753024	1.6027	7.09033	4.96764	683
C09G4.4	3.02725	3.8533	3.8569	4.2136	5.8600	4.2045	3.9008	2.7667	1.5612	1.2063	0.9338	0.4014	0.4344	0.7600	0.7636	0.4819	0.2771	0.4728	1.00385	1.56009	1.23063	1.85941	2.80242	1.2882	1.53941	1.495	1.00393	1.18373	2.43874	2.56837	237
C09G4.5	6.63566	10.9577	8.6267	8.2339	8.0034	7.7956	7.3573	4.6400	3.4907	2.8154	2.1531	1.8317	1.6012	2.0915	1.6434	1.0169	0.9390	1.0364	0.997752	0.87332	0.8699	1.23095	2.87826	1.13476	1.5864	1.38708	0.369104	0.740021	3.12972	3.2968	2708
C09G5.1	0.00695432	0.0009	0.0005	0.0068	0.0049	0.0003	0.0032	0.0007	0.0000	0.0070	0.0155	0.0257	0.0701	0.1255	0.1335	0.1291	0.1312	0.1386	0.243989	0.104875	0.0333953	0.0269095	0.0170981	0.244407	0.221335	0.328932	0.0183259	0.0329387	0.012094	0.00306903	1663
C09G5.2	0.558124	0.4003	0.3070	0.3062	0.3596	0.4185	0.5038	0.5195	0.4894	0.4264	0.3102	0.2384	0.2385	0.2593	0.2763	0.2543	0.2739	0.2491	0.364495	0.285357	0.285157	0.435048	0.708966	0.567887	0.840089	0.831205	0.0845934	0.163071	0.484043	0.954996	1851
C09G5.3	0.00348688	0.0000	0.0008	0.0070	0.0122	0.0195	0.0214	0.0176	0.0204	0.0179	0.0110	0.0142	0.0155	0.0165	0.0197	0.0315	0.0367	0.0479	0.0052361	0.237774	1.36693	2.33944	0.0755929	0.00227407	0.0118529	0.00504929	7.48959	1.12729	0.0308665	0	902
C09G5.4	0.0148919	0.0404	0.1194	0.0267	0.0759	0.0000	0.0728	0.0006	0.0361	0.0187	0.0759	0.0771	0.3184	1.0709	1.5635	1.6518	1.9061	2.0548	2.55147	7.667	8.95849	13.0824	5.61805	0.260935	0.150718	0.0735689	28.6653	8.44124	0.374517	0.116707	968
C09G5.5	0.0278385	0.0045	0.0393	0.0320	0.0708	0.0467	0.0530	0.0816	0.0322	0.0597	0.0405	0.0205	0.0000	0.0087	0.1064	0.1734	0.2970	0.3908	2.36132	1.40878	4.82372	22.7614	82.0786	0.234674	0.148608	0.0609771	48.717	66.7403	4.95389	4.4441	885
C09G5.6	0.0101839	0.0000	0.0255	0.0427	0.0307	0.0472	0.1062	0.1149	0.1188	0.1059	0.1096	0.0728	0.0920	0.0938	0.0941	0.0792	0.0725	0.0739	0.00185332	0.0210986	7.2398	1.9149	0.130134	0.00856623	0.00824236	0.00836476	5.04519	1.5616	0.0880607	0.00493418	2979
C09G5.7	0.0236992	0.0288	0.0259	0.0189	0.0176	0.0104	0.0071	0.0000	0.0016	0.0049	0.0096	0.0109	0.0135	0.0159	0.0178	0.0187	0.0187	0.0163	0.00117606	0.0100644	0.0963937	0.185275	0.102269	0.0108203	0.0265828	0.0106358	0.00211308	0.369019	0.0422533	0.0195548	1305
C09G5.8	0.0195945	0.0187	0.0109	0.0245	0.0000	0.0200	0.0433	0.1049	0.1929	0.3612	0.4908	0.6095	0.5039	0.3121	0.3694	0.3848	0.3270	0.3221	0.102176	0.0464435	0.0100919	0.00725539	0.00631029	0.0519624	0.0631155	0.0736354	0.00610551	0.028797	0.0102476	0.00207936	4909
C09G9.1	2.25489	3.0521	1.8378	0.5269	0.6086	0.7782	0.7251	0.5569	0.6720	0.5071	0.7823	0.8245	0.7339	1.3400	1.0635	1.2569	1.7057	1.9536	2.02533	1.42752	1.3444	1.05116	1.9668	2.97627	2.08019	1.82322	0.775969	1.20835	2.4356	2.54271	1842
C09G9.2	5.23159	3.9174	3.6845	2.3218	1.5955	1.5264	1.6105	1.2520	0.8912	0.8819	0.7136	0.4923	0.5787	0.6710	0.5465	0.2986	0.2525	0.0000	0.595608	0.539136	0.599841	0.782927	1.84208	0.535895	0.593639	0.610478	0.294148	0.459979	1.53839	2.24581	1244
C09G9.3	0.013055	0.0152	0.0000	0.0016	0.0004	0.0048	0.0032	0.0095	0.0116	0.0330	0.0728	0.1311	0.1324	0.1409	0.0826	0.0797	0.0451	0.0527	0	0.0568588	0.0163512	0.00803643	0.0026231	0.00715688	0.00172171	0.012233	0.0886771	0.024116	0	0	921
C09G9.4	0.0105325	0.0059	0.0083	0.0058	0.0037	0.0023	0.0022	0.0034	0.0061	0.0117	0.0223	0.0214	0.0179	0.0129	0.0040	0.0016	0.0028	0.0007	0	0.00624593	0.0716044	0.182766	0.110501	0.000268684	0.00076101	0.000217248	0.00567649	0.538798	0.00524387	0.0265728	1913
C09G9.5	0.0276262	0.0211	0.0000	0.0476	0.0547	0.0131	0.0176	0.0350	0.0290	0.0759	0.1450	0.1816	0.2505	0.4072	0.3698	0.3729	0.4222	0.4479	0.11831	0.175602	0.0896483	0.0494738	0.0487466	1.28687	0.532361	0.560491	0.128388	0.13706	0.00347198	0.00129047	791
C09G9.6	6.10893	14.9558	9.6846	3.6592	1.5214	0.4655	0.3577	0.6637	0.5431	0.3103	0.6379	0.8792	0.3836	1.1422	1.3189	0.4913	0.3577	0.0000	0.0569235	0.0708627	0.468589	1.82752	6.72038	0.164826	0.296008	0.198955	0.0759023	0.942265	10.3986	3.37886	1805
C09G9.7	0.0257262	0.0000	0.0052	0.0035	0.0066	0.0082	0.0083	0.0143	0.0300	0.0351	0.0385	0.0350	0.0295	0.0269	0.0236	0.0225	0.0210	0.0180	0.000409808	0.00795234	0.0202574	0.0745557	0.179921	0.00132931	0	0.00156766	0.101804	0.129369	0.0621838	0.00672436	759
C09G9.8	0.013002	0.0013	0.0000	0.0000	0.0000	0.0029	0.0002	0.0027	0.0010	0.0052	0.0033	0.0079	0.0139	0.0321	0.0280	0.0288	0.0318	0.0360	0.00147741	0	0	0.00629684	0.0332845	0	0.00361605	0.00254019	0.00437067	0.00651086	0.0114305	0.00377635	446
C09H10.1	0	0.0044	0.0004	0.0040	0.0088	0.0109	0.0038	0.0000	0.0020	0.0026	0.0065	0.0080	0.0120	0.0136	0.0073	0.0078	0.0079	0.0038	0.0151494	0.00538608	0.0572787	0.407809	0.256941	0.00518244	0.00570072	0.000630064	0.0137183	1.61519	0.00890507	0.0100865	506
C09H10.10	0.87751	0.5986	0.4599	0.3337	0.3108	0.3445	0.3824	0.3728	0.3649	0.3608	0.2825	0.2421	0.2351	0.2321	0.2273	0.1661	0.1648	0.1926	0.363076	0.287879	0.280787	0.409742	0.728049	0.344699	0.714481	0.523568	0.0803801	0.164299	0.644358	1.32869	1196
C09H10.2	20.6938	0.0000	52.8182	43.6650	51.1676	80.2776	64.8223	63.0217	115.5398	112.9889	184.8637	204.3704	184.1134	250.4362	236.3314	215.0240	192.9664	217.5749	500.311	387.844	410.386	364.639	160.728	209.616	119.016	177.284	907.857	337.742	329.973	95.9128	375
C09H10.3	5.25865	8.9876	10.1674	7.0824	2.6062	3.4092	2.8809	3.9128	4.7087	4.9095	3.9304	5.0116	5.1419	3.2683	2.5957	1.6378	2.2858	2.3421	6.87444	8.90985	8.85034	7.03808	6.97217	5.61222	5.31669	5.39058	6.08561	5.54315	4.13106	5.35858	1727
C09H10.5	1.62273	2.3896	1.9241	1.0698	0.7981	0.7941	0.6896	0.5950	0.6752	0.7323	0.5206	0.5108	0.4681	0.4295	0.4566	0.4410	0.3245	0.2645	0.582109	0.268986	0.389742	0.542354	0.768598	2.15539	1.3033	1.57961	0.361191	0.889734	2.24537	0.536009	458
C09H10.6	5.49201	3.1994	2.9385	2.3925	2.3049	2.4065	1.8492	1.5781	1.2678	0.9845	0.7003	0.5615	0.6472	0.5931	0.6202	0.5438	0.5074	0.5382	0.959181	0.745531	0.676329	1.1646	3.14679	0.778955	1.34532	1.03543	0.224765	0.856523	3.60404	2.92842	1597
C09H10.7	1.93032	2.8461	2.9838	2.8579	2.7826	3.3262	2.7049	2.1425	1.7060	1.0212	0.7082	0.4046	0.5117	0.3116	0.3811	0.2199	0.1140	0.1999	0.277723	0.324877	0.393884	0.285978	0.738527	0.202614	0.630659	0.45323	0.0442905	0.185076	1.52762	3.08267	1017
C09H10.8	0.00295598	0.0200	0.0192	0.0709	0.0587	0.0298	0.0308	0.0188	0.0235	0.0189	0.0213	0.0455	0.1051	0.1395	0.1723	0.1686	0.1729	0.1724	0.240246	0.120908	0.0554762	0.032241	0.0203155	0.354614	0.478474	0.28948	0.0388755	0.0702819	0.0139567	0.0437228	1064
C09H10.9	0.059783	0.0324	0.0532	0.0601	0.0659	0.0601	0.0478	0.0357	0.0238	0.0021	0.0000	0.0040	0.0053	0.0169	0.0103	0.0284	0.0303	0.0407	0.00779059	0.00736456	0.108751	0.212927	0.0971904	0.0175218	0.0237077	0.0119308	0.00211733	0.599129	0.00887032	0.0949165	1244
C09H5.1	0	0.0039	0.0012	0.0014	0.0000	0.0022	0.0003	0.0044	0.0035	0.0037	0.0066	0.0076	0.0103	0.0107	0.0103	0.0142	0.0131	0.0130	0.000909487	0.00526757	0	0	0	0.003966	0.00201761	0	0	0	0	0.0118641	342
C09H5.2	0.0171102	0.0008	0.0047	0.0061	0.0026	0.0025	0.0114	0.0000	0.0118	0.0202	0.0499	0.0890	0.1206	0.1564	0.1795	0.1779	0.1892	0.1804	0.221337	1.01306	0.200865	0.518126	0.356651	6.13583	3.44342	1.51835	0.579392	1.09422	0.422576	0.00299109	3370
C09H5.3	0.00368178	0.0036	0.0000	0.0041	0.0043	0.0073	0.0082	0.0104	0.0130	0.0167	0.0164	0.0175	0.0161	0.0170	0.0146	0.0122	0.0117	0.0112	0.00192957	0.00145999	0.00050192	0	0	0.0121967	0.0134443	0.0151049	0.000634481	0.000758519	0	0	1139
C09H5.4	0.0137852	0.0016	0.0007	0.0009	0.0014	0.0004	0.0010	0.0010	0.0000	0.0027	0.0023	0.0045	0.0096	0.0295	0.0346	0.0328	0.0328	0.0333	0.000529291	0.00266441	0.000520662	0.000860546	0	0.336199	0.437204	0.521917	0.00174935	0.000393422	0	0	1098
C09H5.5	0.0171263	0.0000	0.0022	0.0033	0.0006	0.0050	0.0108	0.0157	0.0162	0.0165	0.0223	0.0526	0.0644	0.0987	0.1003	0.0795	0.0747	0.0641	0.00386089	0.0106939	0.00221406	0.00789593	0.00324666	0.303581	0.419845	0.19311	0.00655997	0.0150521	0.000549698	0	1077
C09H5.6	0.00585038	0.0006	0.0015	0.0000	0.0017	0.0027	0.0014	0.0031	0.0018	0.0032	0.0042	0.0092	0.0112	0.0139	0.0142	0.0155	0.0163	0.0164	0.0152461	0.00951652	0.00577598	0.0269497	0.00829384	0.138012	0.214223	0.111907	0.0137633	0.00724961	0.00169672	0	1008
C09H5.7	0.00653934	0.0000	0.0011	0.0006	0.0036	0.0063	0.0030	0.0036	0.0047	0.0049	0.0093	0.0103	0.0131	0.0159	0.0151	0.0143	0.0113	0.0073	0	0.00165961	0.0359669	0.198212	0.11627	0	0.000540114	0.00202837	0.0024389	0.616781	0.00114886	0.0296193	1002
C09H5.9	0.01176	0.0015	0.0000	0.0002	0.0008	0.0031	0.0013	0.0013	0.0016	0.0036	0.0059	0.0083	0.0089	0.0116	0.0112	0.0125	0.0129	0.0117	0.00200223	0.00258309	0.000535789	0	0.00101292	0.202562	0.345147	0.130397	0.00320824	0.00562294	0.00055485	0	1067
C09H6.1	1.24068	2.3122	2.7352	3.1620	2.2618	1.5217	1.2920	1.7424	1.7780	1.7210	1.6624	1.5609	1.4461	1.0986	1.1068	1.1357	0.7541	1.1134	0.644763	0.590873	0.506378	0.283589	0.595024	0.697088	1.33911	0.955504	0.125715	0.474744	0.866907	1.03601	4226
C09H6.2	0.410164	0.2651	0.5292	0.7881	1.1684	1.4569	2.0876	2.9751	3.0702	2.9043	2.9382	3.1484	2.8420	1.7855	1.8246	2.0359	1.7147	1.5594	0.605767	0.672754	0.500773	0.607239	0.665598	0.741798	0.893042	0.835954	0.282449	0.473353	0.445573	0.203617	3342
C09H6.3	2.5631	2.8310	2.1399	1.4952	1.2243	1.4375	1.4708	1.2232	1.2095	1.0720	0.8648	0.8166	0.6713	0.8273	0.7434	0.6820	0.6082	0.4261	0.523611	0.31669	0.368543	0.558252	1.30502	0.690352	0.840482	0.739119	0.10351	0.286469	0.861199	2.15968	2019
C10A4.1	0.0385519	0.0310	0.0169	0.0174	0.0050	0.0053	0.0102	0.0207	0.0243	0.0158	0.0053	0.0044	0.0117	0.0060	0.0078	0.0017	0.0031	0.0037	0.00128921	0.00489958	0.00217272	0.00259243	0.00643223	0.00505649	0.00456967	0.00420978	0.0016855	0.0042475	0.0200362	0.0309143	1873
C10A4.10	0.0058956	0.0011	0.0000	0.0042	0.0111	0.0182	0.0440	0.0421	0.0749	0.1703	0.1834	0.1594	0.1807	0.2383	0.1351	0.1197	0.0965	0.0926	0.0399482	0.114459	0.160128	0.150189	0.379131	0.753763	0.843874	0.45766	0.199962	0.452599	0.0959895	0.006164	828
C10A4.2	0.00873656	0.0022	0.0000	0.0040	0.0115	0.0160	0.0207	0.0190	0.0129	0.0107	0.0122	0.0215	0.0314	0.0265	0.0187	0.0152	0.0112	0.0134	0.00147658	0.00150956	0	0.0263496	0	0.00283685	0	0.00343817	0.00283401	0.0263045	0	0	255
C10A4.3	0.0182359	0.0365	0.1392	0.0570	0.2578	0.4746	1.1804	1.4442	2.1037	1.6729	1.1108	0.7059	0.3168	0.6316	0.2770	0.1485	0.2227	0.1604	0.0782636	0.071757	0.055221	0.064059	0.0243938	0.297037	0.285692	0.291862	0.0546403	0.143518	0.0111055	0.00348144	733
C10A4.4	0.0113029	0.0018	0.0000	0.0029	0.0070	0.0110	0.0081	0.0087	0.0097	0.0082	0.0097	0.0135	0.0188	0.0250	0.0200	0.0164	0.0171	0.0121	0.00652784	0.00138578	0.00242591	0.0567912	0.207932	0.014224	0.0048606	0.0270635	0.0705914	0.0480424	0.0306907	0	800
C10A4.5	0.108824	0.0749	0.1125	0.1336	0.0759	0.0126	0.0058	0.0158	0.0003	0.0060	0.0093	0.0148	0.0197	0.0439	0.0712	0.0755	0.0829	0.0855	0.0177428	0.0255927	0.021048	0.0329593	0.0245225	0.0681819	0.14016	0.176238	0.0192515	0.238349	0.0298283	0.0106774	1912
C10A4.6	0.00998246	0.0020	0.0028	0.0013	0.0031	0.0020	0.0006	0.0025	0.0000	0.0083	0.0098	0.0112	0.0111	0.0129	0.0142	0.0121	0.0163	0.0132	0.000588759	0.00290722	0.00222435	0.0356598	0.0416639	0.00186849	0.000302766	0.00113748	0.0186947	0.00680883	0.0157551	0.031153	1001
C10A4.7	0.0167005	0.0157	0.0010	0.0000	0.0042	0.0112	0.0078	0.0136	0.0187	0.0232	0.0225	0.0267	0.0239	0.0262	0.0205	0.0181	0.0114	0.0105	0.00302677	0.0155047	0.00663169	0.00657994	0.00841181	0.00938582	0.00782395	0.00119729	0.00443659	0.0341932	0.00636733	0	718
C10A4.8	0.0189268	0.1260	0.1260	0.3326	0.7794	1.0953	1.2546	0.6557	0.4290	0.3082	0.2863	0.2512	0.2666	0.3469	0.2870	0.1203	0.1163	0.1540	0.0833563	0.155622	0.0663275	0.0519613	0.0587609	0.307858	0.349805	0.328705	0.0752999	0.0500649	0.0251307	0.0268121	888
C10A4.9	0.00297837	0.0000	0.0033	0.0054	0.0053	0.0074	0.0074	0.0079	0.0071	0.0093	0.0090	0.0106	0.0128	0.0167	0.0187	0.0167	0.0204	0.0185	0.000440401	0.00805584	0.275014	0.331127	0.0948916	0.0119819	0.00636581	0.0130022	0.320038	0.117834	0.0274899	0	539
C10B5.1	0.643063	0.4666	0.2901	0.1441	0.1442	0.1878	0.1230	0.0702	0.0965	0.0853	0.0392	0.0522	0.0562	0.0580	0.0000	0.0331	0.0269	0.0208	0.0509987	0.0641203	0.0651974	0.139465	0.204757	0.215475	0.291757	0.281939	0.0170931	0.114679	0.216539	0.263832	998
C10B5.3	0.0466281	0.0000	0.0141	0.0652	0.1348	0.3245	0.4468	0.7714	1.0182	1.1122	1.1454	1.3291	1.1845	1.3286	1.3742	1.3786	1.3481	1.4933	1.16645	0.997282	0.701383	1.756	1.2112	0.679726	0.385769	0.611554	1.30421	1.12605	0.933003	0.0561144	749
C10C5.1	0.616902	0.4711	0.7462	0.6849	1.0774	1.7300	2.0095	2.6060	2.7383	2.6761	2.6034	2.2232	1.8789	0.8724	0.9179	1.0432	1.0397	0.9775	0.375746	0.501811	0.579708	0.326926	0.539256	0.631006	0.752221	0.678962	0.0965685	0.535519	0.766219	1.31495	2461
C10C5.2	0.0143935	0.0123	0.0135	0.0236	0.0112	0.0055	0.0000	0.0072	0.0033	0.0054	0.0094	0.0192	0.0264	0.0602	0.0547	0.0449	0.0315	0.0181	0.0121171	0.0481942	0.0496917	0.0556429	0.0575147	0.266648	0.108329	0.205406	0.0619281	0.14252	0.0216856	0	1500
C10C5.3	0.0574524	0.1664	0.2620	0.3470	0.4000	0.3334	0.2113	0.1305	0.0820	0.0654	0.0678	0.0660	0.0791	0.0801	0.0533	0.0486	0.0560	0.0000	0.0185908	0.00744904	0.0220527	0.282228	0.415896	0.0481536	0.0441789	0.245258	0.750091	0.530423	0.454063	0.0044733	1449
C10C5.4	0.0296749	0.0635	0.2916	0.3888	0.3377	0.2612	0.0817	0.0338	0.0086	0.0292	0.0258	0.0331	0.0275	0.0302	0.0302	0.0182	0.0331	0.0252	0.021923	0.0112948	0.0832575	0.930125	0.568087	0.110911	0.149844	0.202037	0.634769	1.69478	0.601376	0.00358633	1231
C10C5.5	0.0405003	0.1399	0.3505	0.6144	0.8035	0.6535	0.2992	0.1654	0.0995	0.0750	0.0811	0.0604	0.0939	0.1277	0.0806	0.0920	0.0274	0.0000	0.0380991	0.00427005	0.0174133	0.0395088	0.0654993	0.0143167	0.0121149	0.0148917	0.200692	1.33193	0.192394	0.0059974	851
C10C5.6	2.0609	1.9542	1.4814	0.9375	0.8409	1.1087	1.4755	2.1277	2.1161	1.8808	1.8238	1.6036	1.4930	1.1064	1.0586	0.9387	0.8059	1.1099	0.692371	0.841088	0.632483	0.545465	1.06846	0.841473	1.37229	1.33502	0.128298	0.452089	1.49299	2.51478	5810
C10C5.7	0.020566	0.0081	0.0069	0.0133	0.0352	0.0308	0.0114	0.0078	0.0199	0.0000	0.0020	0.0044	0.0405	0.1397	0.1806	0.1883	0.2116	0.2113	1.60819	0.854955	0.26723	0.288617	0.137302	4.1649	2.31939	3.141	0.592534	0.95408	0.163311	0	274
C10C6.1	0.863897	1.9734	1.4785	0.5781	0.4181	0.5128	0.4416	0.5362	0.7147	0.9454	0.9215	0.8859	0.9499	0.6854	0.8102	1.1036	1.1802	1.2546	0.723126	0.645795	0.555608	0.630514	1.54102	2.6187	3.05722	1.90643	0.109587	0.579924	2.53157	1.96068	5914
C10C6.2	0.00767231	0.0000	0.0019	0.0015	0.0004	0.0030	0.0065	0.0001	0.0041	0.0062	0.0154	0.0417	0.0488	0.1031	0.1232	0.1224	0.1244	0.1195	0.317821	0.173029	0.0537865	0.0376123	0.0209481	0.531833	0.677925	0.498329	0.0599754	0.118692	0.0168911	0	1217
C10C6.3	0.0345397	0.0089	0.0088	0.0032	0.0000	0.0009	0.0043	0.0048	0.0025	0.0006	0.0022	0.0077	0.0110	0.0103	0.0119	0.0116	0.0034	0.0044	0.00114856	0.00207413	0.0439299	0.201748	0.0728681	0.000498625	0.00086824	0	0.00299765	0.576093	0.00443049	0.0274764	1069
C10C6.5	1.68764	1.3959	1.1610	1.0029	0.9469	0.8250	0.6230	0.4857	0.4217	0.4191	0.3536	0.3466	0.2943	0.3459	0.2006	0.1903	0.1709	0.1131	0.243153	0.411142	0.350284	0.485851	1.01083	0.751366	0.88197	0.737501	0.163301	0.270122	0.981609	1.24155	2190
C10C6.6	2.87479	2.4893	2.0905	1.1912	0.9096	1.1422	1.4912	1.7568	1.9060	1.8194	1.7239	1.6990	1.4864	1.3572	1.3404	1.1150	1.0644	0.7884	0.779568	1.08611	1.14102	0.888776	1.421	1.08756	1.47562	1.26129	0.376272	1.06971	1.27787	2.28896	3824
C10C6.7	0.40097	0.2097	0.1552	0.1108	0.0884	0.0361	0.0000	0.0005	0.0034	0.0171	0.0187	0.0427	0.0645	0.0991	0.0922	0.0861	0.0902	0.0839	0.0416443	0.0433485	0.112382	0.104307	0.10791	0.0405987	0.0459506	0.0305685	0.0103479	0.240298	0.112136	0.146779	850
C10E2.1	0.0223378	0.0154	0.0241	0.0277	0.0212	0.0185	0.0070	0.0112	0.0072	0.0089	0.0106	0.0137	0.0085	0.0032	0.0051	0.0029	0.0002	0.0000	0.0058099	0.013585	0.0398203	0.0386052	0.0176167	0.0224259	0.021017	0.0190765	0.00973052	0.0112721	0.00276002	0.00484801	858
C10E2.2	0.045275	0.0000	0.0031	0.0063	0.0049	0.0064	0.0090	0.0091	0.0132	0.0156	0.0198	0.0199	0.0389	0.0457	0.0454	0.0521	0.0554	0.0624	0.0650853	0.0638349	0.036833	0.0325099	0.0322631	0.150322	0.138785	0.10736	0.0263878	0.0520645	0.0163734	0.0047699	1605
C10E2.3	0.156102	0.1187	0.0875	0.0131	0.0000	0.0725	0.2287	0.3412	0.5743	0.9999	1.2599	1.3630	1.5249	1.1293	1.5249	1.6711	1.6142	1.7130	0.925997	0.587922	0.326783	0.298701	0.27874	1.27174	1.33126	1.06679	0.141124	0.49782	0.396243	0.0587589	3553
C10E2.4	0.320874	0.1462	0.1729	0.1275	0.1072	0.0342	0.0002	0.0004	0.0000	0.0016	0.0230	0.0122	0.0291	0.0792	0.0967	0.0994	0.0891	0.0737	0.136623	0.043708	0.0152201	0.0190581	0.006749	0.0687304	0.0642711	0.0698279	0.0124564	0.0220116	0.0274784	0.0616031	471
C10E2.5	0.293397	0.0972	0.1214	0.1773	0.0959	0.0138	0.0000	0.0033	0.0038	0.0043	0.0209	0.0173	0.0410	0.0840	0.0726	0.1018	0.0859	0.0934	0.0711945	0.0247984	0.0074154	0.0150133	0.00680246	0.0538571	0.0529393	0.0896689	0.00823587	0.0118046	0.0108745	0.113101	493
C10E2.6	0.645947	0.6854	1.2953	1.3193	1.8181	2.6010	3.1339	3.8865	4.0658	4.2653	3.5733	3.2854	2.3649	1.6135	1.0832	1.3736	1.3155	1.2764	1.51649	1.45223	2.32331	1.29039	1.99487	1.66476	1.33925	2.36812	1.00384	1.09617	1.19091	0.692047	2573
C10F3.1	1.32621	1.4283	0.5003	0.1696	0.1095	0.0618	0.0952	0.0968	0.1112	0.1339	0.1422	0.1062	0.1075	0.1619	0.1699	0.1696	0.0882	0.1162	0.0257805	0.0663008	0.142646	0.429076	1.62197	0.0873987	0.194034	0.105007	0.0185398	0.200586	2.02692	2.54815	2507
C10F3.2	0.00675734	0.0100	0.0357	0.0035	0.0000	0.0719	0.1613	0.3465	0.5728	0.8653	1.0483	0.8143	0.8361	0.9952	0.9123	0.7288	0.5662	0.5122	0.0144052	0.140137	0.128561	0.0318751	0.00653271	0.114387	0.0233241	0.0308774	0.117753	0.0352744	0.00652662	0	1343
C10F3.3	0.0112016	0.0000	0.0016	0.0075	0.0073	0.0061	0.0122	0.0114	0.0149	0.0396	0.0613	0.0874	0.1044	0.1008	0.0999	0.1060	0.1119	0.1206	0.115777	0.0671632	0.0299403	0.014988	0.0128891	0.124747	0.192529	0.176457	0.00954584	0.0412924	0.00583426	0	3343
C10F3.4	0.176915	0.0000	0.3753	0.5275	0.7900	0.7588	0.8868	0.6130	0.5691	0.3456	0.3492	0.3631	0.4310	0.5175	0.3510	0.4782	0.4937	0.6666	0.750228	0.366628	0.221523	0.198418	0.120641	0.609624	0.593267	0.431321	0.215119	0.39854	0.117922	0.0648328	1565
C10F3.5	1.16769	1.6985	2.5176	3.3784	4.9102	5.8752	5.0398	4.0356	3.7995	3.2650	2.8138	2.1127	1.7216	2.4366	1.9067	1.6360	0.7127	0.0000	0.61545	0.368751	0.259897	0.223139	0.324917	1.29799	1.29564	0.731716	0.432841	0.428173	0.430873	0.214065	937
C10F3.6	0.0170947	0.0252	0.0000	0.0614	0.0499	0.0792	0.1744	0.3885	0.5073	0.7816	0.9732	0.9807	1.1976	1.6865	1.6085	1.6182	1.7462	1.8013	0.33558	0.709192	0.447348	0.428756	0.33042	0.484328	0.377379	0.5942	0.279514	0.407372	0.0480328	0.0213247	2020
C10F3.7	0.0136996	0.1808	0.1070	0.1107	0.2287	0.1439	0.4833	0.0000	0.0258	0.1033	0.0959	0.7969	1.6454	13.4992	11.3114	11.6730	11.2450	12.3665	0.00905021	0.014481	0.00446631	0.0431195	0.00428095	3.21956	0.188025	0.0915976	0.119257	0.0358731	0.0139735	0	672
C10G11.1	0.0440563	0.0381	0.0498	0.0249	0.0000	0.0060	0.0097	0.0018	0.0033	0.0076	0.0071	0.0080	0.0077	0.0085	0.0092	0.0070	0.0070	0.0030	0	0.00290678	0.0343078	0.113855	0.0387237	0.00142581	0.000688524	0.000436132	0.000936578	0.185161	0.000809883	0.0141733	731
C10G11.10	0.239151	0.0665	0.0820	0.0203	0.0064	0.0069	0.0045	0.0068	0.0007	0.0082	0.0137	0.0058	0.0060	0.0082	0.0000	0.0067	0.0030	0.0015	0.00128092	0.0032323	0.0201693	0.125373	0.0446182	0.00677549	0.00247875	0	0.00119768	0.275459	0.00338945	0.00564923	524
C10G11.2	0.0123939	0.0009	0.0000	0.0005	0.0009	0.0019	0.0015	0.0002	0.0033	0.0041	0.0058	0.0069	0.0098	0.0089	0.0103	0.0107	0.0109	0.0130	0.00192432	0.00103854	0.00114708	0	0	0.0095463	0.00701489	0.00637758	0	0.00131371	0	0	1023
C10G11.3	0.00165011	0.0000	0.0011	0.0019	0.0035	0.0076	0.0031	0.0055	0.0058	0.0053	0.0076	0.0134	0.0152	0.0154	0.0124	0.0157	0.0138	0.0144	0.0014167	0.00050761	0.000241096	0	0	0.0179995	0.0205798	0.00667842	0	0.000395583	0	0	1092
C10G11.4	0.0132563	0.0000	0.0019	0.0004	0.0001	0.0052	0.0043	0.0062	0.0065	0.0071	0.0083	0.0120	0.0146	0.0118	0.0112	0.0102	0.0111	0.0096	0.0037812	0.0029816	0.00075367	0	0.0015312	0.00158181	0	0.00385023	0.00101684	0.00265882	0	0	1038
C10G11.5	1.39342	0.7082	0.5287	0.0958	0.0931	0.0720	0.2547	0.2979	0.3037	0.4052	0.4544	0.4269	0.5502	0.7643	0.8263	0.8018	0.7746	0.7378	1.21567	1.552	1.14637	1.02319	2.20595	1.71804	1.30655	1.34625	1.12746	1.74107	1.09768	0.581276	1763
C10G11.6	1.18016	1.2527	0.6341	0.3505	0.3001	0.3617	0.4490	0.2744	0.4264	0.3318	0.3544	0.2837	0.2778	0.2585	0.3573	0.3880	0.4950	0.4963	0.333824	0.166831	0.142732	0.220685	0.407065	0.360047	0.403958	0.428508	0.0650082	0.180234	0.415099	1.18821	1230
C10G11.7	12.504	19.3582	25.7169	34.8935	32.4371	26.5000	27.0020	26.9418	26.5134	25.3956	22.9124	19.4184	17.9726	14.8401	13.4211	10.9379	10.5028	9.1173	2.57476	3.1967	2.81717	2.88053	4.43513	2.46495	2.43358	2.17296	2.36666	3.25708	11.0744	6.07284	1637
C10G11.8	0.00461763	0.0052	0.0136	0.0078	0.0071	0.0178	0.0098	0.0107	0.0110	0.0145	0.0181	0.0229	0.0256	0.0202	0.0245	0.0083	0.0087	0.0000	0	0.00194232	0.227914	2.01687	1.8797	0.00136504	0.00470256	0.00195787	0.0535753	6.36396	0.0624081	0.209025	1419
C10G11.9	0.0406926	0.0151	0.0129	0.0077	0.0013	0.0005	0.0000	0.0113	0.0214	0.0203	0.0149	0.0092	0.0213	0.0212	0.0159	0.0190	0.0247	0.0116	0	0.00219964	0.26662	1.36639	0.492143	0.00143531	0.000547637	0.00115217	0.0181499	2.36302	0.0223184	0.0796961	252
C10G6.1	0.248483	0.0000	0.0711	0.2114	0.3944	0.4690	1.0340	1.4675	2.4766	3.0557	3.5550	4.4859	4.2460	4.5552	3.2760	2.8106	2.5743	2.3646	1.26262	1.52045	1.0974	0.861406	0.418996	1.98652	1.36828	1.68137	0.656815	0.802713	0.237013	0.0859604	2190
C10G8.1	0.0177381	0.0010	0.0003	0.0001	0.0000	0.0014	0.0021	0.0023	0.0020	0.0027	0.0041	0.0085	0.0124	0.0118	0.0125	0.0136	0.0158	0.0169	0.00125525	0.000835171	0.000563794	0.0018119	0	0.00645354	0.00918269	0.0107237	0	0	0	0	1014
C10G8.2	0.00579999	0.0000	0.0009	0.0030	0.0143	0.0186	0.0253	0.0415	0.0564	0.0612	0.0577	0.0697	0.0650	0.0714	0.0736	0.0813	0.0849	0.0888	0.013577	0.00385552	0.00446293	0.00326513	0.00268701	0.00652776	0.0112555	0.00382263	0.000894773	0.0874786	0	0	627
C10G8.3	0	0.0018	0.0000	0.0025	0.0022	0.0030	0.0031	0.0070	0.0020	0.0071	0.0216	0.0289	0.0446	0.0455	0.0269	0.0192	0.0217	0.0125	0.00726632	0.0206651	0.0100956	0.130266	0.0211919	0.221428	0.0476868	0.0408304	0.161901	0.0634282	0.0181185	0	570
C10G8.4	0.0377797	0.0015	0.0001	0.0000	0.0038	0.0071	0.0091	0.0109	0.0092	0.0075	0.0122	0.0187	0.0175	0.0209	0.0225	0.0192	0.0167	0.0141	0.00342901	0.00619599	0.0495155	1.31958	8.08832	0.00477349	0.0278723	0.0220543	0.675158	1.78686	21.1938	0.0306534	333
C10G8.5	0.0281911	0.0000	0.1270	0.2317	0.3210	0.1476	0.4669	0.2987	0.6094	1.8300	2.7106	3.9260	4.2659	3.3183	4.0685	4.6762	4.9817	5.5671	3.8679	3.35222	3.51796	1.02154	0.58466	3.48601	6.54781	4.06152	0.434136	0.795885	0.300748	0.00601666	3813
C10G8.6	0.0255083	0.0000	0.1470	0.3853	0.8305	1.4976	2.6453	3.0211	3.5248	3.8380	3.0824	3.4187	2.5337	3.0538	2.3635	2.1062	1.9047	2.0381	0.53345	0.305316	0.147684	0.133058	0.0537164	0.469227	0.442824	0.340434	0.0890075	0.106765	0.0368022	0.00466952	1093
C10G8.7	0.00455473	0.0000	0.0041	0.0044	0.0074	0.0134	0.0170	0.0249	0.0283	0.0682	0.0703	0.1310	0.1695	0.2042	0.2012	0.2048	0.2293	0.2336	0.177288	0.0565952	0.0191633	0.0213494	0.00850905	0.104824	0.191903	0.166536	0.0113411	0.0268522	0.00383051	0	820
C10G8.8	0.0260273	0.0175	0.0776	0.0000	0.0317	0.0517	0.1986	0.4231	0.8463	1.1209	1.5415	1.7627	1.8203	2.1458	2.3369	2.0415	1.9955	1.6867	0.923303	1.20562	1.32693	2.0875	1.81059	2.56962	2.34572	2.1094	1.5543	1.38412	0.460839	0.0475042	1401
C10H11.1	0.955028	0.5123	0.2665	0.1849	0.1502	0.1380	0.1780	0.2031	0.4759	0.9562	1.4886	2.2590	2.6715	1.6927	1.3635	1.3444	1.3948	1.3948	0.238683	0.411733	0.193288	0.406502	0.672465	0.971292	0.968829	0.595751	0.12178	0.278487	0.819479	1.20232	3026
C10H11.10	1.13459	1.0058	0.4610	0.1608	0.1438	0.1082	0.1242	0.1037	0.0697	0.1496	0.1080	0.1426	0.0822	0.1916	0.1046	0.1343	0.1085	0.1116	0.0213464	0.0757303	0.328581	1.1557	3.90368	0.103349	0.162898	0.128203	0.0284691	0.250329	3.26474	6.7245	992
C10H11.3	0.0244191	0.0146	0.0994	0.2140	0.1950	0.1780	0.2478	0.2340	0.2900	0.2224	0.1216	0.0338	0.0829	0.0891	0.0324	0.0420	0.0000	0.0393	0.0584775	0.765178	0.325985	0.348426	0.138415	1.85667	0.896221	0.516429	0.459881	0.769732	0.141932	0.00659048	1665
C10H11.4	0.484483	0.1621	0.1477	0.1077	0.0790	0.0459	0.0534	0.0637	0.0626	0.0506	0.0380	0.0401	0.0437	0.0730	0.0640	0.0721	0.0825	0.0688	0.076227	0.0826146	0.0800262	0.112235	0.153644	0.935045	0.559993	0.42571	0.171266	0.228636	0.104391	0.110082	1702
C10H11.5	0.0153861	0.0000	0.0213	0.0423	0.0539	0.0460	0.0391	0.0361	0.0332	0.0300	0.0276	0.0256	0.0293	0.0266	0.0197	0.0244	0.0218	0.0221	0.00563802	0.0111745	0.00306164	0.00588372	0.00587188	5.1441	4.54552	3.35897	0.00783573	0.0179427	0.00481924	0	1597
C10H11.6	0.0306158	0.0000	0.0274	0.0526	0.0563	0.0450	0.0611	0.0737	0.1014	0.1020	0.1140	0.1484	0.1691	0.2244	0.2463	0.2177	0.2060	0.1905	0.260106	0.29773	0.480814	0.34439	0.495964	0.408811	0.198428	0.152856	0.698379	0.227832	0.0742123	0.0287105	1847
C10H11.7	0.0316499	0.0034	0.0144	0.0171	0.0088	0.0050	0.0073	0.0152	0.0179	0.0232	0.0236	0.0228	0.0221	0.0151	0.0161	0.0062	0.0054	0.0000	0.00293753	0.00362909	0.0231868	0.287822	0.192099	0.00328204	0.00459569	0.016886	0.00973944	0.791783	0.00516801	0.0392809	1031
C10H11.8	1.60551	0.9005	0.7093	0.5089	0.4106	0.4572	0.4754	0.5198	0.5300	0.5674	0.5329	0.6229	0.5694	0.5581	0.4585	0.4293	0.2826	0.2516	0.468005	0.282122	0.241027	0.354871	0.604178	0.562331	0.333009	0.527949	0.217566	0.411681	0.6798	0.980795	1212
C10H11.9	1.44354	2.0897	2.1289	1.8453	2.2369	2.5110	2.7014	3.2335	3.5171	4.2301	5.2578	5.3685	3.6238	1.4780	1.4375	1.6751	1.4280	1.4131	0.598525	0.748999	0.858093	0.864517	1.62593	0.855773	1.5654	1.31178	0.192849	0.863772	2.20301	2.30371	4367
C11D2.1	0	0.0013	0.0015	0.0001	0.0000	0.0003	0.0007	0.0022	0.0023	0.0022	0.0037	0.0090	0.0119	0.0108	0.0106	0.0097	0.0101	0.0099	0	0.00449973	0	0	0	0	0	0	0	0	0	0	219
C11D2.2	0.00558128	0.0001	0.0009	0.0254	0.0249	0.0076	0.0024	0.0004	0.0000	0.0048	0.0020	0.0169	0.0426	0.0587	0.0788	0.0687	0.0725	0.0694	0.0332644	0.0316869	0.00840641	0.00724354	0.00301903	14.4219	7.02134	10.9244	0.00737058	0.0229766	0.00302568	0	1174
C11D2.3	0.119412	0.0000	0.0233	0.0236	0.0238	0.0286	0.0378	0.0738	0.1022	0.1017	0.0800	0.0736	0.0771	0.1172	0.1267	0.1346	0.1006	0.1141	0.106857	0.0656708	0.0917462	0.0994648	0.124285	0.0549388	0.109725	0.0924581	0.0290982	0.053243	0.0469989	0.0129686	366
C11D2.4	2.73004	1.9571	1.6946	0.7860	0.5481	0.5114	0.5953	0.5511	0.4868	0.3864	0.4602	0.3975	0.2840	0.5822	0.4005	0.3684	0.2133	0.1375	0.495733	0.641713	0.554715	0.733139	1.22447	0.478976	0.478661	0.422571	0.392154	0.265008	1.15385	0.931576	1233
C11D2.6	0.0143551	0.0097	0.0088	0.0312	0.0063	0.0000	0.0037	0.0081	0.0002	0.0087	0.0066	0.0484	0.1621	0.2245	0.2398	0.2661	0.2726	0.2571	0.153189	0.142482	0.0336306	0.027895	0.0191124	0.165752	0.18414	0.184165	0.0121093	0.0494757	0.00916311	0.00327061	6242
C11D2.7	5.21343	4.0130	4.2673	3.5737	2.9776	2.5892	2.3038	2.2177	2.1767	1.6230	1.0905	0.5791	0.6780	0.8433	0.7176	0.4252	0.1116	0.2698	1.64177	1.89011	1.637	2.0931	2.02782	2.06392	2.24389	2.40242	1.9783	1.56962	1.81397	1.82516	732
C11D9.1	0.126436	0.0011	0.0008	0.0000	0.0096	0.0065	0.0376	0.0110	0.0404	0.1131	0.1875	0.2761	0.5501	0.9193	0.7790	0.8330	0.8873	0.8890	0.32066	0.347174	0.120889	0.162844	0.0716468	0.426658	0.342606	0.427916	0.0691153	0.115708	0.0292548	0.0196381	1918
C11E4.1	0.0157288	0.0000	0.2314	0.0443	0.2287	0.1889	0.3697	0.8091	1.5938	2.3433	2.5584	1.7945	1.1780	1.1400	1.2177	1.5775	2.1498	2.7446	0.774831	3.09558	1.66793	2.87053	2.86895	41.5698	28.3284	35.8382	4.50777	4.57555	0.75077	0.0366672	879
C11E4.2	0.00880748	0.0000	0.0036	0.0034	0.0519	0.0144	0.0552	0.0959	0.1789	0.3291	0.3136	0.3128	0.1962	0.2483	0.4098	0.4281	0.4763	0.5738	0.921833	0.98888	0.662393	0.141527	0.227819	1.07573	0.962121	1.1505	0.0970151	0.455913	0.244627	0.0198518	770
C11E4.3	0.0099933	0.0000	0.0005	0.0022	0.0029	0.0063	0.0029	0.0139	0.0208	0.0316	0.0244	0.0215	0.0283	0.0400	0.0431	0.0436	0.0390	0.0393	0.0399575	0.0320314	0.0135495	0.003821	0.0074649	0.25687	0.144314	0.159143	0.0111514	0.0643778	0.00136805	0	1731
[truncated: 18,791 more rows]
